# Supplementary material for: Intraoperative rapid assessment of the deep muscle surgical margin of tongue squamous cell carcinoma via Raman spectroscopy
Source: Front Bioeng Biotechnol. 2024 Oct 8;12:1480279. doi: 10.3389/fbioe.2024.1480279 (PMC11493737; doi:10.3389/fbioe.2024.1480279)
Supplement: Supplementary file 2 [file DataSheet1.ZIP]

Archive with 6 entries (5 files):
- PCA-LDA analysis data/
- PCA-LDA analysis data/PCA-LDA data-MDSCC and Normal.sav
- PCA-LDA analysis data/PCA-LDA data-PDSCC and Normal.sav
- PCA-LDA analysis data/PCA-LDA data-TSCC and Normal.sav
- PCA-LDA analysis data/PCA-LDA data-WDSCC and Normal.sav
- PCA-LDA analysis data/PCA-LDA data-WDSCC, MDSCC and PDSCC.sav
