# Supplementary material for: Intraoperative rapid assessment of the deep muscle surgical margin of tongue squamous cell carcinoma via Raman spectroscopy
Source: Front Bioeng Biotechnol. 2024 Oct 8;12:1480279. doi: 10.3389/fbioe.2024.1480279 (PMC11493737; doi:10.3389/fbioe.2024.1480279)
Supplement: Supplementary file 4 [file DataSheet2.ZIP]

Archive with 129 entries (124 files):
- Pathological grading corresponding to Raman spectroscopic data/
- Pathological grading corresponding to Raman spectroscopic data/Results of pathological grading/
- Pathological grading corresponding to Raman spectroscopic data/Results of pathological grading/MDSCC/
- Pathological grading corresponding to Raman spectroscopic data/Results of pathological grading/MDSCC/1-1-1_Raman.txt
- Pathological grading corresponding to Raman spectroscopic data/Results of pathological grading/MDSCC/1-1-2_Raman.txt
- Pathological grading corresponding to Raman spectroscopic data/Results of pathological grading/MDSCC/1-1-3_Raman.txt
- Pathological grading corresponding to Raman spectroscopic data/Results of pathological grading/MDSCC/1-1-4_Raman.txt
- Pathological grading corresponding to Raman spectroscopic data/Results of pathological grading/MDSCC/1-2-1_Raman.txt
- Pathological grading corresponding to Raman spectroscopic data/Results of pathological grading/MDSCC/1-2-2_Raman.txt
- Pathological grading corresponding to Raman spectroscopic data/Results of pathological grading/MDSCC/1-2-3_Raman.txt
- Pathological grading corresponding to Raman spectroscopic data/Results of pathological grading/MDSCC/1-2-4_Raman.txt
- Pathological grading corresponding to Raman spectroscopic data/Results of pathological grading/MDSCC/10-1-1_Raman.txt
- Pathological grading corresponding to Raman spectroscopic data/Results of pathological grading/MDSCC/10-1-2_Raman.txt
- Pathological grading corresponding to Raman spectroscopic data/Results of pathological grading/MDSCC/10-1-3_Raman.txt
- Pathological grading corresponding to Raman spectroscopic data/Results of pathological grading/MDSCC/10-1-4_Raman.txt
- Pathological grading corresponding to Raman spectroscopic data/Results of pathological grading/MDSCC/10-2-1_Raman.txt
- Pathological grading corresponding to Raman spectroscopic data/Results of pathological grading/MDSCC/10-2-2_Raman.txt
- Pathological grading corresponding to Raman spectroscopic data/Results of pathological grading/MDSCC/10-2-3_Raman.txt
- Pathological grading corresponding to Raman spectroscopic data/Results of pathological grading/MDSCC/10-2-4_Raman.txt
- Pathological grading corresponding to Raman spectroscopic data/Results of pathological grading/MDSCC/2-1-1_Raman.txt
- Pathological grading corresponding to Raman spectroscopic data/Results of pathological grading/MDSCC/2-1-2_Raman.txt
- Pathological grading corresponding to Raman spectroscopic data/Results of pathological grading/MDSCC/2-1-3_Raman.txt
- Pathological grading corresponding to Raman spectroscopic data/Results of pathological grading/MDSCC/2-1-4_Raman.txt
- Pathological grading corresponding to Raman spectroscopic data/Results of pathological grading/MDSCC/2-2-1_Raman.txt
- Pathological grading corresponding to Raman spectroscopic data/Results of pathological grading/MDSCC/2-2-2_Raman.txt
- Pathological grading corresponding to Raman spectroscopic data/Results of pathological grading/MDSCC/2-2-3_Raman.txt
- Pathological grading corresponding to Raman spectroscopic data/Results of pathological grading/MDSCC/2-2-4_Raman.txt
- Pathological grading corresponding to Raman spectroscopic data/Results of pathological grading/MDSCC/3-1-1_Raman.txt
- Pathological grading corresponding to Raman spectroscopic data/Results of pathological grading/MDSCC/3-1-2_Raman.txt
- Pathological grading corresponding to Raman spectroscopic data/Results of pathological grading/MDSCC/3-1-3_Raman.txt
- Pathological grading corresponding to Raman spectroscopic data/Results of pathological grading/MDSCC/3-1-4_Raman.txt
- Pathological grading corresponding to Raman spectroscopic data/Results of pathological grading/MDSCC/3-2-1_Raman.txt
- Pathological grading corresponding to Raman spectroscopic data/Results of pathological grading/MDSCC/3-2-2_Raman.txt
- Pathological grading corresponding to Raman spectroscopic data/Results of pathological grading/MDSCC/3-2-3_Raman.txt
- Pathological grading corresponding to Raman spectroscopic data/Results of pathological grading/MDSCC/3-2-4_Raman.txt
- Pathological grading corresponding to Raman spectroscopic data/Results of pathological grading/MDSCC/4-1-1_Raman.txt
- Pathological grading corresponding to Raman spectroscopic data/Results of pathological grading/MDSCC/4-1-2_Raman.txt
- Pathological grading corresponding to Raman spectroscopic data/Results of pathological grading/MDSCC/4-1-3_Raman.txt
- Pathological grading corresponding to Raman spectroscopic data/Results of pathological grading/MDSCC/4-1-4_Raman.txt
- Pathological grading corresponding to Raman spectroscopic data/Results of pathological grading/MDSCC/4-2-1_Raman.txt
- Pathological grading corresponding to Raman spectroscopic data/Results of pathological grading/MDSCC/4-2-2_Raman.txt
- Pathological grading corresponding to Raman spectroscopic data/Results of pathological grading/MDSCC/4-2-3_Raman.txt
- Pathological grading corresponding to Raman spectroscopic data/Results of pathological grading/MDSCC/4-2-4_Raman.txt
- Pathological grading corresponding to Raman spectroscopic data/Results of pathological grading/MDSCC/5-1-1_Raman.txt
- Pathological grading corresponding to Raman spectroscopic data/Results of pathological grading/MDSCC/5-1-2_Raman.txt
- Pathological grading corresponding to Raman spectroscopic data/Results of pathological grading/MDSCC/5-1-3_Raman.txt
- Pathological grading corresponding to Raman spectroscopic data/Results of pathological grading/MDSCC/5-1-4_Raman.txt
- Pathological grading corresponding to Raman spectroscopic data/Results of pathological grading/MDSCC/5-2-1_Raman.txt
- Pathological grading corresponding to Raman spectroscopic data/Results of pathological grading/MDSCC/5-2-2_Raman.txt
- Pathological grading corresponding to Raman spectroscopic data/Results of pathological grading/MDSCC/5-2-3_Raman.txt
- Pathological grading corresponding to Raman spectroscopic data/Results of pathological grading/MDSCC/5-2-4_Raman.txt
- Pathological grading corresponding to Raman spectroscopic data/Results of pathological grading/MDSCC/8-1-1_Raman.txt
- Pathological grading corresponding to Raman spectroscopic data/Results of pathological grading/MDSCC/8-1-2_Raman.txt
- Pathological grading corresponding to Raman spectroscopic data/Results of pathological grading/MDSCC/8-1-3_Raman.txt
- Pathological grading corresponding to Raman spectroscopic data/Results of pathological grading/MDSCC/8-1-4_Raman.txt
- Pathological grading corresponding to Raman spectroscopic data/Results of pathological grading/MDSCC/8-2-1_Raman.txt
- Pathological grading corresponding to Raman spectroscopic data/Results of pathological grading/MDSCC/8-2-2_Raman.txt
- Pathological grading corresponding to Raman spectroscopic data/Results of pathological grading/MDSCC/8-2-3_Raman.txt
- Pathological grading corresponding to Raman spectroscopic data/Results of pathological grading/MDSCC/8-2-4_Raman.txt
- Pathological grading corresponding to Raman spectroscopic data/Results of pathological grading/PDSCC/
- Pathological grading corresponding to Raman spectroscopic data/Results of pathological grading/PDSCC/12-1-1_Raman.txt
- Pathological grading corresponding to Raman spectroscopic data/Results of pathological grading/PDSCC/12-1-2_Raman.txt
- Pathological grading corresponding to Raman spectroscopic data/Results of pathological grading/PDSCC/12-1-3_Raman.txt
- Pathological grading corresponding to Raman spectroscopic data/Results of pathological grading/PDSCC/12-1-4_Raman.txt
- Pathological grading corresponding to Raman spectroscopic data/Results of pathological grading/PDSCC/12-2-1_Raman.txt
- Pathological grading corresponding to Raman spectroscopic data/Results of pathological grading/PDSCC/12-2-2_Raman.txt
- Pathological grading corresponding to Raman spectroscopic data/Results of pathological grading/PDSCC/12-2-3_Raman.txt
- Pathological grading corresponding to Raman spectroscopic data/Results of pathological grading/PDSCC/12-2-4_Raman.txt
- Pathological grading corresponding to Raman spectroscopic data/Results of pathological grading/PDSCC/7-1-1_Raman.txt
- Pathological grading corresponding to Raman spectroscopic data/Results of pathological grading/PDSCC/7-1-2_Raman.txt
- Pathological grading corresponding to Raman spectroscopic data/Results of pathological grading/PDSCC/7-1-3_Raman.txt
- Pathological grading corresponding to Raman spectroscopic data/Results of pathological grading/PDSCC/7-1-4_Raman.txt
- Pathological grading corresponding to Raman spectroscopic data/Results of pathological grading/PDSCC/7-2-1_Raman.txt
- Pathological grading corresponding to Raman spectroscopic data/Results of pathological grading/PDSCC/7-2-2_Raman.txt
- Pathological grading corresponding to Raman spectroscopic data/Results of pathological grading/PDSCC/7-2-3_Raman.txt
- Pathological grading corresponding to Raman spectroscopic data/Results of pathological grading/PDSCC/7-2-4_Raman.txt
- Pathological grading corresponding to Raman spectroscopic data/Results of pathological grading/PDSCC/9-1-1_Raman.txt
- Pathological grading corresponding to Raman spectroscopic data/Results of pathological grading/PDSCC/9-1-2_Raman.txt
- Pathological grading corresponding to Raman spectroscopic data/Results of pathological grading/PDSCC/9-1-3_Raman.txt
- Pathological grading corresponding to Raman spectroscopic data/Results of pathological grading/PDSCC/9-1-4_Raman.txt
- Pathological grading corresponding to Raman spectroscopic data/Results of pathological grading/PDSCC/9-2-1_Raman.txt
- Pathological grading corresponding to Raman spectroscopic data/Results of pathological grading/PDSCC/9-2-2_Raman.txt
- Pathological grading corresponding to Raman spectroscopic data/Results of pathological grading/PDSCC/9-2-3_Raman.txt
- Pathological grading corresponding to Raman spectroscopic data/Results of pathological grading/PDSCC/9-2-4_Raman.txt
- Pathological grading corresponding to Raman spectroscopic data/Results of pathological grading/WDSCC/
- Pathological grading corresponding to Raman spectroscopic data/Results of pathological grading/WDSCC/11-1-1_Raman.txt
- Pathological grading corresponding to Raman spectroscopic data/Results of pathological grading/WDSCC/11-1-2_Raman.txt
- Pathological grading corresponding to Raman spectroscopic data/Results of pathological grading/WDSCC/11-1-3_Raman.txt
- Pathological grading corresponding to Raman spectroscopic data/Results of pathological grading/WDSCC/11-1-4_Raman.txt
- Pathological grading corresponding to Raman spectroscopic data/Results of pathological grading/WDSCC/11-2-1_Raman.txt
- Pathological grading corresponding to Raman spectroscopic data/Results of pathological grading/WDSCC/11-2-2_Raman.txt
- Pathological grading corresponding to Raman spectroscopic data/Results of pathological grading/WDSCC/11-2-3_Raman.txt
- Pathological grading corresponding to Raman spectroscopic data/Results of pathological grading/WDSCC/11-2-4_Raman.txt
- Pathological grading corresponding to Raman spectroscopic data/Results of pathological grading/WDSCC/13-1-1_Raman.txt
- Pathological grading corresponding to Raman spectroscopic data/Results of pathological grading/WDSCC/13-1-2_Raman.txt
- Pathological grading corresponding to Raman spectroscopic data/Results of pathological grading/WDSCC/13-1-3_Raman.txt
- Pathological grading corresponding to Raman spectroscopic data/Results of pathological grading/WDSCC/13-1-4_Raman.txt
- Pathological grading corresponding to Raman spectroscopic data/Results of pathological grading/WDSCC/13-2-1_Raman.txt
- Pathological grading corresponding to Raman spectroscopic data/Results of pathological grading/WDSCC/13-2-2_Raman.txt
- Pathological grading corresponding to Raman spectroscopic data/Results of pathological grading/WDSCC/13-2-3_Raman.txt
- Pathological grading corresponding to Raman spectroscopic data/Results of pathological grading/WDSCC/13-2-4_Raman.txt
- Pathological grading corresponding to Raman spectroscopic data/Results of pathological grading/WDSCC/14-1-1_Raman.txt
- Pathological grading corresponding to Raman spectroscopic data/Results of pathological grading/WDSCC/14-1-2_Raman.txt
- Pathological grading corresponding to Raman spectroscopic data/Results of pathological grading/WDSCC/14-1-3_Raman.txt
- Pathological grading corresponding to Raman spectroscopic data/Results of pathological grading/WDSCC/14-1-4_Raman.txt
- Pathological grading corresponding to Raman spectroscopic data/Results of pathological grading/WDSCC/14-2-1_Raman.txt
- Pathological grading corresponding to Raman spectroscopic data/Results of pathological grading/WDSCC/14-2-2_Raman.txt
- Pathological grading corresponding to Raman spectroscopic data/Results of pathological grading/WDSCC/14-2-3_Raman.txt
- Pathological grading corresponding to Raman spectroscopic data/Results of pathological grading/WDSCC/14-2-4_Raman.txt
- Pathological grading corresponding to Raman spectroscopic data/Results of pathological grading/WDSCC/15-1-1_Raman.txt
- Pathological grading corresponding to Raman spectroscopic data/Results of pathological grading/WDSCC/15-1-2_Raman.txt
- Pathological grading corresponding to Raman spectroscopic data/Results of pathological grading/WDSCC/15-1-3_Raman.txt
- Pathological grading corresponding to Raman spectroscopic data/Results of pathological grading/WDSCC/15-1-4_Raman.txt
- Pathological grading corresponding to Raman spectroscopic data/Results of pathological grading/WDSCC/15-2-1_Raman.txt
- Pathological grading corresponding to Raman spectroscopic data/Results of pathological grading/WDSCC/15-2-2_Raman.txt
- Pathological grading corresponding to Raman spectroscopic data/Results of pathological grading/WDSCC/15-2-3_Raman.txt
- Pathological grading corresponding to Raman spectroscopic data/Results of pathological grading/WDSCC/15-2-4_Raman.txt
- Pathological grading corresponding to Raman spectroscopic data/Results of pathological grading/WDSCC/6-1-1_Raman.txt
- Pathological grading corresponding to Raman spectroscopic data/Results of pathological grading/WDSCC/6-1-2_Raman.txt
- Pathological grading corresponding to Raman spectroscopic data/Results of pathological grading/WDSCC/6-1-3_Raman.txt
- Pathological grading corresponding to Raman spectroscopic data/Results of pathological grading/WDSCC/6-1-4_Raman.txt
- Pathological grading corresponding to Raman spectroscopic data/Results of pathological grading/WDSCC/6-2-1_Raman.txt
- Pathological grading corresponding to Raman spectroscopic data/Results of pathological grading/WDSCC/6-2-2_Raman.txt
- Pathological grading corresponding to Raman spectroscopic data/Results of pathological grading/WDSCC/6-2-3_Raman.txt
- Pathological grading corresponding to Raman spectroscopic data/Results of pathological grading/WDSCC/6-2-4_Raman.txt
- Pathological grading corresponding to Raman spectroscopic data/Spectral data of MDSCC.xlsx
- Pathological grading corresponding to Raman spectroscopic data/Spectral data of PDSCC.xlsx
- Pathological grading corresponding to Raman spectroscopic data/Spectral data of TSCC.xlsx
- Pathological grading corresponding to Raman spectroscopic data/Spectral data of WDSCC.xlsx
