# Supplementary material for: Intraoperative rapid assessment of the deep muscle surgical margin of tongue squamous cell carcinoma via Raman spectroscopy
Source: Front Bioeng Biotechnol. 2024 Oct 8;12:1480279. doi: 10.3389/fbioe.2024.1480279 (PMC11493737; doi:10.3389/fbioe.2024.1480279)
Supplement: Supplementary file 4 [file DataSheet2.ZIP › Pathological grading corresponding to Raman spectroscopic data/Results of pathological grading/MDSCC/1-1-1_Raman.txt]

process from Raman raw data on 2022/8/8 10:36:38
601.541728634347	0.176830813307831
603.653017696848	0.0969848666208577
605.76571300935	0.0877297694332242
607.876025509344	0.0193456362498665
609.985830196845	0.100540880137402
612.095166134346	0.0833449839837215
614.203994259347	0.229608333232093
616.314228634346	0.276138699343264
618.422119259347	0.388039414769423
620.529502071848	0.363299191445535
622.636377071845	0.415907972665536
624.742783321846	0.338205248484016
626.848681759348	0.343041419660551
628.954111446845	0.304905978594277
631.060908321848	0.292087386795856
633.165361446845	0.210028994482343
635.269345821845	0.250858842789938
637.372783321851	0.152147804413673
639.475791134348	0.100154459712627
641.578291134349	0.0202996857419606
643.680283321846	0.030003444273504
645.781806759347	-0.122274763128885
647.882861446848	-0.127954973140433
649.983408321845	-0.18946675719225
652.083486446845	-0.113390610370701
654.183056759346	-0.141466099090181
656.282158321847	-0.0382037162278408
658.380752071844	-0.0279130231941309
660.478877071844	0.0452154893232262
662.576533321844	0.0272717972584218
664.673642696845	0.102086815032777
666.770361446845	0.0900986501513898
668.864658321847	0.216891707341077
670.960361446843	0.220829969623395
673.05559582185	0.232795936543539
675.150283321847	0.127090538456727
677.244502071844	0.10073282277132
679.338330196846	-0.11599816701424
681.431611446846	-0.156150547248345
683.522470821845	-0.247461533394002
685.614814571843	-0.221788566818105
687.706611446847	-0.325656997522572
689.798017696849	-0.225208729828267
691.888877071844	-0.283581857176529
693.977392696845	-0.224104372280465
696.067236446848	-0.24338119353564
698.156689571846	-0.224831306605793
700.243720821847	-0.299649726885946
702.332158321846	-0.261793488529648
704.420127071848	-0.320239555066834
706.507627071849	-0.303597913908803
708.592783321848	-0.245015354250242
710.679345821845	-0.135908218931021
712.765361446844	-0.149522358581123
714.849033321847	-0.120035421277279
716.934111446848	-0.146023949909107
719.016845821847	-0.149011289446193
721.100986446847	-0.237014116110927
723.184658321847	-0.252819070578752
725.265908321846	-0.29213167729246
727.348642696845	-0.263050766824307
729.428955196847	-0.268607376990815
731.510673946843	-0.172149495066961
733.590048946844	-0.0508599763484199
735.670830196843	0.198694036710151
737.749267696847	0.435859828437884
739.829033321847	0.809571111262983
741.906533321846	1.08518333468849
743.985361446848	1.39078106758802
746.061923946847	1.47887989306797
748.139814571845	1.53765425301431
750.215361446848	1.40937085885719
752.292236446843	1.29822303357955
754.366845821845	1.07539662685367
756.440986446847	0.935518807695871
758.516533321843	0.75835561655984
760.589658321845	0.657456104049089
762.664189571846	0.506191267553419
764.736455196849	0.439758289060052
766.808173946843	0.33243518980197
768.881298946846	0.302326846572925
770.952080196847	0.19594165268515
773.022392696847	0.185165525026207
775.092236446842	0.116938530194091
777.163486446847	0.163466420841104
779.232314571844	0.0900488789472433
781.300752071846	0.13984966599341
783.368720821843	0.098779867992846
785.438017696848	0.165516129500588
787.504970821843	0.0897663745621458
789.571533321847	0.177995243866917
791.637548946848	0.0780048580049595
793.704970821847	0.107999696793598
795.770048946844	0.00106897094431702
797.834658321844	0.0386782163675718
799.898798946848	-0.101122481717255
801.962470821847	-0.0199930365626528
804.025673946846	-0.047363359896508
806.088408321844	0.0398066380741966
808.150673946846	-0.00948295134014643
810.214267696847	0.106444157736149
812.275595821844	0.0440456425301647
814.336455196844	0.0986778230083303
816.396767696846	0.0396718356358292
818.456689571845	0.148165702355556
820.516142696844	0.0909905612857358
822.575048946845	0.195387557384805
824.633564571846	0.141484709049621
826.691533321846	0.177454208660521
828.749033321848	0.0684751193678608
830.806142696849	0.111776500504988
832.862705196847	0.0259105568270854
834.918877071847	0.0878553008835468
836.974502071844	0.0443829456263245
839.027861446848	0.136946789072823
841.082548946848	0.171248507961906
843.136767696844	0.351602422975418
845.190517696847	0.38229865210954
847.243877071847	0.504386255976527
849.296689571845	0.538927471849831
851.349033321847	0.632761364517421
853.400908321848	0.524298057750912
855.450517696845	0.506462147479198
857.501455196845	0.460214848045439
859.551923946849	0.420450728988584
861.602002071846	0.267338852064881
863.649658321843	0.275417138076847
865.698798946843	0.245882301273326
867.747392696845	0.289012240200236
869.795517696846	0.233186021021794
871.841377071847	0.298408481306495
873.888564571844	0.220070385309356
875.935361446845	0.264475468560988
877.981611446849	0.122216023423562
880.025595821848	0.145385930448441
882.07090832185	0.059855733861923
884.115752071848	0.110490364193936
886.158408321844	-0.00961621789366518
888.202314571849	0.0717885328928958
890.243955196845	-0.0166464947422753
892.287002071847	-0.0160821125809889
894.329502071847	-0.0756510735959921
896.369736446846	-0.0702792763037507
898.411377071847	-0.180287695191396
900.450673946845	-0.135453903409797
902.491377071845	-0.200710071059291
904.529736446846	-0.182603656834601
906.569502071849	-0.194656939367718
908.607002071847	-0.0837383593068353
910.645752071847	-0.079537016756575
912.682314571848	0.0441754716509877
914.720205196849	0.0647899028276697
916.755830196846	0.16712695859394
918.792783321849	0.164866239734465
920.827470821849	0.256728533621668
922.861689571848	0.249448714056484
924.89723644685	0.370541554647673
926.930517696845	0.374037998979077
928.965205196844	0.444286294196189
930.997548946845	0.444029698393422
933.029423946846	0.50711186001061
935.062705196844	0.431656325836371
937.093720821846	0.487075401598531
939.124189571845	0.484204882502752
941.156064571845	0.501457133970263
943.185673946846	0.476084614126165
945.214814571846	0.546971937385479
947.243486446845	0.525539289490069
949.273486446844	0.544641168946299
951.301220821846	0.550349117829995
953.328564571846	0.652226541656972
955.355361446847	0.645805868051838
957.383564571843	0.740669269827805
959.409423946847	0.807320719455362
961.434892696845	0.923162411044984
963.459892696847	0.955255661335514
965.484423946844	1.11504066742162
967.508486446844	1.12554762763966
969.533877071844	1.15600082804261
971.557080196846	1.10394114728402
973.579736446845	1.12208514994072
975.602002071846	0.949680783141901
977.623720821848	0.922640509408922
979.645048946848	0.859862274624533
981.665908321847	0.921387415221574
983.686298946846	0.910326139379805
985.706220821845	1.09012865649197
987.725752071845	1.14451404230712
989.744736446846	1.30971477746903
991.763330196845	1.43010880442856
993.781377071846	1.69864860971296
995.799033321848	1.94973213471974
997.816220821845	2.25230073265871
999.833017696848	2.23201348138844
1001.84926769685	2.1333328789988
1003.86512707184	1.76606686495725
1005.88043957185	1.38913794300626
1007.89536144684	0.858604051714678
1009.90801769685	0.576632868062376
1011.92200207184	0.270132011627425
1013.93551769685	0.128198001979598
1015.94864269685	-0.117970079941017
1017.96129894685	-0.160560860941018
1019.97340832184	-0.276002963629821
1021.98333019684	-0.232792035661134
1023.99465832184	-0.259870663527323
1026.00543957185	-0.21264991687201
1028.01575207185	-0.252970710052551
1030.02387707185	-0.212877476770501
1032.03333019685	-0.318761779330231
1034.04231457185	-0.343176913901743
1036.05083019684	-0.398482641726332
1038.05715832185	-0.405783332031547
1040.06473644685	-0.473539511089115
1042.07192394685	-0.433556716001164
1044.07684582184	-0.480276959553237
1046.08309582185	-0.416873162438748
1048.08895519684	-0.458659661396666
1050.09254894685	-0.376528421024602
1052.09739269685	-0.399551286504362
1054.10004894685	-0.346827046702288
1056.10411144685	-0.408718760359108
1058.10762707185	-0.315477211019839
1060.10895519685	-0.376607766733173
1062.11161144685	-0.284422401329749
1064.11200207184	-0.234017448540129
1066.11372082185	-0.100146090800678
1068.11325207184	-0.0804457725380132
1070.11403332184	0.0828326022287911
1072.11270519684	0.0744993120295874
1074.11262707185	0.139724572640262
1076.11028332185	0.140251038363004
1078.10934582185	0.26602422534404
1080.10614269685	0.262309162847288
1082.10247082185	0.346849318634895
1084.10012707185	0.326528119116944
1086.09559582185	0.339608328488566
1088.09239269685	0.231087694141308
1090.08692394685	0.178570189777759
1092.08106457184	0.0840280674479175
1094.07645519685	0.108477047799624
1096.06965832185	0.02245882673094
1098.06239269684	0.0515779678972308
1100.05653332185	0.0376866625448997
1102.04833019685	0.166971339183874
1104.03973644684	0.0836830290547823
1106.03075207185	0.18396200704268
1108.02301769685	0.245003949513716
1110.01309582184	0.432450669657754
1112.00270519685	0.483826682487859
1113.99184582185	0.750462267995999
1115.98231457185	0.933080737804573
1117.97059582184	1.22369513370234
1119.95840832185	1.43981994801135
1121.94583019684	1.75861429141264
1123.93278332184	1.87131962180428
1125.91926769685	1.91793622522729
1127.90708019684	1.74747738650098
1129.89262707185	1.50510739348172
1131.87778332184	1.10652836338963
1133.86247082184	0.872361760237766
1135.84668957184	0.599847875005452
1137.83051769685	0.511305824753634
1139.81387707185	0.465987077008094
1141.79684582185	0.645410750526395
1143.77926769685	0.759819490395898
1145.76129894685	1.06861124203991
1147.74286144684	1.33169747745418
1149.72403332184	1.70086731885988
1151.70473644685	1.83128224041872
1153.68497082185	1.92603254185326
1155.66473644685	1.76418852383097
1157.64411144684	1.64538931217822
1159.62301769685	1.44320638517812
1161.60145519684	1.45326004635206
1163.57778332185	1.48556529238641
1165.55536144684	1.69278186814731
1167.53247082185	1.71046594802633
1169.50918957185	1.65370666354718
1171.48543957184	1.33600549874933
1173.46122082185	0.995032762782074
1175.43661144685	0.497037590143691
1177.40973644685	0.118138503647174
1179.38418957185	-0.26533825921868
1181.35825207185	-0.479576522841683
1183.33184582185	-0.696274797965657
1185.30325207185	-0.745996919530285
1187.27598644685	-0.835695450848675
1189.24825207184	-0.780353046906129
1191.22004894685	-0.834249390303768
1193.18965832185	-0.788458327023619
1195.16059582185	-0.794662387862729
1197.13114269685	-0.693815412316326
1199.09942394685	-0.713808909504195
1201.06903332184	-0.588436554000822
1203.03645519685	-0.525415211282933
1205.00520519685	-0.398447358634257
1206.97356457184	-0.376236854128678
1208.93965832184	-0.268235233787095
1210.90708019685	-0.237856108812878
1212.87223644684	-0.0835952289877469
1214.83879894685	0.0374226525196377
1216.80489269684	0.260445995097712
1218.76879894685	0.454350885304052
1220.73403332185	0.699124961745724
1222.69708019685	0.789471231920743
1224.66137707184	0.898068538954192
1226.62356457185	0.85508751812722
1228.58528332185	0.90358393237679
1230.54833019685	0.835191243629481
1232.50911144685	0.887293541283896
1234.47129894684	0.871226260333003
1236.43122082184	1.00475461891457
1238.39254894684	0.939224097240157
1240.35161144684	1.02279987040004
1242.31028332185	0.984094271813433
1244.27020519684	0.989383179577175
1246.22801769685	0.890087038594459
1248.18536144685	0.870391715914849
1250.14395519685	0.750451962529638
1252.10043957185	0.696148154630578
1254.05645519685	0.591626196065192
1256.01208019685	0.537475270204681
1257.96895519685	0.443161347496613
1259.92372082184	0.427854704083387
1261.87793957184	0.366152456484826
1263.83184582185	0.362231474225865
1265.78700207185	0.273628947181777
1267.73997082184	0.305326199110965
1269.69247082185	0.189188086012848
1271.64458019685	0.201743803094786
1273.59629894685	0.115363704573326
1275.54754894684	0.174469300025578
1277.49833019685	0.147570943058355
1279.45043957185	0.22364247033866
1281.40036144685	0.162326138714008
1283.34989269685	0.24709577070837
1285.29895519685	0.194642875998625
1287.24754894685	0.203477812071327
1289.19575207184	0.224899788377741
1291.14356457184	0.429239166529271
1293.09083019684	0.580778603007786
1295.03778332185	0.935445017317704
1296.98426769685	1.23242106662087
1298.93028332185	1.57315711299711
1300.87583019684	1.66976351926041
1302.82106457185	1.80748836427739
1304.76575207185	1.695635442282
1306.71004894685	1.58601283465219
1308.65395519685	1.36150091019027
1310.59739269684	1.26114117683358
1312.53864269685	1.01431902207725
1314.48129894685	0.901802477827033
1316.42333019685	0.747651502974549
1318.36504894685	0.706841924261795
1320.30629894685	0.605446384372186
1322.24723644684	0.658702990562318
1324.18583019685	0.644131519657407
1326.12583019684	0.799008042555727
1328.06536144685	0.926960096583286
1330.00458019684	1.23879580114448
1331.94145519685	1.50814481427176
1333.87973644684	1.94388343353111
1335.81770519685	2.20785684080676
1337.75504894684	2.44196990954208
1339.69020519685	2.3864054309623
1341.62676769685	2.26229218847541
1343.56301769685	1.9507152597437
1345.49692394684	1.73852407905972
1347.43223644684	1.45002536969261
1349.36692394685	1.35789858559221
1351.29973644684	1.26778191093504
1353.23364269684	1.3319634053791
1355.16551769685	1.25258795059978
1357.09864269684	1.39739926758267
1359.02958019685	1.5114265671275
1360.96176769684	1.73790146876635
1362.89364269684	1.83512654687502
1364.82333019684	2.14403867394589
1366.75426769685	2.33788966232362
1368.68301769685	2.53609840818604
1370.61317394685	2.56979465848531
1372.54114269685	2.61545938203795
1374.46864269684	2.39772876217029
1376.39754894685	2.08217693052623
1378.32426769684	1.68391464505854
1380.25223644685	1.40069419310419
1382.17801769685	1.14263399999311
1384.10348644685	1.10676824773336
1386.03020519684	1.06602561919348
1387.95473644685	1.19152432692334
1389.88051769685	1.31921701936395
1391.80426769685	1.47571960159107
1393.72754894684	1.4784507825984
1395.65036144684	1.52406095802041
1397.57458019684	1.34426470715869
1399.49661144685	1.17219195532255
1401.41817394684	0.866979395958708
1403.34098644684	0.642043879649918
1405.26176769685	0.377910803225916
1407.18208019684	0.271849123155846
1409.10192394684	0.0991892394348781
1411.02145519685	0.111929426735514
1412.94223644685	0.0635088763172007
1414.86083019685	0.212574718728774
1416.77895519685	0.285773971432832
1418.69676769685	0.499144926849709
1420.61411144684	0.633910106955511
1422.53098644684	0.869019915987082
1424.44754894685	0.963032660039829
1426.36364269685	1.16864085123879
1428.27926769685	1.22458489561711
1430.19442394684	1.32429519976725
1432.11098644685	1.37527718210714
1434.02536144685	1.4674091995663
1435.93926769685	1.46747870872971
1437.85286144685	1.56940404872046
1439.76598644685	1.54857770732713
1441.67692394684	1.6469227679269
1443.58926769684	1.62509218997525
1445.50114269685	1.69702117095034
1447.41254894685	1.58067012268367
1449.32364269685	1.60598741392695
1451.23411144685	1.48497754929429
1453.14426769685	1.44290685954562
1455.05411144685	1.26462577231774
1456.96333019685	1.23321876687456
1458.87223644684	1.0810622029162
1460.77911144685	0.972568687626762
1462.68723644685	0.809486255949111
1464.59473644685	0.697999560374967
1466.50208019685	0.46898299821865
1468.40879894685	0.266143007460954
1470.31348644685	-0.000502077729919392
1472.21958019684	-0.210875706950588
1474.12504894684	-0.465891512950492
1476.03020519685	-0.580213045411824
1477.93317394684	-0.734666199217116
1479.83754894685	-0.843655970328058
1481.74129894685	-0.950256245045381
1483.64317394684	-0.94544095853314
1485.54614269684	-1.04591691699733
1487.44879894685	-1.05290602058284
1489.34926769685	-1.06076452972954
1491.25114269684	-1.00355673149625
1493.15067394685	-1.04148566461791
1495.05161144685	-0.922447314775923
1496.95223644685	-0.87368993945995
1498.85067394685	-0.699480116136328
1500.75036144684	-0.616829607887667
1502.64786144684	-0.471445918124658
1504.54676769685	-0.382502467752943
1506.44348644685	-0.182555091046936
1508.34161144685	-0.0899369535798371
1510.23739269685	0.144067737311246
1512.13473644685	0.336462305747915
1514.02973644685	0.582394162050463
1515.92442394685	0.68879929038863
1517.82036144684	0.867929550200529
1519.71426769685	0.897964476571644
1521.60926769685	0.952347383900502
1523.50239269685	0.873233863334832
1525.39489269684	0.908919505582134
1527.28879894685	0.73534094504177
1529.18051769685	0.714180765429518
1531.07192394684	0.63891739546446
1532.96458019684	0.714083176780832
1534.85504894684	0.759018454324064
1536.74520519685	1.04471187549149
1538.63489269685	1.17739568663549
1540.52583019685	1.42724067482172
1542.41473644685	1.59965486285034
1544.30317394685	1.84191076238702
1546.19114269684	2.15951881051859
1548.07879894684	2.87222768393315
1549.96770519685	3.40006029642217
1551.85442394685	3.65465575353826
1553.74083019684	3.6780033839425
1555.62692394685	3.57237364659417
1557.51239269684	3.05594045733176
1559.39754894685	2.70790079352233
1561.28223644684	2.48226683056134
1563.16661144685	2.47342730146624
1565.05051769685	2.37251436926121
1566.93567394685	2.42796983709775
1568.81879894685	2.44479981274512
1570.70145519685	2.83643772651109
1572.58379894684	3.18635234787172
1574.46551769684	3.85155747487903
1576.34708019685	4.55921855133974
1578.22629894684	5.48565920155093
1580.10692394685	6.12777012080497
1581.98723644685	6.67472003293099
1583.86692394685	6.71464266769968
1585.74645519685	6.51336357749608
1587.62536144684	5.88595810266023
1589.50395519685	5.23340344935738
1591.38208019684	4.52499168901551
1593.25989269685	4.08188167463592
1595.13551769685	3.68336292436808
1597.01239269685	3.55905088370108
1598.88895519685	3.3466819713891
1600.76504894685	3.23279822414017
1602.64067394684	2.9758400916898
1604.51442394685	2.82167197013675
1606.38926769685	2.57461480688613
1608.26364269685	2.5341546247528
1610.13770519684	2.45954034855009
1612.00973644685	2.55671915788886
1613.88301769684	2.55469954347339
1615.75583019685	2.60427874825146
1617.62661144685	2.53003217454156
1619.49864269685	2.5804388097217
1621.37020519685	2.50909563904887
1623.23973644685	2.59115782563208
1625.11051769685	2.70449486144017
1626.97926769685	3.06863801679791
1628.84926769685	3.48537712448021
1630.71879894684	4.14856873104537
1632.58629894684	4.66089759248655
1634.45504894685	5.07074405945522
1636.32176769685	5.01182854338978
1638.18973644685	4.71006174463679
1640.05567394685	4.01263372486943
1641.92270519685	3.37094692578253
1643.78786144685	2.68950827102142
1645.65254894684	2.31256564856409
1647.51833019684	1.96773589167961
1649.38223644685	1.90287543846947
1651.24739269685	1.76371761227654
1653.11036144684	1.7559525585707
1654.97301769684	1.64568451712307
1656.83692394685	1.69821078588743
1658.69879894684	1.59751962364183
1660.56176769685	1.62548520497197
1662.42286144684	1.53066280631674
1664.28348644685	1.57965109920426
1666.14364269684	1.43400054416995
1668.00504894685	1.43094768812668
1669.86442394684	1.30479966447515
1671.72348644684	1.23047294830482
1673.58208019684	1.07070926636726
1675.44192394684	1.0249155712076
1677.29973644685	0.866848227755554
1679.15708019684	0.8008653248163
1681.01411144685	0.684806125287594
1682.87067394685	0.608242311409356
1684.72676769685	0.499514346828818
1686.58426769685	0.473528635110029
1688.43958019685	0.330332713648573
1690.29458019685	0.256412901116732
1692.14911144685	0.133620834093506
1694.00317394684	0.0840369777072851
1695.85692394685	-0.0568493261165202
1697.71036144685	-0.0509375824273377
1699.56333019685	-0.10816619194722
1701.41583019685	-0.0819046883458157
1703.26801769685	-0.172443689100788
1705.11973644685	-0.153381623464725
1706.97114269684	-0.225399088360064
1708.82208019685	-0.214904532248255
1710.67254894684	-0.337987487406764
1712.52270519685	-0.361638519670322
1714.37239269685	-0.445916106731204
1716.22176769685	-0.440250793438707
1718.07067394685	-0.536221077161912
1719.91754894684	-0.498006561227356
1721.76583019684	-0.543228700042619
1723.61348644685	-0.482264014867098
1725.46083019685	-0.537243990169259
1727.30770519684	-0.424407173393774
1729.15270519685	-0.393214629907845
1730.99879894684	-0.227993842933444
1732.84458019684	-0.203255750577767
1734.68989269685	-0.0597889411402264
1736.53317394685	-0.0591639649298372
1738.37770519685	0.0522406982755115
1740.22192394684	0.0314546383393974
1742.06567394685	0.0963292253478585
1743.90739269684	0.0704034762111121
1745.75020519685	0.156310664992048
1747.59286144684	0.105748253160243
1749.43333019684	0.168387458620714
1751.27504894685	0.153160561210484
1753.11473644685	0.235575183825262
1754.95583019685	0.223064128431076
1756.79629894684	0.307378370117021
1758.63489269685	0.310224473300707
1760.47458019685	0.421818277554991
1762.31239269684	0.382614710346616
1764.15129894685	0.445990042308154
1765.98817394685	0.410129489181458
1767.82645519685	0.439887596497726
1769.66254894685	0.343951281442799
1771.49989269684	0.425145562222269
1773.33536144685	0.371254769165461
1775.17020519685	0.440963767759399
1777.00645519685	0.410574546390194
1778.84067394684	0.477282047837122
1780.67598644685	0.45105386428591
1782.50942394685	0.498182505267636
1784.34239269685	0.45435270193255
1786.17661144684	0.550758433007132
1788.00879894684	0.539122723206447
1789.84051769684	0.605250022555197
1791.67364269685	0.610564154414988
1793.50458019685	0.672928505955383
1795.33520519684	0.561746792005408
1797.16536144685	0.588487544348141
1798.99692394684	0.507702674760139
