# Supplementary material for: Intraoperative rapid assessment of the deep muscle surgical margin of tongue squamous cell carcinoma via Raman spectroscopy
Source: Front Bioeng Biotechnol. 2024 Oct 8;12:1480279. doi: 10.3389/fbioe.2024.1480279 (PMC11493737; doi:10.3389/fbioe.2024.1480279)
Supplement: Supplementary file 4 [file DataSheet2.ZIP › Pathological grading corresponding to Raman spectroscopic data/Results of pathological grading/MDSCC/1-1-2_Raman.txt]

process from Raman raw data on 2022/8/8 10:36:38
601.541728634347	0.201365086596454
603.653017696848	0.155313942087432
605.76571300935	0.171543015407607
607.876025509344	0.137114904470749
609.985830196845	0.248755808104633
612.095166134346	0.298186572089335
614.203994259347	0.427938780532216
616.314228634346	0.477835070478605
618.422119259347	0.568332914486831
620.529502071848	0.532055801594183
622.636377071845	0.60939492201571
624.742783321846	0.566471072145831
626.848681759348	0.627325813701361
628.954111446845	0.601599926873902
631.060908321848	0.642916044361343
633.165361446845	0.550752673020497
635.269345821845	0.58503214080784
637.372783321851	0.464676390943595
639.475791134348	0.434825364915426
641.578291134349	0.340910996260391
643.680283321846	0.34293441589962
645.781806759347	0.208116340467939
647.882861446848	0.149157883261125
649.983408321845	0.0470105640819298
652.083486446845	0.0476950762758577
654.183056759346	-0.0325470680978697
656.282158321847	-0.0198751910868538
658.380752071844	-0.0401077884099408
660.478877071844	0.0256158026136433
662.576533321844	-0.0441433449679067
664.673642696845	-0.0274533133621588
666.770361446845	-0.0283147381811659
668.864658321847	0.0341057204773563
670.960361446843	-0.0190328133134443
673.05559582185	0.0473912004040926
675.150283321847	-0.0160703315831654
677.244502071844	0.0111127630468673
679.338330196846	-0.0819993625073892
681.431611446846	-0.0685339405321344
683.522470821845	-0.135028800620091
685.614814571843	-0.0468169016499758
687.706611446847	-0.116124407082395
689.798017696849	-0.053142088779623
691.888877071844	-0.0546871746452808
693.977392696845	0.0169319576470599
696.067236446848	-0.049585778470032
698.156689571846	-0.084359754521131
700.243720821847	-0.119375458886324
702.332158321846	-0.0993262287821466
704.420127071848	-0.170049437279943
706.507627071849	-0.144874128876509
708.592783321848	-0.0889473400012832
710.679345821845	-0.0392820860647305
712.765361446844	-0.104734559482822
714.849033321847	-0.0728225316433679
716.934111446848	-0.103659434165252
719.016845821847	-0.0667998568286521
721.100986446847	-0.16096750050059
723.184658321847	-0.124909176374842
725.265908321846	-0.202530511823042
727.348642696845	-0.161947474401359
729.428955196847	-0.240192174659299
731.510673946843	-0.1074898974923
733.590048946844	-0.0881444044091353
735.670830196843	0.102679711218002
737.749267696847	0.191578910639791
739.829033321847	0.408789315193815
741.906533321846	0.499385693822418
743.985361446848	0.662194890915259
746.061923946847	0.620591876917899
748.139814571845	0.609813276494677
750.215361446848	0.479065222802333
752.292236446843	0.42269316392327
754.366845821845	0.29535245627909
756.440986446847	0.28789168653104
758.516533321843	0.181308267139215
760.589658321845	0.21548075536478
762.664189571846	0.134392125481824
764.736455196849	0.144759160667377
766.808173946843	0.10492116446774
768.881298946846	0.203654307368424
770.952080196847	0.128786620266396
773.022392696847	0.171765288620321
775.092236446842	0.113601090663352
777.163486446847	0.176780978845102
779.232314571844	0.0670843143181514
781.300752071846	0.0710960956572393
783.368720821843	-0.0196419267706176
785.438017696848	0.0368680125170755
787.504970821843	-0.0824764012957502
789.571533321847	-0.0371693746099595
791.637548946848	-0.0902881660297936
793.704970821847	-0.0310671864360899
795.770048946844	-0.106217461110433
797.834658321844	-0.0581623719661479
799.898798946848	-0.0985612015633279
801.962470821847	-0.00800323745622222
804.025673946846	-0.0405777721839371
806.088408321844	0.0102758967396142
808.150673946846	-0.0238215331647496
810.214267696847	0.0662372255228689
812.275595821844	0.0203096397798959
814.336455196844	0.0491430186566362
816.396767696846	0.0224690614811038
818.456689571845	0.126186399209729
820.516142696844	0.0440467200520231
822.575048946845	0.0927617123506366
824.633564571846	0.0849299848244129
826.691533321846	0.116524242508717
828.749033321848	0.0521541084178239
830.806142696849	0.133319196066665
832.862705196847	0.099672202876377
834.918877071847	0.167751701668095
836.974502071844	0.156560384596858
839.027861446848	0.219661631662234
841.082548946848	0.251008511513916
843.136767696844	0.410735401889596
845.190517696847	0.417782912518945
847.243877071847	0.556580610241511
849.296689571845	0.548651170532239
851.349033321847	0.575734151634947
853.400908321848	0.495510144208851
855.450517696845	0.527503692020048
857.501455196845	0.440827479634024
859.551923946849	0.438956021776733
861.602002071846	0.373318846122046
863.649658321843	0.420573683149456
865.698798946843	0.341328872080609
867.747392696845	0.387522118696481
869.795517696846	0.363642931141626
871.841377071847	0.397195954611519
873.888564571844	0.276133554230242
875.935361446845	0.335469301187729
877.981611446849	0.192545827219121
880.025595821848	0.187186768759986
882.07090832185	0.0865943542248857
884.115752071848	0.12512324531582
886.158408321844	0.0366470999355926
888.202314571849	0.144630156939598
890.243955196845	0.0874402706863151
892.287002071847	0.160918465911692
894.329502071847	0.0922415525573825
896.369736446846	0.096493220605339
898.411377071847	-0.0440855860792482
900.450673946845	-0.00688376557441472
902.491377071845	-0.10119147786628
904.529736446846	-0.0504475904416068
906.569502071849	-0.0841223101911766
908.607002071847	0.00945446591548205
910.645752071847	-0.0200643424843179
912.682314571848	0.0404382208559468
914.720205196849	0.0249050364978842
916.755830196846	0.111505193644177
918.792783321849	0.090700480645495
920.827470821849	0.12699000290732
922.861689571848	0.105889863442272
924.89723644685	0.144256139597829
926.930517696845	0.148367955402961
928.965205196844	0.241785964804961
930.997548946845	0.279991418670306
933.029423946846	0.402639313435344
935.062705196844	0.394014626708284
937.093720821846	0.430357558248105
939.124189571845	0.361565199266323
941.156064571845	0.406131447790713
943.185673946846	0.306786505317206
945.214814571846	0.366966382562538
947.243486446845	0.28761146078152
949.273486446844	0.374047736082517
951.301220821846	0.31202434260581
953.328564571846	0.38454620836157
955.355361446847	0.337565817536472
957.383564571843	0.436277030212892
959.409423946847	0.417161082458236
961.434892696845	0.549921825209481
963.459892696847	0.584290665557788
965.484423946844	0.66264794637442
967.508486446844	0.651414006306425
969.533877071844	0.691754811136832
971.557080196846	0.581738371895312
973.579736446845	0.593122762263022
975.602002071846	0.554146185477677
977.623720821848	0.563671077543091
979.645048946848	0.523105633948262
981.665908321847	0.623271223145792
983.686298946846	0.60153815034279
985.706220821845	0.691026716601741
987.725752071845	0.702216160912911
989.744736446846	0.82389889218291
991.763330196845	0.886483083476364
993.781377071846	1.13690113453967
995.799033321848	1.30988121120474
997.816220821845	1.53728464734424
999.833017696848	1.51112065891604
1001.84926769685	1.43103162721896
1003.86512707184	1.13303570401759
1005.88043957185	0.910125261294809
1007.89536144684	0.596468443943721
1009.90801769685	0.426700819745506
1011.92200207184	0.27826410885568
1013.93551769685	0.262392823025152
1015.94864269685	0.125876148559144
1017.96129894685	0.105325375924537
1019.97340832184	0.0667117901047476
1021.98333019684	0.0966777215337942
1023.99465832184	0.0335449688524108
1026.00543957185	0.0458200746136583
1028.01575207185	-0.0417377975914945
1030.02387707185	-0.020515316069492
1032.03333019685	-0.115939571651651
1034.04231457185	-0.112936179747095
1036.05083019684	-0.192914939947926
1038.05715832185	-0.133912575767653
1040.06473644685	-0.233545064930951
1042.07192394685	-0.207780176768111
1044.07684582184	-0.274292581120761
1046.08309582185	-0.186480300866393
1048.08895519684	-0.266090098254821
1050.09254894685	-0.173226690481286
1052.09739269685	-0.222066998179884
1054.10004894685	-0.180694835872117
1056.10411144685	-0.23737812897383
1058.10762707185	-0.144610579705798
1060.10895519685	-0.158780121089151
1062.11161144685	-0.052943574152934
1064.11200207184	-0.0401628019008484
1066.11372082185	0.0497443723394042
1068.11325207184	0.0135549861798978
1070.11403332184	0.0784433429749782
1072.11270519684	0.00414434030719235
1074.11262707185	0.0439633651082545
1076.11028332185	-0.0352826634864698
1078.10934582185	0.0350275261206434
1080.10614269685	-0.0123771274196258
1082.10247082185	0.103069589878686
1084.10012707185	0.0736839428096943
1086.09559582185	0.147932701370436
1088.09239269685	0.0539693306374147
1090.08692394685	0.102261573749288
1092.08106457184	0.0338946603928179
1094.07645519685	0.0678969764066579
1096.06965832185	-0.0176258986782614
1098.06239269684	0.0659733645562852
1100.05653332185	-0.00698991661066373
1102.04833019685	0.0447738721378101
1104.03973644684	-0.0258910047815419
1106.03075207185	0.045955522761659
1108.02301769685	0.00799190827103757
1110.01309582184	0.0673335113829694
1112.00270519685	0.0615977331628983
1113.99184582185	0.18156462743201
1115.98231457185	0.258770632652499
1117.97059582184	0.45373200813458
1119.95840832185	0.547266197470151
1121.94583019684	0.682472215575956
1123.93278332184	0.693911124401438
1125.91926769685	0.741332956410702
1127.90708019684	0.580064219580265
1129.89262707185	0.485841996480332
1131.87778332184	0.298921751496465
1133.86247082184	0.23489452566082
1135.84668957184	0.04598033385588
1137.83051769685	0.0798681681475557
1139.81387707185	0.0603590571013228
1141.79684582185	0.16458198715992
1143.77926769685	0.20768899593287
1145.76129894685	0.42040804561455
1147.74286144684	0.559930148245911
1149.72403332184	0.785204279118432
1151.70473644685	0.876741442055675
1153.68497082185	0.976311620800317
1155.66473644685	0.843204795674467
1157.64411144684	0.745349930941217
1159.62301769685	0.520618014084022
1161.60145519684	0.453779015210472
1163.57778332185	0.327634124759783
1165.55536144684	0.409239834726208
1167.53247082185	0.307788354048085
1169.50918957185	0.324308630655082
1171.48543957184	0.169471627776886
1173.46122082185	0.0973472953021428
1175.43661144685	-0.148855426922466
1177.40973644685	-0.213572448537207
1179.38418957185	-0.337260122893781
1181.35825207185	-0.359146364029726
1183.33184582185	-0.406730232643497
1185.30325207185	-0.345439722603828
1187.27598644685	-0.385650076532272
1189.24825207184	-0.373648276627591
1191.22004894685	-0.439084402805207
1193.18965832185	-0.409946518042148
1195.16059582185	-0.450149763322912
1197.13114269685	-0.374352192365762
1199.09942394685	-0.398179919220865
1201.06903332184	-0.292199010315301
1203.03645519685	-0.298384620938521
1205.00520519685	-0.243191768082568
1206.97356457184	-0.282288590436025
1208.93965832184	-0.190711291487986
1210.90708019685	-0.225845812929037
1212.87223644684	-0.163916468196334
1214.83879894685	-0.13035014453601
1216.80489269684	-0.0202030743719206
1218.76879894685	0.0204064642508115
1220.73403332185	0.144513643992155
1222.69708019685	0.207173008675767
1224.66137707184	0.307190767727604
1226.62356457185	0.331959424131384
1228.58528332185	0.425698007523806
1230.54833019685	0.424783611854281
1232.50911144685	0.45717162789586
1234.47129894684	0.495065404554254
1236.43122082184	0.610041266092878
1238.39254894684	0.574512605706332
1240.35161144684	0.673265691497477
1242.31028332185	0.677156649430486
1244.27020519684	0.697544609899012
1246.22801769685	0.601321813993991
1248.18536144685	0.622717373814453
1250.14395519685	0.532999455619631
1252.10043957185	0.560860227255773
1254.05645519685	0.456188823206503
1256.01208019685	0.462384076907824
1257.96895519685	0.406565167804132
1259.92372082184	0.473414170321206
1261.87793957184	0.408791228615257
1263.83184582185	0.489843201946456
1265.78700207185	0.46461027675835
1267.73997082184	0.527005419686731
1269.69247082185	0.441636837448044
1271.64458019685	0.493333343000756
1273.59629894685	0.42987472718886
1275.54754894684	0.510281756731416
1277.49833019685	0.470134215361185
1279.45043957185	0.528219387177984
1281.40036144685	0.502131074028938
1283.34989269685	0.562986546733327
1285.29895519685	0.48147655542482
1287.24754894685	0.508110869222179
1289.19575207184	0.48175827795194
1291.14356457184	0.558308545906726
1293.09083019684	0.568253386012174
1295.03778332185	0.669229628469623
1296.98426769685	0.712758980113307
1298.93028332185	0.837861192747937
1300.87583019684	0.795846015332586
1302.82106457185	0.909381245186211
1304.76575207185	0.879349549538631
1306.71004894685	0.910488720248736
1308.65395519685	0.809538495610525
1310.59739269684	0.823309584524367
1312.53864269685	0.704193130988045
1314.48129894685	0.72092408962888
1316.42333019685	0.613407496043322
1318.36504894685	0.620559181804879
1320.30629894685	0.527780813820556
1322.24723644684	0.556500165224861
1324.18583019685	0.457162231443363
1326.12583019684	0.56852005222558
1328.06536144685	0.558076675331392
1330.00458019684	0.706129863791745
1331.94145519685	0.724564590512557
1333.87973644684	0.940113906064795
1335.81770519685	0.959018892340822
1337.75504894684	1.11079313225341
1339.69020519685	1.06520575104182
1341.62676769685	1.04113174442634
1343.56301769685	0.886552176818071
1345.49692394684	0.81493199410815
1347.43223644684	0.61413424369141
1349.36692394685	0.560973866165796
1351.29973644684	0.506016084961487
1353.23364269684	0.539963653211885
1355.16551769685	0.46148510958713
1357.09864269684	0.514679311229543
1359.02958019685	0.526308683645766
1360.96176769684	0.591950128792632
1362.89364269684	0.576462743663171
1364.82333019684	0.704939520319243
1366.75426769685	0.741657338301309
1368.68301769685	0.827358634214136
1370.61317394685	0.813798324204299
1372.54114269685	0.845450798428345
1374.46864269684	0.763894306851569
1376.39754894685	0.683285133050703
1378.32426769684	0.511857686158464
1380.25223644685	0.452448771931444
1382.17801769685	0.32984086892057
1384.10348644685	0.337010243323306
1386.03020519684	0.340047031443277
1387.95473644685	0.466983739622179
1389.88051769685	0.4865271017498
1391.80426769685	0.64999769490322
1393.72754894684	0.652055640781612
1395.65036144684	0.706230557743538
1397.57458019684	0.669228620293524
1399.49661144685	0.671474360710391
1401.41817394684	0.525455910366588
1403.34098644684	0.540361362192328
1405.26176769685	0.442961386251511
1407.18208019684	0.424976035078913
1409.10192394684	0.392574909598068
1411.02145519685	0.459905648556628
1412.94223644685	0.398568237189835
1414.86083019685	0.521235394331711
1416.77895519685	0.542035153942322
1418.69676769685	0.652105140664702
1420.61411144684	0.650446902547145
1422.53098644684	0.790190023404563
1424.44754894685	0.820132116986798
1426.36364269685	0.900274727473686
1428.27926769685	0.918597431431891
1430.19442394684	1.05076980306063
1432.11098644685	1.07630773845409
1434.02536144685	1.1907861672172
1435.93926769685	1.21928296877599
1437.85286144685	1.3294757304846
1439.76598644685	1.3682159889793
1441.67692394684	1.44970508874502
1443.58926769684	1.42296705379579
1445.50114269685	1.53378518556042
1447.41254894685	1.46712903690164
1449.32364269685	1.44243617135089
1451.23411144685	1.4027101094872
1453.14426769685	1.36830642140643
1455.05411144685	1.2406346453343
1456.96333019685	1.23956830549491
1458.87223644684	1.11941295421278
1460.77911144685	1.0158901014785
1462.68723644685	0.894977339554572
1464.59473644685	0.80123816026034
1466.50208019685	0.589586087121774
1468.40879894685	0.517286653985821
1470.31348644685	0.332297467992731
1472.21958019684	0.221623885133965
1474.12504894684	0.0802215138613747
1476.03020519685	0.0289558493137747
1477.93317394684	-0.124009390845544
1479.83754894685	-0.178411068169339
1481.74129894685	-0.243463468265503
1483.64317394684	-0.262430878296442
1485.54614269684	-0.356192236515
1487.44879894685	-0.362429846436498
1489.34926769685	-0.402069828337773
1491.25114269684	-0.406329392126622
1493.15067394685	-0.479520238538811
1495.05161144685	-0.424331733207538
1496.95223644685	-0.442252009149342
1498.85067394685	-0.353087037515309
1500.75036144684	-0.370062296856304
1502.64786144684	-0.301103268344349
1504.54676769685	-0.280717612297479
1506.44348644685	-0.136408640509586
1508.34161144685	-0.13226415097057
1510.23739269685	0.0326047382469028
1512.13473644685	0.134305964651105
1514.02973644685	0.290860611160554
1515.92442394685	0.312001324608332
1517.82036144684	0.429876812680703
1519.71426769685	0.380880091709287
1521.60926769685	0.358209086243988
1523.50239269685	0.237222784184524
1525.39489269684	0.20317402922791
1527.28879894685	0.0853350944256022
1529.18051769685	0.0540935153091482
1531.07192394684	-0.0275563264086429
1532.96458019684	-0.0321960140466615
1534.85504894684	-0.087679872111579
1536.74520519685	-0.0167536509088109
1538.63489269685	-0.0231557983266839
1540.52583019685	0.101569839337174
1542.41473644685	0.169237131254818
1544.30317394685	0.375994382306345
1546.19114269684	0.613871033744658
1548.07879894684	1.2595143917116
1549.96770519685	1.64508250989178
1551.85442394685	1.80811179648717
1553.74083019684	1.69117607478137
1555.62692394685	1.5000147636807
1557.51239269684	0.913311587252508
1559.39754894685	0.57886166959787
1561.28223644684	0.396086585518759
1563.16661144685	0.461993591811392
1565.05051769685	0.450774267776865
1566.93567394685	0.560964102649592
1568.81879894685	0.580028144873069
1570.70145519685	0.749774099796724
1572.58379894684	0.840399191916333
1574.46551769684	1.11083720665334
1576.34708019685	1.29859097232136
1578.22629894684	1.60385071444327
1580.10692394685	1.7919230177549
1581.98723644685	2.00694145562434
1583.86692394685	1.93982985127539
1585.74645519685	1.92820095123503
1587.62536144684	1.70569080756133
1589.50395519685	1.57673436594189
1591.38208019684	1.3122232438225
1593.25989269685	1.25204459067837
1595.13551769685	1.13920476408936
1597.01239269685	1.2314337436666
1598.88895519685	1.15928333362916
1600.76504894685	1.19772516776356
1602.64067394684	1.14447862954972
1604.51442394685	1.11059358044932
1606.38926769685	0.985086209867603
1608.26364269685	1.00820859600466
1610.13770519684	1.01277782272948
1612.00973644685	1.09994852658571
1613.88301769684	1.13308187188647
1615.75583019685	1.19335244551957
1617.62661144685	1.14845277273164
1619.49864269685	1.19019364610767
1621.37020519685	1.1167298380451
1623.23973644685	1.15443404867398
1625.11051769685	1.13196668833768
1626.97926769685	1.28018617997816
1628.84926769685	1.36607267319391
1630.71879894684	1.59729126190805
1632.58629894684	1.7040649491085
1634.45504894685	1.91211348437756
1636.32176769685	1.91474593901461
1638.18973644685	1.88364178990855
1640.05567394685	1.7186703761264
1641.92270519685	1.62843329444769
1643.78786144685	1.45342536845038
1645.65254894684	1.43363442545319
1647.51833019684	1.33070563142184
1649.38223644685	1.36558418784682
1651.24739269685	1.35925098993056
1653.11036144684	1.4085887911547
1654.97301769684	1.35350781201015
1656.83692394685	1.47813283938601
1658.69879894684	1.41489462524373
1660.56176769685	1.41041337501912
1662.42286144684	1.32851521149291
1664.28348644685	1.33027732405492
1666.14364269684	1.18463903874527
1668.00504894685	1.24205221801282
1669.86442394684	1.19544852190711
1671.72348644684	1.17549986913792
1673.58208019684	1.08971807568955
1675.44192394684	1.07725466198326
1677.29973644685	0.901271918949135
1679.15708019684	0.86741396793397
1681.01411144685	0.77064757147653
1682.87067394685	0.729124575790195
1684.72676769685	0.640144290748736
1686.58426769685	0.635035129061293
1688.43958019685	0.492685508307545
1690.29458019685	0.472793910593822
1692.14911144685	0.432102214047063
1694.00317394684	0.401079720664058
1695.85692394685	0.276363114933162
1697.71036144685	0.286361670490834
1699.56333019685	0.154287292142129
1701.41583019685	0.110749275604633
1703.26801769685	0.0423042648571368
1705.11973644685	0.0843241855328927
1706.97114269684	-0.0145443389984905
1708.82208019685	-0.0127093689357594
1710.67254894684	-0.127981616193324
1712.52270519685	-0.166354488665604
1714.37239269685	-0.277946024676822
1716.22176769685	-0.263949653327444
1718.07067394685	-0.320953398073641
1719.91754894684	-0.302170667010671
1721.76583019684	-0.382872191358359
1723.61348644685	-0.340623281282575
1725.46083019685	-0.392050150980111
1727.30770519684	-0.331500785403307
1729.15270519685	-0.330450906195921
1730.99879894684	-0.186993952967015
1732.84458019684	-0.139405765437687
1734.68989269685	-0.0293342965525767
1736.53317394685	0.000207894266168296
1738.37770519685	0.092960998462388
1740.22192394684	0.061292325502734
1742.06567394685	0.0885639556033766
1743.90739269684	0.0697937241182842
1745.75020519685	0.180423845543629
1747.59286144684	0.120946295762479
1749.43333019684	0.196397816185907
1751.27504894685	0.160394237992421
1753.11473644685	0.225785561453961
1754.95583019685	0.103507126490513
1756.79629894684	0.193985896949471
1758.63489269685	0.204994681229351
1760.47458019685	0.257036939728209
1762.31239269684	0.211997881912254
1764.15129894685	0.283820557288919
1765.98817394685	0.226983567053736
1767.82645519685	0.202900592155771
1769.66254894685	0.16702962121542
1771.49989269684	0.1948238806348
1773.33536144685	0.174402813886957
1775.17020519685	0.222081644905899
1777.00645519685	0.232179980154825
1778.84067394684	0.292114025290175
1780.67598644685	0.243751875243078
1782.50942394685	0.275751047821615
1784.34239269685	0.212093212138655
1786.17661144684	0.182643399524579
1788.00879894684	0.0726659923994362
1789.84051769684	0.0765192458782451
1791.67364269685	-0.0272453490206601
1793.50458019685	0.0351536091073399
1795.33520519684	-0.0288422840839075
1797.16536144685	-0.00491315925896174
1798.99692394684	-0.0485939458225459
