# Supplementary material for: Intraoperative rapid assessment of the deep muscle surgical margin of tongue squamous cell carcinoma via Raman spectroscopy
Source: Front Bioeng Biotechnol. 2024 Oct 8;12:1480279. doi: 10.3389/fbioe.2024.1480279 (PMC11493737; doi:10.3389/fbioe.2024.1480279)
Supplement: Supplementary file 4 [file DataSheet2.ZIP › Pathological grading corresponding to Raman spectroscopic data/Results of pathological grading/MDSCC/1-1-3_Raman.txt]

process from Raman raw data on 2022/8/8 10:36:39
601.541728634347	1.28541077829973
603.653017696848	1.20340824252338
605.76571300935	1.1507769723419
607.876025509344	1.05054707890312
609.985830196845	1.13226079729546
612.095166134346	1.12052297985952
614.203994259347	1.23104988468722
616.314228634346	1.30783078191732
618.422119259347	1.42424181319018
620.529502071848	1.35707400491737
622.636377071845	1.33071278444228
624.742783321846	1.21387278163044
626.848681759348	1.18613011782554
628.954111446845	1.07590934997583
631.060908321848	1.08349876947329
633.165361446845	1.05222812220319
635.269345821845	1.15796516501047
637.372783321851	1.11212671038561
639.475791134348	1.0517155297224
641.578291134349	0.984408383019854
643.680283321846	0.946270401010935
645.781806759347	0.702355854982017
647.882861446848	0.579389799521948
649.983408321845	0.465058101756256
652.083486446845	0.364924928446555
654.183056759346	0.229906099999511
656.282158321847	0.200725714133
658.380752071844	0.166139544397367
660.478877071844	0.149511620046809
662.576533321844	0.087986794235178
664.673642696845	0.131631648547341
666.770361446845	0.0674774754360499
668.864658321847	0.0385852017431318
670.960361446843	0.0423327677452221
673.05559582185	0.0618872867360381
675.150283321847	-0.0506147538908692
677.244502071844	0.00932951399465765
679.338330196846	-0.0356371060309755
681.431611446846	-0.0556663795783834
683.522470821845	-0.0802495566258017
685.614814571843	-0.0117038728478178
687.706611446847	-0.0748771773891974
689.798017696849	-0.0191986882798005
691.888877071844	0.0096197736254453
693.977392696845	0.0873859014045593
696.067236446848	0.0983259293498975
698.156689571846	0.098505398802331
700.243720821847	0.0741980909538995
702.332158321846	0.0901453056376056
704.420127071848	-0.00734318713804782
706.507627071849	0.0581068777312055
708.592783321848	0.13832604636508
710.679345821845	0.228056067579132
712.765361446844	0.20445921658083
714.849033321847	0.273634481729772
716.934111446848	0.186172611190301
719.016845821847	0.168681367541609
721.100986446847	0.101090869024318
723.184658321847	0.0549520692974284
725.265908321846	-0.0470915878379685
727.348642696845	-0.0381848234907807
729.428955196847	-0.0573547003234296
731.510673946843	-0.0848945262871439
733.590048946844	-0.0363748860737871
735.670830196843	0.215682359348591
737.749267696847	0.372207034970444
739.829033321847	0.591088788341949
741.906533321846	0.861573809825245
743.985361446848	1.12658328689619
746.061923946847	1.03630374854126
748.139814571845	0.960555951047382
750.215361446848	0.825748767201048
752.292236446843	0.635310524300138
754.366845821845	0.365278352326357
756.440986446847	0.302439161035949
758.516533321843	0.158487480828683
760.589658321845	0.0681969596729175
762.664189571846	-0.0662990879584413
764.736455196849	-0.115730875169959
766.808173946843	-0.225509945453865
768.881298946846	-0.226244280246846
770.952080196847	-0.281181728056737
773.022392696847	-0.272808211541161
775.092236446842	-0.340290350545132
777.163486446847	-0.29129438940285
779.232314571844	-0.340145777667061
781.300752071846	-0.311134897835473
783.368720821843	-0.410716405026278
785.438017696848	-0.405464734447179
787.504970821843	-0.493119239391064
789.571533321847	-0.430868519206371
791.637548946848	-0.576015246129487
793.704970821847	-0.536988220951315
795.770048946844	-0.560624583704509
797.834658321844	-0.502141085796126
799.898798946848	-0.582814650711015
801.962470821847	-0.446192226876207
804.025673946846	-0.391790787612223
806.088408321844	-0.282807331083177
808.150673946846	-0.253028880247371
810.214267696847	-0.0841103765091873
812.275595821844	-0.0952831050059331
814.336455196844	0.0307379461786184
816.396767696846	0.129067737408661
818.456689571845	0.325854958104543
820.516142696844	0.329904519797083
822.575048946845	0.530791308074924
824.633564571846	0.507373941253007
826.691533321846	0.54119933606566
828.749033321848	0.428908143246304
830.806142696849	0.530230992455955
832.862705196847	0.426054722907651
834.918877071847	0.518857839594119
836.974502071844	0.522407129265417
839.027861446848	0.676510799594269
841.082548946848	0.764696056977158
843.136767696844	1.0333831687519
845.190517696847	1.1568346737773
847.243877071847	1.33230102067594
849.296689571845	1.42825883522207
851.349033321847	1.46189851671957
853.400908321848	1.37127250887394
855.450517696845	1.3285105765388
857.501455196845	1.2306803757115
859.551923946849	1.09963167275367
861.602002071846	1.00622476543612
863.649658321843	0.964755263575597
865.698798946843	0.837772950869265
867.747392696845	0.851093439925165
869.795517696846	0.808076937398198
871.841377071847	0.810832556840694
873.888564571844	0.731248678330843
875.935361446845	0.798942401652511
877.981611446849	0.663999957613186
880.025595821848	0.650908052262849
882.07090832185	0.527615524536088
884.115752071848	0.544861142612348
886.158408321844	0.4873313333689
888.202314571849	0.590289356063266
890.243955196845	0.58016787688922
892.287002071847	0.632884388681617
894.329502071847	0.600031177824832
896.369736446846	0.570994145649763
898.411377071847	0.356431236039299
900.450673946845	0.344000167578258
902.491377071845	0.24658720490126
904.529736446846	0.186499643062518
906.569502071849	0.0820040873505263
908.607002071847	0.172595421743807
910.645752071847	0.127866527292383
912.682314571848	0.19779592466864
914.720205196849	0.201616850548334
916.755830196846	0.392891321969501
918.792783321849	0.377470966185257
920.827470821849	0.494157341088595
922.861689571848	0.501247119411175
924.89723644685	0.688087381985611
926.930517696845	0.693318975489348
928.965205196844	0.865182564700717
930.997548946845	0.905982367606015
933.029423946846	1.05852355635355
935.062705196844	1.00465176065055
937.093720821846	1.07268850673131
939.124189571845	1.0779830788849
941.156064571845	1.1101295039997
943.185673946846	1.05748851403956
945.214814571846	1.15216778139387
947.243486446845	1.11885870708733
949.273486446844	1.16201953884763
951.301220821846	1.0915680260743
953.328564571846	1.14040038338825
955.355361446847	1.10191166031441
957.383564571843	1.12092681402697
959.409423946847	1.04310619044003
961.434892696845	1.0914845960462
963.459892696847	1.02560511462451
965.484423946844	1.07135895608221
967.508486446844	0.970667309304076
969.533877071844	0.9758195385958
971.557080196846	0.852408725642761
973.579736446845	0.8590776840785
975.602002071846	0.685243902314511
977.623720821848	0.726972069522475
979.645048946848	0.649469657104589
981.665908321847	0.768479507451616
983.686298946846	0.788852643015559
985.706220821845	0.95213006563165
987.725752071845	1.00854099500094
989.744736446846	1.26530992141511
991.763330196845	1.4964142685125
993.781377071846	2.0532184599476
995.799033321848	2.8466599043995
997.816220821845	3.60059122972379
999.833017696848	3.79858157239016
1001.84926769685	3.81040522250871
1003.86512707184	3.32738956037969
1005.88043957185	2.53089880911659
1007.89536144684	1.6625703354658
1009.90801769685	1.22035544951959
1011.92200207184	0.788407046806896
1013.93551769685	0.576194844391608
1015.94864269685	0.318527872153481
1017.96129894685	0.211648490443508
1019.97340832184	0.0319590121811757
1021.98333019684	0.0994346522330147
1023.99465832184	0.0631501054961632
1026.00543957185	0.141477311340736
1028.01575207185	0.166425201764639
1030.02387707185	0.204549962817566
1032.03333019685	0.0212291140483671
1034.04231457185	-0.0493494156657732
1036.05083019684	-0.208095125068752
1038.05715832185	-0.259432532960659
1040.06473644685	-0.366021333735858
1042.07192394685	-0.357337504028948
1044.07684582184	-0.438892935502423
1046.08309582185	-0.406049577667346
1048.08895519684	-0.524702340384948
1050.09254894685	-0.445783695054246
1052.09739269685	-0.490643108788561
1054.10004894685	-0.448352323321018
1056.10411144685	-0.496671691977696
1058.10762707185	-0.419702440737183
1060.10895519685	-0.43780259100663
1062.11161144685	-0.30957003841263
1064.11200207184	-0.316815216165367
1066.11372082185	-0.246906906330139
1068.11325207184	-0.241217739212942
1070.11403332184	-0.192322885038124
1072.11270519684	-0.261308632296959
1074.11262707185	-0.129098055718515
1076.11028332185	-0.0759952148418392
1078.10934582185	0.18172159455932
1080.10614269685	0.409220525746377
1082.10247082185	0.608818251958553
1084.10012707185	0.524422112744162
1086.09559582185	0.520266305086267
1088.09239269685	0.311967026737989
1090.08692394685	0.0890691665525196
1092.08106457184	-0.0873212297784676
1094.07645519685	0.0272367357425196
1096.06965832185	-0.00284590949610219
1098.06239269684	0.0217001249001214
1100.05653332185	0.0476620436098756
1102.04833019685	0.112435298297328
1104.03973644684	-0.0471144689179255
1106.03075207185	-0.0246573896853022
1108.02301769685	-0.0618015953308486
1110.01309582184	-0.0303584833708328
1112.00270519685	-0.0460277396864512
1113.99184582185	0.176070410248968
1115.98231457185	0.318625761305015
1117.97059582184	0.59430685188579
1119.95840832185	0.823064580618961
1121.94583019684	1.19269737080685
1123.93278332184	1.30577620383647
1125.91926769685	1.31404074828725
1127.90708019684	1.15648171526033
1129.89262707185	1.01594678780361
1131.87778332184	0.685685228847035
1133.86247082184	0.579467895409664
1135.84668957184	0.527024368915448
1137.83051769685	0.663172991953246
1139.81387707185	0.810004547536522
1141.79684582185	1.22498735832809
1143.77926769685	1.70019335792847
1145.76129894685	2.47035963498212
1147.74286144684	3.34202687459265
1149.72403332184	4.37285335989736
1151.70473644685	5.1135197273523
1153.68497082185	5.48010540401859
1155.66473644685	5.21458980002467
1157.64411144684	4.55677115932505
1159.62301769685	3.45099002182667
1161.60145519684	2.49734574704257
1163.57778332185	1.69308136566764
1165.55536144684	1.30789755881329
1167.53247082185	0.955398607313185
1169.50918957185	0.826932696860666
1171.48543957184	0.647740224338691
1173.46122082185	0.478180449107782
1175.43661144685	0.203581527923092
1177.40973644685	0.125678608259307
1179.38418957185	0.0280010994665076
1181.35825207185	0.0203821093203089
1183.33184582185	0.0320018939667648
1185.30325207185	0.125962755866738
1187.27598644685	0.160496362099849
1189.24825207184	0.276866190299529
1191.22004894685	0.249321352258789
1193.18965832185	0.270243496060687
1195.16059582185	0.213825432213412
1197.13114269685	0.302358942641064
1199.09942394685	0.296377223138904
1201.06903332184	0.373962908016608
1203.03645519685	0.389280119124976
1205.00520519685	0.457753063002031
1206.97356457184	0.312062717233118
1208.93965832184	0.232891424858224
1210.90708019685	0.118303225134554
1212.87223644684	0.103051676967056
1214.83879894685	-0.0109995846221977
1216.80489269684	0.0480915494265162
1218.76879894685	0.0231546911517171
1220.73403332185	0.0988561958015737
1222.69708019685	0.106747183119552
1224.66137707184	0.26870545137416
1226.62356457185	0.276509688808801
1228.58528332185	0.461689183380969
1230.54833019685	0.473791896790289
1232.50911144685	0.594288419137172
1234.47129894684	0.646525083336883
1236.43122082184	0.790442816315135
1238.39254894684	0.806268465858011
1240.35161144684	0.987322386906584
1242.31028332185	0.98040197850716
1244.27020519684	1.05395776324568
1246.22801769685	1.08699578057247
1248.18536144685	1.16161638921378
1250.14395519685	1.12929954409606
1252.10043957185	1.27436053158135
1254.05645519685	1.34476001259796
1256.01208019685	1.37722575442328
1257.96895519685	1.41990896061412
1259.92372082184	1.57823394532659
1261.87793957184	1.54867257580887
1263.83184582185	1.5819509387884
1265.78700207185	1.62438142595605
1267.73997082184	1.65092822069647
1269.69247082185	1.50055192938041
1271.64458019685	1.52881024112799
1273.59629894685	1.39461163842927
1275.54754894684	1.39753537319405
1277.49833019685	1.32064988438773
1279.45043957185	1.36767576935463
1281.40036144685	1.318846425435
1283.34989269685	1.39958232973481
1285.29895519685	1.33146263847087
1287.24754894685	1.4192757184947
1289.19575207184	1.42400916917452
1291.14356457184	1.6004213414638
1293.09083019684	1.68480206169042
1295.03778332185	1.80809740471963
1296.98426769685	1.82365716416547
1298.93028332185	1.94379962144612
1300.87583019684	1.87027304396798
1302.82106457185	1.95222423434663
1304.76575207185	1.87853361942462
1306.71004894685	1.92321797734198
1308.65395519685	1.84899553032542
1310.59739269684	1.86155519735908
1312.53864269685	1.70070072881819
1314.48129894685	1.76835767848192
1316.42333019685	1.60456266807768
1318.36504894685	1.55015102928175
1320.30629894685	1.42253229884179
1322.24723644684	1.44091320829321
1324.18583019685	1.25264977987968
1326.12583019684	1.31389697881548
1328.06536144685	1.25043947636112
1330.00458019684	1.33302397247917
1331.94145519685	1.27015614313083
1333.87973644684	1.46804144227144
1335.81770519685	1.42994286731036
1337.75504894684	1.44149111862802
1339.69020519685	1.27827752502589
1341.62676769685	1.23634931458935
1343.56301769685	0.947329204400461
1345.49692394684	0.794042344393688
1347.43223644684	0.614574900011689
1349.36692394685	0.506632024571587
1351.29973644684	0.279682101465738
1353.23364269684	0.214948109185485
1355.16551769685	0.0415241063409155
1357.09864269684	-0.0570594298930871
1359.02958019685	-0.171735999287449
1360.96176769684	-0.185406318916904
1362.89364269684	-0.298299545015595
1364.82333019684	-0.301362381528151
1366.75426769685	-0.363425400352639
1368.68301769685	-0.382832472409461
1370.61317394685	-0.496745373940598
1372.54114269685	-0.470666810803294
1374.46864269684	-0.523113147131653
1376.39754894685	-0.518931961250104
1378.32426769684	-0.602116116974059
1380.25223644685	-0.485825982721337
1382.17801769685	-0.500165783567013
1384.10348644685	-0.399943130349072
1386.03020519684	-0.36006306291813
1387.95473644685	-0.2247398971179
1389.88051769685	-0.230703975645895
1391.80426769685	-0.147650926149737
1393.72754894684	-0.182905837024009
1395.65036144684	-0.0960110825709251
1397.57458019684	-0.0870243353259355
1399.49661144685	-0.00715870631427151
1401.41817394684	-0.00317061213675629
1403.34098644684	0.0781634778703051
1405.26176769685	0.0371879263460642
1407.18208019684	0.144257528437919
1409.10192394684	0.111019824203879
1411.02145519685	0.203971057985967
1412.94223644685	0.196075879113579
1414.86083019685	0.342280057117989
1416.77895519685	0.345446962203539
1418.69676769685	0.489732780593044
1420.61411144684	0.506146268536554
1422.53098644684	0.666994882109663
1424.44754894685	0.716934761966996
1426.36364269685	0.941974637219545
1428.27926769685	1.14203192836356
1430.19442394684	1.52971404431534
1432.11098644685	1.85737254523832
1434.02536144685	2.29179511256325
1435.93926769685	2.56335465018523
1437.85286144685	2.86815718632761
1439.76598644685	3.0174513955175
1441.67692394684	3.2165194080012
1443.58926769684	3.26875768019724
1445.50114269685	3.34752959867683
1447.41254894685	3.23581246769388
1449.32364269685	3.17890221168184
1451.23411144685	3.00636884306567
1453.14426769685	2.78561688832684
1455.05411144685	2.50752358597703
1456.96333019685	2.39960895425878
1458.87223644684	2.12948744436062
1460.77911144685	1.91305178248837
1462.68723644685	1.62093961772166
1464.59473644685	1.43041501872153
1466.50208019685	1.03462089485274
1468.40879894685	0.77138870843396
1470.31348644685	0.401398733432103
1472.21958019684	0.179376231434873
1474.12504894684	-0.112012847702857
1476.03020519685	-0.221494301941988
1477.93317394684	-0.495013143085799
1479.83754894685	-0.534766449277498
1481.74129894685	-0.548697832155312
1483.64317394684	-0.496947992662768
1485.54614269684	-0.483438678292202
1487.44879894685	-0.384579248206961
1489.34926769685	-0.442904015583707
1491.25114269684	-0.435901581214182
1493.15067394685	-0.567057442379593
1495.05161144685	-0.53808230699579
1496.95223644685	-0.517051962025761
1498.85067394685	-0.231490056032413
1500.75036144684	-0.0683449867396746
1502.64786144684	0.303065911618461
1504.54676769685	0.648012003633454
1506.44348644685	1.23511813581936
1508.34161144685	1.71677303891249
1510.23739269685	2.39589385702149
1512.13473644685	2.99122528622965
1514.02973644685	3.63919680700184
1515.92442394685	4.05285325164309
1517.82036144684	4.37836393919352
1519.71426769685	4.34455243380481
1521.60926769685	4.23025037232065
1523.50239269685	3.79328838814561
1525.39489269684	3.29739923750722
1527.28879894685	2.51537598344439
1529.18051769685	1.9236474470959
1531.07192394684	1.1967486040117
1532.96458019684	0.668437379760462
1534.85504894684	0.166461876311075
1536.74520519685	-0.0364635652197194
1538.63489269685	-0.293710260443419
1540.52583019685	-0.265712947233851
1542.41473644685	-0.293733971531111
1544.30317394685	-0.125075950627149
1546.19114269684	0.124497875450231
1548.07879894684	0.751212223934999
1549.96770519685	1.13864324665619
1551.85442394685	1.22204261986468
1553.74083019684	0.996712605830197
1555.62692394685	0.740819854703915
1557.51239269684	0.185405275226685
1559.39754894685	-0.181418689495473
1561.28223644684	-0.328373243227077
1563.16661144685	-0.171093912097206
1565.05051769685	-0.116561877156528
1566.93567394685	-0.0219651634787965
1568.81879894685	0.00483971642731262
1570.70145519685	0.194617185044137
1572.58379894684	0.301181555647503
1574.46551769684	0.498294045702664
1576.34708019685	0.645144254557181
1578.22629894684	0.891222006353075
1580.10692394685	1.01171697529452
1581.98723644685	1.14642162157691
1583.86692394685	1.08662735531752
1585.74645519685	1.07945336383671
1587.62536144684	0.997883571129393
1589.50395519685	1.05583952772776
1591.38208019684	0.978210249219728
1593.25989269685	1.04943967262875
1595.13551769685	1.11769559755425
1597.01239269685	1.32896732568949
1598.88895519685	1.30446714218584
1600.76504894685	1.44136414819923
1602.64067394684	1.51034482257344
1604.51442394685	1.58500040548864
1606.38926769685	1.47270529567857
1608.26364269685	1.58668318437822
1610.13770519684	1.57548767639028
1612.00973644685	1.66619667277183
1613.88301769684	1.66881662832293
1615.75583019685	1.72340518886915
1617.62661144685	1.64129835417918
1619.49864269685	1.72388065973308
1621.37020519685	1.66000071123841
1623.23973644685	1.7683754167852
1625.11051769685	1.80085733298955
1626.97926769685	1.96805722122195
1628.84926769685	2.00997628536499
1630.71879894684	2.23879480073882
1632.58629894684	2.27768125358583
1634.45504894685	2.50051476842106
1636.32176769685	2.61878948270817
1638.18973644685	2.89163310073064
1640.05567394685	3.05952115792229
1641.92270519685	3.41228329588432
1643.78786144685	3.64294974092505
1645.65254894684	3.95886663233543
1647.51833019684	4.15400534416511
1649.38223644685	4.37952808212782
1651.24739269685	4.46017081988228
1653.11036144684	4.57313780397826
1654.97301769684	4.55009285220436
1656.83692394685	4.5265353527459
1658.69879894684	4.34744824787484
1660.56176769685	4.27452389381907
1662.42286144684	4.07314933693667
1664.28348644685	4.06693737882995
1666.14364269684	3.94784422147418
1668.00504894685	3.80716309905398
1669.86442394684	3.57972173705775
1671.72348644684	3.39789366760681
1673.58208019684	3.02839896621066
1675.44192394684	2.80790906472464
1677.29973644685	2.63246502037381
1679.15708019684	2.44884272314337
1681.01411144685	2.27172412179388
1682.87067394685	2.13000945506946
1684.72676769685	1.90168484691029
1686.58426769685	1.77837459518952
1688.43958019685	1.55057356748574
1690.29458019685	1.43800643065885
1692.14911144685	1.26925359604994
1694.00317394684	1.165321149627
1695.85692394685	1.00993063255865
1697.71036144685	0.985217981809654
1699.56333019685	0.786323753163458
1701.41583019685	0.784094002287532
1703.26801769685	0.672530058194923
1705.11973644685	0.598622589548114
1706.97114269684	0.451562817291915
1708.82208019685	0.449131486904889
1710.67254894684	0.292324617326386
1712.52270519685	0.242223265429999
1714.37239269685	0.103038295365991
1716.22176769685	0.0544506525870645
1718.07067394685	-0.0699387180633551
1719.91754894684	-0.0580823317426109
1721.76583019684	-0.191687119239418
1723.61348644685	-0.105840652547442
1725.46083019685	-0.0979374202894974
1727.30770519684	0.0218237314851422
1729.15270519685	0.0417973697112188
1730.99879894684	0.242847206494787
1732.84458019684	0.289107179828648
1734.68989269685	0.395248617602988
1736.53317394685	0.395653543115486
1738.37770519685	0.513760527861024
1740.22192394684	0.478720895845754
1742.06567394685	0.473546155269133
1743.90739269684	0.397700444106192
1745.75020519685	0.445183699630945
1747.59286144684	0.313367637745273
1749.43333019684	0.313435660277747
1751.27504894685	0.256752479002159
1753.11473644685	0.30430023542624
1754.95583019685	0.170001011814833
1756.79629894684	0.202129404378638
1758.63489269685	0.200921592350028
1760.47458019685	0.213874713300356
1762.31239269684	0.152804214839307
1764.15129894685	0.225285033065859
1765.98817394685	0.149061306818226
1767.82645519685	0.0975262299050996
1769.66254894685	0.0145957882356811
1771.49989269684	0.024680738112977
1773.33536144685	-0.0313302589748901
1775.17020519685	0.0121657882830277
1777.00645519685	-0.0512343884517463
1778.84067394684	0.00103514506258762
1780.67598644685	-0.0535577481981591
1782.50942394685	-0.0502052223367855
1784.34239269685	-0.137963850410102
1786.17661144684	-0.131886809664763
1788.00879894684	-0.248048427907889
1789.84051769684	-0.248654089278915
1791.67364269685	-0.350316462382921
1793.50458019685	-0.341691217008787
1795.33520519684	-0.457870457498984
1797.16536144685	-0.471436100788424
1798.99692394684	-0.599605637526935
