# Supplementary material for: Intraoperative rapid assessment of the deep muscle surgical margin of tongue squamous cell carcinoma via Raman spectroscopy
Source: Front Bioeng Biotechnol. 2024 Oct 8;12:1480279. doi: 10.3389/fbioe.2024.1480279 (PMC11493737; doi:10.3389/fbioe.2024.1480279)
Supplement: Supplementary file 4 [file DataSheet2.ZIP › Pathological grading corresponding to Raman spectroscopic data/Results of pathological grading/MDSCC/1-1-4_Raman.txt]

process from Raman raw data on 2022/8/8 10:36:39
601.541728634347	-0.0763467629786305
603.653017696848	-0.196537787809518
605.76571300935	-0.354112180136894
607.876025509344	-0.375018710206177
609.985830196845	-0.271791812819345
612.095166134346	-0.271972714884328
614.203994259347	-0.055392594299974
616.314228634346	-0.0530725385427786
618.422119259347	0.0499981805144785
620.529502071848	0.0929803919218557
622.636377071845	0.200737387104425
624.742783321846	0.0339569919764244
626.848681759348	0.208617529734283
628.954111446845	0.216576515722693
631.060908321848	0.0869205355635359
633.165361446845	0.0051382962821549
635.269345821845	0.0200223567919124
637.372783321851	-0.106223829332862
639.475791134348	-0.294194580067654
641.578291134349	-0.283506644795295
643.680283321846	-0.38921792653224
645.781806759347	-0.582562127249275
647.882861446848	-0.615657481481662
649.983408321845	-0.637466597183902
652.083486446845	-0.764413621995857
654.183056759346	-0.77575133551494
656.282158321847	-0.632354179840945
658.380752071844	-0.657155106869027
660.478877071844	-0.578538850745701
662.576533321844	-0.562514456885879
664.673642696845	-0.345179187345025
666.770361446845	-0.373576056060415
668.864658321847	-0.330672385677474
670.960361446843	-0.216854702039711
673.05559582185	0.0210942675063848
675.150283321847	-0.0935530381732406
677.244502071844	0.0969114708061056
679.338330196846	0.262795560771451
681.431611446846	0.410963656401066
683.522470821845	0.501422723289238
685.614814571843	0.685854953132605
687.706611446847	0.583940529520135
689.798017696849	0.64536403301355
691.888877071844	0.718559823078863
693.977392696845	0.778027437195476
696.067236446848	0.866624265316489
698.156689571846	0.966205700865203
700.243720821847	0.99129204136068
702.332158321846	0.878168461510427
704.420127071848	0.908388601539343
706.507627071849	0.931091048090479
708.592783321848	1.18196440144908
710.679345821845	1.28762776886998
712.765361446844	1.44022153079919
714.849033321847	1.37083395000724
716.934111446848	1.4796979258511
719.016845821847	1.2976483717307
721.100986446847	1.17485420948606
723.184658321847	1.13552712779062
725.265908321846	1.11926554469068
727.348642696845	1.00435622068522
729.428955196847	1.07922904019711
731.510673946843	1.20670029249828
733.590048946844	1.15564653494977
735.670830196843	1.30832374561714
737.749267696847	1.48708153683049
739.829033321847	1.68526593460382
741.906533321846	1.91865257728409
743.985361446848	2.19088768858165
746.061923946847	2.1759395999992
748.139814571845	2.10211147341619
750.215361446848	1.78661784558795
752.292236446843	1.42952536260083
754.366845821845	1.26567740932762
756.440986446847	1.05525661404113
758.516533321843	0.764799219411145
760.589658321845	0.678793317614065
762.664189571846	0.501321023710773
764.736455196849	0.236735167376878
766.808173946843	0.0920985392062335
768.881298946846	0.0603400632247144
770.952080196847	-0.06130036095675
773.022392696847	-0.171849656199186
775.092236446842	-0.305272804848187
777.163486446847	-0.164489675098878
779.232314571844	-0.412032426740495
781.300752071846	-0.384078532551143
783.368720821843	-0.44643943628887
785.438017696848	-0.406463339622348
787.504970821843	-0.590026814316332
789.571533321847	-0.376825897335721
791.637548946848	-0.578308272374329
793.704970821847	-0.508942379094435
795.770048946844	-0.654587655177579
797.834658321844	-0.583558274465759
799.898798946848	-0.708200443441115
801.962470821847	-0.477600469148229
804.025673946846	-0.389454759000557
806.088408321844	-0.237769820582002
808.150673946846	-0.180482261450209
810.214267696847	0.0103540447633463
812.275595821844	0.0467263276095764
814.336455196844	0.0818508218566194
816.396767696846	0.115054783723394
818.456689571845	0.321582596487303
820.516142696844	0.359761306676887
822.575048946845	0.537327906942494
824.633564571846	0.653026417678348
826.691533321846	0.796727938585377
828.749033321848	0.638640577048591
830.806142696849	0.769732305463492
832.862705196847	0.735643985850913
834.918877071847	0.776239056536269
836.974502071844	0.848708217448177
839.027861446848	0.977499361334139
841.082548946848	1.02615381651378
843.136767696844	1.24083346613554
845.190517696847	1.44117993520439
847.243877071847	1.54276036808272
849.296689571845	1.75373496160933
851.349033321847	1.75203067322161
853.400908321848	1.65761874402574
855.450517696845	1.57676152484146
857.501455196845	1.45157772246722
859.551923946849	1.22105942087347
861.602002071846	1.17327307270637
863.649658321843	0.961314082666206
865.698798946843	0.762642685434287
867.747392696845	0.647144063372878
869.795517696846	0.528564289760368
871.841377071847	0.552225231223758
873.888564571844	0.430494219662819
875.935361446845	0.467318521526693
877.981611446849	0.397397068070006
880.025595821848	0.424596858392363
882.07090832185	0.0448149797990141
884.115752071848	0.0857826910942094
886.158408321844	-0.0865034300151706
888.202314571849	-0.0693674871905046
890.243955196845	-0.284271931569378
892.287002071847	-0.176653977733793
894.329502071847	-0.203614294668967
896.369736446846	-0.312387181606141
898.411377071847	-0.58041958209327
900.450673946845	-0.561592124970844
902.491377071845	-0.706295872454973
904.529736446846	-0.809082124017323
906.569502071849	-0.934681601318744
908.607002071847	-0.804980689497427
910.645752071847	-0.864916654038439
912.682314571848	-0.755479715499519
914.720205196849	-0.799596688297243
916.755830196846	-0.588589933758271
918.792783321849	-0.565530110910515
920.827470821849	-0.365960473990128
922.861689571848	-0.409842319199811
924.89723644685	-0.133236244787952
926.930517696845	0.0507230480403678
928.965205196844	0.279772154590034
930.997548946845	0.444063883786214
933.029423946846	0.82564322132248
935.062705196844	0.827736032273492
937.093720821846	0.954849184480963
939.124189571845	1.0056765786303
941.156064571845	1.04574037927051
943.185673946846	1.07594564886125
945.214814571846	1.2895025574299
947.243486446845	1.20431813307215
949.273486446844	1.31889374511968
951.301220821846	1.31035768626612
953.328564571846	1.30949673646342
955.355361446847	1.31141585078166
957.383564571843	1.48930901839594
959.409423946847	1.55158001174823
961.434892696845	1.69806239152177
963.459892696847	1.74300660142603
965.484423946844	1.76999889731229
967.508486446844	1.74039545005496
969.533877071844	1.75559997297114
971.557080196846	1.57898956319201
973.579736446845	1.66285543668135
975.602002071846	1.56459544024472
977.623720821848	1.54932327790317
979.645048946848	1.54382669140278
981.665908321847	1.53036523216406
983.686298946846	1.40805439835748
985.706220821845	1.54344960479119
987.725752071845	1.52014231243459
989.744736446846	1.45707552848086
991.763330196845	1.71503669508996
993.781377071846	2.12111858493898
995.799033321848	2.59969854492363
997.816220821845	3.16897532996097
999.833017696848	3.35032001285538
1001.84926769685	3.20914489510159
1003.86512707184	2.72631714057064
1005.88043957185	2.14488881357715
1007.89536144684	1.44250698954841
1009.90801769685	1.08453423370895
1011.92200207184	0.797335631472038
1013.93551769685	0.696620300539564
1015.94864269685	0.373798816430906
1017.96129894685	0.112088936567204
1019.97340832184	-0.0858217411569058
1021.98333019684	-0.106584754970186
1023.99465832184	-0.221920003437504
1026.00543957185	-0.330884474605284
1028.01575207185	-0.22388801291595
1030.02387707185	-0.254810675066096
1032.03333019685	-0.381085454126435
1034.04231457185	-0.559278617100063
1036.05083019684	-0.647616773605932
1038.05715832185	-0.890252158906719
1040.06473644685	-1.12106091972532
1042.07192394685	-1.26637831901644
1044.07684582184	-1.46580155166333
1046.08309582185	-1.52152081124632
1048.08895519684	-1.61254960741252
1050.09254894685	-1.5725269525725
1052.09739269685	-1.63797701203083
1054.10004894685	-1.59799444871567
1056.10411144685	-1.66191469930948
1058.10762707185	-1.49828452138144
1060.10895519685	-1.51367556696698
1062.11161144685	-1.34036727437524
1064.11200207184	-1.37197338726133
1066.11372082185	-1.20423458617933
1068.11325207184	-1.34024992205389
1070.11403332184	-1.28101199139121
1072.11270519684	-1.3789981485304
1074.11262707185	-1.21413605305332
1076.11028332185	-1.20231929798757
1078.10934582185	-1.02740555655083
1080.10614269685	-0.815304721459313
1082.10247082185	-0.606393161077733
1084.10012707185	-0.449845146314431
1086.09559582185	-0.26763986951255
1088.09239269685	-0.270284129081745
1090.08692394685	-0.162736616746997
1092.08106457184	-0.0685541186826981
1094.07645519685	0.0325470295643413
1096.06965832185	0.0748691028405233
1098.06239269684	0.379072276139482
1100.05653332185	0.39168343320847
1102.04833019685	0.621132173408682
1104.03973644684	0.542232033167238
1106.03075207185	0.603503819392756
1108.02301769685	0.641334245866972
1110.01309582184	0.716587624200201
1112.00270519685	0.636157342651018
1113.99184582185	0.96088384590621
1115.98231457185	1.10324058740161
1117.97059582184	1.30307981924216
1119.95840832185	1.58553678826223
1121.94583019684	1.83646925103716
1123.93278332184	1.97338974440322
1125.91926769685	2.0449282837904
1127.90708019684	1.94177127768535
1129.89262707185	1.70784623625974
1131.87778332184	1.56667658345816
1133.86247082184	1.44132437936747
1135.84668957184	1.35122928611588
1137.83051769685	1.46765869077194
1139.81387707185	1.52846436928144
1141.79684582185	1.71989361791623
1143.77926769685	1.98284015530857
1145.76129894685	2.62275900718669
1147.74286144684	2.93743157292488
1149.72403332184	3.66060496895091
1151.70473644685	4.06599040734977
1153.68497082185	4.31790692450073
1155.66473644685	4.01199348807216
1157.64411144684	3.60836703681196
1159.62301769685	2.98933841044618
1161.60145519684	2.46771637140159
1163.57778332185	1.90998925381973
1165.55536144684	1.68362403344696
1167.53247082185	1.58854132917662
1169.50918957185	1.49088781684537
1171.48543957184	1.37069378338504
1173.46122082185	1.18573758501344
1175.43661144685	1.05655576754475
1177.40973644685	0.95557789178946
1179.38418957185	0.860522470450746
1181.35825207185	0.817826016558342
1183.33184582185	0.912118271557233
1185.30325207185	0.835012934639337
1187.27598644685	0.875924289665136
1189.24825207184	0.960148070814455
1191.22004894685	1.00610203558387
1193.18965832185	1.0257675605306
1195.16059582185	1.03538288423067
1197.13114269685	1.14734983392549
1199.09942394685	1.19751105774844
1201.06903332184	1.25753621507181
1203.03645519685	1.41641797604649
1205.00520519685	1.41821944064401
1206.97356457184	1.34582956880593
1208.93965832184	1.34882795578602
1210.90708019685	1.23450917629071
1212.87223644684	1.24511177873052
1214.83879894685	1.34502099127502
1216.80489269684	1.52188554707129
1218.76879894685	1.5750595148761
1220.73403332185	1.89086355046339
1222.69708019685	1.9400295969557
1224.66137707184	2.26671132202716
1226.62356457185	2.3322162205576
1228.58528332185	2.52352577036879
1230.54833019685	2.53888096992449
1232.50911144685	2.79598968619797
1234.47129894684	2.79624672439263
1236.43122082184	3.14860899406131
1238.39254894684	3.25977314528939
1240.35161144684	3.46821400613612
1242.31028332185	3.50879266507076
1244.27020519684	3.83785500151123
1246.22801769685	3.77151888013299
1248.18536144685	3.85846957150079
1250.14395519685	3.9146630620524
1252.10043957185	4.00150445151093
1254.05645519685	3.95215009263552
1256.01208019685	3.96646481977228
1257.96895519685	4.07655696405567
1259.92372082184	4.13669803615045
1261.87793957184	4.2265965753208
1263.83184582185	4.28500565467328
1265.78700207185	4.25298573917615
1267.73997082184	4.28262560129195
1269.69247082185	4.11769356753354
1271.64458019685	4.05290413998426
1273.59629894685	3.88510251166383
1275.54754894684	3.9180244772877
1277.49833019685	3.7769650578054
1279.45043957185	3.77611478524358
1281.40036144685	3.62288720232357
1283.34989269685	3.60413238058965
1285.29895519685	3.42003573319903
1287.24754894685	3.31061198779474
1289.19575207184	3.17446526922942
1291.14356457184	3.20264023705244
1293.09083019684	3.11311251837833
1295.03778332185	3.21937506887195
1296.98426769685	3.27834338378284
1298.93028332185	3.32195184326304
1300.87583019684	3.29487477038282
1302.82106457185	3.58341555509173
1304.76575207185	3.38949976411595
1306.71004894685	3.29390068721511
1308.65395519685	3.26949246164821
1310.59739269684	3.17016954896587
1312.53864269685	2.81155404012156
1314.48129894685	2.83137264093938
1316.42333019685	2.5351790735254
1318.36504894685	2.46428575508446
1320.30629894685	2.16191715333412
1322.24723644684	2.05855635950684
1324.18583019685	1.90037471284148
1326.12583019684	1.85540145144694
1328.06536144685	1.68128743195848
1330.00458019684	1.80526561633849
1331.94145519685	1.57665593901129
1333.87973644684	1.56919961571919
1335.81770519685	1.5517657179052
1337.75504894684	1.49086843282294
1339.69020519685	1.16323504077337
1341.62676769685	1.05268899003511
1343.56301769685	0.825548200475396
1345.49692394684	0.552140418037993
1347.43223644684	0.220029836404478
1349.36692394685	0.185234221169821
1351.29973644684	0.0432688576556757
1353.23364269684	-0.0480193800117377
1355.16551769685	-0.329091729044535
1357.09864269684	-0.503161389546619
1359.02958019685	-0.528719777512038
1360.96176769684	-0.610819860107597
1362.89364269684	-0.765726424447621
1364.82333019684	-0.580624424131429
1366.75426769685	-0.556246114947896
1368.68301769685	-0.716084625079475
1370.61317394685	-0.841631975587461
1372.54114269685	-0.778641690004861
1374.46864269684	-0.942303542470654
1376.39754894685	-0.945567087378151
1378.32426769684	-0.905156663412072
1380.25223644685	-0.895253330939624
1382.17801769685	-0.968342045335135
1384.10348644685	-0.811962451339525
1386.03020519684	-0.72908371567496
1387.95473644685	-0.597801365597888
1389.88051769685	-0.597676020458778
1391.80426769685	-0.463503617111428
1393.72754894684	-0.392113496237755
1395.65036144684	-0.269063952877787
1397.57458019684	-0.339184484469342
1399.49661144685	-0.217991267451453
1401.41817394684	-0.134323819193071
1403.34098644684	-0.104951692394366
1405.26176769685	-0.277921429687865
1407.18208019684	-0.10873258082529
1409.10192394684	0.0348362096649453
1411.02145519685	0.010966142467737
1412.94223644685	0.0891073601279686
1414.86083019685	0.380083441514728
1416.77895519685	0.383094379361069
1418.69676769685	0.53035115710145
1420.61411144684	0.617714950522554
1422.53098644684	0.85170677220691
1424.44754894685	0.936167435846585
1426.36364269685	1.09380799084414
1428.27926769685	1.19562930451377
1430.19442394684	1.52466219676637
1432.11098644685	1.7402851222754
1434.02536144685	2.03122308784208
1435.93926769685	2.32378477307435
1437.85286144685	2.62362057453635
1439.76598644685	2.72379127808415
1441.67692394684	2.92995031059695
1443.58926769684	3.11040227298957
1445.50114269685	3.34211057371999
1447.41254894685	3.26773560515653
1449.32364269685	3.26994738056737
1451.23411144685	3.25004684691896
1453.14426769685	2.93943357161032
1455.05411144685	2.55850770021709
1456.96333019685	2.45419015979905
1458.87223644684	2.15407025439498
1460.77911144685	1.71825306901059
1462.68723644685	1.52947913779855
1464.59473644685	1.25011377391678
1466.50208019685	0.818885371864724
1468.40879894685	0.604325353388731
1470.31348644685	0.35093897602809
1472.21958019684	0.211163223329208
1474.12504894684	0.0480852740465139
1476.03020519685	-0.00472644029855473
1477.93317394684	-0.348483800849067
1479.83754894685	-0.727883260667852
1481.74129894685	-0.894086297284559
1483.64317394684	-1.15553679216447
1485.54614269684	-1.28100040150497
1487.44879894685	-1.12522079265807
1489.34926769685	-1.07386766007284
1491.25114269684	-1.16502240252339
1493.15067394685	-1.17484320608793
1495.05161144685	-1.06662419672671
1496.95223644685	-1.29054576122189
1498.85067394685	-0.897715474659719
1500.75036144684	-0.730528262369035
1502.64786144684	-0.603110038565546
1504.54676769685	-0.454788901382244
1506.44348644685	-0.0315778097219663
1508.34161144685	0.122013034622114
1510.23739269685	0.508614020375603
1512.13473644685	1.00512004453913
1514.02973644685	1.36329497939516
1515.92442394685	1.74577956095925
1517.82036144684	1.98135666065627
1519.71426769685	2.01839748762586
1521.60926769685	2.04739868704269
1523.50239269685	1.87939023119407
1525.39489269684	1.63355787079831
1527.28879894685	1.26807639217168
1529.18051769685	1.01886596058068
1531.07192394684	0.608843451756456
1532.96458019684	0.458657002193945
1534.85504894684	0.395378661557061
1536.74520519685	0.38518315108081
1538.63489269685	0.487200804607369
1540.52583019685	0.664285086333393
1542.41473644685	0.915070856805642
1544.30317394685	1.12192437556382
1546.19114269684	1.56577380209558
1548.07879894684	2.2537347420805
1549.96770519685	2.84463925614637
1551.85442394685	2.96444143528856
1553.74083019684	2.90381889890296
1555.62692394685	2.88181939812318
1557.51239269684	2.37382636151051
1559.39754894685	2.1858120182344
1561.28223644684	2.14907699871378
1563.16661144685	2.44779602414212
1565.05051769685	2.5259397893725
1566.93567394685	2.85679044915025
1568.81879894685	2.83902266135556
1570.70145519685	3.12240250163188
1572.58379894684	3.35107410763203
1574.46551769684	3.77010190801866
1576.34708019685	4.11206278042857
1578.22629894684	4.7602357407651
1580.10692394685	4.98213007630613
1581.98723644685	5.19228290811895
1583.86692394685	5.25822929825506
1585.74645519685	5.33678467162076
1587.62536144684	5.17727824400572
1589.50395519685	5.46071907305929
1591.38208019684	5.43468844353913
1593.25989269685	5.52274912597795
1595.13551769685	5.5168521435395
1597.01239269685	5.90005637439185
1598.88895519685	5.8810828088491
1600.76504894685	5.979222999076
1602.64067394684	5.96386394939611
1604.51442394685	6.24181757534575
1606.38926769685	6.13122672135023
1608.26364269685	6.21867723685091
1610.13770519684	6.43718068503813
1612.00973644685	6.70181298120463
1613.88301769684	6.64261845186752
1615.75583019685	6.73203211001101
1617.62661144685	6.67160783526219
1619.49864269685	6.7480432305648
1621.37020519685	6.69823664595037
1623.23973644685	6.77696512545504
1625.11051769685	6.77476932882905
1626.97926769685	6.96539373529208
1628.84926769685	6.97085425214527
1630.71879894684	6.91077504893258
1632.58629894684	6.90658868134278
1634.45504894685	6.958083742383
1636.32176769685	6.95940653487207
1638.18973644685	7.0454606499743
1640.05567394685	7.31082729576542
1641.92270519685	7.48019217181263
1643.78786144685	7.59265719452355
1645.65254894684	7.6418047877911
1647.51833019684	7.61643529478783
1649.38223644685	7.55309759229908
1651.24739269685	7.56258442864373
1653.11036144684	7.57697295848686
1654.97301769684	7.64100630836685
1656.83692394685	7.78538778407722
1658.69879894684	7.79553466443917
1660.56176769685	7.64654689558643
1662.42286144684	7.39228041815602
1664.28348644685	7.23501582862832
1666.14364269684	7.09820898575788
1668.00504894685	6.86723615553581
1669.86442394684	6.53576151695506
1671.72348644684	6.50483238231755
1673.58208019684	6.22143352960154
1675.44192394684	5.95147481283414
1677.29973644685	5.66141220867644
1679.15708019684	5.69698657437038
1681.01411144685	5.48253344681689
1682.87067394685	5.32432816041694
1684.72676769685	5.10036625138207
1686.58426769685	5.09749702161969
1688.43958019685	4.87701584075171
1690.29458019685	4.83269331443319
1692.14911144685	4.84932536848214
1694.00317394684	4.62178738200248
1695.85692394685	4.3336434058441
1697.71036144685	4.25510827935852
1699.56333019685	3.9569584253212
1701.41583019685	3.65809909756308
1703.26801769685	3.34752357294633
1705.11973644685	2.8272286639766
1706.97114269684	2.18484725314147
1708.82208019685	1.24845641862612
1710.67254894684	0.105991262111729
1712.52270519685	-1.06750593277695
1714.37239269685	-2.16035767641984
1716.22176769685	-3.42633209200608
1718.07067394685	-4.32499140970674
1719.91754894684	-4.87346580525377
1721.76583019684	-5.12134564997666
1723.61348644685	-4.76059248273327
1725.46083019685	-4.05723895074664
1727.30770519684	-2.850156556005
1729.15270519685	-1.56881098198301
1730.99879894684	-0.0646593845380039
1732.84458019684	1.15612028953853
1734.68989269685	2.20082714577507
1736.53317394685	2.85427724657359
1738.37770519685	3.48935908138162
1740.22192394684	3.7475961941326
1742.06567394685	3.81973832178119
1743.90739269684	3.95731910878794
1745.75020519685	4.01250691891619
1747.59286144684	3.87166079696351
1749.43333019684	3.92186853446833
1751.27504894685	3.79352380992987
1753.11473644685	3.78138937197843
1754.95583019685	3.61684942941565
1756.79629894684	3.66757605632574
1758.63489269685	3.67535433544845
1760.47458019685	3.68564747351707
1762.31239269684	3.68248423150305
1764.15129894685	3.85390987595918
1765.98817394685	3.6947493973156
1767.82645519685	3.51766495356492
1769.66254894685	3.46745500904217
1771.49989269684	3.33177292183564
1773.33536144685	3.07333998171907
1775.17020519685	3.08144074236282
1777.00645519685	2.91160448695314
1778.84067394684	2.75359459801416
1780.67598644685	2.56804981576579
1782.50942394685	2.56616360186558
1784.34239269685	2.19629108886443
1786.17661144684	2.11804770306185
1788.00879894684	1.80525101619799
1789.84051769684	1.49169945996789
1791.67364269685	1.00854929272657
1793.50458019685	1.08195521469202
1795.33520519684	0.646055519305492
1797.16536144685	0.433918016333337
1798.99692394684	0.0919000247155282
