# Supplementary material for: Intraoperative rapid assessment of the deep muscle surgical margin of tongue squamous cell carcinoma via Raman spectroscopy
Source: Front Bioeng Biotechnol. 2024 Oct 8;12:1480279. doi: 10.3389/fbioe.2024.1480279 (PMC11493737; doi:10.3389/fbioe.2024.1480279)
Supplement: Supplementary file 4 [file DataSheet2.ZIP › Pathological grading corresponding to Raman spectroscopic data/Results of pathological grading/MDSCC/1-2-1_Raman.txt]

process from Raman raw data on 2022/8/8 10:36:39
601.541728634347	1.30075782561704
603.653017696848	1.15281569974954
605.76571300935	1.11137525636389
607.876025509344	1.04119599990503
609.985830196845	1.02584830529597
612.095166134346	0.985312884692576
614.203994259347	1.08495397806976
616.314228634346	1.06590684009339
618.422119259347	1.08668462178937
620.529502071848	1.12233623122501
622.636377071845	1.13001407877792
624.742783321846	1.05380876985294
626.848681759348	1.10161446937568
628.954111446845	1.09385174775556
631.060908321848	1.03767849150239
633.165361446845	0.969237632273149
635.269345821845	0.94224534252038
637.372783321851	0.788707528044313
639.475791134348	0.63609106777983
641.578291134349	0.473821840050505
643.680283321846	0.382492105228494
645.781806759347	0.184432296578649
647.882861446848	0.0700546386550513
649.983408321845	0.0186631576163734
652.083486446845	0.0419182365213828
654.183056759346	-0.113336123866588
656.282158321847	-0.0665695736555563
658.380752071844	-0.0728381375207334
660.478877071844	-0.106941498464067
662.576533321844	-0.155727533878434
664.673642696845	-0.0685104776767389
666.770361446845	-0.0923855484578553
668.864658321847	-0.10521540063661
670.960361446843	-0.0962174451581177
673.05559582185	-0.0835717623161543
675.150283321847	-0.151352641928867
677.244502071844	-0.102821729693346
679.338330196846	-0.170930697486654
681.431611446846	-0.15343019531926
683.522470821845	-0.250449791384511
685.614814571843	-0.155871711998259
687.706611446847	-0.288828254852177
689.798017696849	-0.171874861135024
691.888877071844	-0.21262222451935
693.977392696845	-0.0702333797462984
696.067236446848	-0.0595301699304969
698.156689571846	-0.0327794224665752
700.243720821847	-0.0461829596515599
702.332158321846	0.015209605120333
704.420127071848	-0.0295410329479182
706.507627071849	-0.022173048669174
708.592783321848	0.0420744703604043
710.679345821845	0.0974551638093999
712.765361446844	0.0890735869281514
714.849033321847	0.103877025846828
716.934111446848	0.056488818620096
719.016845821847	0.0660492016707508
721.100986446847	-0.0363686720931184
723.184658321847	-0.0166838192229761
725.265908321846	-0.0521114018793014
727.348642696845	-0.0468059712843001
729.428955196847	-0.0319195504291372
731.510673946843	0.0522068789232151
733.590048946844	0.0326339360229326
735.670830196843	0.206504222033772
737.749267696847	0.386808439085058
739.829033321847	0.670972791047745
741.906533321846	0.987960585449997
743.985361446848	1.28962164125122
746.061923946847	1.29008932247933
748.139814571845	1.26523334373977
750.215361446848	1.12166085230211
752.292236446843	0.903217733032704
754.366845821845	0.627787431009011
756.440986446847	0.54951548267033
758.516533321843	0.417783622996581
760.589658321845	0.350736549383953
762.664189571846	0.193662476259448
764.736455196849	0.175638631904377
766.808173946843	0.0938341702622267
768.881298946846	0.115036986558891
770.952080196847	-0.0179819524742584
773.022392696847	0.0397189669384943
775.092236446842	0.00571112381737748
777.163486446847	0.0507160974782153
779.232314571844	-0.00817144219044508
781.300752071846	0.0110525754448645
783.368720821843	-0.0714567809120581
785.438017696848	-0.0320142276507056
787.504970821843	-0.117452653692396
789.571533321847	-0.0264942870265656
791.637548946848	-0.0766003711024723
793.704970821847	-0.0439931200650108
795.770048946844	-0.16879179612198
797.834658321844	-0.141674908744477
799.898798946848	-0.222651232108717
801.962470821847	-0.147109552972751
804.025673946846	-0.125948670652264
806.088408321844	-0.00118739699377102
808.150673946846	0.0451254436504485
810.214267696847	0.158065132554867
812.275595821844	0.160594603443286
814.336455196844	0.25419909448047
816.396767696846	0.297193462896757
818.456689571845	0.444561358505837
820.516142696844	0.437927614730512
822.575048946845	0.615387048726802
824.633564571846	0.538743279241231
826.691533321846	0.588414826022671
828.749033321848	0.47445901259951
830.806142696849	0.453863154875535
832.862705196847	0.325615729030744
834.918877071847	0.462760304183291
836.974502071844	0.463385327196903
839.027861446848	0.603273592420578
841.082548946848	0.736454994842262
843.136767696844	0.960986058527624
845.190517696847	1.04952773827677
847.243877071847	1.23918726418415
849.296689571845	1.31388299395317
851.349033321847	1.36472213219801
853.400908321848	1.29232558578593
855.450517696845	1.27513949416749
857.501455196845	1.12669421257414
859.551923946849	0.959245894724575
861.602002071846	0.885091698843183
863.649658321843	0.843638660497106
865.698798946843	0.709752603319089
867.747392696845	0.74073057506908
869.795517696846	0.762609688633745
871.841377071847	0.722265657430114
873.888564571844	0.648849399685275
875.935361446845	0.829212961548393
877.981611446849	0.770084486412571
880.025595821848	0.807835768067861
882.07090832185	0.685558041641428
884.115752071848	0.656186814491747
886.158408321844	0.433263713643044
888.202314571849	0.401447583750354
890.243955196845	0.207114561545637
892.287002071847	0.21588263781922
894.329502071847	0.167324366360759
896.369736446846	0.0687310679438156
898.411377071847	-0.119678988356981
900.450673946845	-0.0785792215771437
902.491377071845	-0.177334837528434
904.529736446846	-0.223659499221526
906.569502071849	-0.271948211339264
908.607002071847	-0.144468538069361
910.645752071847	-0.17361432051365
912.682314571848	-0.0705443287735648
914.720205196849	-0.0391022007573838
916.755830196846	0.0690203485524989
918.792783321849	0.0745262337007091
920.827470821849	0.131773488109673
922.861689571848	0.135478843246887
924.89723644685	0.213169253703342
926.930517696845	0.245642368431135
928.965205196844	0.334298004751815
930.997548946845	0.328780808028426
933.029423946846	0.446934118689256
935.062705196844	0.433541520044571
937.093720821846	0.490203627203698
939.124189571845	0.447961173653482
941.156064571845	0.543264285595058
943.185673946846	0.492413165146473
945.214814571846	0.558025084895974
947.243486446845	0.539690428076
949.273486446844	0.557056762720151
951.301220821846	0.528770123901523
953.328564571846	0.563044399507987
955.355361446847	0.563887121839031
957.383564571843	0.59850888971701
959.409423946847	0.629172357662469
961.434892696845	0.680988049169258
963.459892696847	0.713599850963277
965.484423946844	0.75394805030686
967.508486446844	0.710532923913149
969.533877071844	0.740822592301157
971.557080196846	0.695038101291942
973.579736446845	0.661314623437136
975.602002071846	0.568635259208605
977.623720821848	0.602407361334599
979.645048946848	0.576084021255213
981.665908321847	0.650469005248482
983.686298946846	0.680532506505898
985.706220821845	0.83179470788096
987.725752071845	0.819172237091806
989.744736446846	0.902552349039667
991.763330196845	1.01926810908967
993.781377071846	1.33858673957928
995.799033321848	1.74478129748417
997.816220821845	2.22603544292591
999.833017696848	2.31688576041429
1001.84926769685	2.18719940729548
1003.86512707184	1.78649942420995
1005.88043957185	1.2685829360675
1007.89536144684	0.633672975533727
1009.90801769685	0.330643885002786
1011.92200207184	0.0844941220409794
1013.93551769685	-0.0197254410266225
1015.94864269685	-0.265238275745645
1017.96129894685	-0.258240853193968
1019.97340832184	-0.390719666698459
1021.98333019684	-0.316281373630943
1023.99465832184	-0.36791671859595
1026.00543957185	-0.307168330109107
1028.01575207185	-0.392269729948794
1030.02387707185	-0.351094383860186
1032.03333019685	-0.458049031542913
1034.04231457185	-0.549773606883974
1036.05083019684	-0.601768177942716
1038.05715832185	-0.533986520407893
1040.06473644685	-0.599741393658974
1042.07192394685	-0.586869987253181
1044.07684582184	-0.628819381276941
1046.08309582185	-0.598488879844012
1048.08895519684	-0.705012432957176
1050.09254894685	-0.650607370001637
1052.09739269685	-0.736589154431613
1054.10004894685	-0.694216213163514
1056.10411144685	-0.732227185657337
1058.10762707185	-0.666566084196432
1060.10895519685	-0.673490973205332
1062.11161144685	-0.565366669552162
1064.11200207184	-0.493645449848515
1066.11372082185	-0.402535312332958
1068.11325207184	-0.416172252652132
1070.11403332184	-0.338497162603204
1072.11270519684	-0.365213169114696
1074.11262707185	-0.316827496465294
1076.11028332185	-0.269236725794713
1078.10934582185	0.0200485074844039
1080.10614269685	0.270228163712659
1082.10247082185	0.428693511256625
1084.10012707185	0.48595608026622
1086.09559582185	0.523198587298936
1088.09239269685	0.320107837853925
1090.08692394685	0.0797896574671029
1092.08106457184	0.0261622195689597
1094.07645519685	0.0668341192289006
1096.06965832185	0.039823983938561
1098.06239269684	0.135796934374184
1100.05653332185	0.147781581594273
1102.04833019685	0.265439658352022
1104.03973644684	0.163426319455056
1106.03075207185	0.215501178390667
1108.02301769685	0.198303181419789
1110.01309582184	0.293160022247662
1112.00270519685	0.249637195155003
1113.99184582185	0.489014269536398
1115.98231457185	0.565873670400833
1117.97059582184	0.785135931568277
1119.95840832185	1.06609675433907
1121.94583019684	1.29575232709874
1123.93278332184	1.35905552610345
1125.91926769685	1.44922586784554
1127.90708019684	1.33124609103987
1129.89262707185	1.0769192924777
1131.87778332184	0.845114800818436
1133.86247082184	0.693055435505073
1135.84668957184	0.474790669560036
1137.83051769685	0.510466642370773
1139.81387707185	0.497916139751084
1141.79684582185	0.668005288823366
1143.77926769685	0.853580170758448
1145.76129894685	1.26218357795162
1147.74286144684	1.52410825196358
1149.72403332184	2.0674702954401
1151.70473644685	2.40226242803203
1153.68497082185	2.51314404577371
1155.66473644685	2.34636453627047
1157.64411144684	2.13543997766647
1159.62301769685	1.69472304637068
1161.60145519684	1.33335310476247
1163.57778332185	1.05993868755706
1165.55536144684	1.05902744084938
1167.53247082185	1.03976122585607
1169.50918957185	0.968896083833187
1171.48543957184	0.79305462762548
1173.46122082185	0.707746169713374
1175.43661144685	0.422776732835615
1177.40973644685	0.237544326843306
1179.38418957185	0.0751873368906786
1181.35825207185	0.00996724224305012
1183.33184582185	-0.0788434061762757
1185.30325207185	-0.0719733697269191
1187.27598644685	-0.155580655323348
1189.24825207184	-0.0872207246144967
1191.22004894685	-0.0790043385852925
1193.18965832185	-0.0151104542032385
1195.16059582185	0.0199332258110019
1197.13114269685	0.195557773597329
1199.09942394685	0.189610615624019
1201.06903332184	0.341671001012202
1203.03645519685	0.403884738654597
1205.00520519685	0.467174476022507
1206.97356457184	0.391431052448894
1208.93965832184	0.44831165918157
1210.90708019685	0.364775883177259
1212.87223644684	0.404442379374615
1214.83879894685	0.410907613362099
1216.80489269684	0.547588703587508
1218.76879894685	0.597976135020531
1220.73403332185	0.790633041796582
1222.69708019685	0.951914466848734
1224.66137707184	1.10962689054426
1226.62356457185	1.1866587407344
1228.58528332185	1.38172105184623
1230.54833019685	1.42240848274076
1232.50911144685	1.48293898630638
1234.47129894684	1.58069957218984
1236.43122082184	1.75907130847438
1238.39254894684	1.77263129369584
1240.35161144684	1.93258047987166
1242.31028332185	1.90313032729793
1244.27020519684	2.02790206831253
1246.22801769685	1.92564357790894
1248.18536144685	1.96917605120444
1250.14395519685	1.82615752218589
1252.10043957185	1.90038573206348
1254.05645519685	1.84470190916181
1256.01208019685	1.82555181565246
1257.96895519685	1.87951674302187
1259.92372082184	2.04345427814621
1261.87793957184	1.99246890434932
1263.83184582185	2.00654991183907
1265.78700207185	2.05299183018568
1267.73997082184	1.99099534100432
1269.69247082185	1.81518850351239
1271.64458019685	1.93224702529025
1273.59629894685	1.82838982761302
1275.54754894684	1.86329904372596
1277.49833019685	1.7925435794146
1279.45043957185	1.8527182962986
1281.40036144685	1.74202694412733
1283.34989269685	1.71323436656579
1285.29895519685	1.60224265973829
1287.24754894685	1.63881069371809
1289.19575207184	1.6316241127453
1291.14356457184	1.68114177256089
1293.09083019684	1.76454895972935
1295.03778332185	1.87495485890872
1296.98426769685	1.93889474260305
1298.93028332185	2.07134743857864
1300.87583019684	2.07886176768744
1302.82106457185	2.19322010294422
1304.76575207185	2.15698091155849
1306.71004894685	2.17795655214346
1308.65395519685	2.04651581636469
1310.59739269684	2.03290071125335
1312.53864269685	1.85594092439629
1314.48129894685	1.86053697911993
1316.42333019685	1.67209142938961
1318.36504894685	1.62831013750127
1320.30629894685	1.49147830303755
1322.24723644684	1.42999821736288
1324.18583019685	1.28006253914734
1326.12583019684	1.29791508400257
1328.06536144685	1.25530202445319
1330.00458019684	1.3316156168847
1331.94145519685	1.41240860189947
1333.87973644684	1.60177457020154
1335.81770519685	1.68247329502819
1337.75504894684	1.76754640382953
1339.69020519685	1.67112733397076
1341.62676769685	1.54649588018594
1343.56301769685	1.27377189503585
1345.49692394684	1.12446831629944
1347.43223644684	0.884268243708135
1349.36692394685	0.820904580949474
1351.29973644684	0.729107927294166
1353.23364269684	0.732763584520853
1355.16551769685	0.617800081124415
1357.09864269684	0.600039577362026
1359.02958019685	0.477323735869192
1360.96176769684	0.531958048728455
1362.89364269684	0.507496148199181
1364.82333019684	0.572954858015521
1366.75426769685	0.576419388312132
1368.68301769685	0.695041807914805
1370.61317394685	0.610700593881404
1372.54114269685	0.61242451910141
1374.46864269684	0.430410345775215
1376.39754894685	0.353918077091464
1378.32426769684	0.152726789428812
1380.25223644685	0.101570946216441
1382.17801769685	0.0166732932345326
1384.10348644685	0.0825937334383866
1386.03020519684	0.151205055758624
1387.95473644685	0.315180335770208
1389.88051769685	0.358123425400464
1391.80426769685	0.496931043689415
1393.72754894684	0.556345915246283
1395.65036144684	0.619126545216517
1397.57458019684	0.536052131705162
1399.49661144685	0.61317307942889
1401.41817394684	0.503095250901879
1403.34098644684	0.492694221397585
1405.26176769685	0.342397569267263
1407.18208019684	0.41817755126533
1409.10192394684	0.292012630429099
1411.02145519685	0.368154608551151
1412.94223644685	0.363125288904257
1414.86083019685	0.515109613914632
1416.77895519685	0.540082813418309
1418.69676769685	0.685486635957375
1420.61411144684	0.721056179051459
1422.53098644684	0.842819864488291
1424.44754894685	0.942989399576504
1426.36364269685	1.06001988717117
1428.27926769685	1.19432973158536
1430.19442394684	1.44236733147721
1432.11098644685	1.65276017350382
1434.02536144685	1.82460160256346
1435.93926769685	2.0279959300172
1437.85286144685	2.20086476296589
1439.76598644685	2.31473322212298
1441.67692394684	2.46561432926245
1443.58926769684	2.52631043490612
1445.50114269685	2.64277122546233
1447.41254894685	2.55210504824021
1449.32364269685	2.50935341964464
1451.23411144685	2.40242831693828
1453.14426769685	2.31342440996679
1455.05411144685	2.05145999352973
1456.96333019685	1.97769708828829
1458.87223644684	1.72883028646618
1460.77911144685	1.50199362460336
1462.68723644685	1.27178087103206
1464.59473644685	1.12086287442204
1466.50208019685	0.837007199793987
1468.40879894685	0.59828286082589
1470.31348644685	0.342900657149244
1472.21958019684	0.113646217324685
1474.12504894684	-0.133352046737372
1476.03020519685	-0.219369790327249
1477.93317394684	-0.447464912318111
1479.83754894685	-0.606419801454734
1481.74129894685	-0.720615461590143
1483.64317394684	-0.804017399099934
1485.54614269684	-0.926720779855572
1487.44879894685	-0.884134280876964
1489.34926769685	-0.909434935054918
1491.25114269684	-0.935316879861148
1493.15067394685	-1.06858218292251
1495.05161144685	-1.02894265683906
1496.95223644685	-1.11009227855038
1498.85067394685	-0.928957308696425
1500.75036144684	-0.896246292719923
1502.64786144684	-0.731133990128569
1504.54676769685	-0.663796737406756
1506.44348644685	-0.363481544601882
1508.34161144685	-0.285525408688102
1510.23739269685	-0.00432747688509494
1512.13473644685	0.223840160179094
1514.02973644685	0.536136247775062
1515.92442394685	0.687445084636153
1517.82036144684	0.807112014319756
1519.71426769685	0.820787814164362
1521.60926769685	0.901744938457682
1523.50239269685	0.677310200925376
1525.39489269684	0.512733447499812
1527.28879894685	0.297987238357081
1529.18051769685	0.142668661424864
1531.07192394684	-0.0982622815908485
1532.96458019684	-0.229321567595321
1534.85504894684	-0.369418371743564
1536.74520519685	-0.346943291776427
1538.63489269685	-0.416410821570054
1540.52583019685	-0.337055058139811
1542.41473644685	-0.182301201380596
1544.30317394685	0.122304286051957
1546.19114269684	0.472269486878446
1548.07879894684	1.19570493659901
1549.96770519685	1.60648304788913
1551.85442394685	1.77057802401552
1553.74083019684	1.6414473625797
1555.62692394685	1.41469906742569
1557.51239269684	0.903416405916573
1559.39754894685	0.617662177364736
1561.28223644684	0.491282042579513
1563.16661144685	0.656906350416648
1565.05051769685	0.740560789882437
1566.93567394685	0.876628354622824
1568.81879894685	0.940319178780584
1570.70145519685	1.18093417315546
1572.58379894684	1.27471356476914
1574.46551769684	1.63645092744093
1576.34708019685	1.88916083718573
1578.22629894684	2.30005110037936
1580.10692394685	2.54231152186884
1581.98723644685	2.80695617728153
1583.86692394685	2.71700882325575
1585.74645519685	2.73491370121468
1587.62536144684	2.54166253704258
1589.50395519685	2.39018741390723
1591.38208019684	2.15429424049739
1593.25989269685	2.13499296187368
1595.13551769685	2.08659802196209
1597.01239269685	2.25207062509082
1598.88895519685	2.21814889225683
1600.76504894685	2.27964881965255
1602.64067394684	2.21033835382744
1604.51442394685	2.21153887258322
1606.38926769685	2.0215934708433
1608.26364269685	2.13143144560385
1610.13770519684	2.15380249650761
1612.00973644685	2.35635527099291
1613.88301769684	2.4039345739574
1615.75583019685	2.46969885248785
1617.62661144685	2.39032928663718
1619.49864269685	2.55827914503936
1621.37020519685	2.44375765694119
1623.23973644685	2.43508673484359
1625.11051769685	2.46652807583965
1626.97926769685	2.6698762283516
1628.84926769685	2.66037182199298
1630.71879894684	2.85906543088186
1632.58629894684	3.07062022621588
1634.45504894685	3.22157520660741
1636.32176769685	3.18089759518207
1638.18973644685	3.23561528318103
1640.05567394685	3.11773659163558
1641.92270519685	3.06941695017935
1643.78786144685	3.01464849737124
1645.65254894684	3.07337137563269
1647.51833019684	3.05648600017963
1649.38223644685	3.13971604818181
1651.24739269685	3.07870412463143
1653.11036144684	3.17713134924608
1654.97301769684	3.17738021740075
1656.83692394685	3.22118963505272
1658.69879894684	3.19597365813669
1660.56176769685	3.19708213577289
1662.42286144684	3.10425246583384
1664.28348644685	3.0334822494693
1666.14364269684	2.86152930116174
1668.00504894685	2.73188177858637
1669.86442394684	2.57678737777027
1671.72348644684	2.40978448548637
1673.58208019684	2.27776996027799
1675.44192394684	2.1434206165022
1677.29973644685	1.99145666062998
1679.15708019684	1.80515438436768
1681.01411144685	1.72202229957117
1682.87067394685	1.59172739765086
1684.72676769685	1.49082745578136
1686.58426769685	1.4271078403635
1688.43958019685	1.3454513544996
1690.29458019685	1.22776364186041
1692.14911144685	1.16820183215162
1694.00317394684	0.966893684436485
1695.85692394685	0.804547425566
1697.71036144685	0.722260709147776
1699.56333019685	0.540040779203309
1701.41583019685	0.417135380317802
1703.26801769685	0.390222591923589
1705.11973644685	0.356289746413779
1706.97114269684	0.274634848341435
1708.82208019685	0.257245289914522
1710.67254894684	0.11125879825093
1712.52270519685	-0.000716735576276051
1714.37239269685	-0.166613827639338
1716.22176769685	-0.210404663711103
1718.07067394685	-0.302711697809741
1719.91754894684	-0.313767485942719
1721.76583019684	-0.288933450614337
1723.61348644685	-0.161752589154247
1725.46083019685	-0.163297255969269
1727.30770519684	-0.0595497456895657
1729.15270519685	-0.00843098006620835
1730.99879894684	0.0666441011531163
1732.84458019684	0.141864130457293
1734.68989269685	0.228196944558277
1736.53317394685	0.294483244820015
1738.37770519685	0.458784701373588
1740.22192394684	0.503271522141461
1742.06567394685	0.462911678842289
1743.90739269684	0.466117377065018
1745.75020519685	0.527767587458868
1747.59286144684	0.412143064904171
1749.43333019684	0.415098643605063
1751.27504894685	0.422719868050137
1753.11473644685	0.441096715429893
1754.95583019685	0.330192883939759
1756.79629894684	0.409794054414505
1758.63489269685	0.39404413089909
1760.47458019685	0.427526484387897
1762.31239269684	0.430753665928933
1764.15129894685	0.452367510416394
1765.98817394685	0.351743029821165
1767.82645519685	0.33266771550791
1769.66254894685	0.293331000261929
1771.49989269684	0.267368682052819
1773.33536144685	0.163798926667852
1775.17020519685	0.199041378088424
1777.00645519685	0.12405843596909
1778.84067394684	0.129593088625683
1780.67598644685	0.0264389109074443
1782.50942394685	0.01231708483391
1784.34239269685	-0.0786857898642381
1786.17661144684	-0.0542174559747934
1788.00879894684	-0.175611540521174
1789.84051769684	-0.199103963284585
1791.67364269685	-0.279415449264945
1793.50458019685	-0.294783870446679
1795.33520519684	-0.457499561714059
1797.16536144685	-0.559750911093062
1798.99692394684	-0.686591631953632
