# Supplementary material for: Intraoperative rapid assessment of the deep muscle surgical margin of tongue squamous cell carcinoma via Raman spectroscopy
Source: Front Bioeng Biotechnol. 2024 Oct 8;12:1480279. doi: 10.3389/fbioe.2024.1480279 (PMC11493737; doi:10.3389/fbioe.2024.1480279)
Supplement: Supplementary file 4 [file DataSheet2.ZIP › Pathological grading corresponding to Raman spectroscopic data/Results of pathological grading/MDSCC/1-2-2_Raman.txt]

process from Raman raw data on 2022/8/8 10:36:39
601.541728634347	0.922565759523991
603.653017696848	0.868268975659561
605.76571300935	0.880272756857778
607.876025509344	0.796293078236772
609.985830196845	0.8685698418915
612.095166134346	0.892242612988554
614.203994259347	0.97780200251141
616.314228634346	0.97534249067337
618.422119259347	1.09413434574525
620.529502071848	1.06608307269221
622.636377071845	1.08930875249072
624.742783321846	1.04404094356741
626.848681759348	1.05484024573897
628.954111446845	0.957766215225149
631.060908321848	0.924134491909157
633.165361446845	0.84232456064079
635.269345821845	0.867351520149185
637.372783321851	0.793696479759305
639.475791134348	0.771267952334199
641.578291134349	0.668247043891768
643.680283321846	0.666473820681261
645.781806759347	0.464417830283665
647.882861446848	0.389479137216014
649.983408321845	0.281648320977709
652.083486446845	0.279424925988835
654.183056759346	0.142179528077449
656.282158321847	0.184571669577679
658.380752071844	0.11418192265387
660.478877071844	0.129529827571616
662.576533321844	0.056165438805607
664.673642696845	0.0794598366714325
666.770361446845	-0.0038689825257876
668.864658321847	0.0606757006196688
670.960361446843	-0.0132863427828624
673.05559582185	0.0377895695708474
675.150283321847	-0.0244754931251236
677.244502071844	0.0340574888785738
679.338330196846	-0.0649124627995974
681.431611446846	-0.00511326242082077
683.522470821845	-0.0567203939904033
685.614814571843	-0.0112048351154357
687.706611446847	-0.0644500113307771
689.798017696849	-0.0194479237653695
691.888877071844	-0.0647865018650293
693.977392696845	-0.00456235181952991
696.067236446848	-0.065273203818947
698.156689571846	-0.105296659276689
700.243720821847	-0.12958634130554
702.332158321846	-0.0769918939512877
704.420127071848	-0.128638952023181
706.507627071849	-0.047397490258291
708.592783321848	0.0148667531064746
710.679345821845	0.0591353046718979
712.765361446844	-0.0265065480712252
714.849033321847	-0.00223561809826833
716.934111446848	-0.0768102613887578
719.016845821847	-0.0279521269534655
721.100986446847	-0.0579694922270448
723.184658321847	-0.0160081859301471
725.265908321846	-0.117903116447621
727.348642696845	-0.117494450140626
729.428955196847	-0.214712040885829
731.510673946843	-0.236394972052864
733.590048946844	-0.257375187309279
735.670830196843	-0.118490687731452
737.749267696847	-0.0220635014679118
739.829033321847	0.139449446862415
741.906533321846	0.269944049334953
743.985361446848	0.43492445704517
746.061923946847	0.411166480827248
748.139814571845	0.448934347850482
750.215361446848	0.355254780541941
752.292236446843	0.324701087611558
754.366845821845	0.192478917252842
756.440986446847	0.193475426435654
758.516533321843	0.0915268601610819
760.589658321845	0.126671712996256
762.664189571846	0.0966015104036586
764.736455196849	0.125162686651493
766.808173946843	0.114263476862789
768.881298946846	0.20656923469015
770.952080196847	0.13508725417924
773.022392696847	0.16579385366974
775.092236446842	0.14474901523964
777.163486446847	0.152249157374271
779.232314571844	0.0483523857304107
781.300752071846	0.083203133104206
783.368720821843	-0.0611276416683353
785.438017696848	-0.0408324647861633
787.504970821843	-0.0973053605111005
789.571533321847	-0.0719008329815836
791.637548946848	-0.158126955942762
793.704970821847	-0.0688681346553608
795.770048946844	-0.162897581792237
797.834658321844	-0.107018747977691
799.898798946848	-0.156711666011702
801.962470821847	-0.0619463699153471
804.025673946846	-0.0633128949282451
806.088408321844	0.0599187224946434
808.150673946846	0.0507184446854154
810.214267696847	0.179673964758365
812.275595821844	0.155379797995948
814.336455196844	0.18595361572234
816.396767696846	0.139296341099495
818.456689571845	0.211985998292505
820.516142696844	0.135313508907771
822.575048946845	0.184259790010984
824.633564571846	0.175442867209455
826.691533321846	0.230074617505693
828.749033321848	0.151224028117682
830.806142696849	0.219350088406202
832.862705196847	0.199234666841562
834.918877071847	0.268815791432701
836.974502071844	0.249275324991459
839.027861446848	0.390204253016691
841.082548946848	0.462238499936419
843.136767696844	0.677960026817928
845.190517696847	0.746278774648729
847.243877071847	0.972313730004132
849.296689571845	1.01572673887357
851.349033321847	1.05281678470669
853.400908321848	0.988433803869313
855.450517696845	0.990829581928409
857.501455196845	0.844780333759545
859.551923946849	0.830367861187867
861.602002071846	0.759961148392989
863.649658321843	0.712824745544282
865.698798946843	0.659231221646195
867.747392696845	0.70792514055222
869.795517696846	0.613795482705484
871.841377071847	0.664583878125796
873.888564571844	0.60064682597654
875.935361446845	0.626095030072534
877.981611446849	0.507130298120117
880.025595821848	0.493293240927372
882.07090832185	0.395090497173641
884.115752071848	0.427193636187965
886.158408321844	0.343523216852702
888.202314571849	0.369707858399948
890.243955196845	0.327159678025865
892.287002071847	0.320004550139032
894.329502071847	0.253415822409664
896.369736446846	0.202573962322361
898.411377071847	0.0791449479931714
900.450673946845	0.0889235236726762
902.491377071845	-0.0136751984961307
904.529736446846	-0.0210465482474262
906.569502071849	-0.0391953440806532
908.607002071847	0.0950320809561731
910.645752071847	0.105473766955555
912.682314571848	0.240570519757824
914.720205196849	0.273550445392203
916.755830196846	0.369066139686282
918.792783321849	0.301154843318102
920.827470821849	0.35791908358506
922.861689571848	0.342127437695254
924.89723644685	0.376838547386839
926.930517696845	0.403114838411213
928.965205196844	0.515852787362263
930.997548946845	0.506846599389846
933.029423946846	0.624134004761444
935.062705196844	0.607172799375718
937.093720821846	0.635046165224395
939.124189571845	0.593043720325525
941.156064571845	0.626412385805295
943.185673946846	0.484385244232499
945.214814571846	0.540741038460325
947.243486446845	0.477079655094315
949.273486446844	0.513639911874051
951.301220821846	0.451273844153278
953.328564571846	0.504329337754996
955.355361446847	0.448318105229006
957.383564571843	0.489927191356657
959.409423946847	0.456810334808054
961.434892696845	0.483844566117213
963.459892696847	0.506920677165766
965.484423946844	0.566348545442779
967.508486446844	0.502938047438775
969.533877071844	0.536478137370466
971.557080196846	0.505469637378326
973.579736446845	0.513533304122049
975.602002071846	0.433467192706317
977.623720821848	0.484262990859122
979.645048946848	0.419328754129964
981.665908321847	0.513855259873878
983.686298946846	0.452492376671458
985.706220821845	0.544179972127864
987.725752071845	0.530647008598933
989.744736446846	0.670355160869278
991.763330196845	0.687092485639909
993.781377071846	1.01842065348393
995.799033321848	1.26941772143265
997.816220821845	1.57838445441942
999.833017696848	1.58748981234278
1001.84926769685	1.56580545748933
1003.86512707184	1.28520944744386
1005.88043957185	1.02287344043361
1007.89536144684	0.639495494281178
1009.90801769685	0.457317025640165
1011.92200207184	0.313246556397118
1013.93551769685	0.238754613373018
1015.94864269685	0.0811601530438679
1017.96129894685	0.0966439254854805
1019.97340832184	0.0554566778457826
1021.98333019684	0.110257060410063
1023.99465832184	0.0713737292993102
1026.00543957185	0.135928926270708
1028.01575207185	0.0932516036820061
1030.02387707185	0.12506126346436
1032.03333019685	0.0111675380503726
1034.04231457185	0.018820831568604
1036.05083019684	-0.0608890120052621
1038.05715832185	-0.0585225337884197
1040.06473644685	-0.166509132779765
1042.07192394685	-0.0933402330256996
1044.07684582184	-0.187614624557725
1046.08309582185	-0.180313433498824
1048.08895519684	-0.262347223154038
1050.09254894685	-0.204734815729324
1052.09739269685	-0.308516394536326
1054.10004894685	-0.233333010748979
1056.10411144685	-0.249465700576962
1058.10762707185	-0.155152412951225
1060.10895519685	-0.173394684517575
1062.11161144685	-0.0597826148631668
1064.11200207184	-0.0912355692397284
1066.11372082185	-0.0300545034022974
1068.11325207184	-0.0913797030808894
1070.11403332184	0.00205967849053934
1072.11270519684	-0.073338448485174
1074.11262707185	0.02418767659195
1076.11028332185	0.105697702541804
1078.10934582185	0.50408987768445
1080.10614269685	0.716525590008544
1082.10247082185	0.895274320726401
1084.10012707185	0.870245577978039
1086.09559582185	0.828588937756422
1088.09239269685	0.473734481240285
1090.08692394685	0.254742639467139
1092.08106457184	0.138602041568717
1094.07645519685	0.134823987211334
1096.06965832185	0.0734071038867228
1098.06239269684	0.0823418012326727
1100.05653332185	0.0248567474031205
1102.04833019685	0.0562140599997036
1104.03973644684	-0.0591384808708995
1106.03075207185	-0.0687510606323372
1108.02301769685	-0.0766623519841971
1110.01309582184	-0.0438038048490341
1112.00270519685	-0.100864979072909
1113.99184582185	0.0476139359575853
1115.98231457185	0.0710925203999864
1117.97059582184	0.20565016706712
1119.95840832185	0.25928733011196
1121.94583019684	0.382782937825496
1123.93278332184	0.36736767611157
1125.91926769685	0.43345135069373
1127.90708019684	0.278323557771344
1129.89262707185	0.210174521795807
1131.87778332184	0.0620129559265905
1133.86247082184	0.012509541320469
1135.84668957184	-0.0906259202953805
1137.83051769685	0.00417549392581407
1139.81387707185	-0.0101055375963455
1141.79684582185	0.09334990655762
1143.77926769685	0.189753380882252
1145.76129894685	0.40347292736422
1147.74286144684	0.56769922092127
1149.72403332184	0.895441180073647
1151.70473644685	1.02320947803719
1153.68497082185	1.14576390946286
1155.66473644685	1.06710426823466
1157.64411144684	0.93432946988122
1159.62301769685	0.641460184361648
1161.60145519684	0.516876203248955
1163.57778332185	0.29843574692805
1165.55536144684	0.243750869103508
1167.53247082185	0.128090665986946
1169.50918957185	0.0949840484290121
1171.48543957184	-0.027238318195117
1173.46122082185	-0.045256646874293
1175.43661144685	-0.169622029180772
1177.40973644685	-0.168113609972437
1179.38418957185	-0.239271986519782
1181.35825207185	-0.227278062563073
1183.33184582185	-0.247341176930064
1185.30325207185	-0.202232225048505
1187.27598644685	-0.235980945105069
1189.24825207184	-0.172567358135836
1191.22004894685	-0.18623168382166
1193.18965832185	-0.190894809425657
1195.16059582185	-0.253856498022742
1197.13114269685	-0.174357641852907
1199.09942394685	-0.203777361996998
1201.06903332184	-0.133496323271117
1203.03645519685	-0.123965179384328
1205.00520519685	-0.0365937334371154
1206.97356457184	-0.107782864145605
1208.93965832184	-0.0427416731819221
1210.90708019685	-0.113020872283755
1212.87223644684	-0.0490101937165264
1214.83879894685	-0.0784112517706888
1216.80489269684	0.0123968549399649
1218.76879894685	0.0127832876331126
1220.73403332185	0.139408158135836
1222.69708019685	0.185440904632401
1224.66137707184	0.353932495787916
1226.62356457185	0.407610628988152
1228.58528332185	0.552146550682096
1230.54833019685	0.59358971523298
1232.50911144685	0.721960505925551
1234.47129894684	0.747537171768499
1236.43122082184	0.894181007505921
1238.39254894684	0.920180229509242
1240.35161144684	1.01245616325818
1242.31028332185	0.966597350873514
1244.27020519684	1.00022495545048
1246.22801769685	0.921656810317529
1248.18536144685	0.946644086317008
1250.14395519685	0.88922703364841
1252.10043957185	0.95534353455065
1254.05645519685	0.932104733291538
1256.01208019685	0.969679499703943
1257.96895519685	0.934598930323176
1259.92372082184	1.01888097852364
1261.87793957184	1.00947763973926
1263.83184582185	1.08175600084121
1265.78700207185	1.05952800477877
1267.73997082184	1.08851257388099
1269.69247082185	1.00465988258034
1271.64458019685	1.00210879161511
1273.59629894685	0.911359051470157
1275.54754894684	0.933381304977644
1277.49833019685	0.89943530289375
1279.45043957185	0.941440229925718
1281.40036144685	0.841366058579752
1283.34989269685	0.896161983467351
1285.29895519685	0.80224864694344
1287.24754894685	0.791965796596685
1289.19575207184	0.718992282293897
1291.14356457184	0.828067848527468
1293.09083019684	0.73451403584528
1295.03778332185	0.807917894234294
1296.98426769685	0.819680963598131
1298.93028332185	0.898742987774625
1300.87583019684	0.886943709999514
1302.82106457185	1.02591106952553
1304.76575207185	0.993747511372646
1306.71004894685	1.09163097284929
1308.65395519685	1.0592211926149
1310.59739269684	1.04421881321821
1312.53864269685	0.954773490521859
1314.48129894685	1.00641333538226
1316.42333019685	0.865451608820251
1318.36504894685	0.893444422933158
1320.30629894685	0.821493326963207
1322.24723644684	0.856356239193616
1324.18583019685	0.795796549726845
1326.12583019684	0.851860335529949
1328.06536144685	0.816119151057052
1330.00458019684	0.911130905646758
1331.94145519685	0.859309073514851
1333.87973644684	0.933209570227518
1335.81770519685	0.895092196835918
1337.75504894684	0.928490343586788
1339.69020519685	0.838912083317837
1341.62676769685	0.847704991698151
1343.56301769685	0.742308943544629
1345.49692394684	0.70515757156025
1347.43223644684	0.582556488205739
1349.36692394685	0.569209312059485
1351.29973644684	0.4840905355411
1353.23364269684	0.503734849614261
1355.16551769685	0.458008897919825
1357.09864269684	0.446553600528631
1359.02958019685	0.380509378466002
1360.96176769684	0.420205218014956
1362.89364269684	0.312709345257673
1364.82333019684	0.386223785798791
1366.75426769685	0.420257388594479
1368.68301769685	0.442110798018746
1370.61317394685	0.389740903576239
1372.54114269685	0.481060303648803
1374.46864269684	0.374578224640857
1376.39754894685	0.413371923808029
1378.32426769684	0.363464149301819
1380.25223644685	0.371073411718669
1382.17801769685	0.345870689839643
1384.10348644685	0.455303204800487
1386.03020519684	0.384451833045034
1387.95473644685	0.489857704536661
1389.88051769685	0.532519072575894
1391.80426769685	0.596415279897997
1393.72754894684	0.578937184068138
1395.65036144684	0.671394501279082
1397.57458019684	0.626044169418179
1399.49661144685	0.68037952838506
1401.41817394684	0.643329440607005
1403.34098644684	0.673572656560651
1405.26176769685	0.611058880298657
1407.18208019684	0.691298792726002
1409.10192394684	0.651942106439378
1411.02145519685	0.735366617238071
1412.94223644685	0.723272838596898
1414.86083019685	0.849922669854834
1416.77895519685	0.880384742149801
1418.69676769685	0.980076838361668
1420.61411144684	0.960330589784661
1422.53098644684	1.07023570551294
1424.44754894685	1.03836995847644
1426.36364269685	1.08489498678475
1428.27926769685	1.10001049804859
1430.19442394684	1.2610061994134
1432.11098644685	1.29288842969038
1434.02536144685	1.47329164490091
1435.93926769685	1.60772416257683
1437.85286144685	1.76027373163129
1439.76598644685	1.82897200705173
1441.67692394684	1.99237027983287
1443.58926769684	1.99913314880931
1445.50114269685	2.09291382954797
1447.41254894685	2.05678202486072
1449.32364269685	2.05546546212949
1451.23411144685	1.98271779003809
1453.14426769685	1.96679475684348
1455.05411144685	1.77572605381755
1456.96333019685	1.78373534753996
1458.87223644684	1.60244836541975
1460.77911144685	1.49023673761508
1462.68723644685	1.31876830707708
1464.59473644685	1.20044667760558
1466.50208019685	0.937355543384683
1468.40879894685	0.824150606196753
1470.31348644685	0.614319678604119
1472.21958019684	0.459378229047758
1474.12504894684	0.330542070802977
1476.03020519685	0.293256866000263
1477.93317394684	0.105776608931592
1479.83754894685	0.0419844376098695
1481.74129894685	-0.0438036538164397
1483.64317394684	-0.108981666894977
1485.54614269684	-0.257258574955216
1487.44879894685	-0.231236398590084
1489.34926769685	-0.341410882613303
1491.25114269684	-0.291879396028719
1493.15067394685	-0.368963054208393
1495.05161144685	-0.341651447841002
1496.95223644685	-0.363012330191083
1498.85067394685	-0.244431219681672
1500.75036144684	-0.268463854203986
1502.64786144684	-0.128305029299071
1504.54676769685	-0.08674273380106
1506.44348644685	0.0873604793760023
1508.34161144685	0.177096438607691
1510.23739269685	0.335304863829833
1512.13473644685	0.437653220812479
1514.02973644685	0.650663509018699
1515.92442394685	0.676618225414103
1517.82036144684	0.711715974229207
1519.71426769685	0.655140641385771
1521.60926769685	0.638119729395129
1523.50239269685	0.462003071941382
1525.39489269684	0.33643347740221
1527.28879894685	0.167352976859462
1529.18051769685	0.0479101491290237
1531.07192394684	-0.146960821560128
1532.96458019684	-0.244041676792136
1534.85504894684	-0.321245672821817
1536.74520519685	-0.259428782231225
1538.63489269685	-0.289339180621141
1540.52583019685	-0.222120934877893
1542.41473644685	-0.153859076540328
1544.30317394685	0.0365245306288102
1546.19114269684	0.234919568243669
1548.07879894684	0.825253540278311
1549.96770519685	1.22325429453682
1551.85442394685	1.32152946255536
1553.74083019684	1.16568258298483
1555.62692394685	0.944253321475401
1557.51239269684	0.393285744629139
1559.39754894685	0.0382351347026315
1561.28223644684	-0.121566633705754
1563.16661144685	-0.0625620974646495
1565.05051769685	-0.0757593732112412
1566.93567394685	-0.010923257326084
1568.81879894685	-0.039947408759275
1570.70145519685	0.0820456491810546
1572.58379894684	0.0752033531921938
1574.46551769684	0.231549853900731
1576.34708019685	0.306518092729988
1578.22629894684	0.45360928293772
1580.10692394685	0.520359043809862
1581.98723644685	0.617081782535621
1583.86692394685	0.542971698500537
1585.74645519685	0.557961654897156
1587.62536144684	0.472908136122868
1589.50395519685	0.513696259345892
1591.38208019684	0.484977972937287
1593.25989269685	0.55659065302649
1595.13551769685	0.530431577857456
1597.01239269685	0.691999838181687
1598.88895519685	0.628188054420121
1600.76504894685	0.677428199629389
1602.64067394684	0.647849944741779
1604.51442394685	0.759533921091162
1606.38926769685	0.663525592808782
1608.26364269685	0.737957864624548
1610.13770519684	0.752378060588512
1612.00973644685	0.825801696702456
1613.88301769684	0.760949117043708
1615.75583019685	0.825475791962731
1617.62661144685	0.794735072154424
1619.49864269685	0.875166944309882
1621.37020519685	0.892147063967741
1623.23973644685	0.973468953778564
1625.11051769685	0.970502237260007
1626.97926769685	1.10161673023501
1628.84926769685	1.06748181087781
1630.71879894684	1.18036345011311
1632.58629894684	1.2060054633576
1634.45504894685	1.32358685589296
1636.32176769685	1.30745806148406
1638.18973644685	1.44010783356461
1640.05567394685	1.4257868576226
1641.92270519685	1.53152607779077
1643.78786144685	1.55106154971628
1645.65254894684	1.63683098647746
1647.51833019684	1.64822941583122
1649.38223644685	1.73828324299433
1651.24739269685	1.74204277684947
1653.11036144684	1.8474920871289
1654.97301769684	1.87435117949025
1656.83692394685	1.94578474663598
1658.69879894684	1.92569477228326
1660.56176769685	1.96007095170489
1662.42286144684	1.86851052683269
1664.28348644685	1.89702064577673
1666.14364269684	1.82051097006575
1668.00504894685	1.79326328776705
1669.86442394684	1.67260039352669
1671.72348644684	1.64285412710478
1673.58208019684	1.47751668282581
1675.44192394684	1.40736955604797
1677.29973644685	1.31174609540187
1679.15708019684	1.25395042286311
1681.01411144685	1.12436961715494
1682.87067394685	1.1191059044788
1684.72676769685	0.974928943666328
1686.58426769685	0.903987179380863
1688.43958019685	0.794500007045826
1690.29458019685	0.725825932492825
1692.14911144685	0.619667214645403
1694.00317394684	0.588053511045558
1695.85692394685	0.417641843029116
1697.71036144685	0.361931846522253
1699.56333019685	0.24942580719491
1701.41583019685	0.17280338154643
1703.26801769685	0.059551561425792
1705.11973644685	0.102552652971696
1706.97114269684	0.0241736331014693
1708.82208019685	0.021916821737932
1710.67254894684	-0.0912281258390522
1712.52270519685	-0.11720425529748
1714.37239269685	-0.230039225728859
1716.22176769685	-0.217116098048024
1718.07067394685	-0.326342517217427
1719.91754894684	-0.293091525308597
1721.76583019684	-0.324833476899414
1723.61348644685	-0.303313297997278
1725.46083019685	-0.34412681851498
1727.30770519684	-0.229711647439615
1729.15270519685	-0.265463218226273
1730.99879894684	-0.130964412184142
1732.84458019684	-0.101180754854454
1734.68989269685	-0.0362898258576365
1736.53317394685	-0.0145539830248254
1738.37770519685	0.153067716347095
1740.22192394684	0.0918528129749916
1742.06567394685	0.179563757164857
1743.90739269684	0.183548503955961
1745.75020519685	0.201560175766332
1747.59286144684	0.114400955762562
1749.43333019684	0.164027552193261
1751.27504894685	0.0701769095291809
1753.11473644685	0.123988690628352
1754.95583019685	0.120829462061494
1756.79629894684	0.167666107618885
1758.63489269685	0.162841459338381
1760.47458019685	0.235880231565204
1762.31239269684	0.154767140191893
1764.15129894685	0.17496658744443
1765.98817394685	0.152336529376385
1767.82645519685	0.136672270176973
1769.66254894685	0.109470880931326
1771.49989269684	0.199607323484997
1773.33536144685	0.119460194860949
1775.17020519685	0.15661561312794
1777.00645519685	0.133894534260833
1778.84067394684	0.146832009937498
1780.67598644685	0.0687580358682567
1782.50942394685	0.153629078545549
1784.34239269685	0.0752679039496229
1786.17661144684	0.123410924487899
1788.00879894684	0.0607711319653674
1789.84051769684	0.0883880465966058
1791.67364269685	-0.000405256188543035
1793.50458019685	0.0512708515242934
1795.33520519684	-0.0173504762471168
1797.16536144685	-0.00347904539560773
1798.99692394684	-0.0578713738635486
