# Supplementary material for: Intraoperative rapid assessment of the deep muscle surgical margin of tongue squamous cell carcinoma via Raman spectroscopy
Source: Front Bioeng Biotechnol. 2024 Oct 8;12:1480279. doi: 10.3389/fbioe.2024.1480279 (PMC11493737; doi:10.3389/fbioe.2024.1480279)
Supplement: Supplementary file 4 [file DataSheet2.ZIP › Pathological grading corresponding to Raman spectroscopic data/Results of pathological grading/MDSCC/1-2-3_Raman.txt]

process from Raman raw data on 2022/8/8 10:36:40
601.541728634347	0.209193018138507
603.653017696848	0.110455075846744
605.76571300935	0.0969852324268743
607.876025509344	0.0669363921828392
609.985830196845	0.177396859101066
612.095166134346	0.138937945552243
614.203994259347	0.297161961998768
616.314228634346	0.346905472851915
618.422119259347	0.446339518003782
620.529502071848	0.408811869972396
622.636377071845	0.447874311337671
624.742783321846	0.347858086152712
626.848681759348	0.388245485606575
628.954111446845	0.381707731334785
631.060908321848	0.376411048411654
633.165361446845	0.323448570584191
635.269345821845	0.431856151902821
637.372783321851	0.327456621407094
639.475791134348	0.262820040513475
641.578291134349	0.163389227726725
643.680283321846	0.164455893167883
645.781806759347	-0.0368288294778267
647.882861446848	-0.0701032554305527
649.983408321845	-0.209175130461546
652.083486446845	-0.144803353114469
654.183056759346	-0.213305676112839
656.282158321847	-0.12488101930515
658.380752071844	-0.112807142434207
660.478877071844	-0.00486298648584693
662.576533321844	-0.0655569157931666
664.673642696845	-0.0309260997981369
666.770361446845	-0.113581313568488
668.864658321847	-0.093509365481566
670.960361446843	-0.109708023010796
673.05559582185	-0.0858466794696824
675.150283321847	-0.155922505737408
677.244502071844	-0.107695136637943
679.338330196846	-0.191264239833316
681.431611446846	-0.196105752479326
683.522470821845	-0.235007835530922
685.614814571843	-0.154221800904537
687.706611446847	-0.209473466252689
689.798017696849	-0.108123825226301
691.888877071844	-0.116748786376746
693.977392696845	-0.0315571003809225
696.067236446848	-0.0255277805063372
698.156689571846	-0.0569210511077642
700.243720821847	-0.119321383687719
702.332158321846	-0.0790512624274129
704.420127071848	-0.114897913432941
706.507627071849	-0.0862498446562938
708.592783321848	0.0207963954871104
710.679345821845	0.101158487701383
712.765361446844	0.0609510776458819
714.849033321847	0.077946664233167
716.934111446848	0.0140621056061718
719.016845821847	0.0171837129771859
721.100986446847	-0.063612191100674
723.184658321847	-0.0330016716870887
725.265908321846	-0.0977689150560366
727.348642696845	-0.0419111288065608
729.428955196847	-0.0935880038530854
731.510673946843	0.000354111330238993
733.590048946844	0.0351232498578895
735.670830196843	0.213293937494655
737.749267696847	0.296714677494663
739.829033321847	0.520800914784076
741.906533321846	0.636568797051325
743.985361446848	0.815944702732821
746.061923946847	0.780865211285231
748.139814571845	0.809566248096303
750.215361446848	0.72990624955591
752.292236446843	0.68686927207446
754.366845821845	0.536382731564203
756.440986446847	0.520064973398064
758.516533321843	0.396232468878196
760.589658321845	0.379647594711855
762.664189571846	0.26097040470728
764.736455196849	0.248630762965632
766.808173946843	0.168077935983916
768.881298946846	0.182236385927126
770.952080196847	0.0938380393456555
773.022392696847	0.126948907753388
775.092236446842	0.0347202652669125
777.163486446847	0.0821876170287794
779.232314571844	0.00526514869139305
781.300752071846	0.0409254651682431
783.368720821843	-0.0351986943251745
785.438017696848	0.0402292808466314
787.504970821843	-0.0496186859239174
789.571533321847	0.0291710765691846
791.637548946848	-0.0346371846514728
793.704970821847	-0.0202502572041112
795.770048946844	-0.0741540240786094
797.834658321844	-0.0128836877846936
799.898798946848	-0.0999780488388069
801.962470821847	-0.0481159138902001
804.025673946846	-0.0832260957101596
806.088408321844	-0.0439674131805248
808.150673946846	-0.0724086912821917
810.214267696847	0.00866562577132868
812.275595821844	0.0017378518519422
814.336455196844	0.141343606846533
816.396767696846	0.15383559957499
818.456689571845	0.289461861689375
820.516142696844	0.306245086746088
822.575048946845	0.370117974783454
824.633564571846	0.32364852063742
826.691533321846	0.373620982682922
828.749033321848	0.217784908029984
830.806142696849	0.212989825970624
832.862705196847	0.151649994716138
834.918877071847	0.194173349614204
836.974502071844	0.14595414841645
839.027861446848	0.254248473924577
841.082548946848	0.321514306725987
843.136767696844	0.502579236911316
845.190517696847	0.575744331505518
847.243877071847	0.660249050645461
849.296689571845	0.689557649053597
851.349033321847	0.730399577706748
853.400908321848	0.599605880148061
855.450517696845	0.58039464567878
857.501455196845	0.552182857911419
859.551923946849	0.544638538675628
861.602002071846	0.454131090221324
863.649658321843	0.491443647097441
865.698798946843	0.380706260703732
867.747392696845	0.429652008505457
869.795517696846	0.37744026735183
871.841377071847	0.430319495541795
873.888564571844	0.342365792912005
875.935361446845	0.417745924203331
877.981611446849	0.299644127845397
880.025595821848	0.307557395510031
882.07090832185	0.180591426114034
884.115752071848	0.200434785422516
886.158408321844	0.176914568120196
888.202314571849	0.249869473825413
890.243955196845	0.197064414650697
892.287002071847	0.222912977403041
894.329502071847	0.2136672142029
896.369736446846	0.0992443915178285
898.411377071847	-0.0511621678064387
900.450673946845	-0.0283222302327601
902.491377071845	-0.0959742924696059
904.529736446846	-0.0849879753232869
906.569502071849	-0.0838119402085056
908.607002071847	-0.0130173299360195
910.645752071847	-0.0951479804581652
912.682314571848	-0.00860988830766019
914.720205196849	-0.0928970368557316
916.755830196846	-0.0118919778309134
918.792783321849	-0.0201704957155755
920.827470821849	0.0795449726554409
922.861689571848	0.0782369375358485
924.89723644685	0.210947785259208
926.930517696845	0.208575240296142
928.965205196844	0.297481520168105
930.997548946845	0.347927797383818
933.029423946846	0.446674735469628
935.062705196844	0.420742884029949
937.093720821846	0.472741883285323
939.124189571845	0.435075654708129
941.156064571845	0.49973298029758
943.185673946846	0.460793630673152
945.214814571846	0.521699758658201
947.243486446845	0.533382148427307
949.273486446844	0.631962834834326
951.301220821846	0.577390059956144
953.328564571846	0.681784181915788
955.355361446847	0.715729335188001
957.383564571843	0.785244086625141
959.409423946847	0.766080181842199
961.434892696845	0.850206191523057
963.459892696847	0.784234545268077
965.484423946844	0.812355979702602
967.508486446844	0.786681226211243
969.533877071844	0.798012102404982
971.557080196846	0.693535441161316
973.579736446845	0.734756447139148
975.602002071846	0.659992445907221
977.623720821848	0.656777528876148
979.645048946848	0.661129009219849
981.665908321847	0.755749275284529
983.686298946846	0.791029016980048
985.706220821845	0.896628919068263
987.725752071845	0.938717965413503
989.744736446846	1.14454022171029
991.763330196845	1.36603296554779
993.781377071846	1.78758025368467
995.799033321848	2.29311935231939
997.816220821845	2.74380261199568
999.833017696848	2.78176898448979
1001.84926769685	2.69780250827563
1003.86512707184	2.27127042757357
1005.88043957185	1.74568677143699
1007.89536144684	1.16572877341827
1009.90801769685	0.858617807276545
1011.92200207184	0.538686388663251
1013.93551769685	0.369174181997494
1015.94864269685	0.156520098193567
1017.96129894685	0.0938064392209412
1019.97340832184	-0.00960449796357921
1021.98333019684	-0.0235764642743845
1023.99465832184	-0.0881669744149178
1026.00543957185	-0.10395299604977
1028.01575207185	-0.168375647826736
1030.02387707185	-0.22780701322759
1032.03333019685	-0.321912908463304
1034.04231457185	-0.344143725777741
1036.05083019684	-0.398158905525662
1038.05715832185	-0.399720569384016
1040.06473644685	-0.486302820454114
1042.07192394685	-0.468639480742382
1044.07684582184	-0.565709313220168
1046.08309582185	-0.526329790636396
1048.08895519684	-0.629673070060733
1050.09254894685	-0.589947953912144
1052.09739269685	-0.63204018827156
1054.10004894685	-0.583154703481114
1056.10411144685	-0.629328912263361
1058.10762707185	-0.557129953673126
1060.10895519685	-0.600721785595567
1062.11161144685	-0.514480082020185
1064.11200207184	-0.498616509590619
1066.11372082185	-0.469128400098668
1068.11325207184	-0.392629166897393
1070.11403332184	-0.236812721279733
1072.11270519684	-0.253245915411213
1074.11262707185	-0.159270929728137
1076.11028332185	0.0098587000354371
1078.10934582185	0.458204082753412
1080.10614269685	0.840654994642335
1082.10247082185	1.03018306033897
1084.10012707185	1.00668996115797
1086.09559582185	0.949521994101701
1088.09239269685	0.458763771588764
1090.08692394685	0.0497632006573667
1092.08106457184	-0.132559721862776
1094.07645519685	-0.0973498864543387
1096.06965832185	-0.188652867860128
1098.06239269684	-0.121605266768313
1100.05653332185	-0.120676976084184
1102.04833019685	-0.0188169719471034
1104.03973644684	-0.0986068537251015
1106.03075207185	-0.0288762249959973
1108.02301769685	-0.0142298836645978
1110.01309582184	0.0828763062579867
1112.00270519685	0.103405839876018
1113.99184582185	0.303129093004884
1115.98231457185	0.41798798120675
1117.97059582184	0.657838134056135
1119.95840832185	0.828203109234806
1121.94583019684	1.09502159563607
1123.93278332184	1.17571561780454
1125.91926769685	1.25860552481632
1127.90708019684	1.12919334400283
1129.89262707185	1.03662607439338
1131.87778332184	0.811484046730925
1133.86247082184	0.772649258404016
1135.84668957184	0.648422036432237
1137.83051769685	0.729911042871549
1139.81387707185	0.842708258781016
1141.79684582185	1.21117233975284
1143.77926769685	1.61803691312761
1145.76129894685	2.34196896862946
1147.74286144684	3.12336046547236
1149.72403332184	3.94806004654316
1151.70473644685	4.47386966012994
1153.68497082185	4.66486959418407
1155.66473644685	4.36070013234897
1157.64411144684	3.75288990514528
1159.62301769685	2.9510708389349
1161.60145519684	2.2389332045305
1163.57778332185	1.67236181499726
1165.55536144684	1.45478616903401
1167.53247082185	1.23601274407031
1169.50918957185	1.10903015270705
1171.48543957184	0.862910288364532
1173.46122082185	0.69822339643747
1175.43661144685	0.368848080829906
1177.40973644685	0.191523845131542
1179.38418957185	-0.00317436212125699
1181.35825207185	0.0329097118271307
1183.33184582185	-0.0146620726084166
1185.30325207185	0.0144763760202977
1187.27598644685	0.060561872024266
1189.24825207184	0.113482160662755
1191.22004894685	0.0139974498125355
1193.18965832185	-0.00479630843602763
1195.16059582185	-0.0550220658466287
1197.13114269685	-0.0497538432923079
1199.09942394685	-0.0831925494760242
1201.06903332184	-0.013542580053155
1203.03645519685	-0.011750853177432
1205.00520519685	0.0448199806199909
1206.97356457184	-0.0579142765692495
1208.93965832184	-0.0548647285228583
1210.90708019685	-0.171685456947245
1212.87223644684	-0.169942118452013
1214.83879894685	-0.239410275621282
1216.80489269684	-0.13660108824422
1218.76879894685	-0.153059075642773
1220.73403332185	-0.0179163880016802
1222.69708019685	0.0117593509360177
1224.66137707184	0.100427720583752
1226.62356457185	0.0613877482999499
1228.58528332185	0.181215904615016
1230.54833019685	0.0941755915559384
1232.50911144685	0.121620416867927
1234.47129894684	0.132395492296979
1236.43122082184	0.257735871943311
1238.39254894684	0.205106805857156
1240.35161144684	0.328383193714018
1242.31028332185	0.38855693397295
1244.27020519684	0.440594829460849
1246.22801769685	0.382675200297655
1248.18536144685	0.442324803691861
1250.14395519685	0.405138945180994
1252.10043957185	0.422935728739617
1254.05645519685	0.377351999795252
1256.01208019685	0.39902625834813
1257.96895519685	0.424075514980586
1259.92372082184	0.53310758315547
1261.87793957184	0.442990998644348
1263.83184582185	0.518711108287619
1265.78700207185	0.474816616221347
1267.73997082184	0.465956609605598
1269.69247082185	0.336476603388064
1271.64458019685	0.396295080161735
1273.59629894685	0.308862086912939
1275.54754894684	0.374099226888234
1277.49833019685	0.357156534703847
1279.45043957185	0.360938236612128
1281.40036144685	0.347934451646665
1283.34989269685	0.42266936588581
1285.29895519685	0.376284555795507
1287.24754894685	0.410470037420566
1289.19575207184	0.488894274603325
1291.14356457184	0.594937280954326
1293.09083019684	0.683362156856987
1295.03778332185	0.867664267993689
1296.98426769685	0.934176705785205
1298.93028332185	1.12076946427067
1300.87583019684	1.13489253385001
1302.82106457185	1.20906282733975
1304.76575207185	1.12642494376487
1306.71004894685	1.14263579035574
1308.65395519685	0.984515347988832
1310.59739269684	0.966005124321015
1312.53864269685	0.814288720191058
1314.48129894685	0.802715746147157
1316.42333019685	0.686275943775058
1318.36504894685	0.670713166055378
1320.30629894685	0.555020421626296
1322.24723644684	0.580834620403351
1324.18583019685	0.509375210027997
1326.12583019684	0.582119189601542
1328.06536144685	0.59431299154835
1330.00458019684	0.712453524791471
1331.94145519685	0.760720052522544
1333.87973644684	0.993069874435633
1335.81770519685	1.01752623345342
1337.75504894684	1.0977150918543
1339.69020519685	1.06021647507816
1341.62676769685	0.9688110000954
1343.56301769685	0.723351752288352
1345.49692394684	0.680367674563371
1347.43223644684	0.455186588977426
1349.36692394685	0.401697454225229
1351.29973644684	0.303124096905265
1353.23364269684	0.336289534888465
1355.16551769685	0.196673472032984
1357.09864269684	0.278643066513126
1359.02958019685	0.248123855752226
1360.96176769684	0.361520139472276
1362.89364269684	0.336541631455987
1364.82333019684	0.420443854915305
1366.75426769685	0.439351308925581
1368.68301769685	0.52898916503085
1370.61317394685	0.469209093817028
1372.54114269685	0.502549088629621
1374.46864269684	0.407716408313746
1376.39754894685	0.306425494434251
1378.32426769684	0.115034115221761
1380.25223644685	0.073587228051565
1382.17801769685	-0.071320498833785
1384.10348644685	-0.031074590711313
1386.03020519684	-0.0314445575546927
1387.95473644685	0.0633240568120925
1389.88051769685	0.0747565304154421
1391.80426769685	0.198604252669327
1393.72754894684	0.191197721769413
1395.65036144684	0.213926760199513
1397.57458019684	0.136826174012725
1399.49661144685	0.11412292636436
1401.41817394684	-0.00203529804775826
1403.34098644684	-0.0241106879140602
1405.26176769685	-0.124462314139265
1407.18208019684	-0.118699492168503
1409.10192394684	-0.163372421956325
1411.02145519685	-0.114544203986185
1412.94223644685	-0.14228398109384
1414.86083019685	0.00870174777102761
1416.77895519685	0.0367708989700475
1418.69676769685	0.168580370728733
1420.61411144684	0.231072835821692
1422.53098644684	0.380368072235314
1424.44754894685	0.47387297712234
1426.36364269685	0.743030205470859
1428.27926769685	0.852369525921375
1430.19442394684	1.11693070403246
1432.11098644685	1.3193490997194
1434.02536144685	1.51400044531584
1435.93926769685	1.55851293190435
1437.85286144685	1.75775345379745
1439.76598644685	1.76879462535715
1441.67692394684	1.8414875848205
1443.58926769684	1.86568641458291
1445.50114269685	1.9102351315961
1447.41254894685	1.81632347385579
1449.32364269685	1.7793483327734
1451.23411144685	1.64418512998921
1453.14426769685	1.50555790979701
1455.05411144685	1.35613640556039
1456.96333019685	1.30212601504164
1458.87223644684	1.13340078829171
1460.77911144685	0.971861568150899
1462.68723644685	0.744478639129909
1464.59473644685	0.593515681368643
1466.50208019685	0.291413930150895
1468.40879894685	0.0995915634674418
1470.31348644685	-0.10468636667585
1472.21958019684	-0.221112161740621
1474.12504894684	-0.438199476455083
1476.03020519685	-0.481574245496631
1477.93317394684	-0.64082306888011
1479.83754894685	-0.726780877655528
1481.74129894685	-0.855421453889619
1483.64317394684	-0.839702704368932
1485.54614269684	-0.918858208650761
1487.44879894685	-0.818803045650156
1489.34926769685	-0.768063983130844
1491.25114269684	-0.664905680449237
1493.15067394685	-0.610711387598315
1495.05161144685	-0.485608474076002
1496.95223644685	-0.420696537325227
1498.85067394685	-0.145992476143277
1500.75036144684	0.133462044795181
1502.64786144684	0.475157959330204
1504.54676769685	0.837010898085651
1506.44348644685	1.35015449325294
1508.34161144685	1.75514445266498
1510.23739269685	2.3329070968519
1512.13473644685	2.84048265529182
1514.02973644685	3.37936013787439
1515.92442394685	3.72521310092003
1517.82036144684	3.99828349056722
1519.71426769685	3.91377910546038
1521.60926769685	3.79025420571369
1523.50239269685	3.40024098498571
1525.39489269684	2.91380691971216
1527.28879894685	2.26091572401
1529.18051769685	1.75505054709751
1531.07192394684	1.12820785048817
1532.96458019684	0.683719674836084
1534.85504894684	0.334526304326204
1536.74520519685	0.193914243133122
1538.63489269685	0.0105158507667795
1540.52583019685	0.0289504517191972
1542.41473644685	0.0413354549291967
1544.30317394685	0.186902919567387
1546.19114269684	0.436612437181026
1548.07879894684	1.08317084900611
1549.96770519685	1.47325027809813
1551.85442394685	1.6307907455967
1553.74083019684	1.52201886318574
1555.62692394685	1.34364421222188
1557.51239269684	0.783431856797932
1559.39754894685	0.39562588366789
1561.28223644684	0.255548607106448
1563.16661144685	0.301106854957595
1565.05051769685	0.278612934495186
1566.93567394685	0.359736283081361
1568.81879894685	0.426733981875913
1570.70145519685	0.566388194335843
1572.58379894684	0.776495738992367
1574.46551769684	1.09147164248145
1576.34708019685	1.38600724667029
1578.22629894684	1.80375039229423
1580.10692394685	2.11306497872746
1581.98723644685	2.31932064061377
1583.86692394685	2.27962238654396
1585.74645519685	2.24166155304601
1587.62536144684	1.96920587610521
1589.50395519685	1.81467942199353
1591.38208019684	1.54152445401755
1593.25989269685	1.44547776757884
1595.13551769685	1.28345167252249
1597.01239269685	1.35927558569961
1598.88895519685	1.25784634961317
1600.76504894685	1.29185621396607
1602.64067394684	1.20748469404961
1604.51442394685	1.20450588840455
1606.38926769685	1.0657274050601
1608.26364269685	1.07898606915447
1610.13770519684	1.03427865427301
1612.00973644685	1.15676471790829
1613.88301769684	1.17548638564833
1615.75583019685	1.18030320850349
1617.62661144685	1.12335201323566
1619.49864269685	1.1672649021063
1621.37020519685	1.06221142667539
1623.23973644685	1.10125841866426
1625.11051769685	1.17045794905286
1626.97926769685	1.32503692724652
1628.84926769685	1.49465739884602
1630.71879894684	1.83979892575337
1632.58629894684	2.03034835671667
1634.45504894685	2.31851769250432
1636.32176769685	2.39261389328175
1638.18973644685	2.41602892528402
1640.05567394685	2.2819997754967
1641.92270519685	2.24369111304341
1643.78786144685	2.10226447415798
1645.65254894684	2.11781465873139
1647.51833019684	2.08153368594
1649.38223644685	2.12767313946998
1651.24739269685	2.1270075782206
1653.11036144684	2.13349686069125
1654.97301769684	2.07465749257159
1656.83692394685	2.0734114199193
1658.69879894684	1.97084582164499
1660.56176769685	1.92356512988232
1662.42286144684	1.83066106998319
1664.28348644685	1.81226832081086
1666.14364269684	1.68901631996661
1668.00504894685	1.56632415996143
1669.86442394684	1.36602918242767
1671.72348644684	1.22052048765352
1673.58208019684	1.01126026283822
1675.44192394684	0.866727518360108
1677.29973644685	0.725549724646498
1679.15708019684	0.653898670207752
1681.01411144685	0.517541004560769
1682.87067394685	0.414238912511252
1684.72676769685	0.273261809871173
1686.58426769685	0.264635791200703
1688.43958019685	0.128484102725224
1690.29458019685	0.131672852905524
1692.14911144685	0.0442142255544127
1694.00317394684	0.05471762582971
1695.85692394685	-0.0727003307218297
1697.71036144685	-0.083380250075578
1699.56333019685	-0.192359948247827
1701.41583019685	-0.177900028551079
1703.26801769685	-0.232723893584335
1705.11973644685	-0.229769358550328
1706.97114269684	-0.271379835399387
1708.82208019685	-0.245933138552573
1710.67254894684	-0.352819881690095
1712.52270519685	-0.395543491063336
1714.37239269685	-0.475351779395936
1716.22176769685	-0.4428781827622
1718.07067394685	-0.506760512511619
1719.91754894684	-0.398631170574305
1721.76583019684	-0.456692846792777
1723.61348644685	-0.375329510444345
1725.46083019685	-0.418767445115577
1727.30770519684	-0.352874457584562
1729.15270519685	-0.367325640264227
1730.99879894684	-0.206755523506473
1732.84458019684	-0.149969243036963
1734.68989269685	-0.0345546009463362
1736.53317394685	0.00365627632297105
1738.37770519685	0.0819128942500527
1740.22192394684	0.0649530769510989
1742.06567394685	0.0732390280106472
1743.90739269684	0.0594387581490707
1745.75020519685	0.131274332215071
1747.59286144684	0.0838579727551121
1749.43333019684	0.146586408989776
1751.27504894685	0.149525720837943
1753.11473644685	0.170245713748983
1754.95583019685	0.0805722783395879
1756.79629894684	0.151452222458687
1758.63489269685	0.147588075931452
1760.47458019685	0.239224146848102
1762.31239269684	0.247614859993206
1764.15129894685	0.335614358556484
1765.98817394685	0.294970141657501
1767.82645519685	0.334777437726927
1769.66254894685	0.250772664020076
1771.49989269684	0.274740861649093
1773.33536144685	0.238839866290562
1775.17020519685	0.330265618402052
1777.00645519685	0.263699192876629
1778.84067394684	0.261194581259872
1780.67598644685	0.235122190790833
1782.50942394685	0.280327378654079
1784.34239269685	0.213322925985437
1786.17661144684	0.271465497297044
1788.00879894684	0.253306658647404
1789.84051769684	0.320246089376184
1791.67364269685	0.287297293602251
1793.50458019685	0.313158118992902
1795.33520519684	0.25738211328283
1797.16536144685	0.304069057660968
1798.99692394684	0.21297302203746
