# Supplementary material for: Intraoperative rapid assessment of the deep muscle surgical margin of tongue squamous cell carcinoma via Raman spectroscopy
Source: Front Bioeng Biotechnol. 2024 Oct 8;12:1480279. doi: 10.3389/fbioe.2024.1480279 (PMC11493737; doi:10.3389/fbioe.2024.1480279)
Supplement: Supplementary file 4 [file DataSheet2.ZIP › Pathological grading corresponding to Raman spectroscopic data/Results of pathological grading/MDSCC/1-2-4_Raman.txt]

process from Raman raw data on 2022/8/8 10:36:40
601.541728634347	0.398025821851604
603.653017696848	0.35691882058677
605.76571300935	0.360157149709949
607.876025509344	0.295835841983831
609.985830196845	0.387453637791793
612.095166134346	0.419451437333265
614.203994259347	0.528841203166678
616.314228634346	0.553577724853483
618.422119259347	0.670384450826731
620.529502071848	0.656277386752265
622.636377071845	0.710327937821432
624.742783321846	0.682126947309996
626.848681759348	0.754626357011603
628.954111446845	0.766226991521393
631.060908321848	0.761753712542429
633.165361446845	0.668821336716832
635.269345821845	0.667734285727761
637.372783321851	0.525865056174922
639.475791134348	0.417543284512874
641.578291134349	0.310291457418089
643.680283321846	0.32100091586949
645.781806759347	0.16986241116237
647.882861446848	0.11203726352997
649.983408321845	0.0442873755645223
652.083486446845	0.0426534716935976
654.183056759346	-0.0871225527793627
656.282158321847	-0.0337099911880046
658.380752071844	-0.0540569555636807
660.478877071844	-0.0301227568633351
662.576533321844	-0.0877161184152442
664.673642696845	-0.0554845569114377
666.770361446845	-0.125369228630518
668.864658321847	-0.0997671036832628
670.960361446843	-0.173276709708517
673.05559582185	-0.151667576240527
675.150283321847	-0.201107226591262
677.244502071844	-0.147115654523731
679.338330196846	-0.207512878701152
681.431611446846	-0.125435189852368
683.522470821845	-0.160521230383239
685.614814571843	-0.0689924455436426
687.706611446847	-0.136815097796188
689.798017696849	-0.0464305140184536
691.888877071844	-0.0830949698635948
693.977392696845	0.0113321150768684
696.067236446848	0.00744198600742152
698.156689571846	-0.0205361877894177
700.243720821847	-0.0776677052581931
702.332158321846	-0.0376045187449563
704.420127071848	-0.0365146081256
706.507627071849	-0.024766824015245
708.592783321848	0.0434913378536805
710.679345821845	0.106988389716065
712.765361446844	0.0517680414790505
714.849033321847	0.00726175871818668
716.934111446848	-0.0822825386138959
719.016845821847	-0.0456303520032009
721.100986446847	-0.1085941464992
723.184658321847	-0.0971810799604498
725.265908321846	-0.140636614560208
727.348642696845	-0.0864064501779183
729.428955196847	-0.159402528922925
731.510673946843	-0.119499582764632
733.590048946844	-0.112201893801938
735.670830196843	0.0341467852121013
737.749267696847	0.105962503856006
739.829033321847	0.241972521040822
741.906533321846	0.325620488780316
743.985361446848	0.477564688347798
746.061923946847	0.438979075215826
748.139814571845	0.444161607805967
750.215361446848	0.403307917618264
752.292236446843	0.418564274179914
754.366845821845	0.300815219275847
756.440986446847	0.264140033649625
758.516533321843	0.213316307587178
760.589658321845	0.227113181415291
762.664189571846	0.131403361013213
764.736455196849	0.120663475574247
766.808173946843	0.116583818238126
768.881298946846	0.163230190486189
770.952080196847	0.0990410382776474
773.022392696847	0.173323620985514
775.092236446842	0.161628895572505
777.163486446847	0.211573764920871
779.232314571844	0.156798626877048
781.300752071846	0.158377600472306
783.368720821843	0.0587930392413512
785.438017696848	0.109662992120434
787.504970821843	0.0368055153095668
789.571533321847	0.0523858463832028
791.637548946848	0.0422077652170572
793.704970821847	0.0743161883954144
795.770048946844	-0.00646892528419585
797.834658321844	0.0420488230164722
799.898798946848	-0.00627967569317889
801.962470821847	0.0548764641777382
804.025673946846	0.0473381228113681
806.088408321844	0.145166174991715
808.150673946846	0.109671490114749
810.214267696847	0.199091373332266
812.275595821844	0.174983749295222
814.336455196844	0.240535964882838
816.396767696846	0.214960333774769
818.456689571845	0.314114769260783
820.516142696844	0.262881572170727
822.575048946845	0.348453046581966
824.633564571846	0.301307076991691
826.691533321846	0.31208743099279
828.749033321848	0.268683452459811
830.806142696849	0.316394471914577
832.862705196847	0.265714253242862
834.918877071847	0.333610634370331
836.974502071844	0.389257376464599
839.027861446848	0.450538006390275
841.082548946848	0.504474912124721
843.136767696844	0.606943049516218
845.190517696847	0.624923192643763
847.243877071847	0.66972461545663
849.296689571845	0.698061069815765
851.349033321847	0.737831821056403
853.400908321848	0.664527622544341
855.450517696845	0.702253759928567
857.501455196845	0.646791938294371
859.551923946849	0.638377395498992
861.602002071846	0.549279358003758
863.649658321843	0.574937753791517
865.698798946843	0.473377949006903
867.747392696845	0.496849830988168
869.795517696846	0.396722604287504
871.841377071847	0.430011791399068
873.888564571844	0.374408496324378
875.935361446845	0.481816682408919
877.981611446849	0.397570073428312
880.025595821848	0.459142780940738
882.07090832185	0.406065637755404
884.115752071848	0.42243423028205
886.158408321844	0.334622734353957
888.202314571849	0.405974836397121
890.243955196845	0.323379756842456
892.287002071847	0.329466489580909
894.329502071847	0.269513793089089
896.369736446846	0.20611594975793
898.411377071847	0.0542217763886583
900.450673946845	0.06147531373162
902.491377071845	-0.00384626245667619
904.529736446846	-0.02296881879073
906.569502071849	-0.0894752895100339
908.607002071847	-0.0276829879771867
910.645752071847	-0.0865703491873262
912.682314571848	-0.0767692093540688
914.720205196849	-0.0970681016354717
916.755830196846	-0.000785715773645279
918.792783321849	-0.0327322128351852
920.827470821849	0.0223237890231474
922.861689571848	-0.00848251505391318
924.89723644685	0.0832239891254858
926.930517696845	0.0818747832146869
928.965205196844	0.176777948258405
930.997548946845	0.175668113606179
933.029423946846	0.260948813873028
935.062705196844	0.222613509767996
937.093720821846	0.25952537388892
939.124189571845	0.213510965760406
941.156064571845	0.296392139711429
943.185673946846	0.300252147014618
945.214814571846	0.399875940080591
947.243486446845	0.369044044309447
949.273486446844	0.440261335215297
951.301220821846	0.40825960709634
953.328564571846	0.454182187876825
955.355361446847	0.39006268542974
957.383564571843	0.451362808611208
959.409423946847	0.428247529779782
961.434892696845	0.469548557448832
963.459892696847	0.451517931627933
965.484423946844	0.498536135928788
967.508486446844	0.501883649361588
969.533877071844	0.561375199360725
971.557080196846	0.508311187321283
973.579736446845	0.546029448573819
975.602002071846	0.476707334409213
977.623720821848	0.500598411056473
979.645048946848	0.452060019483099
981.665908321847	0.536854161990249
983.686298946846	0.499661281165146
985.706220821845	0.635501815078129
987.725752071845	0.643134640627636
989.744736446846	0.794093300019625
991.763330196845	0.916505104346413
993.781377071846	1.26114358759645
995.799033321848	1.56617605122608
997.816220821845	1.88851446347272
999.833017696848	1.93111767354824
1001.84926769685	1.91704919877955
1003.86512707184	1.64894632189137
1005.88043957185	1.35676255172294
1007.89536144684	0.954475161851349
1009.90801769685	0.739901925491381
1011.92200207184	0.516531561724292
1013.93551769685	0.397820276521401
1015.94864269685	0.179726883541832
1017.96129894685	0.148243307867602
1019.97340832184	0.063331470148853
1021.98333019684	0.0664544415341481
1023.99465832184	-0.00974908184829815
1026.00543957185	-0.0277898051772354
1028.01575207185	-0.120738940706019
1030.02387707185	-0.130521884337526
1032.03333019685	-0.253898384940641
1034.04231457185	-0.259912287109103
1036.05083019684	-0.308113262501422
1038.05715832185	-0.27695673639829
1040.06473644685	-0.353040894073644
1042.07192394685	-0.356772722343038
1044.07684582184	-0.413014558151701
1046.08309582185	-0.366607688942366
1048.08895519684	-0.470717568362488
1050.09254894685	-0.437666561665964
1052.09739269685	-0.431004384130148
1054.10004894685	-0.43491230308706
1056.10411144685	-0.454191574586957
1058.10762707185	-0.357283032501982
1060.10895519685	-0.375523759233943
1062.11161144685	-0.287563431936064
1064.11200207184	-0.273750289781361
1066.11372082185	-0.241395545775276
1068.11325207184	-0.255859028742293
1070.11403332184	-0.174288824213477
1072.11270519684	-0.239347904555274
1074.11262707185	-0.120912780647643
1076.11028332185	-0.0742033596525573
1078.10934582185	0.217807662835384
1080.10614269685	0.378643442426977
1082.10247082185	0.51815852281004
1084.10012707185	0.427847479597432
1086.09559582185	0.425320300527318
1088.09239269685	0.148207461455286
1090.08692394685	-0.0254795463236519
1092.08106457184	-0.150017702185352
1094.07645519685	-0.116219303884861
1096.06965832185	-0.20759602854605
1098.06239269684	-0.1679117410321
1100.05653332185	-0.176953362830687
1102.04833019685	-0.114476456592854
1104.03973644684	-0.161319508654628
1106.03075207185	-0.0535923338311761
1108.02301769685	-0.0749871871173866
1110.01309582184	-0.000215919767839523
1112.00270519685	-0.0242223517581408
1113.99184582185	0.0942536848945679
1115.98231457185	0.126806876533067
1117.97059582184	0.324906809086798
1119.95840832185	0.338369691981995
1121.94583019684	0.517134136710411
1123.93278332184	0.533931833755759
1125.91926769685	0.599012927752398
1127.90708019684	0.474872157722217
1129.89262707185	0.503510477194993
1131.87778332184	0.383721066421145
1133.86247082184	0.422125593837222
1135.84668957184	0.346964184841653
1137.83051769685	0.483545424709632
1139.81387707185	0.555300968692507
1141.79684582185	0.779129395655417
1143.77926769685	1.05031388657375
1145.76129894685	1.57470147823832
1147.74286144684	2.07030380835957
1149.72403332184	2.69988944312172
1151.70473644685	3.12191001149341
1153.68497082185	3.2966556048024
1155.66473644685	3.04598631062782
1157.64411144684	2.66951068267161
1159.62301769685	2.04165033245556
1161.60145519684	1.50171533637794
1163.57778332185	1.04843785969979
1165.55536144684	0.916782245096613
1167.53247082185	0.699682192812929
1169.50918957185	0.567046238182456
1171.48543957184	0.428345966708463
1173.46122082185	0.363341432649349
1175.43661144685	0.150971162300692
1177.40973644685	0.054401771930543
1179.38418957185	0.0319332021741161
1181.35825207185	0.0555790292968652
1183.33184582185	0.0327208129768906
1185.30325207185	0.098392047122843
1187.27598644685	0.139354302513624
1189.24825207184	0.201362602191494
1191.22004894685	0.131436967762369
1193.18965832185	0.109890819671278
1195.16059582185	0.0286758350593175
1197.13114269685	0.0466954440491634
1199.09942394685	-0.0530139535614751
1201.06903332184	-0.00889211795180245
1203.03645519685	0.00114916902461459
1205.00520519685	0.0429717184892127
1206.97356457184	-0.0602511313095988
1208.93965832184	-0.00860307931654347
1210.90708019685	-0.0565737480088728
1212.87223644684	-0.0313835772497555
1214.83879894685	-0.103483645279255
1216.80489269684	-0.0768476832693352
1218.76879894685	-0.162902509605459
1220.73403332185	-0.0964060982481669
1222.69708019685	-0.175660569558545
1224.66137707184	-0.104882336472144
1226.62356457185	-0.0680166022758613
1228.58528332185	0.0534749161760715
1230.54833019685	0.00858754358981173
1232.50911144685	0.0929604969060733
1234.47129894684	0.0972529781792275
1236.43122082184	0.207965642075891
1238.39254894684	0.171557745947553
1240.35161144684	0.261279875752422
1242.31028332185	0.266715879844412
1244.27020519684	0.309944168614464
1246.22801769685	0.216889220875885
1248.18536144685	0.292909424723575
1250.14395519685	0.270051720065226
1252.10043957185	0.356770492495912
1254.05645519685	0.368964160801596
1256.01208019685	0.438331135599384
1257.96895519685	0.405119897448515
1259.92372082184	0.497414709656596
1261.87793957184	0.481525526345422
1263.83184582185	0.565737756343225
1265.78700207185	0.582251414651296
1267.73997082184	0.665642138302644
1269.69247082185	0.569876930643034
1271.64458019685	0.598374180895547
1273.59629894685	0.527613769003466
1275.54754894684	0.535357062649894
1277.49833019685	0.455383933500627
1279.45043957185	0.500539983585185
1281.40036144685	0.391402134872948
1283.34989269685	0.435145971369622
1285.29895519685	0.368152841706205
1287.24754894685	0.453572601478101
1289.19575207184	0.422613616064609
1291.14356457184	0.544865736337044
1293.09083019684	0.491361781858672
1295.03778332185	0.551517137657726
1296.98426769685	0.505344616408394
1298.93028332185	0.626954054664992
1300.87583019684	0.571415285844722
1302.82106457185	0.684945173544463
1304.76575207185	0.640867996468103
1306.71004894685	0.692600612444153
1308.65395519685	0.619382843858631
1310.59739269684	0.653815991340309
1312.53864269685	0.543072449632746
1314.48129894685	0.578393899119618
1316.42333019685	0.492028661484142
1318.36504894685	0.454130621293814
1320.30629894685	0.354412541804379
1322.24723644684	0.391091265000171
1324.18583019685	0.318165023861184
1326.12583019684	0.371682646164231
1328.06536144685	0.379519409972971
1330.00458019684	0.472842148400218
1331.94145519685	0.428109039925346
1333.87973644684	0.564108978831001
1335.81770519685	0.505324239663935
1337.75504894684	0.556030501650554
1339.69020519685	0.469007037347041
1341.62676769685	0.479285752753071
1343.56301769685	0.334188876835384
1345.49692394684	0.339054501761296
1347.43223644684	0.177361622298719
1349.36692394685	0.237428329325468
1351.29973644684	0.145107946288192
1353.23364269684	0.212184238721761
1355.16551769685	0.0972158771532179
1357.09864269684	0.134470752187411
1359.02958019685	0.0470333960615221
1360.96176769684	0.106268770932786
1362.89364269684	-0.0227139380272376
1364.82333019684	0.0406203173457698
1366.75426769685	0.00332652265697675
1368.68301769685	0.00015914209441803
1370.61317394685	-0.0621997668994254
1372.54114269685	-0.00010282171297149
1374.46864269684	-0.0855926631865316
1376.39754894685	-0.0124448598204481
1378.32426769684	-0.0545820622307645
1380.25223644685	-0.0374392466642917
1382.17801769685	-0.0821720236565398
1384.10348644685	0.0145940313036022
1386.03020519684	-0.0583907702672946
1387.95473644685	0.0214979368159618
1389.88051769685	0.0443551885616671
1391.80426769685	0.140832397949453
1393.72754894684	0.107489866418774
1395.65036144684	0.170537283097246
1397.57458019684	0.144379072089521
1399.49661144685	0.183912503412216
1401.41817394684	0.121834933541436
1403.34098644684	0.193293716871864
1405.26176769685	0.145700237019412
1407.18208019684	0.185854781622282
1409.10192394684	0.115847020538212
1411.02145519685	0.209493682041938
1412.94223644685	0.138105039692732
1414.86083019685	0.236895412064314
1416.77895519685	0.238232130456453
1418.69676769685	0.353321911522329
1420.61411144684	0.330717348084988
1422.53098644684	0.451588091078975
1424.44754894685	0.457370848197399
1426.36364269685	0.555298204955989
1428.27926769685	0.563099804272753
1430.19442394684	0.732505286436492
1432.11098644685	0.823178982659385
1434.02536144685	1.00512819248615
1435.93926769685	1.08642018894531
1437.85286144685	1.27255165805886
1439.76598644685	1.26278516957623
1441.67692394684	1.34246274188428
1443.58926769684	1.32098627049211
1445.50114269685	1.41106070623306
1447.41254894685	1.318105665779
1449.32364269685	1.30201781562397
1451.23411144685	1.22251266180925
1453.14426769685	1.17478391729051
1455.05411144685	0.968391186075252
1456.96333019685	0.948709971153193
1458.87223644684	0.841583972939503
1460.77911144685	0.726265266844536
1462.68723644685	0.582051451635124
1464.59473644685	0.531247544734924
1466.50208019685	0.338744273396344
1468.40879894685	0.270140090102188
1470.31348644685	0.172151204386552
1472.21958019684	0.111542137333572
1474.12504894684	-0.0396290894944968
1476.03020519685	-0.049168816554328
1477.93317394684	-0.169881920992196
1479.83754894685	-0.229296954674311
1481.74129894685	-0.34169584585743
1483.64317394684	-0.306925290236052
1485.54614269684	-0.382292073025923
1487.44879894685	-0.344179948572616
1489.34926769685	-0.363403711416964
1491.25114269684	-0.27168211389548
1493.15067394685	-0.273784284033439
1495.05161144685	-0.210312018300982
1496.95223644685	-0.169273075691734
1498.85067394685	0.0152778304240542
1500.75036144684	0.143354737669029
1502.64786144684	0.383932737318702
1504.54676769685	0.645772804738129
1506.44348644685	1.01925308215272
1508.34161144685	1.32434445923951
1510.23739269685	1.71665814505761
1512.13473644685	2.04195896358564
1514.02973644685	2.42367119634045
1515.92442394685	2.62145550723565
1517.82036144684	2.80518144630301
1519.71426769685	2.74165145151144
1521.60926769685	2.65205508192992
1523.50239269685	2.3326388574236
1525.39489269684	1.99222830862456
1527.28879894685	1.4956438553431
1529.18051769685	1.09769416123157
1531.07192394684	0.642442662715098
1532.96458019684	0.301238712969422
1534.85504894684	-0.0522318828909079
1536.74520519685	-0.172015777686511
1538.63489269685	-0.310760455291273
1540.52583019685	-0.353149688005885
1542.41473644685	-0.329660491699116
1544.30317394685	-0.172203593236702
1546.19114269684	0.0264404997323311
1548.07879894684	0.648138242132688
1549.96770519685	1.02634873386452
1551.85442394685	1.10690826547665
1553.74083019684	0.97638988926937
1555.62692394685	0.733963077912591
1557.51239269684	0.0955734004940325
1559.39754894685	-0.235725762127259
1561.28223644684	-0.369711888868864
1563.16661144685	-0.31253856576032
1565.05051769685	-0.255303270232957
1566.93567394685	-0.139740246344843
1568.81879894685	-0.143155707099794
1570.70145519685	-0.036920804656404
1572.58379894684	-0.0124191519309136
1574.46551769684	0.103984856150419
1576.34708019685	0.198961443360503
1578.22629894684	0.381183229273631
1580.10692394685	0.428095677320215
1581.98723644685	0.579562121115487
1583.86692394685	0.494298189137112
1585.74645519685	0.47124404228731
1587.62536144684	0.342778410729323
1589.50395519685	0.375124535459889
1591.38208019684	0.316704955589245
1593.25989269685	0.41715599551938
1595.13551769685	0.466604492142949
1597.01239269685	0.611671333360647
1598.88895519685	0.561497077672271
1600.76504894685	0.599384272617584
1602.64067394684	0.567782346041867
1604.51442394685	0.544938963699479
1606.38926769685	0.451553965186037
1608.26364269685	0.504028108740613
1610.13770519684	0.488857663687469
1612.00973644685	0.562706736894626
1613.88301769684	0.556448533957848
1615.75583019685	0.580857122965199
1617.62661144685	0.527373595404782
1619.49864269685	0.605840873820341
1621.37020519685	0.504913164452944
1623.23973644685	0.556061690050143
1625.11051769685	0.547549080404309
1626.97926769685	0.61183159630022
1628.84926769685	0.54889166688983
1630.71879894684	0.676503740085394
1632.58629894684	0.67077926795352
1634.45504894685	0.819320370460332
1636.32176769685	0.823333803307861
1638.18973644685	0.899531474758874
1640.05567394685	0.892930346301625
1641.92270519685	0.97537534089679
1643.78786144685	0.931007173802016
1645.65254894684	1.06729619715276
1647.51833019684	1.09103932594152
1649.38223644685	1.14456756811992
1651.24739269685	1.15134529694654
1653.11036144684	1.26578349320329
1654.97301769684	1.22237249000349
1656.83692394685	1.26957890187231
1658.69879894684	1.2383507881658
1660.56176769685	1.26296197731628
1662.42286144684	1.11981419703574
1664.28348644685	1.14875729414138
1666.14364269684	1.07465063169943
1668.00504894685	1.05587717315041
1669.86442394684	0.925175692903338
1671.72348644684	0.890699197994053
1673.58208019684	0.735770352964948
1675.44192394684	0.663131846344925
1677.29973644685	0.552382953112783
1679.15708019684	0.552009752997407
1681.01411144685	0.434918242426647
1682.87067394685	0.426581107426728
1684.72676769685	0.316447692858588
1686.58426769685	0.3428268846734
1688.43958019685	0.228675481794426
1690.29458019685	0.239432425032561
1692.14911144685	0.180250423494869
1694.00317394684	0.18794881315938
1695.85692394685	0.021473523413249
1697.71036144685	0.0348638662485996
1699.56333019685	-0.0583174296706659
1701.41583019685	-0.0563510354403149
1703.26801769685	-0.129261056575672
1705.11973644685	-0.0843547489667174
1706.97114269684	-0.12889623591056
1708.82208019685	-0.0503927627305529
1710.67254894684	-0.146805009144487
1712.52270519685	-0.14750712544884
1714.37239269685	-0.203316340523372
1716.22176769685	-0.189126823003761
1718.07067394685	-0.297005790535479
1719.91754894684	-0.276548941319106
1721.76583019684	-0.320983881785565
1723.61348644685	-0.261115892613333
1725.46083019685	-0.284302688175444
1727.30770519684	-0.181201456757833
1729.15270519685	-0.176631053100436
1730.99879894684	-0.0295793329903233
1732.84458019684	-0.0336752497607904
1734.68989269685	0.00747403294235482
1736.53317394685	-0.0110964850657922
1738.37770519685	0.0923175893816222
1740.22192394684	0.0399511463078852
1742.06567394685	0.0847070478107526
1743.90739269684	0.0996106206490026
1745.75020519685	0.192939165589308
1747.59286144684	0.130400680558466
1749.43333019684	0.220651580905809
1751.27504894685	0.162211400608072
1753.11473644685	0.197755717685169
1754.95583019685	0.124903654133391
1756.79629894684	0.179861809731221
1758.63489269685	0.119108876540082
1760.47458019685	0.264404406991815
1762.31239269684	0.236617544899275
1764.15129894685	0.288087496451396
1765.98817394685	0.273947457530682
1767.82645519685	0.330255153150063
1769.66254894685	0.237675274939505
1771.49989269684	0.23966516367048
1773.33536144685	0.162158724066984
1775.17020519685	0.185025421208479
1777.00645519685	0.0770855807439546
1778.84067394684	0.100481197634736
1780.67598644685	0.0435961001959413
1782.50942394685	0.13518137741255
1784.34239269685	0.0605422995512299
1786.17661144684	0.138836148479044
1788.00879894684	0.103212192693434
1789.84051769684	0.137671626652946
1791.67364269685	0.0374075480248734
1793.50458019685	0.10336753757332
1795.33520519684	-0.0203752186147597
1797.16536144685	-0.0586151265431738
1798.99692394684	-0.111770424701859
