# Supplementary material for: Intraoperative rapid assessment of the deep muscle surgical margin of tongue squamous cell carcinoma via Raman spectroscopy
Source: Front Bioeng Biotechnol. 2024 Oct 8;12:1480279. doi: 10.3389/fbioe.2024.1480279 (PMC11493737; doi:10.3389/fbioe.2024.1480279)
Supplement: Supplementary file 4 [file DataSheet2.ZIP › Pathological grading corresponding to Raman spectroscopic data/Results of pathological grading/MDSCC/10-1-1_Raman.txt]

process from Raman raw data on 2022/8/8 10:40:40
601.541728634347	-0.218059773475488
603.653017696848	-0.359095204258068
605.76571300935	-0.366996365125459
607.876025509344	-0.500699403782534
609.985830196845	-0.39953315140221
612.095166134346	-0.324947575775525
614.203994259347	-0.112221457971572
616.314228634346	-0.0467372878161711
618.422119259347	0.0806492948014181
620.529502071848	0.0597778903107553
622.636377071845	0.0570189040572586
624.742783321846	-0.0312880564701175
626.848681759348	0.00415801863979937
628.954111446845	0.0534965975824946
631.060908321848	0.167450434022101
633.165361446845	0.318314435169299
635.269345821845	0.598171258714359
637.372783321851	0.700172582983782
639.475791134348	0.652535859694325
641.578291134349	0.464962679799697
643.680283321846	0.294372925133274
645.781806759347	-0.0673944822412977
647.882861446848	-0.273339810486732
649.983408321845	-0.362532440423678
652.083486446845	-0.31396364999739
654.183056759346	-0.383522892140803
656.282158321847	-0.223041576966409
658.380752071844	-0.0842992298195782
660.478877071844	0.0322326080882078
662.576533321844	-0.00366668676801396
664.673642696845	0.0704142907818834
666.770361446845	-0.0316593131855427
668.864658321847	-0.0758728788765666
670.960361446843	-0.124681081288657
673.05559582185	-0.0684442401438048
675.150283321847	-0.120641066057175
677.244502071844	-0.0282646943569489
679.338330196846	-0.0983084143485655
681.431611446846	-0.0590687948260609
683.522470821845	-0.066861314003944
685.614814571843	-0.0116322957585169
687.706611446847	-0.0650733375632058
689.798017696849	0.0521995854489603
691.888877071844	0.0841899060896765
693.977392696845	0.213272344284775
696.067236446848	0.25026158831696
698.156689571846	0.23620916852056
700.243720821847	0.143258603814587
702.332158321846	0.141506214142112
704.420127071848	0.116089941268655
706.507627071849	0.256368123840844
708.592783321848	0.408951233119467
710.679345821845	0.60948365336094
712.765361446844	0.639047881359801
714.849033321847	0.668183141774705
716.934111446848	0.547900674339331
719.016845821847	0.537156337048685
721.100986446847	0.426739345357021
723.184658321847	0.376241805929226
725.265908321846	0.266090388120034
727.348642696845	0.276575893370762
729.428955196847	0.220984110460449
731.510673946843	0.323026686894877
733.590048946844	0.493295560578702
735.670830196843	0.871853299269873
737.749267696847	1.35534345625516
739.829033321847	2.07794969825065
741.906533321846	2.70882140729609
743.985361446848	3.1508134186823
746.061923946847	3.14019655754723
748.139814571845	2.92173405501805
750.215361446848	2.36453108558734
752.292236446843	1.7935464010948
754.366845821845	1.29001356364631
756.440986446847	1.05423177187538
758.516533321843	0.780275787253458
760.589658321845	0.631800144515665
762.664189571846	0.355133803266909
764.736455196849	0.204166490918283
766.808173946843	0.0425385440874209
768.881298946846	0.0180997968087411
770.952080196847	-0.111255135874046
773.022392696847	-0.0333631481355496
775.092236446842	-0.0518074662540471
777.163486446847	0.0398333928072532
779.232314571844	-0.0726305376249741
781.300752071846	-0.0274538528295807
783.368720821843	-0.143226823904513
785.438017696848	-0.162236085093127
787.504970821843	-0.303125827305792
789.571533321847	-0.297938889411938
791.637548946848	-0.447632460204204
793.704970821847	-0.449450755031734
795.770048946844	-0.518032906503947
797.834658321844	-0.52832977743833
799.898798946848	-0.540675130812929
801.962470821847	-0.45438277369658
804.025673946846	-0.510346557164098
806.088408321844	-0.431270376209454
808.150673946846	-0.416068169660321
810.214267696847	-0.294509800420315
812.275595821844	-0.25154772482415
814.336455196844	-0.0517916971953696
816.396767696846	0.00699749249577053
818.456689571845	0.247679048401778
820.516142696844	0.296832085972937
822.575048946845	0.444195707545077
824.633564571846	0.436878942390962
826.691533321846	0.435804158839233
828.749033321848	0.256673638128945
830.806142696849	0.209659591894706
832.862705196847	0.0841142998635291
834.918877071847	0.0877165100454818
836.974502071844	0.11553844144305
839.027861446848	0.245270231213652
841.082548946848	0.398831168327945
843.136767696844	0.704344556065479
845.190517696847	0.89950568058714
847.243877071847	1.10705636989414
849.296689571845	1.19024865314216
851.349033321847	1.23081427890773
853.400908321848	1.02365836500198
855.450517696845	0.941564946768466
857.501455196845	0.763011226733909
859.551923946849	0.690171065213178
861.602002071846	0.551195969214405
863.649658321843	0.57560046192765
865.698798946843	0.464107134917498
867.747392696845	0.541180363904772
869.795517696846	0.506861487028317
871.841377071847	0.572354786239316
873.888564571844	0.460845942086593
875.935361446845	0.523235634032687
877.981611446849	0.33930540630368
880.025595821848	0.248376106612568
882.07090832185	0.123272855384073
884.115752071848	0.197329837798065
886.158408321844	0.116877870212846
888.202314571849	0.234218677923224
890.243955196845	0.263712845159858
892.287002071847	0.299461498368032
894.329502071847	0.233975735871525
896.369736446846	0.197856261996407
898.411377071847	0.0800739823319248
900.450673946845	0.065569865157812
902.491377071845	-0.0745587676527748
904.529736446846	-0.0740710127130342
906.569502071849	-0.145039627455702
908.607002071847	-0.0747372775006454
910.645752071847	-0.108626346377406
912.682314571848	0.0398399547463271
914.720205196849	0.0674592209125535
916.755830196846	0.26983503972906
918.792783321849	0.32036153768982
920.827470821849	0.489712125981271
922.861689571848	0.517820703332376
924.89723644685	0.672591260821918
926.930517696845	0.718966895650453
928.965205196844	0.888178405732532
930.997548946845	0.903445571931513
933.029423946846	1.03944880777891
935.062705196844	1.01465869237143
937.093720821846	1.03653113203984
939.124189571845	1.00719348072678
941.156064571845	1.11521293421157
943.185673946846	1.13578492772001
945.214814571846	1.27406342050153
947.243486446845	1.34306168206192
949.273486446844	1.45755393855686
951.301220821846	1.46302147155168
953.328564571846	1.53477492884377
955.355361446847	1.48901428836123
957.383564571843	1.51023709841976
959.409423946847	1.44116069456669
961.434892696845	1.42922247924815
963.459892696847	1.34106884138077
965.484423946844	1.34701271167413
967.508486446844	1.24875698355365
969.533877071844	1.19891640360399
971.557080196846	1.06618672266427
973.579736446845	1.01852929936089
975.602002071846	0.874570100498545
977.623720821848	0.859598603437348
979.645048946848	0.828570720231625
981.665908321847	0.973382467989069
983.686298946846	1.09199644498358
985.706220821845	1.31295521290903
987.725752071845	1.51114794539853
989.744736446846	1.85670383979632
991.763330196845	2.42446865105558
993.781377071846	3.56220148209104
995.799033321848	4.79343803759622
997.816220821845	5.71531400226417
999.833017696848	5.94500836678384
1001.84926769685	5.6832200441321
1003.86512707184	4.62176464193803
1005.88043957185	3.35408097742859
1007.89536144684	2.18388461110948
1009.90801769685	1.48280656629635
1011.92200207184	0.902877611106931
1013.93551769685	0.526735538846708
1015.94864269685	0.176139105492638
1017.96129894685	0.0216635788231656
1019.97340832184	-0.118575835247611
1021.98333019684	-0.129449061563378
1023.99465832184	-0.166393699724097
1026.00543957185	-0.144426587254316
1028.01575207185	-0.256389158556942
1030.02387707185	-0.279208829801746
1032.03333019685	-0.47008884142295
1034.04231457185	-0.613843296239537
1036.05083019684	-0.823910520925807
1038.05715832185	-0.82602871346657
1040.06473644685	-0.984066760695811
1042.07192394685	-0.988345940669689
1044.07684582184	-1.06274869616772
1046.08309582185	-1.04667936679468
1048.08895519684	-1.15989662937744
1050.09254894685	-1.05206358464508
1052.09739269685	-1.10304047704943
1054.10004894685	-1.07550780449193
1056.10411144685	-1.07907827004266
1058.10762707185	-1.00702220945945
1060.10895519685	-1.09298320521012
1062.11161144685	-0.997099864392737
1064.11200207184	-0.955418408622648
1066.11372082185	-0.856089886006288
1068.11325207184	-0.793514406420741
1070.11403332184	-0.630416179586291
1072.11270519684	-0.630462258122662
1074.11262707185	-0.500263116818985
1076.11028332185	-0.500990516796804
1078.10934582185	-0.43581644453397
1080.10614269685	-0.474837393854784
1082.10247082185	-0.356282332728796
1084.10012707185	-0.405049477396858
1086.09559582185	-0.367612637681077
1088.09239269685	-0.425145961582871
1090.08692394685	-0.371051122475308
1092.08106457184	-0.409359237190642
1094.07645519685	-0.362221739268335
1096.06965832185	-0.389737529276402
1098.06239269684	-0.364601283986076
1100.05653332185	-0.365682805475558
1102.04833019685	-0.310560500113553
1104.03973644684	-0.407237361974978
1106.03075207185	-0.285522857480828
1108.02301769685	-0.214427341682693
1110.01309582184	-0.107332664663829
1112.00270519685	0.0127576337460482
1113.99184582185	0.372823933385121
1115.98231457185	0.672630756182627
1117.97059582184	1.24022742604853
1119.95840832185	1.77800106576925
1121.94583019684	2.29495909434641
1123.93278332184	2.49709458737971
1125.91926769685	2.53436773624188
1127.90708019684	2.13206412506878
1129.89262707185	1.67457324430873
1131.87778332184	1.15027761748289
1133.86247082184	0.946910119358023
1135.84668957184	0.794990786164561
1137.83051769685	1.04186686121554
1139.81387707185	1.46728109953821
1141.79684582185	2.25055070128772
1143.77926769685	3.29380107671591
1145.76129894685	4.84821663011394
1147.74286144684	6.56702995775993
1149.72403332184	8.31188817431496
1151.70473644685	9.4124337970899
1153.68497082185	9.61065658753535
1155.66473644685	8.77012627692253
1157.64411144684	7.30577989546606
1159.62301769685	5.49791980341325
1161.60145519684	3.97399564189962
1163.57778332185	2.90752254053697
1165.55536144684	2.44372621925234
1167.53247082185	2.07237459117607
1169.50918957185	1.77249456163324
1171.48543957184	1.37851825759805
1173.46122082185	1.05309514180684
1175.43661144685	0.601312057852596
1177.40973644685	0.344270373754398
1179.38418957185	0.195210545408202
1181.35825207185	0.237408917561197
1183.33184582185	0.264447386875275
1185.30325207185	0.380281233559799
1187.27598644685	0.413694997897579
1189.24825207184	0.465866650882305
1191.22004894685	0.369535392275623
1193.18965832185	0.293075612938566
1195.16059582185	0.21609332199759
1197.13114269685	0.211843071360903
1199.09942394685	0.157523586369308
1201.06903332184	0.269639463242811
1203.03645519685	0.32788132774013
1205.00520519685	0.392076995751268
1206.97356457184	0.349549920852127
1208.93965832184	0.366217659999876
1210.90708019685	0.22088663707558
1212.87223644684	0.187017841953093
1214.83879894685	0.0410360018535982
1216.80489269684	0.134808333323605
1218.76879894685	0.133756426476367
1220.73403332185	0.349120905785043
1222.69708019685	0.459848323147753
1224.66137707184	0.678822361630466
1226.62356457185	0.744214024230956
1228.58528332185	0.949021931743061
1230.54833019685	0.976540651580365
1232.50911144685	1.0762471184959
1234.47129894684	1.16219961899702
1236.43122082184	1.35453665520811
1238.39254894684	1.35635719827786
1240.35161144684	1.50332896114347
1242.31028332185	1.58045458616843
1244.27020519684	1.68672431461209
1246.22801769685	1.65768549451889
1248.18536144685	1.73348813099841
1250.14395519685	1.70005055751989
1252.10043957185	1.74301907451735
1254.05645519685	1.76958408069714
1256.01208019685	1.82077160997017
1257.96895519685	1.82615279286892
1259.92372082184	2.00341257180818
1261.87793957184	2.05008408385521
1263.83184582185	2.119298815588
1265.78700207185	2.06263061442618
1267.73997082184	2.14067532251323
1269.69247082185	1.94182210752786
1271.64458019685	1.92597684745857
1273.59629894685	1.77961761123004
1275.54754894684	1.85319462555049
1277.49833019685	1.82195588736448
1279.45043957185	1.9096894249553
1281.40036144685	1.81990104810797
1283.34989269685	1.90668860647335
1285.29895519685	1.87608216505623
1287.24754894685	1.95309959188154
1289.19575207184	2.00185658852007
1291.14356457184	2.27348098961005
1293.09083019684	2.47655486266149
1295.03778332185	2.79323958550862
1296.98426769685	2.99872716886034
1298.93028332185	3.33812532800505
1300.87583019684	3.51508175312961
1302.82106457185	3.7684199055229
1304.76575207185	3.84667374680305
1306.71004894685	3.95168669313242
1308.65395519685	3.85649634974374
1310.59739269684	3.77184237815766
1312.53864269685	3.55381800823432
1314.48129894685	3.40719512754001
1316.42333019685	3.11459532061883
1318.36504894685	2.95167777439264
1320.30629894685	2.83441407429757
1322.24723644684	2.7667475289519
1324.18583019685	2.66899885388531
1326.12583019684	2.8149869221848
1328.06536144685	2.9253283766185
1330.00458019684	3.133116460813
1331.94145519685	3.26173137810724
1333.87973644684	3.53932267603031
1335.81770519685	3.59789245619857
1337.75504894684	3.6487260553848
1339.69020519685	3.37884105017423
1341.62676769685	3.17723163410008
1343.56301769685	2.71490948987108
1345.49692394684	2.37855403615367
1347.43223644684	1.91350580137274
1349.36692394685	1.67918419945974
1351.29973644684	1.39497830464165
1353.23364269684	1.35337902778815
1355.16551769685	1.13368341769069
1357.09864269684	1.13028453798091
1359.02958019685	1.07020718025456
1360.96176769684	1.07575056098756
1362.89364269684	0.921961505414487
1364.82333019684	0.964474601209929
1366.75426769685	0.898409259751503
1368.68301769685	0.782459716205381
1370.61317394685	0.606491520833174
1372.54114269685	0.510262695180842
1374.46864269684	0.229156386373489
1376.39754894685	0.0526318709701172
1378.32426769684	-0.0779830705198208
1380.25223644685	-0.0807287652264108
1382.17801769685	-0.138141519546082
1384.10348644685	0.0358778784148797
1386.03020519684	0.0919965736604524
1387.95473644685	0.252818115858531
1389.88051769685	0.261982192487096
1391.80426769685	0.37066833792818
1393.72754894684	0.328693609570621
1395.65036144684	0.294804545828754
1397.57458019684	0.123910237823736
1399.49661144685	0.0613280631422697
1401.41817394684	-0.103728969244116
1403.34098644684	-0.201037931947781
1405.26176769685	-0.332269332076294
1407.18208019684	-0.308546311806253
1409.10192394684	-0.366022486480659
1411.02145519685	-0.28401545966517
1412.94223644685	-0.243608599715799
1414.86083019685	-0.02697828579619
1416.77895519685	0.00557814600958295
1418.69676769685	0.13192299100217
1420.61411144684	0.201976477685321
1422.53098644684	0.480524839837756
1424.44754894685	0.639800294077958
1426.36364269685	1.02186301738317
1428.27926769685	1.41310917961337
1430.19442394684	1.95157492975324
1432.11098644685	2.33898815894906
1434.02536144685	2.8474973416856
1435.93926769685	3.26273441669733
1437.85286144685	3.79775140822326
1439.76598644685	4.07074838626937
1441.67692394684	4.3712459960409
1443.58926769684	4.50484702265553
1445.50114269685	4.55775602982729
1447.41254894685	4.2872189783894
1449.32364269685	4.11744771692449
1451.23411144685	3.85531633998872
1453.14426769685	3.56229255343223
1455.05411144685	3.20426220616878
1456.96333019685	2.98061939059917
1458.87223644684	2.60600169013625
1460.77911144685	2.23635059774642
1462.68723644685	1.80000475644999
1464.59473644685	1.44682970524531
1466.50208019685	0.926788664107562
1468.40879894685	0.519289908384877
1470.31348644685	0.0696071538781382
1472.21958019684	-0.228846581383976
1474.12504894684	-0.567070921496281
1476.03020519685	-0.747328685039008
1477.93317394684	-1.01333298802217
1479.83754894685	-1.14695636519465
1481.74129894685	-1.32092780077556
1483.64317394684	-1.46399710681692
1485.54614269684	-1.55626067728159
1487.44879894685	-1.47845427974116
1489.34926769685	-1.48132000664822
1491.25114269684	-1.37076268719358
1493.15067394685	-1.184151750832
1495.05161144685	-0.941847229065075
1496.95223644685	-0.710095475732317
1498.85067394685	-0.190937604537226
1500.75036144684	0.322083884732365
1502.64786144684	0.971552713715482
1504.54676769685	1.7564709831363
1506.44348644685	2.83837771627515
1508.34161144685	3.84623405641878
1510.23739269685	5.13042450456885
1512.13473644685	6.3449700705045
1514.02973644685	7.50221079196754
1515.92442394685	8.25623232153941
1517.82036144684	8.77685314782093
1519.71426769685	8.72917627957548
1521.60926769685	8.39410330200519
1523.50239269685	7.50967874992162
1525.39489269684	6.3811403296541
1527.28879894685	5.04667101236393
1529.18051769685	3.78097576205118
1531.07192394684	2.52473245097784
1532.96458019684	1.62460744310894
1534.85504894684	0.946122586023193
1536.74520519685	0.580594786228744
1538.63489269685	0.296313957734014
1540.52583019685	0.216370411063735
1542.41473644685	0.195533286451763
1544.30317394685	0.390628110252663
1546.19114269684	0.710109859472936
1548.07879894684	1.38117840406161
1549.96770519685	1.73999739978353
1551.85442394685	1.82808407067392
1553.74083019684	1.7357821549582
1555.62692394685	1.5305064489539
1557.51239269684	1.03056221674075
1559.39754894685	0.889993856420944
1561.28223644684	0.94603141655648
1563.16661144685	1.09839437551656
1565.05051769685	1.22286281068645
1566.93567394685	1.49734201147768
1568.81879894685	1.65350991623171
1570.70145519685	2.06455752733208
1572.58379894684	2.48276406537514
1574.46551769684	3.06507523804154
1576.34708019685	3.61284909827688
1578.22629894684	4.30090881318441
1580.10692394685	4.7203545746533
1581.98723644685	5.02210235509176
1583.86692394685	4.96733814176872
1585.74645519685	4.79668934704702
1587.62536144684	4.40046777288029
1589.50395519685	4.11848641681959
1591.38208019684	3.79284561725862
1593.25989269685	3.69782399234151
1595.13551769685	3.66263762148907
1597.01239269685	3.80390008415876
1598.88895519685	3.81748507187768
1600.76504894685	3.90791304047843
1602.64067394684	3.88462845776419
1604.51442394685	3.93387143075756
1606.38926769685	3.86053925256246
1608.26364269685	3.90431774873187
1610.13770519684	3.93626500677047
1612.00973644685	4.02513525996343
1613.88301769684	3.9639696930451
1615.75583019685	3.9195021437213
1617.62661144685	3.72599195672925
1619.49864269685	3.69507737129609
1621.37020519685	3.49922368679367
1623.23973644685	3.44734163238826
1625.11051769685	3.39866640810735
1626.97926769685	3.5893622403307
1628.84926769685	3.71361225019751
1630.71879894684	4.0502242831906
1632.58629894684	4.3331914772981
1634.45504894685	4.70667375609486
1636.32176769685	4.80490051361443
1638.18973644685	4.95504948809329
1640.05567394685	5.01128221569252
1641.92270519685	5.12010135995325
1643.78786144685	5.2076463891114
1645.65254894684	5.48910752294051
1647.51833019684	5.68013570259674
1649.38223644685	5.92239343285959
1651.24739269685	6.05215772551895
1653.11036144684	6.07754544406401
1654.97301769684	5.97738200278278
1656.83692394685	5.86490527408702
1658.69879894684	5.58929816448398
1660.56176769685	5.31705210448928
1662.42286144684	5.04651703581084
1664.28348644685	4.84744801893515
1666.14364269684	4.50090901570994
1668.00504894685	4.30390646275461
1669.86442394684	4.00721062627491
1671.72348644684	3.72446839801154
1673.58208019684	3.38841163721915
1675.44192394684	3.17972398951665
1677.29973644685	2.8554508545559
1679.15708019684	2.65156468248071
1681.01411144685	2.42446092501027
1682.87067394685	2.21645168247738
1684.72676769685	1.93543077431849
1686.58426769685	1.80060888805215
1688.43958019685	1.54284659219462
1690.29458019685	1.33892514057425
1692.14911144685	1.12603688959422
1694.00317394684	0.937215589303605
1695.85692394685	0.634596043810831
1697.71036144685	0.456611768246347
1699.56333019685	0.193615334081585
1701.41583019685	0.0511004360504899
1703.26801769685	-0.0677084587716479
1705.11973644685	-0.111528610321784
1706.97114269684	-0.237205723195643
1708.82208019685	-0.224396942423226
1710.67254894684	-0.409568640492864
1712.52270519685	-0.543906782621036
1714.37239269685	-0.723628335943943
1716.22176769685	-0.806699442665547
1718.07067394685	-0.980926948784202
1719.91754894684	-0.941338464972034
1721.76583019684	-1.02747724626443
1723.61348644685	-0.929802046990176
1725.46083019685	-0.857889343065636
1727.30770519684	-0.666005665788163
1729.15270519685	-0.613825049490458
1730.99879894684	-0.373888581267323
1732.84458019684	-0.232271277238908
1734.68989269685	-0.133619406227979
1736.53317394685	-0.0881535406238925
1738.37770519685	0.0831179313304915
1740.22192394684	0.121983345201443
1742.06567394685	0.12540670490074
1743.90739269684	0.146630722637099
1745.75020519685	0.200540993117698
1747.59286144684	0.115977157542318
1749.43333019684	0.170587506595041
1751.27504894685	0.126380194408625
1753.11473644685	0.190744301322496
1754.95583019685	0.140453879140608
1756.79629894684	0.23824907258421
1758.63489269685	0.187666468325489
1760.47458019685	0.29263913530346
1762.31239269684	0.266782009110585
1764.15129894685	0.329214720076209
1765.98817394685	0.266267604684401
1767.82645519685	0.310170834515873
1769.66254894685	0.272964361744641
1771.49989269684	0.321164548065894
1773.33536144685	0.290578784808986
1775.17020519685	0.336053149423321
1777.00645519685	0.281817918358684
1778.84067394684	0.274421123804729
1780.67598644685	0.217643879470614
1782.50942394685	0.269580466928659
1784.34239269685	0.242390181099211
1786.17661144684	0.302352709191553
1788.00879894684	0.234113844908677
1789.84051769684	0.251597279126145
1791.67364269685	0.180816028314865
1793.50458019685	0.23655870319061
1795.33520519684	0.143059200044661
1797.16536144685	0.120746427635908
1798.99692394684	0.00817095365380283
