# Supplementary material for: Intraoperative rapid assessment of the deep muscle surgical margin of tongue squamous cell carcinoma via Raman spectroscopy
Source: Front Bioeng Biotechnol. 2024 Oct 8;12:1480279. doi: 10.3389/fbioe.2024.1480279 (PMC11493737; doi:10.3389/fbioe.2024.1480279)
Supplement: Supplementary file 4 [file DataSheet2.ZIP › Pathological grading corresponding to Raman spectroscopic data/Results of pathological grading/MDSCC/10-1-2_Raman.txt]

process from Raman raw data on 2022/8/8 10:40:41
601.541728634347	-0.488888325513216
603.653017696848	-0.560889517676486
605.76571300935	-0.597610457300704
607.876025509344	-0.654066511635307
609.985830196845	-0.555411818162128
612.095166134346	-0.472692946398183
614.203994259347	-0.290084669961004
616.314228634346	-0.215452080838617
618.422119259347	-0.135315568160564
620.529502071848	-0.139917196541376
622.636377071845	-0.127192924341614
624.742783321846	-0.20138988175097
626.848681759348	-0.140843109761761
628.954111446845	-0.12319992242135
631.060908321848	-0.00228168371586435
633.165361446845	0.0546054944758509
635.269345821845	0.213060034155575
637.372783321851	0.17667790696251
639.475791134348	0.188178891009784
641.578291134349	0.0613588446451274
643.680283321846	-0.00533887465988414
645.781806759347	-0.236152301682864
647.882861446848	-0.28044827752791
649.983408321845	-0.345952344026898
652.083486446845	-0.277932799846752
654.183056759346	-0.278335279396174
656.282158321847	-0.063978255710623
658.380752071844	0.0762625437959628
660.478877071844	0.229188473143466
662.576533321844	0.265922226911243
664.673642696845	0.34127944133354
666.770361446845	0.289846703195167
668.864658321847	0.315226527971816
670.960361446843	0.280361288777016
673.05559582185	0.275526427022982
675.150283321847	0.179347435178556
677.244502071844	0.168993430297775
679.338330196846	0.0347233223642718
681.431611446846	0.0533557051950311
683.522470821845	-0.00969736729868487
685.614814571843	0.0593204472584716
687.706611446847	-0.00921315502066022
689.798017696849	0.0978669152267173
691.888877071844	0.058539267914739
693.977392696845	0.17397606847868
696.067236446848	0.154045571238072
698.156689571846	0.13289542555907
700.243720821847	0.0996303205726008
702.332158321846	0.205756762834511
704.420127071848	0.205641497298416
706.507627071849	0.346615862256385
708.592783321848	0.515120058294201
710.679345821845	0.671868134177601
712.765361446844	0.611153230054356
714.849033321847	0.645273683356862
716.934111446848	0.563219261472966
719.016845821847	0.572263477510063
721.100986446847	0.437043342667806
723.184658321847	0.433881307718309
725.265908321846	0.336136221613771
727.348642696845	0.386023283345196
729.428955196847	0.403129909358199
731.510673946843	0.571902628632472
733.590048946844	0.758103268475395
735.670830196843	1.22787978900774
737.749267696847	1.68717622700009
739.829033321847	2.40834221751436
741.906533321846	3.01785577102157
743.985361446848	3.4724782925189
746.061923946847	3.4618197667601
748.139814571845	3.32045941537629
750.215361446848	2.78968333280687
752.292236446843	2.25780446435553
754.366845821845	1.73246653935965
756.440986446847	1.4242427112454
758.516533321843	1.08057991221773
760.589658321845	0.876467360497116
762.664189571846	0.616264314673572
764.736455196849	0.450813097982518
766.808173946843	0.281918600306597
768.881298946846	0.25330087490326
770.952080196847	0.117109090061433
773.022392696847	0.106127938093891
775.092236446842	0.123886710246495
777.163486446847	0.154627891864862
779.232314571844	0.0554982210301205
781.300752071846	0.0719315543146877
783.368720821843	-0.0143486046886778
785.438017696848	-0.0184270191575138
787.504970821843	-0.127613049295206
789.571533321847	-0.0868202594061245
791.637548946848	-0.239990760509926
793.704970821847	-0.24853998577882
795.770048946844	-0.402110220463442
797.834658321844	-0.411022149553474
799.898798946848	-0.555057183702189
801.962470821847	-0.470986791227972
804.025673946846	-0.455532498003379
806.088408321844	-0.34668588734371
808.150673946846	-0.348418599895552
810.214267696847	-0.210609760662521
812.275595821844	-0.173236529003788
814.336455196844	-0.0708978783743817
816.396767696846	-0.0353209741030582
818.456689571845	0.124182861313358
820.516142696844	0.182476338465847
822.575048946845	0.311202152152532
824.633564571846	0.282298749075181
826.691533321846	0.301433453816799
828.749033321848	0.194279323897803
830.806142696849	0.119829324682087
832.862705196847	-0.0376893335028115
834.918877071847	-0.0282585746498114
836.974502071844	-0.0298112669365764
839.027861446848	0.139365751176967
841.082548946848	0.326069245055862
843.136767696844	0.59355687215367
845.190517696847	0.707625977946662
847.243877071847	0.826649024479991
849.296689571845	0.836802897216558
851.349033321847	0.798759954401277
853.400908321848	0.645977321240935
855.450517696845	0.625413637779275
857.501455196845	0.489152895456073
859.551923946849	0.393133504045494
861.602002071846	0.349227505204084
863.649658321843	0.366468339985943
865.698798946843	0.244459442208154
867.747392696845	0.351304060176602
869.795517696846	0.278434014576646
871.841377071847	0.279218264550423
873.888564571844	0.148718814114517
875.935361446845	0.230949551907514
877.981611446849	0.0386567289616551
880.025595821848	0.0735844413634936
882.07090832185	-0.0609960197101316
884.115752071848	-0.0297358293485956
886.158408321844	-0.151710943706263
888.202314571849	-0.0420406907470579
890.243955196845	-0.0842584313361954
892.287002071847	-0.0329884152707507
894.329502071847	-0.0314520778875362
896.369736446846	-0.040005549286434
898.411377071847	-0.246963333110244
900.450673946845	-0.256654189780022
902.491377071845	-0.417367641328269
904.529736446846	-0.504282562590532
906.569502071849	-0.542288548373278
908.607002071847	-0.408729530643058
910.645752071847	-0.375920432568137
912.682314571848	-0.186450083246655
914.720205196849	-0.0608833977084657
916.755830196846	0.085010362158954
918.792783321849	0.179571427161903
920.827470821849	0.266030264084122
922.861689571848	0.288079608170392
924.89723644685	0.418252359706059
926.930517696845	0.518888508171415
928.965205196844	0.614413689602401
930.997548946845	0.671877290991517
933.029423946846	0.812727192984198
935.062705196844	0.777571546980653
937.093720821846	0.851744241365026
939.124189571845	0.894052973711155
941.156064571845	1.06093116500762
943.185673946846	1.17013200055217
945.214814571846	1.39499843082413
947.243486446845	1.48960516050852
949.273486446844	1.65133556659967
951.301220821846	1.69648692794303
953.328564571846	1.86566758093042
955.355361446847	1.89676169277274
957.383564571843	1.99000328796069
959.409423946847	2.03167811238524
961.434892696845	2.05594998487987
963.459892696847	1.91651803200909
965.484423946844	1.89691651476141
967.508486446844	1.77774964528621
969.533877071844	1.65259166477745
971.557080196846	1.55975191663958
973.579736446845	1.50416394376933
975.602002071846	1.34867222640148
977.623720821848	1.296170257916
979.645048946848	1.32926245049043
981.665908321847	1.42796743601227
983.686298946846	1.61354904002025
985.706220821845	1.97997104012842
987.725752071845	2.37495245376985
989.744736446846	2.93301639590513
991.763330196845	3.71800708473566
993.781377071846	5.00360750735976
995.799033321848	6.31224182032369
997.816220821845	7.27899821208777
999.833017696848	7.50437546687576
1001.84926769685	7.16730631428399
1003.86512707184	5.98769479251715
1005.88043957185	4.61842350116268
1007.89536144684	3.25010642127128
1009.90801769685	2.32280754673963
1011.92200207184	1.5486075403511
1013.93551769685	1.02877587926974
1015.94864269685	0.535211049714547
1017.96129894685	0.272950682464881
1019.97340832184	0.0228323221830635
1021.98333019684	-0.041385474493211
1023.99465832184	-0.133989556485318
1026.00543957185	-0.273332982482856
1028.01575207185	-0.421277511900428
1030.02387707185	-0.504431114590631
1032.03333019685	-0.753274387293118
1034.04231457185	-0.940220631256665
1036.05083019684	-1.05121723291492
1038.05715832185	-1.05805331095485
1040.06473644685	-1.2148032161677
1042.07192394685	-1.19739035842593
1044.07684582184	-1.24812583720447
1046.08309582185	-1.24097152726449
1048.08895519684	-1.37194723470412
1050.09254894685	-1.27051503074188
1052.09739269685	-1.36850093574597
1054.10004894685	-1.36738941368935
1056.10411144685	-1.40836983780048
1058.10762707185	-1.32627042379752
1060.10895519685	-1.33662799669654
1062.11161144685	-1.16939607034976
1064.11200207184	-1.12728331364204
1066.11372082185	-0.977806563886077
1068.11325207184	-0.913800003953185
1070.11403332184	-0.745290822197461
1072.11270519684	-0.707732982022662
1074.11262707185	-0.551008360910316
1076.11028332185	-0.523623618941457
1078.10934582185	-0.383916607927546
1080.10614269685	-0.393166722940038
1082.10247082185	-0.32519987786236
1084.10012707185	-0.352860835346462
1086.09559582185	-0.34976933753623
1088.09239269685	-0.474772038364819
1090.08692394685	-0.503275800692762
1092.08106457184	-0.560389389950529
1094.07645519685	-0.474437973671684
1096.06965832185	-0.442398633275133
1098.06239269684	-0.327901076611596
1100.05653332185	-0.276372029624923
1102.04833019685	-0.0977841290623758
1104.03973644684	-0.167128563575972
1106.03075207185	-0.00315420915535469
1108.02301769685	0.124065472365658
1110.01309582184	0.3597189244106
1112.00270519685	0.564198232290892
1113.99184582185	1.08390431236623
1115.98231457185	1.53504671816992
1117.97059582184	2.20336529033321
1119.95840832185	2.88181316417317
1121.94583019684	3.5650471623058
1123.93278332184	3.91265195140156
1125.91926769685	4.01916820059324
1127.90708019684	3.76866715475782
1129.89262707185	3.35739849349361
1131.87778332184	2.82156919737227
1133.86247082184	2.5764036587147
1135.84668957184	2.49127234307741
1137.83051769685	2.88610186036482
1139.81387707185	3.54264643908743
1141.79684582185	4.73524263716578
1143.77926769685	6.36148834656512
1145.76129894685	8.63585627266897
1147.74286144684	11.1889204264776
1149.72403332184	13.7149372631686
1151.70473644685	15.220560685436
1153.68497082185	15.4110507982647
1155.66473644685	14.1587476670146
1157.64411144684	11.8958476457582
1159.62301769685	9.25456442144457
1161.60145519684	7.13388794113354
1163.57778332185	5.67017431213151
1165.55536144684	5.01796708732618
1167.53247082185	4.52803624134316
1169.50918957185	4.08641797945825
1171.48543957184	3.39884566751547
1173.46122082185	2.77330901840301
1175.43661144685	1.97315416416041
1177.40973644685	1.49196544970516
1179.38418957185	1.17840986449846
1181.35825207185	1.1947949373691
1183.33184582185	1.18966371626539
1185.30325207185	1.2811220308264
1187.27598644685	1.25452285827035
1189.24825207184	1.20957575202326
1191.22004894685	0.940320079712166
1193.18965832185	0.766150261353516
1195.16059582185	0.5717616959964
1197.13114269685	0.49145908457831
1199.09942394685	0.330192579481889
1201.06903332184	0.396975988211409
1203.03645519685	0.392579831165193
1205.00520519685	0.479442514312979
1206.97356457184	0.356866987505811
1208.93965832184	0.391091523316362
1210.90708019685	0.24437298996213
1212.87223644684	0.212411824138542
1214.83879894685	0.130622850613719
1216.80489269684	0.267843815773688
1218.76879894685	0.308444632425534
1220.73403332185	0.52885845171059
1222.69708019685	0.664699123504221
1224.66137707184	0.745454158076058
1226.62356457185	0.743269701035416
1228.58528332185	0.823057159042605
1230.54833019685	0.751702753337668
1232.50911144685	0.740810203570163
1234.47129894684	0.782350439245164
1236.43122082184	0.90735901084912
1238.39254894684	0.947528043329072
1240.35161144684	1.10863175278499
1242.31028332185	1.19442400803618
1244.27020519684	1.2974290814233
1246.22801769685	1.25704696345625
1248.18536144685	1.30882153856555
1250.14395519685	1.21676474185978
1252.10043957185	1.19098476621372
1254.05645519685	1.16216621831319
1256.01208019685	1.15056428798383
1257.96895519685	1.08972490305257
1259.92372082184	1.24483389954599
1261.87793957184	1.27719976800526
1263.83184582185	1.31249171952754
1265.78700207185	1.26823954891898
1267.73997082184	1.21776968588105
1269.69247082185	0.975005679855258
1271.64458019685	0.878932543116036
1273.59629894685	0.778148166873819
1275.54754894684	0.798083260239622
1277.49833019685	0.747725609333969
1279.45043957185	0.779967907527407
1281.40036144685	0.705575445379395
1283.34989269685	0.692820610210191
1285.29895519685	0.618673880892288
1287.24754894685	0.790912874033694
1289.19575207184	0.902612402205733
1291.14356457184	1.25790004908765
1293.09083019684	1.58192886019617
1295.03778332185	2.08033807426762
1296.98426769685	2.49065065849379
1298.93028332185	2.96312402865095
1300.87583019684	3.16046556747779
1302.82106457185	3.43914723863807
1304.76575207185	3.40684447022051
1306.71004894685	3.28837917038089
1308.65395519685	3.05696862159695
1310.59739269684	2.83238272413485
1312.53864269685	2.3881167612995
1314.48129894685	2.16308620586841
1316.42333019685	1.85420704433437
1318.36504894685	1.71285586173431
1320.30629894685	1.49771497482308
1322.24723644684	1.51722622419001
1324.18583019685	1.45586378446581
1326.12583019684	1.60975046257346
1328.06536144685	1.76151537707159
1330.00458019684	2.21914031518219
1331.94145519685	2.59520835831304
1333.87973644684	3.16165397391296
1335.81770519685	3.4831401993099
1337.75504894684	3.67714392767641
1339.69020519685	3.51739203786431
1341.62676769685	3.17730561858724
1343.56301769685	2.57484679621635
1345.49692394684	2.16540686686204
1347.43223644684	1.64361297672482
1349.36692394685	1.37149647440987
1351.29973644684	1.15549323899828
1353.23364269684	1.16411614518344
1355.16551769685	0.982069976220828
1357.09864269684	1.06424832535245
1359.02958019685	1.12177508408232
1360.96176769684	1.33715950963284
1362.89364269684	1.42065678046836
1364.82333019684	1.63512112551234
1366.75426769685	1.73141263407808
1368.68301769685	1.76505350600124
1370.61317394685	1.61997957187626
1372.54114269685	1.39742720788166
1374.46864269684	1.00113986044784
1376.39754894685	0.639116737672481
1378.32426769684	0.245893281067936
1380.25223644685	-0.0126187034690304
1382.17801769685	-0.164539107456307
1384.10348644685	-0.0653486719832017
1386.03020519684	-0.000338273496879538
1387.95473644685	0.179141403466645
1389.88051769685	0.274473189835732
1391.80426769685	0.457931245201223
1393.72754894684	0.418184642672003
1395.65036144684	0.35989924776041
1397.57458019684	0.104765244211166
1399.49661144685	-0.090894789716657
1401.41817394684	-0.505546181418993
1403.34098644684	-0.761983947955741
1405.26176769685	-1.1010353684234
1407.18208019684	-1.25034097475117
1409.10192394684	-1.39536510400364
1411.02145519685	-1.34884671142805
1412.94223644685	-1.40176601853997
1414.86083019685	-1.19096653515334
1416.77895519685	-0.992533200667054
1418.69676769685	-0.763425064366373
1420.61411144684	-0.551962054953663
1422.53098644684	-0.12170870833711
1424.44754894685	0.183895852367471
1426.36364269685	0.543151600934152
1428.27926769685	0.908083917215606
1430.19442394684	1.39517815351135
1432.11098644685	1.74836503212163
1434.02536144685	2.16770452285712
1435.93926769685	2.54346182326478
1437.85286144685	2.9370276277017
1439.76598644685	3.14609169837405
1441.67692394684	3.39115924244371
1443.58926769684	3.45649083605531
1445.50114269685	3.46780617605194
1447.41254894685	3.24144036669134
1449.32364269685	3.0595539332422
1451.23411144685	2.811701028638
1453.14426769685	2.555037569565
1455.05411144685	2.21034854446481
1456.96333019685	2.00413803992328
1458.87223644684	1.66236187490566
1460.77911144685	1.26686524256124
1462.68723644685	0.877947068832327
1464.59473644685	0.516787039147943
1466.50208019685	0.0157562448571582
1468.40879894685	-0.378246759289112
1470.31348644685	-0.761615775190108
1472.21958019684	-1.02854718006245
1474.12504894684	-1.27402651279473
1476.03020519685	-1.39762828901399
1477.93317394684	-1.6085122979606
1479.83754894685	-1.72239028207466
1481.74129894685	-1.8585875106198
1483.64317394684	-1.88830209981728
1485.54614269684	-1.89863787318723
1487.44879894685	-1.76421848485774
1489.34926769685	-1.60835318555522
1491.25114269684	-1.32663518991149
1493.15067394685	-1.03968736479808
1495.05161144685	-0.572098185659513
1496.95223644685	-0.0233515736713343
1498.85067394685	0.768463821509329
1500.75036144684	1.63808803424863
1502.64786144684	2.73411005825392
1504.54676769685	4.01225448569102
1506.44348644685	5.63954564481955
1508.34161144685	7.34758740389827
1510.23739269685	9.26520957215178
1512.13473644685	11.0900055896294
1514.02973644685	12.8077108085692
1515.92442394685	13.9967164659058
1517.82036144684	14.7000975965829
1519.71426769685	14.64562117717
1521.60926769685	14.0400729750618
1523.50239269685	12.6932508224439
1525.39489269684	10.9570894340095
1527.28879894685	8.91765784676215
1529.18051769685	7.03506492322043
1531.07192394684	5.27849477974348
1532.96458019684	3.96956062502255
1534.85504894684	2.98587768818064
1536.74520519685	2.46921925317389
1538.63489269685	2.04220428735772
1540.52583019685	1.91993987411561
1542.41473644685	1.8821379893183
1544.30317394685	2.0684210723565
1546.19114269684	2.38392292723901
1548.07879894684	3.13044207068407
1549.96770519685	3.48395926928197
1551.85442394685	3.62495436286224
1553.74083019684	3.61052780773403
1555.62692394685	3.50505320773345
1557.51239269684	3.00330494778532
1559.39754894685	2.87705589111889
1561.28223644684	2.83741503056342
1563.16661144685	2.94369046881985
1565.05051769685	2.92868121084067
1566.93567394685	3.10532969095101
1568.81879894685	3.35569572642157
1570.70145519685	3.91903757786025
1572.58379894684	4.5185530733763
1574.46551769684	5.51387694781482
1576.34708019685	6.58274557410616
1578.22629894684	7.66882276228219
1580.10692394685	8.51848415414241
1581.98723644685	9.06329595952238
1583.86692394685	9.0454031484459
1585.74645519685	8.68600144945168
1587.62536144684	7.94000176373766
1589.50395519685	7.20785552930738
1591.38208019684	6.52424190898245
1593.25989269685	6.06482808370384
1595.13551769685	5.72158032565517
1597.01239269685	5.72268812370334
1598.88895519685	5.56715510698771
1600.76504894685	5.49866052461962
1602.64067394684	5.2676275069754
1604.51442394685	5.14477593212357
1606.38926769685	4.87901939435645
1608.26364269685	4.87595360492313
1610.13770519684	4.85908516921063
1612.00973644685	5.01265832352516
1613.88301769684	5.02500027784043
1615.75583019685	5.07495485966444
1617.62661144685	4.84340129379146
1619.49864269685	4.73266379851879
1621.37020519685	4.47230766166913
1623.23973644685	4.4366535037845
1625.11051769685	4.42446243604164
1626.97926769685	4.79160999269143
1628.84926769685	5.24904514840412
1630.71879894684	5.94250576053099
1632.58629894684	6.48783490106501
1634.45504894685	6.99727824228862
1636.32176769685	7.03075660898901
1638.18973644685	6.80491340562457
1640.05567394685	6.36156166590212
1641.92270519685	5.95067977214296
1643.78786144685	5.52395847920718
1645.65254894684	5.38548526973858
1647.51833019684	5.3332381046551
1649.38223644685	5.39706089617687
1651.24739269685	5.34993610367039
1653.11036144684	5.30792256431579
1654.97301769684	5.14964234681375
1656.83692394685	5.0051501626433
1658.69879894684	4.69311090556556
1660.56176769685	4.44580113683003
1662.42286144684	4.12491257055811
1664.28348644685	3.92141723352077
1666.14364269684	3.57027758406647
1668.00504894685	3.34486647106772
1669.86442394684	3.06556656929268
1671.72348644684	2.80347120454397
1673.58208019684	2.51398090265511
1675.44192394684	2.28732551390459
1677.29973644685	2.01066318154565
1679.15708019684	1.84865280204457
1681.01411144685	1.64682806581794
1682.87067394685	1.40975973833082
1684.72676769685	1.26801008888205
1686.58426769685	1.13890541971759
1688.43958019685	0.86380009555063
1690.29458019685	0.708181022831695
1692.14911144685	0.589409225308742
1694.00317394684	0.368306880117785
1695.85692394685	0.146186949786454
1697.71036144685	0.0481413495737399
1699.56333019685	-0.146428677423785
1701.41583019685	-0.267771027511657
1703.26801769685	-0.333653118457278
1705.11973644685	-0.406773533577166
1706.97114269684	-0.497949884687017
1708.82208019685	-0.503330636246687
1710.67254894684	-0.6275337739159
1712.52270519685	-0.749087204436051
1714.37239269685	-0.812819207086363
1716.22176769685	-0.890597889237625
1718.07067394685	-0.99047140354611
1719.91754894684	-0.953025451977027
1721.76583019684	-1.03283266139019
1723.61348644685	-0.94958890072644
1725.46083019685	-0.904493026563898
1727.30770519684	-0.741712860208764
1729.15270519685	-0.713770534010166
1730.99879894684	-0.467806238502192
1732.84458019684	-0.403213198707249
1734.68989269685	-0.272118957483428
1736.53317394685	-0.269641452745446
1738.37770519685	-0.0497697137827515
1740.22192394684	0.0299871025752623
1742.06567394685	0.109941744722619
1743.90739269684	0.136979920235717
1745.75020519685	0.260386256472117
1747.59286144684	0.163302308749905
1749.43333019684	0.189361084895069
1751.27504894685	0.183458179061631
1753.11473644685	0.241061523827568
1754.95583019685	0.155942120012156
1756.79629894684	0.226065037855079
1758.63489269685	0.1978695836236
1760.47458019685	0.292586713363846
1762.31239269684	0.28669019715494
1764.15129894685	0.427507125075948
1765.98817394685	0.406957680517877
1767.82645519685	0.432677266981131
1769.66254894685	0.365247923718556
1771.49989269684	0.38203075878809
1773.33536144685	0.361343889628785
1775.17020519685	0.423246717720758
1777.00645519685	0.405269108882464
1778.84067394684	0.405061863523144
1780.67598644685	0.374700831665677
1782.50942394685	0.396011564559331
1784.34239269685	0.339365454194507
1786.17661144684	0.396122348680279
1788.00879894684	0.361781490838439
1789.84051769684	0.400567589649143
1791.67364269685	0.334552591450802
1793.50458019685	0.363390924195812
1795.33520519684	0.25150552906743
1797.16536144685	0.205361787961294
1798.99692394684	0.0730726737652674
