# Supplementary material for: Intraoperative rapid assessment of the deep muscle surgical margin of tongue squamous cell carcinoma via Raman spectroscopy
Source: Front Bioeng Biotechnol. 2024 Oct 8;12:1480279. doi: 10.3389/fbioe.2024.1480279 (PMC11493737; doi:10.3389/fbioe.2024.1480279)
Supplement: Supplementary file 4 [file DataSheet2.ZIP › Pathological grading corresponding to Raman spectroscopic data/Results of pathological grading/MDSCC/10-1-3_Raman.txt]

process from Raman raw data on 2022/8/8 10:40:41
601.541728634347	-0.393986427697598
603.653017696848	-0.52059178877704
605.76571300935	-0.565471799182546
607.876025509344	-0.757546151396468
609.985830196845	-0.659885594793451
612.095166134346	-0.52384686466516
614.203994259347	-0.264255056646334
616.314228634346	-0.170531437529291
618.422119259347	-0.0223745414676273
620.529502071848	-0.0419628248501738
622.636377071845	-0.0308324796913837
624.742783321846	-0.203790779577645
626.848681759348	-0.15678307946834
628.954111446845	-0.132796829422375
631.060908321848	-0.02117932539349
633.165361446845	0.100814489271329
635.269345821845	0.337567144809498
637.372783321851	0.345364210833395
639.475791134348	0.332705536029806
641.578291134349	0.188396580528121
643.680283321846	0.035930493186811
645.781806759347	-0.221720867594968
647.882861446848	-0.339324543161126
649.983408321845	-0.404776374721934
652.083486446845	-0.308404756970845
654.183056759346	-0.283635621068271
656.282158321847	-0.0693275289170288
658.380752071844	0.0970634979358067
660.478877071844	0.245718731767937
662.576533321844	0.237920683981912
664.673642696845	0.302424591121422
666.770361446845	0.227107297241588
668.864658321847	0.229405340825252
670.960361446843	0.200191809133997
673.05559582185	0.227616664773251
675.150283321847	0.140535001446352
677.244502071844	0.148015995433724
679.338330196846	0.0327686271330947
681.431611446846	0.0340008621390098
683.522470821845	0.0078288579813659
685.614814571843	0.0721406843260866
687.706611446847	0.0169177249148333
689.798017696849	0.148395401019314
691.888877071844	0.177861684305753
693.977392696845	0.286262844846107
696.067236446848	0.305218670302395
698.156689571846	0.277621229505712
700.243720821847	0.171038419420825
702.332158321846	0.185119100728457
704.420127071848	0.146223788138769
706.507627071849	0.259663686423778
708.592783321848	0.470612513740491
710.679345821845	0.677436841287772
712.765361446844	0.734173113673222
714.849033321847	0.817683304490203
716.934111446848	0.712900016594972
719.016845821847	0.687423584425005
721.100986446847	0.549084062396503
723.184658321847	0.474817231146943
725.265908321846	0.306214787784654
727.348642696845	0.311605845926948
729.428955196847	0.293813583464271
731.510673946843	0.482208370654718
733.590048946844	0.712748164656063
735.670830196843	1.24151469080417
737.749267696847	1.84744791946045
739.829033321847	2.73757115962943
741.906533321846	3.52538874993814
743.985361446848	4.09628567543643
746.061923946847	4.12373806209948
748.139814571845	3.86541890717049
750.215361446848	3.19873995324056
752.292236446843	2.51164841875772
754.366845821845	1.84870380169417
756.440986446847	1.472236227211
758.516533321843	1.09737010621379
760.589658321845	0.804119202665476
762.664189571846	0.440588176251623
764.736455196849	0.264384340398237
766.808173946843	0.0198494818874053
768.881298946846	-0.0384382907233203
770.952080196847	-0.113305429514554
773.022392696847	-0.0613395507879488
775.092236446842	-0.104131423205615
777.163486446847	-0.013340619710192
779.232314571844	-0.0767767430698711
781.300752071846	-0.122217371204471
783.368720821843	-0.224669385219215
785.438017696848	-0.249579743226661
787.504970821843	-0.38199385780527
789.571533321847	-0.356176845937824
791.637548946848	-0.491261550695583
793.704970821847	-0.541534710702535
795.770048946844	-0.621355384694141
797.834658321844	-0.642305951434167
799.898798946848	-0.771947856144152
801.962470821847	-0.67523259963005
804.025673946846	-0.708141738177261
806.088408321844	-0.672286883442752
808.150673946846	-0.631699702348953
810.214267696847	-0.45692092669006
812.275595821844	-0.387184525939034
814.336455196844	-0.144561123121122
816.396767696846	0.000841726284278366
818.456689571845	0.236183425911776
820.516142696844	0.343616302321607
822.575048946845	0.497932660154532
824.633564571846	0.455111690582442
826.691533321846	0.474249951827431
828.749033321848	0.264370873748504
830.806142696849	0.114407804231661
832.862705196847	-0.0760328189671498
834.918877071847	-0.1013321448753
836.974502071844	-0.132823818414039
839.027861446848	0.0994666395408217
841.082548946848	0.359714103363132
843.136767696844	0.778017210730525
845.190517696847	1.04348331722738
847.243877071847	1.27917529975016
849.296689571845	1.29359925434105
851.349033321847	1.29855795598462
853.400908321848	1.06538854787681
855.450517696845	0.912820237181222
857.501455196845	0.704195895493655
859.551923946849	0.573604550972163
861.602002071846	0.399518688249117
863.649658321843	0.357130881904283
865.698798946843	0.228465506033501
867.747392696845	0.289024987675958
869.795517696846	0.278721600291505
871.841377071847	0.335574505183899
873.888564571844	0.256365362517698
875.935361446845	0.317118746358886
877.981611446849	0.196360087627511
880.025595821848	0.246823930317987
882.07090832185	0.165841612155418
884.115752071848	0.238752028115897
886.158408321844	0.222489543890816
888.202314571849	0.37207428990348
890.243955196845	0.333893011410709
892.287002071847	0.429582444218397
894.329502071847	0.427400097265831
896.369736446846	0.469799934070409
898.411377071847	0.259978738911684
900.450673946845	0.294896035397528
902.491377071845	0.130594244319894
904.529736446846	0.103032575483411
906.569502071849	-0.0242564159869971
908.607002071847	0.0966616878776279
910.645752071847	0.0723629255017784
912.682314571848	0.234998017314524
914.720205196849	0.314163211944049
916.755830196846	0.62016767117521
918.792783321849	0.77056345546697
920.827470821849	0.979549261550716
922.861689571848	1.09716880676908
924.89723644685	1.32120617355253
926.930517696845	1.38056928934208
928.965205196844	1.50822661142018
930.997548946845	1.56028429745729
933.029423946846	1.72745195195463
935.062705196844	1.69528966090195
937.093720821846	1.76041827085231
939.124189571845	1.74505637609434
941.156064571845	1.8061399888384
943.185673946846	1.78276894897982
945.214814571846	1.90093775779346
947.243486446845	1.93723122304186
949.273486446844	2.03870452988244
951.301220821846	2.09515170816658
953.328564571846	2.20056336822711
955.355361446847	2.22036276296586
957.383564571843	2.22155696604756
959.409423946847	2.19448703803039
961.434892696845	2.18878980784478
963.459892696847	2.06956400124196
965.484423946844	2.02465399787451
967.508486446844	1.9400841302643
969.533877071844	1.89038098188857
971.557080196846	1.71684016549995
973.579736446845	1.65657645251508
975.602002071846	1.45751551981323
977.623720821848	1.40178991558767
979.645048946848	1.34333526118994
981.665908321847	1.46685978257014
983.686298946846	1.58343743917104
985.706220821845	1.81790214417921
987.725752071845	2.06185360430294
989.744736446846	2.51118397166414
991.763330196845	3.20949871144052
993.781377071846	4.61975984186512
995.799033321848	6.18319277912522
997.816220821845	7.1909953004922
999.833017696848	7.39472690349353
1001.84926769685	6.95699933661666
1003.86512707184	5.57590792316648
1005.88043957185	3.88417427538363
1007.89536144684	2.42542367219605
1009.90801769685	1.56534639602364
1011.92200207184	0.874399802957782
1013.93551769685	0.386930288072421
1015.94864269685	-0.0125829169273288
1017.96129894685	-0.182402599976257
1019.97340832184	-0.366861643242345
1021.98333019684	-0.254763778151613
1023.99465832184	-0.235548474193479
1026.00543957185	-0.20588338437156
1028.01575207185	-0.262949505723384
1030.02387707185	-0.351807892161929
1032.03333019685	-0.697191906516053
1034.04231457185	-0.899618476444658
1036.05083019684	-1.06413481234662
1038.05715832185	-1.09584333048653
1040.06473644685	-1.16858130756827
1042.07192394685	-1.12544477515087
1044.07684582184	-1.21130952492805
1046.08309582185	-1.23712878236458
1048.08895519684	-1.37709574669449
1050.09254894685	-1.34702736033393
1052.09739269685	-1.47674126852638
1054.10004894685	-1.4851594227265
1056.10411144685	-1.47507194368706
1058.10762707185	-1.34597261952058
1060.10895519685	-1.40219154254154
1062.11161144685	-1.19581325530464
1064.11200207184	-1.08248576035751
1066.11372082185	-0.93881604493231
1068.11325207184	-0.85278721252476
1070.11403332184	-0.610037656149444
1072.11270519684	-0.57101918933887
1074.11262707185	-0.449675309352074
1076.11028332185	-0.414782075568127
1078.10934582185	-0.387606085303645
1080.10614269685	-0.424337689124968
1082.10247082185	-0.347787368677615
1084.10012707185	-0.361984204577709
1086.09559582185	-0.371567928118054
1088.09239269685	-0.378124644826613
1090.08692394685	-0.414062129728194
1092.08106457184	-0.463652714123697
1094.07645519685	-0.381296925118079
1096.06965832185	-0.40572176127705
1098.06239269684	-0.350381669841028
1100.05653332185	-0.235566480893198
1102.04833019685	-0.156791883864543
1104.03973644684	-0.251041535412526
1106.03075207185	-0.117024075339032
1108.02301769685	-0.062857902686801
1110.01309582184	0.110154656972327
1112.00270519685	0.333571389709221
1113.99184582185	0.839403445299439
1115.98231457185	1.30653711229184
1117.97059582184	2.08326025379864
1119.95840832185	2.75912196230655
1121.94583019684	3.45627002554565
1123.93278332184	3.73525863033518
1125.91926769685	3.75539868762453
1127.90708019684	3.27718858780955
1129.89262707185	2.64990451828947
1131.87778332184	1.90619128105624
1133.86247082184	1.49015278087572
1135.84668957184	1.25891973199222
1137.83051769685	1.4662897441132
1139.81387707185	1.91542655340484
1141.79684582185	2.82658772635219
1143.77926769685	4.02168990050546
1145.76129894685	5.78264755133671
1147.74286144684	7.71189419089691
1149.72403332184	9.66836730051108
1151.70473644685	10.8289602805479
1153.68497082185	11.0891234968501
1155.66473644685	10.1627572769569
1157.64411144684	8.56825901879935
1159.62301769685	6.64029190002708
1161.60145519684	5.14646613385605
1163.57778332185	4.11743150983881
1165.55536144684	3.68966574659967
1167.53247082185	3.30319178316546
1169.50918957185	2.92342689549747
1171.48543957184	2.30796392922898
1173.46122082185	1.63322287125703
1175.43661144685	0.914400937838423
1177.40973644685	0.409223268306334
1179.38418957185	0.0320344146928733
1181.35825207185	-0.0812756016191543
1183.33184582185	-0.0841542643796345
1185.30325207185	-0.0131836172627118
1187.27598644685	0.0389966659539311
1189.24825207184	0.137057518307387
1191.22004894685	0.0511985929603327
1193.18965832185	0.0376161496581062
1195.16059582185	-0.0225264622882548
1197.13114269685	0.0463973838152185
1199.09942394685	0.0401977747764874
1201.06903332184	0.243217767250428
1203.03645519685	0.350079916213701
1205.00520519685	0.424831342541836
1206.97356457184	0.327296558274156
1208.93965832184	0.309563366809726
1210.90708019685	0.161598676026244
1212.87223644684	0.144063320573764
1214.83879894685	0.13939336141479
1216.80489269684	0.338035987425457
1218.76879894685	0.521731986098928
1220.73403332185	0.811534478096149
1222.69708019685	0.949947804486214
1224.66137707184	1.18412887109372
1226.62356457185	1.20105578250678
1228.58528332185	1.33476894683952
1230.54833019685	1.29475569705659
1232.50911144685	1.37522854102235
1234.47129894684	1.41118132026125
1236.43122082184	1.58317713930865
1238.39254894684	1.59063137818691
1240.35161144684	1.76053546746422
1242.31028332185	1.80559557115592
1244.27020519684	1.88068582059796
1246.22801769685	1.86885661907911
1248.18536144685	1.90886162373724
1250.14395519685	1.8215037969504
1252.10043957185	1.82622126837896
1254.05645519685	1.78996865458956
1256.01208019685	1.74135242224295
1257.96895519685	1.71334891837373
1259.92372082184	1.90304327229171
1261.87793957184	1.90694334098876
1263.83184582185	1.99205155629005
1265.78700207185	1.9963674990351
1267.73997082184	2.0158852628503
1269.69247082185	1.79994002078598
1271.64458019685	1.82182810178764
1273.59629894685	1.64939774327524
1275.54754894684	1.67389901059073
1277.49833019685	1.61879002658083
1279.45043957185	1.65473680130043
1281.40036144685	1.59898010107145
1283.34989269685	1.7453955528529
1285.29895519685	1.82647297757219
1287.24754894685	2.04879033404757
1289.19575207184	2.32806379727151
1291.14356457184	2.74556130744094
1293.09083019684	3.10858421319071
1295.03778332185	3.61301518164476
1296.98426769685	4.05639548124105
1298.93028332185	4.49500287646003
1300.87583019684	4.74718509978948
1302.82106457185	5.05307656147764
1304.76575207185	5.07497991027051
1306.71004894685	5.08592950723681
1308.65395519685	4.93439300141489
1310.59739269684	4.80344959607754
1312.53864269685	4.48535141444248
1314.48129894685	4.24515337153585
1316.42333019685	3.87741410488792
1318.36504894685	3.65636485997547
1320.30629894685	3.42279616747803
1322.24723644684	3.34511240995991
1324.18583019685	3.27442968848126
1326.12583019684	3.49596361383055
1328.06536144685	3.71933750054677
1330.00458019684	4.13925571681881
1331.94145519685	4.54435281959894
1333.87973644684	5.10516692333272
1335.81770519685	5.3747970887886
1337.75504894684	5.49924610322023
1339.69020519685	5.22773858936796
1341.62676769685	4.82827789696859
1343.56301769685	4.11867179044035
1345.49692394684	3.47152223520953
1347.43223644684	2.87065153135734
1349.36692394685	2.52021176209627
1351.29973644684	2.17192064046253
1353.23364269684	2.1277753179246
1355.16551769685	1.95648457606163
1357.09864269684	1.93740129239399
1359.02958019685	1.96372831497368
1360.96176769684	2.08975690887468
1362.89364269684	2.04217924237659
1364.82333019684	2.18635140258107
1366.75426769685	2.18619610649361
1368.68301769685	2.09058348708356
1370.61317394685	1.87301482748444
1372.54114269685	1.67396163335246
1374.46864269684	1.28083411952394
1376.39754894685	0.934361120616643
1378.32426769684	0.606662550947163
1380.25223644685	0.363174317616568
1382.17801769685	0.22088299636232
1384.10348644685	0.290767621391893
1386.03020519684	0.417222589902508
1387.95473644685	0.60150304436047
1389.88051769685	0.725116993299537
1391.80426769685	0.888156507090571
1393.72754894684	0.8970860052641
1395.65036144684	0.835641750222123
1397.57458019684	0.591134860711719
1399.49661144685	0.438409914642705
1401.41817394684	0.041999866493768
1403.34098644684	-0.178951574644827
1405.26176769685	-0.459485240789803
1407.18208019684	-0.533405612270172
1409.10192394684	-0.705206622993188
1411.02145519685	-0.568604208223491
1412.94223644685	-0.569181890644558
1414.86083019685	-0.358690438903807
1416.77895519685	-0.194965609984848
1418.69676769685	0.124106611820309
1420.61411144684	0.307704069585128
1422.53098644684	0.676802636673926
1424.44754894685	0.945926289117494
1426.36364269685	1.37218274375172
1428.27926769685	1.75843779228956
1430.19442394684	2.32581719970995
1432.11098644685	2.85901488171521
1434.02536144685	3.47979853400619
1435.93926769685	3.9375336997964
1437.85286144685	4.45880425351328
1439.76598644685	4.8661776319054
1441.67692394684	5.16998881604363
1443.58926769684	5.28196276464095
1445.50114269685	5.37691629525418
1447.41254894685	5.19738493239163
1449.32364269685	4.94971245219227
1451.23411144685	4.65255778085245
1453.14426769685	4.29408292851312
1455.05411144685	3.86277334055887
1456.96333019685	3.57276781251676
1458.87223644684	3.05668832626273
1460.77911144685	2.53120866673581
1462.68723644685	2.01604892320756
1464.59473644685	1.47057454533709
1466.50208019685	0.832815812284593
1468.40879894685	0.328192948409907
1470.31348644685	-0.210164040980914
1472.21958019684	-0.661976201565324
1474.12504894684	-1.03985693080722
1476.03020519685	-1.35910436885658
1477.93317394684	-1.68508384556367
1479.83754894685	-1.88269777035401
1481.74129894685	-2.04572987043599
1483.64317394684	-2.1781021500754
1485.54614269684	-2.25229040756983
1487.44879894685	-2.16422504242377
1489.34926769685	-2.12891169200631
1491.25114269684	-1.97219260400129
1493.15067394685	-1.80003407061702
1495.05161144685	-1.4326199764966
1496.95223644685	-1.13097768592502
1498.85067394685	-0.495912954145666
1500.75036144684	0.116603464181878
1502.64786144684	0.97349196790779
1504.54676769685	1.87933006623834
1506.44348644685	3.11647981202992
1508.34161144685	4.35270855657649
1510.23739269685	5.82310006330471
1512.13473644685	7.16746822417522
1514.02973644685	8.47304855873017
1515.92442394685	9.40304446183882
1517.82036144684	10.0114940103748
1519.71426769685	9.99492641045407
1521.60926769685	9.64111311940098
1523.50239269685	8.68233021996377
1525.39489269684	7.48645898556876
1527.28879894685	6.03221201548814
1529.18051769685	4.70910244860528
1531.07192394684	3.46185456908063
1532.96458019684	2.56727565561897
1534.85504894684	1.86222766105277
1536.74520519685	1.52442450157898
1538.63489269685	1.29739224174699
1540.52583019685	1.29073593021906
1542.41473644685	1.36946654760192
1544.30317394685	1.66811095904782
1546.19114269684	2.05617342626198
1548.07879894684	2.79777638707975
1549.96770519685	3.23197586821433
1551.85442394685	3.42555584150483
1553.74083019684	3.43695881730136
1555.62692394685	3.34063890072241
1557.51239269684	2.87761391914162
1559.39754894685	2.76316424435953
1561.28223644684	2.73245581585377
1563.16661144685	2.84961077056133
1565.05051769685	2.94834503437062
1566.93567394685	3.20285108505226
1568.81879894685	3.41680381170858
1570.70145519685	4.0001277843777
1572.58379894684	4.59466493751665
1574.46551769684	5.52984320827068
1576.34708019685	6.58104039798451
1578.22629894684	7.71302932988928
1580.10692394685	8.53982429982545
1581.98723644685	9.18824168859527
1583.86692394685	9.11212953187061
1585.74645519685	8.76486520047087
1587.62536144684	8.07067889639944
1589.50395519685	7.43157002010534
1591.38208019684	6.78482446962443
1593.25989269685	6.50439369463089
1595.13551769685	6.28299877052919
1597.01239269685	6.38389331128175
1598.88895519685	6.28932351392649
1600.76504894685	6.32435529415835
1602.64067394684	6.21296225899371
1604.51442394685	6.17819982255051
1606.38926769685	5.94785570374052
1608.26364269685	6.02457741534937
1610.13770519684	6.05063596828663
1612.00973644685	6.23302276674193
1613.88301769684	6.21037813740543
1615.75583019685	6.2017131958394
1617.62661144685	5.97010778509281
1619.49864269685	5.80205018217112
1621.37020519685	5.47711247299972
1623.23973644685	5.44704544533812
1625.11051769685	5.47198522012985
1626.97926769685	5.78321301507719
1628.84926769685	6.17208345367976
1630.71879894684	6.88650036426267
1632.58629894684	7.42796622463464
1634.45504894685	8.0500033222142
1636.32176769685	8.30098656100517
1638.18973644685	8.40343660987304
1640.05567394685	8.23723993293089
1641.92270519685	8.19077864466732
1643.78786144685	8.07108463297914
1645.65254894684	8.16644339860019
1647.51833019684	8.23022571883598
1649.38223644685	8.3448257460102
1651.24739269685	8.25986129153284
1653.11036144684	8.13195803920175
1654.97301769684	7.80082957937907
1656.83692394685	7.51156428646132
1658.69879894684	7.08987717846139
1660.56176769685	6.70445171834936
1662.42286144684	6.19135774368095
1664.28348644685	5.88759673065539
1666.14364269684	5.44704163130169
1668.00504894685	5.10934429369789
1669.86442394684	4.72502548292914
1671.72348644684	4.44610739466307
1673.58208019684	4.04538664089165
1675.44192394684	3.75725279671198
1677.29973644685	3.37957071875269
1679.15708019684	3.13328438878702
1681.01411144685	2.84238251999662
1682.87067394685	2.61643188406833
1684.72676769685	2.30707524885059
1686.58426769685	2.11687432178852
1688.43958019685	1.77978894934597
1690.29458019685	1.48559129290413
1692.14911144685	1.1972783011652
1694.00317394684	0.933882652144973
1695.85692394685	0.590072470065223
1697.71036144685	0.396060223249265
1699.56333019685	0.131853013837997
1701.41583019685	-0.0437665517097798
1703.26801769685	-0.170050658762733
1705.11973644685	-0.21743208167311
1706.97114269684	-0.366163164208672
1708.82208019685	-0.367306595468108
1710.67254894684	-0.533639856130662
1712.52270519685	-0.658595531119602
1714.37239269685	-0.823296175249311
1716.22176769685	-0.881804537928531
1718.07067394685	-1.05252308149886
1719.91754894684	-1.03804587240143
1721.76583019684	-1.11029765491634
1723.61348644685	-0.983697145496819
1725.46083019685	-0.932842864457655
1727.30770519684	-0.721657029194205
1729.15270519685	-0.6598660532878
1730.99879894684	-0.430625204627745
1732.84458019684	-0.347891772232401
1734.68989269685	-0.217527765093365
1736.53317394685	-0.179641103343982
1738.37770519685	-0.0196744339961867
1740.22192394684	0.000133341904586359
1742.06567394685	0.0350004356876354
1743.90739269684	0.0483318398778181
1745.75020519685	0.0676649649826118
1747.59286144684	0.0397611559860138
1749.43333019684	0.107726726608064
1751.27504894685	0.0779115048400456
1753.11473644685	0.154775022340061
1754.95583019685	0.171293391385035
1756.79629894684	0.236134579730248
1758.63489269685	0.22383617505119
1760.47458019685	0.318429669947363
1762.31239269684	0.261749026430437
1764.15129894685	0.342902591122794
1765.98817394685	0.350714670919245
1767.82645519685	0.401668694643803
1769.66254894685	0.360744017696732
1771.49989269684	0.421130559115852
1773.33536144685	0.380759087873088
1775.17020519685	0.435012557523748
1777.00645519685	0.393872323749179
1778.84067394684	0.490069771999259
1780.67598644685	0.459850744097537
1782.50942394685	0.537686970811762
1784.34239269685	0.482109713442412
1786.17661144684	0.587740518857174
1788.00879894684	0.493312589460402
1789.84051769684	0.56066657512747
1791.67364269685	0.52611239632293
1793.50458019685	0.587275973970861
1795.33520519684	0.449088045633744
1797.16536144685	0.45736889352446
1798.99692394684	0.365557092141756
