# Supplementary material for: Intraoperative rapid assessment of the deep muscle surgical margin of tongue squamous cell carcinoma via Raman spectroscopy
Source: Front Bioeng Biotechnol. 2024 Oct 8;12:1480279. doi: 10.3389/fbioe.2024.1480279 (PMC11493737; doi:10.3389/fbioe.2024.1480279)
Supplement: Supplementary file 4 [file DataSheet2.ZIP › Pathological grading corresponding to Raman spectroscopic data/Results of pathological grading/MDSCC/10-1-4_Raman.txt]

process from Raman raw data on 2022/8/8 10:40:41
601.541728634347	-0.268474099655606
603.653017696848	-0.391971729582536
605.76571300935	-0.393420038308022
607.876025509344	-0.520965776058347
609.985830196845	-0.346189577374275
612.095166134346	-0.250278276710588
614.203994259347	-0.0132174022802189
616.314228634346	0.0560297679757014
618.422119259347	0.191458291553516
620.529502071848	0.152627329182877
622.636377071845	0.168190419136664
624.742783321846	0.0746301887271841
626.848681759348	0.163310842007633
628.954111446845	0.234454829818503
631.060908321848	0.326582732525281
633.165361446845	0.442252899807187
635.269345821845	0.655445877701169
637.372783321851	0.603066612670887
639.475791134348	0.542795204267804
641.578291134349	0.428236487456161
643.680283321846	0.305993334617199
645.781806759347	0.0254975049520851
647.882861446848	-0.0617083187577805
649.983408321845	-0.120400433486935
652.083486446845	-0.134137333213857
654.183056759346	-0.229725407457209
656.282158321847	-0.113463317471485
658.380752071844	-0.0994875457282092
660.478877071844	-0.0630869193788328
662.576533321844	-0.071479207578534
664.673642696845	0.0235901779860797
666.770361446845	-0.0616914676956526
668.864658321847	-0.0102274887452438
670.960361446843	-0.0637770123467476
673.05559582185	-0.0263591963515353
675.150283321847	-0.142999604393765
677.244502071844	-0.0922089747772645
679.338330196846	-0.15739823777173
681.431611446846	-0.133100463298376
683.522470821845	-0.137258840101907
685.614814571843	-0.0231067472718962
687.706611446847	-0.0683328744571838
689.798017696849	0.0343986685544451
691.888877071844	0.0838148037159669
693.977392696845	0.195062705472992
696.067236446848	0.174469831568274
698.156689571846	0.176309566204651
700.243720821847	0.110819486387953
702.332158321846	0.169927038099928
704.420127071848	0.127483207936791
706.507627071849	0.244818906674112
708.592783321848	0.375288202848822
710.679345821845	0.522166059125709
712.765361446844	0.489798901080121
714.849033321847	0.532149371561076
716.934111446848	0.437328602025048
719.016845821847	0.431427759066679
721.100986446847	0.311725514535084
723.184658321847	0.287007903582776
725.265908321846	0.170686392482253
727.348642696845	0.20446963531478
729.428955196847	0.171520625042376
731.510673946843	0.324368959718413
733.590048946844	0.462023121954388
735.670830196843	0.745333749210346
737.749267696847	1.08231125438934
739.829033321847	1.63036753489365
741.906533321846	2.07951809671539
743.985361446848	2.44309618668177
746.061923946847	2.44247902269902
748.139814571845	2.33134793586046
750.215361446848	1.97260528016929
752.292236446843	1.56951708358844
754.366845821845	1.15187379135529
756.440986446847	0.991554585307
758.516533321843	0.681283410091538
760.589658321845	0.469543643642396
762.664189571846	0.200379745842127
764.736455196849	0.0513093981232089
766.808173946843	-0.123586887913234
768.881298946846	-0.141370979272807
770.952080196847	-0.267929471470495
773.022392696847	-0.21728038481524
775.092236446842	-0.276744800485858
777.163486446847	-0.221432620039565
779.232314571844	-0.291444130934991
781.300752071846	-0.290656422901122
783.368720821843	-0.413507107784028
785.438017696848	-0.379293836664061
787.504970821843	-0.526811988656874
789.571533321847	-0.480836550571041
791.637548946848	-0.590591520728708
793.704970821847	-0.608853443861165
795.770048946844	-0.694941869167366
797.834658321844	-0.619539414008955
799.898798946848	-0.689227842609711
801.962470821847	-0.551988975308404
804.025673946846	-0.518974688451692
806.088408321844	-0.479516914284915
808.150673946846	-0.452937640842976
810.214267696847	-0.313098163668343
812.275595821844	-0.288592280651159
814.336455196844	-0.0774911893965111
816.396767696846	0.0898168059620446
818.456689571845	0.307531635895259
820.516142696844	0.391194877670131
822.575048946845	0.56109808463782
824.633564571846	0.563180975499876
826.691533321846	0.562518929298847
828.749033321848	0.405805476231251
830.806142696849	0.328484065307663
832.862705196847	0.177009951657624
834.918877071847	0.169152514490776
836.974502071844	0.204946924094514
839.027861446848	0.358177893391144
841.082548946848	0.565499693212331
843.136767696844	0.964960771769171
845.190517696847	1.19683815445217
847.243877071847	1.39464481730951
849.296689571845	1.45496566573669
851.349033321847	1.45263357269403
853.400908321848	1.23375534924034
855.450517696845	1.06893996775131
857.501455196845	0.89616976779655
859.551923946849	0.822733545349365
861.602002071846	0.715143881910535
863.649658321843	0.669671811291579
865.698798946843	0.563302921344302
867.747392696845	0.637578099480606
869.795517696846	0.595659714250075
871.841377071847	0.674316670427402
873.888564571844	0.633020130655325
875.935361446845	0.738114844140568
877.981611446849	0.593235041278575
880.025595821848	0.592915437124077
882.07090832185	0.511226875060515
884.115752071848	0.587627988896855
886.158408321844	0.574873315676825
888.202314571849	0.737221624956362
890.243955196845	0.802549913880483
892.287002071847	0.890134845672122
894.329502071847	0.882062806320278
896.369736446846	0.856897937150933
898.411377071847	0.718686936752789
900.450673946845	0.708968304399178
902.491377071845	0.569354794316695
904.529736446846	0.530494603494333
906.569502071849	0.42269060596368
908.607002071847	0.479386650984196
910.645752071847	0.44352778869424
912.682314571848	0.538565477156368
914.720205196849	0.569104957692844
916.755830196846	0.795135288161191
918.792783321849	0.915177930486436
920.827470821849	1.05815149828362
922.861689571848	1.11207923352913
924.89723644685	1.38472471813549
926.930517696845	1.47907583228184
928.965205196844	1.62364079826517
930.997548946845	1.68092489820515
933.029423946846	1.82490765527666
935.062705196844	1.72677904143919
937.093720821846	1.73649950100668
939.124189571845	1.6559066694291
941.156064571845	1.68935684247666
943.185673946846	1.65200950973343
945.214814571846	1.7311086125757
947.243486446845	1.7147886072857
949.273486446844	1.77651406943411
951.301220821846	1.78356918129901
953.328564571846	1.85654437588221
955.355361446847	1.78978170727882
957.383564571843	1.82710843791708
959.409423946847	1.72597502382658
961.434892696845	1.66429849157979
963.459892696847	1.52105679066514
965.484423946844	1.46064394572076
967.508486446844	1.33801393387421
969.533877071844	1.27927260345666
971.557080196846	1.1380363735737
973.579736446845	1.1386684573697
975.602002071846	1.01953500954622
977.623720821848	1.01594738752709
979.645048946848	1.0313216872112
981.665908321847	1.14766536007761
983.686298946846	1.1916120071607
985.706220821845	1.39258518287548
987.725752071845	1.66942464712443
989.744736446846	2.00237136714662
991.763330196845	2.54307127216208
993.781377071846	3.68001519773816
995.799033321848	4.94660902040249
997.816220821845	5.62575974561921
999.833017696848	5.74018691731837
1001.84926769685	5.40964110607715
1003.86512707184	4.299638087772
1005.88043957185	2.97010829931554
1007.89536144684	1.87470746818053
1009.90801769685	1.24509582772743
1011.92200207184	0.749278950945524
1013.93551769685	0.449043569057835
1015.94864269685	0.137318950419456
1017.96129894685	0.0172415400264185
1019.97340832184	-0.0198123079818231
1021.98333019684	0.114044956654283
1023.99465832184	0.200481822323155
1026.00543957185	0.282580301305046
1028.01575207185	0.206179428327317
1030.02387707185	0.159729117134532
1032.03333019685	-0.117956614445234
1034.04231457185	-0.339274144542856
1036.05083019684	-0.543061051038848
1038.05715832185	-0.570918690594112
1040.06473644685	-0.724627538699224
1042.07192394685	-0.744632204301439
1044.07684582184	-0.839368123097614
1046.08309582185	-0.861071092303291
1048.08895519684	-0.97476320800655
1050.09254894685	-0.918060974468119
1052.09739269685	-0.94300514989672
1054.10004894685	-0.926624875115607
1056.10411144685	-0.91252311552023
1058.10762707185	-0.785103568430401
1060.10895519685	-0.863954606063658
1062.11161144685	-0.748044161127126
1064.11200207184	-0.718427910123665
1066.11372082185	-0.619645967832071
1068.11325207184	-0.629828623206322
1070.11403332184	-0.468758260834193
1072.11270519684	-0.473723020788043
1074.11262707185	-0.366070880506214
1076.11028332185	-0.382324844092011
1078.10934582185	-0.28005463820989
1080.10614269685	-0.300618170883411
1082.10247082185	-0.251947873351099
1084.10012707185	-0.351304905416953
1086.09559582185	-0.307955635863692
1088.09239269685	-0.411250351343739
1090.08692394685	-0.418833691290359
1092.08106457184	-0.465579745808128
1094.07645519685	-0.331702003271488
1096.06965832185	-0.394653414883265
1098.06239269684	-0.315990998843688
1100.05653332185	-0.328636593687946
1102.04833019685	-0.265933038223579
1104.03973644684	-0.374645615347845
1106.03075207185	-0.295053346583416
1108.02301769685	-0.263927824958841
1110.01309582184	-0.120406850193689
1112.00270519685	-0.0303854481292092
1113.99184582185	0.298827152957472
1115.98231457185	0.6037845838745
1117.97059582184	1.07645918310644
1119.95840832185	1.55430708605269
1121.94583019684	2.03596603188706
1123.93278332184	2.22166949404212
1125.91926769685	2.23568800381656
1127.90708019684	1.84941705329726
1129.89262707185	1.39918744547975
1131.87778332184	0.813511445987984
1133.86247082184	0.527942253634194
1135.84668957184	0.325800201757147
1137.83051769685	0.509862835112216
1139.81387707185	0.771883188562128
1141.79684582185	1.47559875937549
1143.77926769685	2.2890751764221
1145.76129894685	3.49429715600897
1147.74286144684	4.82227751534168
1149.72403332184	6.20303365787291
1151.70473644685	6.98363829243485
1153.68497082185	7.13329140174241
1155.66473644685	6.49017292998437
1157.64411144684	5.36876018833033
1159.62301769685	3.96593566977242
1161.60145519684	2.93200920346771
1163.57778332185	2.0943040903276
1165.55536144684	1.74619020539961
1167.53247082185	1.44572366261173
1169.50918957185	1.2517016373707
1171.48543957184	0.830276301473702
1173.46122082185	0.572057256382635
1175.43661144685	0.171251610702484
1177.40973644685	-0.0516325082500941
1179.38418957185	-0.256798196535442
1181.35825207185	-0.266421941455832
1183.33184582185	-0.277691889137088
1185.30325207185	-0.170136343264858
1187.27598644685	-0.151153303749084
1189.24825207184	-0.0662984164551403
1191.22004894685	-0.0660324156168599
1193.18965832185	-0.0542051018007612
1195.16059582185	-0.0627418614595854
1197.13114269685	0.0819278137078356
1199.09942394685	0.126077595034246
1201.06903332184	0.280951743954859
1203.03645519685	0.352221189401462
1205.00520519685	0.383943787810239
1206.97356457184	0.27628818853205
1208.93965832184	0.245756066521153
1210.90708019685	0.0615449827478187
1212.87223644684	0.0611044532151368
1214.83879894685	0.0533011974477802
1216.80489269684	0.135946341194369
1218.76879894685	0.19548530091555
1220.73403332185	0.420631048156963
1222.69708019685	0.50444739933269
1224.66137707184	0.634700663750522
1226.62356457185	0.723739090704072
1228.58528332185	0.878397345789011
1230.54833019685	0.889067223264846
1232.50911144685	0.988761076920383
1234.47129894684	1.05713220498185
1236.43122082184	1.23617358917249
1238.39254894684	1.25671981636125
1240.35161144684	1.43578244490962
1242.31028332185	1.48958211081074
1244.27020519684	1.56691658037491
1246.22801769685	1.5356775405009
1248.18536144685	1.5921423485855
1250.14395519685	1.48495761881819
1252.10043957185	1.57779312036607
1254.05645519685	1.5762069960015
1256.01208019685	1.59385549522943
1257.96895519685	1.63315818604062
1259.92372082184	1.7895023219981
1261.87793957184	1.77390888250042
1263.83184582185	1.87324040636133
1265.78700207185	1.84204928130021
1267.73997082184	1.8880820638052
1269.69247082185	1.79117713710471
1271.64458019685	1.82712058838362
1273.59629894685	1.77373025218282
1275.54754894684	1.81385564472964
1277.49833019685	1.74453449460913
1279.45043957185	1.80232563573261
1281.40036144685	1.76794306981822
1283.34989269685	1.8568753082389
1285.29895519685	1.9483716371283
1287.24754894685	2.14898962030955
1289.19575207184	2.28278516209144
1291.14356457184	2.54414579798458
1293.09083019684	2.72286223548332
1295.03778332185	2.99541710047987
1296.98426769685	3.1619410231032
1298.93028332185	3.45261137197326
1300.87583019684	3.5653554836056
1302.82106457185	3.82524757619461
1304.76575207185	3.87602958642941
1306.71004894685	4.01811567974528
1308.65395519685	3.94253309879412
1310.59739269684	3.95867055143191
1312.53864269685	3.76468788359395
1314.48129894685	3.66505361259769
1316.42333019685	3.3448936897118
1318.36504894685	3.19923928497457
1320.30629894685	2.96697036753832
1322.24723644684	2.88945105957839
1324.18583019685	2.79315535264595
1326.12583019684	2.88064166550953
1328.06536144685	2.96738127091865
1330.00458019684	3.25459824838828
1331.94145519685	3.41708540770517
1333.87973644684	3.6979130019202
1335.81770519685	3.79016847111748
1337.75504894684	3.83241402111963
1339.69020519685	3.58106316120239
1341.62676769685	3.3030106087005
1343.56301769685	2.77923281853847
1345.49692394684	2.43807066093316
1347.43223644684	1.90796737027722
1349.36692394685	1.61623388337063
1351.29973644684	1.30024729784756
1353.23364269684	1.21140499193902
1355.16551769685	0.964734826773025
1357.09864269684	0.950749661212541
1359.02958019685	0.838991699044328
1360.96176769684	0.866361886213866
1362.89364269684	0.770581894499941
1364.82333019684	0.791187663960926
1366.75426769685	0.675101090924073
1368.68301769685	0.627352498999841
1370.61317394685	0.443101966299707
1372.54114269685	0.360271559219683
1374.46864269684	0.139990671417564
1376.39754894685	0.0635569030606575
1378.32426769684	-0.108448732370817
1380.25223644685	-0.15006234631386
1382.17801769685	-0.22653597020971
1384.10348644685	-0.0517119234204699
1386.03020519684	-0.00992732720848721
1387.95473644685	0.165174880908779
1389.88051769685	0.258179811391926
1391.80426769685	0.435211676396477
1393.72754894684	0.430013319839361
1395.65036144684	0.499010604145752
1397.57458019684	0.421472345686567
1399.49661144685	0.39342626058064
1401.41817394684	0.21618325017181
1403.34098644684	0.143194604239028
1405.26176769685	-0.0247271559059925
1407.18208019684	-0.0498786627942422
1409.10192394684	-0.100734250812337
1411.02145519685	-0.0144104731622861
1412.94223644685	0.0394164613930172
1414.86083019685	0.280860260622461
1416.77895519685	0.375322375137472
1418.69676769685	0.542946168002572
1420.61411144684	0.639329315980461
1422.53098644684	0.861517291514446
1424.44754894685	1.03550339156328
1426.36364269685	1.35540519247357
1428.27926769685	1.71592808485036
1430.19442394684	2.26781743254062
1432.11098644685	2.7230929865797
1434.02536144685	3.23320913831503
1435.93926769685	3.70437767800746
1437.85286144685	4.18512173811604
1439.76598644685	4.46029867653905
1441.67692394684	4.78401702014412
1443.58926769684	4.88993316435818
1445.50114269685	4.98353772182102
1447.41254894685	4.80208581542692
1449.32364269685	4.66963042400687
1451.23411144685	4.39565085419085
1453.14426769685	4.13989791372853
1455.05411144685	3.77066661821675
1456.96333019685	3.52472619943194
1458.87223644684	3.06964738055825
1460.77911144685	2.62513848918653
1462.68723644685	2.15160980477768
1464.59473644685	1.70570171463396
1466.50208019685	1.12759268237997
1468.40879894685	0.706573943924383
1470.31348644685	0.206319632538566
1472.21958019684	-0.167522624159005
1474.12504894684	-0.546510221091523
1476.03020519685	-0.826532729990504
1477.93317394684	-1.16278944163304
1479.83754894685	-1.37017547096207
1481.74129894685	-1.5405280358479
1483.64317394684	-1.67808496139173
1485.54614269684	-1.75691317814881
1487.44879894685	-1.68999848683825
1489.34926769685	-1.61413976899914
1491.25114269684	-1.51057335106873
1493.15067394685	-1.39294142913599
1495.05161144685	-1.1208930302349
1496.95223644685	-0.937359251301245
1498.85067394685	-0.514278481868445
1500.75036144684	-0.142296063649184
1502.64786144684	0.42973241162403
1504.54676769685	1.00107873248663
1506.44348644685	1.90915007581222
1508.34161144685	2.70251759514585
1510.23739269685	3.71617136865802
1512.13473644685	4.61114719602199
1514.02973644685	5.5066881163967
1515.92442394685	6.07788783290329
1517.82036144684	6.46377644405203
1519.71426769685	6.44271847184291
1521.60926769685	6.2461597740807
1523.50239269685	5.62862065654943
1525.39489269684	4.80311590189092
1527.28879894685	3.83538723271914
1529.18051769685	2.8821658363342
1531.07192394684	1.93011599345044
1532.96458019684	1.23328613858286
1534.85504894684	0.711516204939215
1536.74520519685	0.458239713665989
1538.63489269685	0.255223169077482
1540.52583019685	0.276831481528916
1542.41473644685	0.346323685814525
1544.30317394685	0.549717504947097
1546.19114269684	0.89582679945994
1548.07879894684	1.6503326760882
1549.96770519685	1.95313131377731
1551.85442394685	2.05289686677412
1553.74083019684	2.00246025050939
1555.62692394685	1.75992513485829
1557.51239269684	1.20679088548883
1559.39754894685	1.04906551085637
1561.28223644684	0.996775524785733
1563.16661144685	1.08794164177178
1565.05051769685	1.17948038499995
1566.93567394685	1.36816233946911
1568.81879894685	1.48638379198738
1570.70145519685	1.87146858102693
1572.58379894684	2.21108716025191
1574.46551769684	2.70716921396394
1576.34708019685	3.25787886753108
1578.22629894684	3.96667408816325
1580.10692394685	4.37311214373
1581.98723644685	4.70434111743734
1583.86692394685	4.75355091087613
1585.74645519685	4.62614504018916
1587.62536144684	4.2485467606601
1589.50395519685	4.01463273328127
1591.38208019684	3.76284961882658
1593.25989269685	3.71233725450563
1595.13551769685	3.69551096853417
1597.01239269685	3.93134717784213
1598.88895519685	3.96476376145478
1600.76504894685	4.08325745878946
1602.64067394684	4.05263147651152
1604.51442394685	4.10073240215056
1606.38926769685	3.98324322098176
1608.26364269685	4.1064637808133
1610.13770519684	4.14406336891992
1612.00973644685	4.26662764899265
1613.88301769684	4.25559860293961
1615.75583019685	4.19553150495022
1617.62661144685	4.00265953965013
1619.49864269685	3.95982184177646
1621.37020519685	3.80705507311748
1623.23973644685	3.78602374714256
1625.11051769685	3.86865403747615
1626.97926769685	4.09073654234911
1628.84926769685	4.26789539706505
1630.71879894684	4.68045970996252
1632.58629894684	5.07567633277819
1634.45504894685	5.51408624702097
1636.32176769685	5.8243751000058
1638.18973644685	6.18567170535741
1640.05567394685	6.39650382148122
1641.92270519685	6.73308269803991
1643.78786144685	6.97948899860134
1645.65254894684	7.30523405685898
1647.51833019684	7.49730242136206
1649.38223644685	7.62981777819149
1651.24739269685	7.51775570406758
1653.11036144684	7.3715167556561
1654.97301769684	7.05597492737724
1656.83692394685	6.74701165053915
1658.69879894684	6.35545604326779
1660.56176769685	6.03483802412967
1662.42286144684	5.66359876039184
1664.28348644685	5.44370435397559
1666.14364269684	5.11097735982307
1668.00504894685	4.9130201689278
1669.86442394684	4.58170937092456
1671.72348644684	4.34170781482516
1673.58208019684	4.02845344854401
1675.44192394684	3.8115257783997
1677.29973644685	3.49340665218048
1679.15708019684	3.3045519110612
1681.01411144685	2.98989804128405
1682.87067394685	2.75665322051833
1684.72676769685	2.4501998203433
1686.58426769685	2.23131667556055
1688.43958019685	1.94879613134401
1690.29458019685	1.76272760435739
1692.14911144685	1.4609695203948
1694.00317394684	1.23713416165265
1695.85692394685	0.936587311948017
1697.71036144685	0.770611000694487
1699.56333019685	0.51522386470603
1701.41583019685	0.392118114951899
1703.26801769685	0.235509167906827
1705.11973644685	0.197515827586074
1706.97114269684	-0.0127166770517704
1708.82208019685	-0.0671694274410299
1710.67254894684	-0.251800299256132
1712.52270519685	-0.375844348609093
1714.37239269685	-0.587722478325247
1716.22176769685	-0.60878993852134
1718.07067394685	-0.783657509827236
1719.91754894684	-0.770848294096766
1721.76583019684	-0.852614299904531
1723.61348644685	-0.79105702076464
1725.46083019685	-0.809249688033873
1727.30770519684	-0.600392762303386
1729.15270519685	-0.525523149471127
1730.99879894684	-0.250488404096416
1732.84458019684	-0.107336489378099
1734.68989269685	0.0447724032820531
1736.53317394685	0.0495726836619212
1738.37770519685	0.18251373049489
1740.22192394684	0.11753877346024
1742.06567394685	0.13499790294361
1743.90739269684	0.162109059004649
1745.75020519685	0.242592733292156
1747.59286144684	0.151798333359977
1749.43333019684	0.224812636876209
1751.27504894685	0.19934287408816
1753.11473644685	0.18904832241904
1754.95583019685	0.103131760660915
1756.79629894684	0.19291196508351
1758.63489269685	0.161675854585894
1760.47458019685	0.253457926402348
1762.31239269684	0.211968608749714
1764.15129894685	0.300868650094031
1765.98817394685	0.255781951344005
1767.82645519685	0.272586167574843
1769.66254894685	0.210878457726182
1771.49989269684	0.274582309815116
1773.33536144685	0.144949321655702
1775.17020519685	0.176331662864243
1777.00645519685	0.0935162877958646
1778.84067394684	0.0893116053009919
1780.67598644685	0.00768050341139315
1782.50942394685	0.117884543938658
1784.34239269685	0.00847087211764119
1786.17661144684	0.119700925203176
1788.00879894684	0.0487040583704186
1789.84051769684	0.043553678500416
1791.67364269685	-0.00147370031592686
1793.50458019685	0.0552505227650215
1795.33520519684	-0.0825861717704584
1797.16536144685	-0.113861138383925
1798.99692394684	-0.174993342595513
