# Supplementary material for: Intraoperative rapid assessment of the deep muscle surgical margin of tongue squamous cell carcinoma via Raman spectroscopy
Source: Front Bioeng Biotechnol. 2024 Oct 8;12:1480279. doi: 10.3389/fbioe.2024.1480279 (PMC11493737; doi:10.3389/fbioe.2024.1480279)
Supplement: Supplementary file 4 [file DataSheet2.ZIP › Pathological grading corresponding to Raman spectroscopic data/Results of pathological grading/MDSCC/10-2-1_Raman.txt]

process from Raman raw data on 2022/8/8 10:40:41
601.541728634347	0.0273343061945752
603.653017696848	-0.017464300588955
605.76571300935	0.00981186088566233
607.876025509344	-0.0489071299579678
609.985830196845	0.0579193436258265
612.095166134346	0.0990738085355645
614.203994259347	0.242217535467915
616.314228634346	0.298781911429245
618.422119259347	0.416020656033083
620.529502071848	0.358634317995694
622.636377071845	0.392544783272996
624.742783321846	0.299404503364315
626.848681759348	0.334844769043428
628.954111446845	0.286778006981876
631.060908321848	0.330051764205649
633.165361446845	0.362915572648518
635.269345821845	0.522547889216412
637.372783321851	0.456259496992118
639.475791134348	0.427493816495456
641.578291134349	0.297551629405604
643.680283321846	0.201694775704254
645.781806759347	-0.045074415762457
647.882861446848	-0.143694136736684
649.983408321845	-0.255583061859085
652.083486446845	-0.241928898307208
654.183056759346	-0.325620314752314
656.282158321847	-0.27420504223457
658.380752071844	-0.286611743550452
660.478877071844	-0.242678173455857
662.576533321844	-0.291242554704667
664.673642696845	-0.274383968407363
666.770361446845	-0.338758923590177
668.864658321847	-0.29768715232936
670.960361446843	-0.356006091241511
673.05559582185	-0.327984133577161
675.150283321847	-0.377050310595877
677.244502071844	-0.292722065073917
679.338330196846	-0.327296900939615
681.431611446846	-0.213924602288444
683.522470821845	-0.200570814375737
685.614814571843	-0.133397165736426
687.706611446847	-0.164491126387105
689.798017696849	-0.119749565774015
691.888877071844	-0.148002149939742
693.977392696845	-0.0383922308168678
696.067236446848	-0.0502368924258292
698.156689571846	-0.104169222587672
700.243720821847	-0.12365357810512
702.332158321846	-0.104237731264078
704.420127071848	-0.208465099770422
706.507627071849	-0.111853997438317
708.592783321848	0.0159137602771864
710.679345821845	0.133377164015855
712.765361446844	0.11466353446059
714.849033321847	0.180042555653415
716.934111446848	0.107561301470298
719.016845821847	0.108476648712355
721.100986446847	0.0080944073222895
723.184658321847	0.0373439958901827
725.265908321846	-0.0438543868114607
727.348642696845	0.0107541219996392
729.428955196847	0.00597858040575261
731.510673946843	0.0834621432799736
733.590048946844	0.150365986776649
735.670830196843	0.376461581537825
737.749267696847	0.538991308053909
739.829033321847	0.823705051812823
741.906533321846	1.12422713857305
743.985361446848	1.35590589159
746.061923946847	1.35361677018159
748.139814571845	1.31375695261082
750.215361446848	1.1334827136545
752.292236446843	0.928040428996042
754.366845821845	0.71833779477285
756.440986446847	0.583693477913613
758.516533321843	0.436805292152428
760.589658321845	0.359501805440544
762.664189571846	0.175717047299344
764.736455196849	0.11544119397044
766.808173946843	0.0572412963249747
768.881298946846	0.070143966117314
770.952080196847	0.0469408403165232
773.022392696847	0.137588567400769
775.092236446842	0.070568692598215
777.163486446847	0.137766464639981
779.232314571844	0.0592655881461042
781.300752071846	0.0275918770219903
783.368720821843	-0.0800832940386726
785.438017696848	-0.0529958919484841
787.504970821843	-0.156869767386866
789.571533321847	-0.0907204290437278
791.637548946848	-0.165106548262116
793.704970821847	-0.139214971656799
795.770048946844	-0.17178755156587
797.834658321844	-0.0793009746708719
799.898798946848	-0.120383743792502
801.962470821847	-0.0496043657034591
804.025673946846	-0.0338213511222989
806.088408321844	0.0280267852920986
808.150673946846	-0.0169684750531474
810.214267696847	0.0653638330150557
812.275595821844	0.0839859636940332
814.336455196844	0.226039119455663
816.396767696846	0.297874819973771
818.456689571845	0.456314429627525
820.516142696844	0.481849449780611
822.575048946845	0.613831419622983
824.633564571846	0.558331629274363
826.691533321846	0.606981705520809
828.749033321848	0.519313005432167
830.806142696849	0.505686841293226
832.862705196847	0.429644889652593
834.918877071847	0.494808318990778
836.974502071844	0.436328838561394
839.027861446848	0.561441557521221
841.082548946848	0.725930478007655
843.136767696844	0.941840608716205
845.190517696847	1.03614336108393
847.243877071847	1.17756993720886
849.296689571845	1.19938214220761
851.349033321847	1.18336118030618
853.400908321848	1.06160844768118
855.450517696845	1.01041095002864
857.501455196845	0.914029068135392
859.551923946849	0.863399580154095
861.602002071846	0.787083594641246
863.649658321843	0.76399978804929
865.698798946843	0.707355676036087
867.747392696845	0.753079740092915
869.795517696846	0.710563064338771
871.841377071847	0.727064343697748
873.888564571844	0.625310481136552
875.935361446845	0.658899615942914
877.981611446849	0.538843764084561
880.025595821848	0.573462110967427
882.07090832185	0.495909873497027
884.115752071848	0.618086350818203
886.158408321844	0.620401276997484
888.202314571849	0.723049382000852
890.243955196845	0.647619381183631
892.287002071847	0.677394025071862
894.329502071847	0.641514424224908
896.369736446846	0.584301277816365
898.411377071847	0.428516101253166
900.450673946845	0.4589608204287
902.491377071845	0.363685713111749
904.529736446846	0.304253515762809
906.569502071849	0.191903685359392
908.607002071847	0.232199284172282
910.645752071847	0.175840385082751
912.682314571848	0.289929398963068
914.720205196849	0.299445620377782
916.755830196846	0.408983171770927
918.792783321849	0.458790110090547
920.827470821849	0.536721300792124
922.861689571848	0.51526630747486
924.89723644685	0.635593950414432
926.930517696845	0.725690193921992
928.965205196844	0.839680670518504
930.997548946845	0.916513172746193
933.029423946846	1.02766577510621
935.062705196844	0.965985798064736
937.093720821846	0.971921561290657
939.124189571845	0.929321732286581
941.156064571845	0.939882488853385
943.185673946846	0.928853223814514
945.214814571846	1.03137146662394
947.243486446845	1.00859844176085
949.273486446844	1.08315080553496
951.301220821846	1.04311873445502
953.328564571846	1.0461884009506
955.355361446847	0.996962304089152
957.383564571843	1.0303651079534
959.409423946847	0.921959646725071
961.434892696845	0.913560715588972
963.459892696847	0.808470173620719
965.484423946844	0.78046921381349
967.508486446844	0.653239025675163
969.533877071844	0.631124573002609
971.557080196846	0.546818610189064
973.579736446845	0.580397673042341
975.602002071846	0.458991505758831
977.623720821848	0.54222272586307
979.645048946848	0.529151043093208
981.665908321847	0.635258348939345
983.686298946846	0.613885805344864
985.706220821845	0.757114570816469
987.725752071845	0.770665033882665
989.744736446846	0.975469872690155
991.763330196845	1.28902869586187
993.781377071846	2.03183420108772
995.799033321848	2.78911596395
997.816220821845	3.37025590226457
999.833017696848	3.49723434525356
1001.84926769685	3.2979840288921
1003.86512707184	2.62380446385336
1005.88043957185	1.86449840473412
1007.89536144684	1.1286353302128
1009.90801769685	0.725336423546963
1011.92200207184	0.367014446302164
1013.93551769685	0.165659614557541
1015.94864269685	-0.0790878189989144
1017.96129894685	-0.116715906784464
1019.97340832184	-0.167182680377664
1021.98333019684	-0.0984386887821813
1023.99465832184	-0.125352882309642
1026.00543957185	-0.108352472869342
1028.01575207185	-0.171667245640805
1030.02387707185	-0.210296393169273
1032.03333019685	-0.384559055622219
1034.04231457185	-0.468973668698595
1036.05083019684	-0.576619157605478
1038.05715832185	-0.610584227305424
1040.06473644685	-0.744608133632937
1042.07192394685	-0.690840642442623
1044.07684582184	-0.736388246769025
1046.08309582185	-0.715642814108605
1048.08895519684	-0.817362836997177
1050.09254894685	-0.797664426308302
1052.09739269685	-0.895509254698339
1054.10004894685	-0.878084262665368
1056.10411144685	-0.909802596076815
1058.10762707185	-0.839379260370663
1060.10895519685	-0.841392652396934
1062.11161144685	-0.717265670197804
1064.11200207184	-0.763702149347864
1066.11372082185	-0.705666438255804
1068.11325207184	-0.688302905784667
1070.11403332184	-0.5543043823902
1072.11270519684	-0.573656791154406
1074.11262707185	-0.419372411576632
1076.11028332185	-0.37981470637331
1078.10934582185	-0.302290452750896
1080.10614269685	-0.335630649823571
1082.10247082185	-0.296737735614755
1084.10012707185	-0.38810459443701
1086.09559582185	-0.397043627230204
1088.09239269685	-0.456390677510626
1090.08692394685	-0.467686674679783
1092.08106457184	-0.491475681253547
1094.07645519685	-0.374139023061332
1096.06965832185	-0.375959117745452
1098.06239269684	-0.29674824433468
1100.05653332185	-0.30479123331682
1102.04833019685	-0.221845623056936
1104.03973644684	-0.329527226852349
1106.03075207185	-0.309315097088984
1108.02301769685	-0.339631232718403
1110.01309582184	-0.259056701056011
1112.00270519685	-0.253544491494921
1113.99184582185	-0.0359036555388741
1115.98231457185	0.157251233221729
1117.97059582184	0.421450945897732
1119.95840832185	0.670352104485346
1121.94583019684	0.95396452336422
1123.93278332184	1.04112024949777
1125.91926769685	1.07508021310537
1127.90708019684	0.921019261139975
1129.89262707185	0.698680387367688
1131.87778332184	0.460857382377753
1133.86247082184	0.388142298189848
1135.84668957184	0.271726049856909
1137.83051769685	0.463258396085735
1139.81387707185	0.718961391615522
1141.79684582185	1.1583747816766
1143.77926769685	1.72948178723811
1145.76129894685	2.65217098302443
1147.74286144684	3.58323442695638
1149.72403332184	4.59688183767139
1151.70473644685	5.20943527455745
1153.68497082185	5.34809562579918
1155.66473644685	4.88019377658588
1157.64411144684	4.08063941957323
1159.62301769685	3.0390246166385
1161.60145519684	2.19376024411622
1163.57778332185	1.5288123704627
1165.55536144684	1.23167034295096
1167.53247082185	0.956521349715814
1169.50918957185	0.81733504562493
1171.48543957184	0.577283495489638
1173.46122082185	0.471187558061814
1175.43661144685	0.217976869815402
1177.40973644685	0.135421613683292
1179.38418957185	0.0664564772978054
1181.35825207185	0.14854912369691
1183.33184582185	0.179411619621987
1185.30325207185	0.299221970925601
1187.27598644685	0.31637551502601
1189.24825207184	0.374051417317077
1191.22004894685	0.308390510497816
1193.18965832185	0.284971047690476
1195.16059582185	0.241497822753644
1197.13114269685	0.347019010845088
1199.09942394685	0.306805544979852
1201.06903332184	0.396640576892253
1203.03645519685	0.400151454226915
1205.00520519685	0.4498523233529
1206.97356457184	0.363011657109695
1208.93965832184	0.370460699660754
1210.90708019685	0.241711962375206
1212.87223644684	0.223464658429208
1214.83879894685	0.165679776615661
1216.80489269684	0.179348620539628
1218.76879894685	0.146060172129125
1220.73403332185	0.252867614005822
1222.69708019685	0.269059443164139
1224.66137707184	0.32158990364897
1226.62356457185	0.3185051311508
1228.58528332185	0.486418892216818
1230.54833019685	0.481742161186617
1232.50911144685	0.574705256747421
1234.47129894684	0.632337996346877
1236.43122082184	0.783962199014439
1238.39254894684	0.75721746478655
1240.35161144684	0.922615816530993
1242.31028332185	1.02354674746741
1244.27020519684	1.13451347465949
1246.22801769685	1.12417307652345
1248.18536144685	1.20959881536325
1250.14395519685	1.18114246004751
1252.10043957185	1.22945134738399
1254.05645519685	1.25150860045545
1256.01208019685	1.33312363479658
1257.96895519685	1.39212935595867
1259.92372082184	1.57976342809391
1261.87793957184	1.60999012595008
1263.83184582185	1.69376619123034
1265.78700207185	1.74546569158682
1267.73997082184	1.78494793316904
1269.69247082185	1.67597436396144
1271.64458019685	1.70523436347395
1273.59629894685	1.66380864100944
1275.54754894684	1.71010924422541
1277.49833019685	1.70606688224609
1279.45043957185	1.75795134678816
1281.40036144685	1.83209378915038
1283.34989269685	1.93484402786231
1285.29895519685	1.90385410559381
1287.24754894685	2.01537471822331
1289.19575207184	2.06567520724602
1291.14356457184	2.18145625889403
1293.09083019684	2.24741126603172
1295.03778332185	2.4152068503592
1296.98426769685	2.46384640100814
1298.93028332185	2.67136059815724
1300.87583019684	2.70549011934418
1302.82106457185	2.88003291702557
1304.76575207185	2.94463374338054
1306.71004894685	3.09636054448592
1308.65395519685	3.07204398383982
1310.59739269684	3.11286608855195
1312.53864269685	3.01456759949357
1314.48129894685	3.00272630637005
1316.42333019685	2.83637839076604
1318.36504894685	2.78549903143238
1320.30629894685	2.65786161681768
1322.24723644684	2.65385405095137
1324.18583019685	2.54184268714482
1326.12583019684	2.62075226167531
1328.06536144685	2.68133635783013
1330.00458019684	2.83532286182665
1331.94145519685	2.87910821416409
1333.87973644684	3.04580695998033
1335.81770519685	2.99146000617165
1337.75504894684	2.94200349598543
1339.69020519685	2.73300567277994
1341.62676769685	2.53531366787882
1343.56301769685	2.24882845395356
1345.49692394684	2.13940659927576
1347.43223644684	1.84973236090232
1349.36692394685	1.73587229197341
1351.29973644684	1.57525916530815
1353.23364269684	1.52522097549888
1355.16551769685	1.29836373418726
1357.09864269684	1.28266984090135
1359.02958019685	1.17341089549487
1360.96176769684	1.15486647235844
1362.89364269684	1.01353489757599
1364.82333019684	1.04031009087149
1366.75426769685	0.940321551511488
1368.68301769685	0.870860980017
1370.61317394685	0.715875050754818
1372.54114269685	0.662538275621529
1374.46864269684	0.498580664300135
1376.39754894685	0.417589409137207
1378.32426769684	0.321999066335906
1380.25223644685	0.332338996288911
1382.17801769685	0.3103909972032
1384.10348644685	0.405772242600904
1386.03020519684	0.422385448819284
1387.95473644685	0.510112440747918
1389.88051769685	0.51865251021033
1391.80426769685	0.584694708930158
1393.72754894684	0.514231741129208
1395.65036144684	0.560894160700201
1397.57458019684	0.480769080769534
1399.49661144685	0.496861138887169
1401.41817394684	0.4049702319397
1403.34098644684	0.380616249664143
1405.26176769685	0.261618256590651
1407.18208019684	0.272748924994403
1409.10192394684	0.202608792206973
1411.02145519685	0.239255606660521
1412.94223644685	0.244502038083453
1414.86083019685	0.352529918619496
1416.77895519685	0.392519124558987
1418.69676769685	0.444867395925428
1420.61411144684	0.439588042169078
1422.53098644684	0.584601584261975
1424.44754894685	0.640335756445893
1426.36364269685	0.794633860309062
1428.27926769685	0.962866409891745
1430.19442394684	1.25664391688983
1432.11098644685	1.47183350404822
1434.02536144685	1.79967967775264
1435.93926769685	2.03544233180185
1437.85286144685	2.34211918851528
1439.76598644685	2.47925352974914
1441.67692394684	2.64314641793092
1443.58926769684	2.67598443269907
1445.50114269685	2.71923142026463
1447.41254894685	2.54239787177966
1449.32364269685	2.47821150114413
1451.23411144685	2.29816834581501
1453.14426769685	2.1024633412411
1455.05411144685	1.83844697265894
1456.96333019685	1.77876526458789
1458.87223644684	1.53053315216076
1460.77911144685	1.32934156539062
1462.68723644685	1.0329328321067
1464.59473644685	0.83639065344218
1466.50208019685	0.495197200809116
1468.40879894685	0.283111237857725
1470.31348644685	-0.0546619204822036
1472.21958019684	-0.23379258024903
1474.12504894684	-0.467914366144413
1476.03020519685	-0.565402339524411
1477.93317394684	-0.753072972601814
1479.83754894685	-0.793729208229649
1481.74129894685	-0.888104756418301
1483.64317394684	-0.926257167334626
1485.54614269684	-1.04845827255639
1487.44879894685	-1.04606285076963
1489.34926769685	-1.05725750823794
1491.25114269684	-0.97393497012493
1493.15067394685	-0.922558928683628
1495.05161144685	-0.77225477523919
1496.95223644685	-0.636771889849086
1498.85067394685	-0.341947002566997
1500.75036144684	-0.0605098995006585
1502.64786144684	0.330920016929468
1504.54676769685	0.774710314351552
1506.44348644685	1.4079542305119
1508.34161144685	1.94651942426773
1510.23739269685	2.64839175573499
1512.13473644685	3.26027352905234
1514.02973644685	3.84491322116457
1515.92442394685	4.17279584403343
1517.82036144684	4.43488466892293
1519.71426769685	4.34037713411828
1521.60926769685	4.15797937965172
1523.50239269685	3.67576331898928
1525.39489269684	3.09691764864425
1527.28879894685	2.27985762926787
1529.18051769685	1.61049584330019
1531.07192394684	0.888280234620424
1532.96458019684	0.383534256537359
1534.85504894684	-0.0513823898922965
1536.74520519685	-0.19679167579406
1538.63489269685	-0.345200520677707
1540.52583019685	-0.322988064117709
1542.41473644685	-0.318427528673396
1544.30317394685	-0.133855401342856
1546.19114269684	0.153058695421748
1548.07879894684	0.729882464374612
1549.96770519685	0.937109589421738
1551.85442394685	0.97959920998963
1553.74083019684	0.85723963171921
1555.62692394685	0.63367123080414
1557.51239269684	0.097179697429624
1559.39754894685	-0.0389999240300654
1561.28223644684	-0.0564246113912361
1563.16661144685	0.0978833458240729
1565.05051769685	0.140286959714672
1566.93567394685	0.339687519309905
1568.81879894685	0.407900906071006
1570.70145519685	0.66919101566549
1572.58379894684	0.807815564550367
1574.46551769684	1.14533016844626
1576.34708019685	1.37620728438989
1578.22629894684	1.70868399318812
1580.10692394685	1.85448765086505
1581.98723644685	2.05572749325131
1583.86692394685	2.01687909271882
1585.74645519685	2.00895494718236
1587.62536144684	1.8954432271799
1589.50395519685	1.92425904956889
1591.38208019684	1.85149535261661
1593.25989269685	1.94669986886677
1595.13551769685	1.98891402820388
1597.01239269685	2.24199110875168
1598.88895519685	2.25195739053348
1600.76504894685	2.36390578422339
1602.64067394684	2.33648660737347
1604.51442394685	2.43358332900397
1606.38926769685	2.32596735288979
1608.26364269685	2.44023475445147
1610.13770519684	2.43252328230733
1612.00973644685	2.55088138585336
1613.88301769684	2.50580563322407
1615.75583019685	2.4838545010862
1617.62661144685	2.34406374635321
1619.49864269685	2.3363401782475
1621.37020519685	2.19871213890042
1623.23973644685	2.1283452591519
1625.11051769685	2.00946659447141
1626.97926769685	2.00986960271453
1628.84926769685	1.94530150634557
1630.71879894684	2.01150041741732
1632.58629894684	2.02985175144337
1634.45504894685	2.25833298556211
1636.32176769685	2.33038713472973
1638.18973644685	2.52016184862327
1640.05567394685	2.6475899612638
1641.92270519685	2.95378178867492
1643.78786144685	3.07701499422367
1645.65254894684	3.37346738764143
1647.51833019684	3.51212445423283
1649.38223644685	3.68019360480844
1651.24739269685	3.59383559280604
1653.11036144684	3.57880506760424
1654.97301769684	3.37214261604623
1656.83692394685	3.19147394997114
1658.69879894684	2.91539096711148
1660.56176769685	2.75752484442009
1662.42286144684	2.52473238706071
1664.28348644685	2.45791178322966
1666.14364269684	2.27921328575525
1668.00504894685	2.1844304279721
1669.86442394684	2.04422452137015
1671.72348644684	1.92457905865172
1673.58208019684	1.67801671430547
1675.44192394684	1.56314122110786
1677.29973644685	1.4025234899722
1679.15708019684	1.28771961288686
1681.01411144685	1.10898743247287
1682.87067394685	1.02356959070482
1684.72676769685	0.856546322408889
1686.58426769685	0.799379285806737
1688.43958019685	0.654053544000476
1690.29458019685	0.583980707957693
1692.14911144685	0.435403386656446
1694.00317394684	0.37878180605091
1695.85692394685	0.182653833726192
1697.71036144685	0.0918397070463186
1699.56333019685	-0.0638879917134432
1701.41583019685	-0.10980904360963
1703.26801769685	-0.183905567944663
1705.11973644685	-0.213115002693513
1706.97114269684	-0.295669460457219
1708.82208019685	-0.288616392779431
1710.67254894684	-0.380595589434677
1712.52270519685	-0.440679152824657
1714.37239269685	-0.559344555005794
1716.22176769685	-0.557973891440611
1718.07067394685	-0.639304647927275
1719.91754894684	-0.624573722639894
1721.76583019684	-0.678991338336402
1723.61348644685	-0.547897474119623
1725.46083019685	-0.541156497759118
1727.30770519684	-0.398895929723324
1729.15270519685	-0.393775205219924
1730.99879894684	-0.22656718282073
1732.84458019684	-0.19505123700128
1734.68989269685	-0.062834916234948
1736.53317394685	-0.0235156143459392
1738.37770519685	0.15313972257772
1740.22192394684	0.183123767787635
1742.06567394685	0.271188944552705
1743.90739269684	0.244937633990617
1745.75020519685	0.265635555858097
1747.59286144684	0.199090724502241
1749.43333019684	0.285671994328027
1751.27504894685	0.292840998154531
1753.11473644685	0.374464132259845
1754.95583019685	0.363323287345537
1756.79629894684	0.450997189100235
1758.63489269685	0.427283392030489
1760.47458019685	0.481660678566129
1762.31239269684	0.472360503285444
1764.15129894685	0.588571859804233
1765.98817394685	0.609788137405502
1767.82645519685	0.647612083286958
1769.66254894685	0.630433314674548
1771.49989269684	0.678454809639163
1773.33536144685	0.654759511488606
1775.17020519685	0.728190421889735
1777.00645519685	0.695040132887584
1778.84067394684	0.758165479934149
1780.67598644685	0.725604298327738
1782.50942394685	0.803046826984144
1784.34239269685	0.759264195062855
1786.17661144684	0.835193561863832
1788.00879894684	0.78678901296658
1789.84051769684	0.855879735142111
1791.67364269685	0.783821005877343
1793.50458019685	0.863840684187181
1795.33520519684	0.801073991265696
1797.16536144685	0.829270630732367
1798.99692394684	0.791926992573053
