# Supplementary material for: Intraoperative rapid assessment of the deep muscle surgical margin of tongue squamous cell carcinoma via Raman spectroscopy
Source: Front Bioeng Biotechnol. 2024 Oct 8;12:1480279. doi: 10.3389/fbioe.2024.1480279 (PMC11493737; doi:10.3389/fbioe.2024.1480279)
Supplement: Supplementary file 4 [file DataSheet2.ZIP › Pathological grading corresponding to Raman spectroscopic data/Results of pathological grading/MDSCC/10-2-2_Raman.txt]

process from Raman raw data on 2022/8/8 10:40:42
601.541728634347	0.0414340442936236
603.653017696848	-0.0209828922637598
605.76571300935	-0.0051091284402105
607.876025509344	-0.057011055244601
609.985830196845	0.0859557420797898
612.095166134346	0.124783268970504
614.203994259347	0.302942405454559
616.314228634346	0.366311114649051
618.422119259347	0.459708543163174
620.529502071848	0.379751889470981
622.636377071845	0.406812594518641
624.742783321846	0.333192611311887
626.848681759348	0.385692849399931
628.954111446845	0.353175244511704
631.060908321848	0.438054424166268
633.165361446845	0.43690457096838
635.269345821845	0.562841123103595
637.372783321851	0.480514540124261
639.475791134348	0.452367669673833
641.578291134349	0.333590974143164
643.680283321846	0.290825875246924
645.781806759347	0.0206842405883947
647.882861446848	-0.0261725314873331
649.983408321845	-0.145233479323679
652.083486446845	-0.175646760421586
654.183056759346	-0.299371403940768
656.282158321847	-0.229545584018865
658.380752071844	-0.280358320718619
660.478877071844	-0.260567804716516
662.576533321844	-0.276772650504029
664.673642696845	-0.242642254881162
666.770361446845	-0.305423662350535
668.864658321847	-0.265465171624186
670.960361446843	-0.26372806405351
673.05559582185	-0.210189394017874
675.150283321847	-0.236138505066805
677.244502071844	-0.188013281569994
679.338330196846	-0.209721659127041
681.431611446846	-0.170833667929145
683.522470821845	-0.228333961816247
685.614814571843	-0.169007417481083
687.706611446847	-0.187930347973094
689.798017696849	-0.139070089634487
691.888877071844	-0.122866559959164
693.977392696845	-0.0444723663550235
696.067236446848	-0.0700372419624387
698.156689571846	-0.0882435243360646
700.243720821847	-0.108394797687765
702.332158321846	-0.0690213206970611
704.420127071848	-0.0885657834349161
706.507627071849	-0.0253268384327328
708.592783321848	0.0644342300080609
710.679345821845	0.143894304480114
712.765361446844	0.106881314318883
714.849033321847	0.134965328528097
716.934111446848	0.0967015560377718
719.016845821847	0.102278011573418
721.100986446847	-0.0101012006401504
723.184658321847	-0.00240626973641156
725.265908321846	-0.0407067306039721
727.348642696845	-0.0499292395998339
729.428955196847	-0.0837539226702688
731.510673946843	-0.0144189653735225
733.590048946844	0.0205274362124328
735.670830196843	0.162875587306274
737.749267696847	0.338948355102644
739.829033321847	0.597034621956198
741.906533321846	0.857769034447017
743.985361446848	1.11206907147985
746.061923946847	1.0991703820639
748.139814571845	1.05849943977992
750.215361446848	0.905492585251636
752.292236446843	0.724935618987189
754.366845821845	0.495856170202956
756.440986446847	0.476342501420163
758.516533321843	0.352192154329288
760.589658321845	0.315063441583277
762.664189571846	0.219700162769982
764.736455196849	0.147002116415365
766.808173946843	-0.00147388339686927
768.881298946846	0.0309286817848999
770.952080196847	-0.0451891223833627
773.022392696847	-0.0220907714556802
775.092236446842	-0.0661549793996414
777.163486446847	0.0137135426407156
779.232314571844	-0.0848723317909617
781.300752071846	-0.0696667494822805
783.368720821843	-0.163268598144811
785.438017696848	-0.112073689193153
787.504970821843	-0.210006914933047
789.571533321847	-0.133003617007915
791.637548946848	-0.24378274653796
793.704970821847	-0.194090828778684
795.770048946844	-0.275261005282545
797.834658321844	-0.23810968545726
799.898798946848	-0.290045604015717
801.962470821847	-0.208347497380316
804.025673946846	-0.229024103681297
806.088408321844	-0.144794162756057
808.150673946846	-0.14937641614722
810.214267696847	-0.0268893790455706
812.275595821844	-0.00382246958974974
814.336455196844	0.130906011694066
816.396767696846	0.192777334725719
818.456689571845	0.341332722215242
820.516142696844	0.34507343133356
822.575048946845	0.463540754702905
824.633564571846	0.429525854221367
826.691533321846	0.466780074283946
828.749033321848	0.359874610162592
830.806142696849	0.344050618978713
832.862705196847	0.286809494741021
834.918877071847	0.354692299741231
836.974502071844	0.330350460641256
839.027861446848	0.534757839644811
841.082548946848	0.678580429508372
843.136767696844	0.937491976386639
845.190517696847	1.01493370812403
847.243877071847	1.17653669750078
849.296689571845	1.14268246709949
851.349033321847	1.13110209504913
853.400908321848	0.978136802475461
855.450517696845	1.01977212792207
857.501455196845	0.956640846373773
859.551923946849	0.990168296649244
861.602002071846	1.00008548003331
863.649658321843	1.05665934338492
865.698798946843	1.05184023068517
867.747392696845	1.13481491806934
869.795517696846	1.05203439178308
871.841377071847	1.00910571260349
873.888564571844	0.888538563177832
875.935361446845	0.811809541545585
877.981611446849	0.646170382367131
880.025595821848	0.657048621563717
882.07090832185	0.556202442255795
884.115752071848	0.639029455038866
886.158408321844	0.611727690991444
888.202314571849	0.680644842646359
890.243955196845	0.641206271824444
892.287002071847	0.728407996800655
894.329502071847	0.640209194167653
896.369736446846	0.579908765381219
898.411377071847	0.464671630320652
900.450673946845	0.44599593621561
902.491377071845	0.301305530969216
904.529736446846	0.247399288988788
906.569502071849	0.167440328418508
908.607002071847	0.180927847935948
910.645752071847	0.142915428668317
912.682314571848	0.249191780993101
914.720205196849	0.279729794455022
916.755830196846	0.403929650519046
918.792783321849	0.406193167259943
920.827470821849	0.517391192338437
922.861689571848	0.52340512953549
924.89723644685	0.619755721191865
926.930517696845	0.649704799855726
928.965205196844	0.75416205862598
930.997548946845	0.764640904395009
933.029423946846	0.87308145026293
935.062705196844	0.854013138991519
937.093720821846	0.915979880976323
939.124189571845	0.909792264096694
941.156064571845	1.00111874711658
943.185673946846	0.989894200624661
945.214814571846	1.08983823246427
947.243486446845	1.07047198535622
949.273486446844	1.1801542935267
951.301220821846	1.14523075899089
953.328564571846	1.20159981671745
955.355361446847	1.13028369286084
957.383564571843	1.15286951295477
959.409423946847	1.02183519105014
961.434892696845	0.944847972058113
963.459892696847	0.823839547064637
965.484423946844	0.829741044401857
967.508486446844	0.685913590795423
969.533877071844	0.676864534021718
971.557080196846	0.617041805212097
973.579736446845	0.605434095999783
975.602002071846	0.5102713102753
977.623720821848	0.575515795510796
979.645048946848	0.577167428044362
981.665908321847	0.717077940916425
983.686298946846	0.730898448166613
985.706220821845	0.889880062239257
987.725752071845	1.01142324089727
989.744736446846	1.31331039376568
991.763330196845	1.71241131660901
993.781377071846	2.55682843909577
995.799033321848	3.39037153074472
997.816220821845	4.0139923592331
999.833017696848	4.16478133866553
1001.84926769685	3.98349093797017
1003.86512707184	3.25543087526944
1005.88043957185	2.45791363858811
1007.89536144684	1.67411892077732
1009.90801769685	1.18159495326194
1011.92200207184	0.798760072784148
1013.93551769685	0.563631684835542
1015.94864269685	0.277750147577109
1017.96129894685	0.209527268567314
1019.97340832184	0.105694874860689
1021.98333019684	0.0948397397548604
1023.99465832184	0.0886787159868163
1026.00543957185	0.0613214299241633
1028.01575207185	-0.029741785214128
1030.02387707185	-0.0712529855168498
1032.03333019685	-0.265525488601327
1034.04231457185	-0.379370702181888
1036.05083019684	-0.481627552836045
1038.05715832185	-0.510657670638238
1040.06473644685	-0.642074475532695
1042.07192394685	-0.60606050334377
1044.07684582184	-0.706575486831809
1046.08309582185	-0.716955079617236
1048.08895519684	-0.816670722704686
1050.09254894685	-0.75050181787384
1052.09739269685	-0.819433849304147
1054.10004894685	-0.740429817909273
1056.10411144685	-0.725166464752618
1058.10762707185	-0.643872241333099
1060.10895519685	-0.698378501167809
1062.11161144685	-0.580631766242647
1064.11200207184	-0.645252381142399
1066.11372082185	-0.617958102213919
1068.11325207184	-0.66419973196875
1070.11403332184	-0.545283721314235
1072.11270519684	-0.623582204740387
1074.11262707185	-0.498541153669038
1076.11028332185	-0.51733060330082
1078.10934582185	-0.3959803606067
1080.10614269685	-0.415538360169705
1082.10247082185	-0.365073599758034
1084.10012707185	-0.420165447806255
1086.09559582185	-0.392183047660922
1088.09239269685	-0.504565378500899
1090.08692394685	-0.495020335294299
1092.08106457184	-0.526988285120382
1094.07645519685	-0.451197244258225
1096.06965832185	-0.452856393796367
1098.06239269684	-0.353334565185463
1100.05653332185	-0.369862752048391
1102.04833019685	-0.260405988944086
1104.03973644684	-0.32611610953677
1106.03075207185	-0.253202106889773
1108.02301769685	-0.298172537447414
1110.01309582184	-0.184385475276741
1112.00270519685	-0.187790323938117
1113.99184582185	-0.00622607175040457
1115.98231457185	0.17139655360981
1117.97059582184	0.486191012075636
1119.95840832185	0.72449759167958
1121.94583019684	1.08998634323504
1123.93278332184	1.20496921950419
1125.91926769685	1.25556722331024
1127.90708019684	1.18298917532223
1129.89262707185	1.06404036589271
1131.87778332184	0.853348713792258
1133.86247082184	0.88698618029963
1135.84668957184	0.909623760811058
1137.83051769685	1.18067146984015
1139.81387707185	1.54672127337929
1141.79684582185	2.26772317731272
1143.77926769685	3.11045013855579
1145.76129894685	4.40992117214023
1147.74286144684	5.81125824979242
1149.72403332184	7.2511513604889
1151.70473644685	8.07334247866024
1153.68497082185	8.21292258654049
1155.66473644685	7.47039266486905
1157.64411144684	6.16901268633237
1159.62301769685	4.55254463021922
1161.60145519684	3.23364947290511
1163.57778332185	2.27336948293166
1165.55536144684	1.77638208040557
1167.53247082185	1.45073049135888
1169.50918957185	1.25925466525342
1171.48543957184	0.967936587632607
1173.46122082185	0.826457226171669
1175.43661144685	0.587776519235433
1177.40973644685	0.497310145112721
1179.38418957185	0.443651736165378
1181.35825207185	0.573344860026282
1183.33184582185	0.63968150719208
1185.30325207185	0.7340954802346
1187.27598644685	0.772771053085336
1189.24825207184	0.846333017134072
1191.22004894685	0.762342327080148
1193.18965832185	0.687732950176468
1195.16059582185	0.62546880278893
1197.13114269685	0.625103802390356
1199.09942394685	0.542674128998613
1201.06903332184	0.535222400309209
1203.03645519685	0.520826915446463
1205.00520519685	0.507271181210001
1206.97356457184	0.380939307410046
1208.93965832184	0.345227666895141
1210.90708019685	0.177638483873523
1212.87223644684	0.0804514832932171
1214.83879894685	-0.0397723206975229
1216.80489269684	-0.0357265188844451
1218.76879894685	-0.139646697696264
1220.73403332185	-0.0439899200021614
1222.69708019685	-0.00831720185425411
1224.66137707184	0.103675339129353
1226.62356457185	0.0626546630338964
1228.58528332185	0.235019226740491
1230.54833019685	0.198025231525406
1232.50911144685	0.251593018364645
1234.47129894684	0.242372961079639
1236.43122082184	0.37071657875839
1238.39254894684	0.350194137629899
1240.35161144684	0.502707255626689
1242.31028332185	0.547650967275814
1244.27020519684	0.693923457475194
1246.22801769685	0.725512152750696
1248.18536144685	0.773655257785265
1250.14395519685	0.781899816962977
1252.10043957185	0.871893366513035
1254.05645519685	0.863014050225786
1256.01208019685	0.982501686650437
1257.96895519685	1.07457433525252
1259.92372082184	1.22727965701665
1261.87793957184	1.24374681419147
1263.83184582185	1.37357343984547
1265.78700207185	1.36269862674197
1267.73997082184	1.42265122667214
1269.69247082185	1.33371816466959
1271.64458019685	1.3819792436781
1273.59629894685	1.29964535555538
1275.54754894684	1.36138848324978
1277.49833019685	1.27369951718117
1279.45043957185	1.33916420909122
1281.40036144685	1.31776262195839
1283.34989269685	1.41980051075512
1285.29895519685	1.3752898533522
1287.24754894685	1.48542153327773
1289.19575207184	1.49968533878277
1291.14356457184	1.64080215031743
1293.09083019684	1.63874503510132
1295.03778332185	1.77402158925014
1296.98426769685	1.83610487741299
1298.93028332185	2.00293577494486
1300.87583019684	2.02050515579
1302.82106457185	2.22253170510371
1304.76575207185	2.24707957557251
1306.71004894685	2.36457744987493
1308.65395519685	2.35239619713002
1310.59739269684	2.39334777808125
1312.53864269685	2.27529709388475
1314.48129894685	2.31523474644405
1316.42333019685	2.17992001026477
1318.36504894685	2.13753937913626
1320.30629894685	2.02220589782581
1322.24723644684	2.03227824440873
1324.18583019685	1.92391561845261
1326.12583019684	2.03137654531176
1328.06536144685	2.04060805129973
1330.00458019684	2.20636881363691
1331.94145519685	2.22418796493648
1333.87973644684	2.34029413707663
1335.81770519685	2.29604212442524
1337.75504894684	2.31110712136055
1339.69020519685	2.12667166227556
1341.62676769685	2.0239166844614
1343.56301769685	1.78384691581905
1345.49692394684	1.6364113372837
1347.43223644684	1.37488883112914
1349.36692394685	1.26358838803554
1351.29973644684	1.04339810721203
1353.23364269684	0.966907802297072
1355.16551769685	0.767741453053503
1357.09864269684	0.666654638737668
1359.02958019685	0.522605557195675
1360.96176769684	0.518097723381374
1362.89364269684	0.37143349407782
1364.82333019684	0.365709415124257
1366.75426769685	0.32324915394949
1368.68301769685	0.282170641085145
1370.61317394685	0.162995518383553
1372.54114269685	0.183023738954347
1374.46864269684	0.042682613763759
1376.39754894685	0.011497448465235
1378.32426769684	-0.0510419990851005
1380.25223644685	-0.0189816533359419
1382.17801769685	-0.0638040207079769
1384.10348644685	0.0815362438308114
1386.03020519684	0.085428855412232
1387.95473644685	0.184181098031559
1389.88051769685	0.168347383463271
1391.80426769685	0.229512747721344
1393.72754894684	0.141356924120942
1395.65036144684	0.186810719103562
1397.57458019684	0.0546698576135896
1399.49661144685	0.0623332615995196
1401.41817394684	0.00913870367412528
1403.34098644684	0.00608411890053162
1405.26176769685	-0.100425992601316
1407.18208019684	-0.00119165775652164
1409.10192394684	-0.0393020791980234
1411.02145519685	-0.00933852368780208
1412.94223644685	0.00946922970891251
1414.86083019685	0.111297310632949
1416.77895519685	0.0915838207018282
1418.69676769685	0.151747504997189
1420.61411144684	0.166451207598868
1422.53098644684	0.282715716847662
1424.44754894685	0.360239787464536
1426.36364269685	0.539356246629978
1428.27926769685	0.667415878859345
1430.19442394684	0.966479467329009
1432.11098644685	1.18976363324131
1434.02536144685	1.48317552852006
1435.93926769685	1.7682337322403
1437.85286144685	2.11522702390602
1439.76598644685	2.31278818890289
1441.67692394684	2.52348987393808
1443.58926769684	2.54247707046895
1445.50114269685	2.5719144728474
1447.41254894685	2.42448285283331
1449.32364269685	2.28948101383398
1451.23411144685	2.07445366447737
1453.14426769685	1.97151764410435
1455.05411144685	1.70362373599832
1456.96333019685	1.59585661192386
1458.87223644684	1.36349314091603
1460.77911144685	1.17620536780993
1462.68723644685	0.854473404964438
1464.59473644685	0.652251262780567
1466.50208019685	0.333583936311697
1468.40879894685	0.0936279473837942
1470.31348644685	-0.208638837444624
1472.21958019684	-0.373537581802452
1474.12504894684	-0.580982729443463
1476.03020519685	-0.645247315161271
1477.93317394684	-0.822058032824231
1479.83754894685	-0.894477389902164
1481.74129894685	-0.949070159965515
1483.64317394684	-0.955260747741875
1485.54614269684	-1.00521376968405
1487.44879894685	-0.902391675731934
1489.34926769685	-0.826871642605852
1491.25114269684	-0.695595275757853
1493.15067394685	-0.574897799090877
1495.05161144685	-0.347432343926158
1496.95223644685	-0.138218004738036
1498.85067394685	0.333007618203084
1500.75036144684	0.800465508197902
1502.64786144684	1.42422599493887
1504.54676769685	2.13865859268327
1506.44348644685	3.09055510686409
1508.34161144685	3.97007538501305
1510.23739269685	5.01823265135567
1512.13473644685	5.96516356616689
1514.02973644685	6.87052275890977
1515.92442394685	7.45997810431521
1517.82036144684	7.76350306022985
1519.71426769685	7.61553474858525
1521.60926769685	7.22654939251748
1523.50239269685	6.37181034968248
1525.39489269684	5.37836454652648
1527.28879894685	4.19459071651394
1529.18051769685	3.10753853300344
1531.07192394684	2.03694836797578
1532.96458019684	1.23381431309028
1534.85504894684	0.575193794759031
1536.74520519685	0.191887474199149
1538.63489269685	-0.136462273848451
1540.52583019685	-0.259132682099306
1542.41473644685	-0.339588688329059
1544.30317394685	-0.229765981542471
1546.19114269684	0.0176561434168434
1548.07879894684	0.579316794001159
1549.96770519685	0.809390823126535
1551.85442394685	0.822013957395484
1553.74083019684	0.66302776659677
1555.62692394685	0.421922976700273
1557.51239269684	-0.114106583743364
1559.39754894685	-0.296733330527701
1561.28223644684	-0.329035007315127
1563.16661144685	-0.265012444016122
1565.05051769685	-0.260953404827433
1566.93567394685	-0.0936937582249016
1568.81879894685	-0.0633910850211805
1570.70145519685	0.141700155719377
1572.58379894684	0.296229175318359
1574.46551769684	0.583319624434864
1576.34708019685	0.736067786932324
1578.22629894684	1.05370467704
1580.10692394685	1.18847611001996
1581.98723644685	1.36463883228004
1583.86692394685	1.36706639142108
1585.74645519685	1.39286521247411
1587.62536144684	1.25892022925817
1589.50395519685	1.31649931279853
1591.38208019684	1.21715454791567
1593.25989269685	1.27569524207081
1595.13551769685	1.35211838966117
1597.01239269685	1.58457468546118
1598.88895519685	1.57517850982589
1600.76504894685	1.71024189080612
1602.64067394684	1.71112549773855
1604.51442394685	1.77817174410967
1606.38926769685	1.71880641557647
1608.26364269685	1.79862333443717
1610.13770519684	1.82848189236978
1612.00973644685	1.92643666733863
1613.88301769684	1.85147172112977
1615.75583019685	1.78147171641351
1617.62661144685	1.65701960410348
1619.49864269685	1.61370013197492
1621.37020519685	1.4690675991279
1623.23973644685	1.4582746183456
1625.11051769685	1.37918663488574
1626.97926769685	1.43902930858616
1628.84926769685	1.45666855606035
1630.71879894684	1.56396805720334
1632.58629894684	1.64555984923544
1634.45504894685	1.90416056535975
1636.32176769685	1.9939846604195
1638.18973644685	2.18396925168287
1640.05567394685	2.36852830319552
1641.92270519685	2.63814050155005
1643.78786144685	2.78191714269087
1645.65254894684	3.06565903934734
1647.51833019684	3.16089638717935
1649.38223644685	3.25803980034217
1651.24739269685	3.18328918636271
1653.11036144684	3.16518775979441
1654.97301769684	2.95928380408256
1656.83692394685	2.86210815459063
1658.69879894684	2.6359322457559
1660.56176769685	2.51811716369514
1662.42286144684	2.30021189189023
1664.28348644685	2.23737831925112
1666.14364269684	2.03382707381238
1668.00504894685	1.9371487889575
1669.86442394684	1.74831332115133
1671.72348644684	1.65315120053543
1673.58208019684	1.43355395913883
1675.44192394684	1.32856278900562
1677.29973644685	1.18647646985528
1679.15708019684	1.09571691994071
1681.01411144685	0.908853939860819
1682.87067394685	0.811018991817974
1684.72676769685	0.687142692459815
1686.58426769685	0.62513631238005
1688.43958019685	0.459658549644416
1690.29458019685	0.399740553651554
1692.14911144685	0.280193715320024
1694.00317394684	0.180748645636697
1695.85692394685	-0.00367475726599764
1697.71036144685	-0.0823058440255693
1699.56333019685	-0.241033281714408
1701.41583019685	-0.2447064637891
1703.26801769685	-0.336425441838685
1705.11973644685	-0.330868927124413
1706.97114269684	-0.37280694574045
1708.82208019685	-0.323308238637594
1710.67254894684	-0.432812204894901
1712.52270519685	-0.433508832008755
1714.37239269685	-0.532436905982365
1716.22176769685	-0.557206388226774
1718.07067394685	-0.644386095009423
1719.91754894684	-0.63540012685246
1721.76583019684	-0.712049673564451
1723.61348644685	-0.58500710369978
1725.46083019685	-0.553082842945884
1727.30770519684	-0.418015784307755
1729.15270519685	-0.350541215108819
1730.99879894684	-0.207537367868326
1732.84458019684	-0.162079356972328
1734.68989269685	-0.05131613777138
1736.53317394685	-0.0381831327247539
1738.37770519685	0.101771724956023
1740.22192394684	0.151563203335854
1742.06567394685	0.174972283808103
1743.90739269684	0.209482941478967
1745.75020519685	0.305128816965748
1747.59286144684	0.242983415099673
1749.43333019684	0.326621226067857
1751.27504894685	0.370076191464136
1753.11473644685	0.426604921395125
1754.95583019685	0.372452072820209
1756.79629894684	0.481601796199953
1758.63489269685	0.462476353868425
1760.47458019685	0.523042068114194
1762.31239269684	0.520963507734109
1764.15129894685	0.644727583859691
1765.98817394685	0.653708424838044
1767.82645519685	0.739663071358649
1769.66254894685	0.694915484467685
1771.49989269684	0.768603349665426
1773.33536144685	0.75398957662216
1775.17020519685	0.794753694939288
1777.00645519685	0.749835448550158
1778.84067394684	0.849706920241744
1780.67598644685	0.828417649014568
1782.50942394685	0.922458878021814
1784.34239269685	0.949350776342527
1786.17661144684	1.04586414115354
1788.00879894684	1.00151925834109
1789.84051769684	1.06768673752941
1791.67364269685	1.02769798688544
1793.50458019685	1.03993212836843
1795.33520519684	1.01613041968412
1797.16536144685	1.07988833719958
1798.99692394684	1.0606997504365
