# Supplementary material for: Intraoperative rapid assessment of the deep muscle surgical margin of tongue squamous cell carcinoma via Raman spectroscopy
Source: Front Bioeng Biotechnol. 2024 Oct 8;12:1480279. doi: 10.3389/fbioe.2024.1480279 (PMC11493737; doi:10.3389/fbioe.2024.1480279)
Supplement: Supplementary file 4 [file DataSheet2.ZIP › Pathological grading corresponding to Raman spectroscopic data/Results of pathological grading/MDSCC/10-2-3_Raman.txt]

process from Raman raw data on 2022/8/8 10:40:42
601.541728634347	-0.172346065525886
603.653017696848	-0.192531712110053
605.76571300935	-0.163842615938563
607.876025509344	-0.224416881338982
609.985830196845	-0.0929664679108271
612.095166134346	0.0291642481686267
614.203994259347	0.241450215989147
616.314228634346	0.287580722301584
618.422119259347	0.370522865067443
620.529502071848	0.339975956500354
622.636377071845	0.336265204615557
624.742783321846	0.199466029518874
626.848681759348	0.230233339266761
628.954111446845	0.235932487072546
631.060908321848	0.31504765484263
633.165361446845	0.360594935847473
635.269345821845	0.522549287366729
637.372783321851	0.519165426751186
639.475791134348	0.475178865173007
641.578291134349	0.334774292648859
643.680283321846	0.231556714668528
645.781806759347	-0.00951877820435243
647.882861446848	-0.137907257587386
649.983408321845	-0.260113895523659
652.083486446845	-0.266243697789122
654.183056759346	-0.391721851686583
656.282158321847	-0.358753426702066
658.380752071844	-0.382523625599845
660.478877071844	-0.322657581096138
662.576533321844	-0.383430502039488
664.673642696845	-0.345377612629193
666.770361446845	-0.443514145422824
668.864658321847	-0.377114140792486
670.960361446843	-0.392874736939575
673.05559582185	-0.382720591789308
675.150283321847	-0.447196913014636
677.244502071844	-0.3404291177294
679.338330196846	-0.38818273118585
681.431611446846	-0.327112835092066
683.522470821845	-0.265039845438992
685.614814571843	-0.183298895847457
687.706611446847	-0.203250595062883
689.798017696849	-0.123300876534074
691.888877071844	-0.0984947013779447
693.977392696845	0.0104096498168644
696.067236446848	0.0394925613192356
698.156689571846	0.0125748185961641
700.243720821847	-0.0430695031342623
702.332158321846	-0.0346537124875965
704.420127071848	-0.109554945839704
706.507627071849	-0.0409488134385469
708.592783321848	0.113149922858639
710.679345821845	0.27312435275519
712.765361446844	0.300119694071583
714.849033321847	0.374192078484157
716.934111446848	0.320471723483251
719.016845821847	0.324497898767078
721.100986446847	0.234268944368694
723.184658321847	0.23626183079179
725.265908321846	0.146765920508216
727.348642696845	0.197415598722841
729.428955196847	0.177055783998441
731.510673946843	0.268829643202878
733.590048946844	0.305242582878435
735.670830196843	0.561816598994511
737.749267696847	0.76701878763464
739.829033321847	1.07584012805151
741.906533321846	1.36379793240815
743.985361446848	1.63497220846483
746.061923946847	1.57251183263932
748.139814571845	1.52863518952884
750.215361446848	1.31286351043508
752.292236446843	1.08165279968549
754.366845821845	0.823784982898729
756.440986446847	0.736825208969094
758.516533321843	0.531806211394183
760.589658321845	0.423964783058921
762.664189571846	0.252161186291147
764.736455196849	0.198341895575908
766.808173946843	0.0508510318717015
768.881298946846	0.0569084239411097
770.952080196847	-0.0651963052541475
773.022392696847	-0.080882073859442
775.092236446842	-0.192095101978282
777.163486446847	-0.150666177482719
779.232314571844	-0.290171774373817
781.300752071846	-0.272484416039447
783.368720821843	-0.375989369620129
785.438017696848	-0.344047820794657
787.504970821843	-0.43221557204717
789.571533321847	-0.360625688548311
791.637548946848	-0.450822323852833
793.704970821847	-0.375180269928478
795.770048946844	-0.443181615594625
797.834658321844	-0.398839756354988
799.898798946848	-0.434551121101947
801.962470821847	-0.331092155886154
804.025673946846	-0.356749323885538
806.088408321844	-0.233519105374228
808.150673946846	-0.223347997691121
810.214267696847	-0.0617811574089444
812.275595821844	-0.00754812608562361
814.336455196844	0.210756203181546
816.396767696846	0.301526548459293
818.456689571845	0.55879377323464
820.516142696844	0.63800254922657
822.575048946845	0.82275758080192
824.633564571846	0.781029606661434
826.691533321846	0.89388462969788
828.749033321848	0.922074662944283
830.806142696849	0.886841655166563
832.862705196847	0.73344163040241
834.918877071847	0.799655124866348
836.974502071844	0.725788175644425
839.027861446848	0.727525163227398
841.082548946848	0.911184556854863
843.136767696844	1.31161182507935
845.190517696847	1.52164016832481
847.243877071847	1.7552413133198
849.296689571845	1.8216513313499
851.349033321847	1.86843192704052
853.400908321848	1.6281562350851
855.450517696845	1.54923185349043
857.501455196845	1.38035315933266
859.551923946849	1.28939748100092
861.602002071846	1.19063635860792
863.649658321843	1.18834283503091
865.698798946843	1.01466323121846
867.747392696845	1.05672036055427
869.795517696846	0.996095688555783
871.841377071847	0.996928486540583
873.888564571844	0.913249375623792
875.935361446845	1.0223557824466
877.981611446849	0.902583830385879
880.025595821848	0.954881980883187
882.07090832185	0.847689098978776
884.115752071848	0.960414994435382
886.158408321844	0.890038632302151
888.202314571849	1.01406088489975
890.243955196845	0.994738614878798
892.287002071847	1.08193693786242
894.329502071847	1.07839991590586
896.369736446846	1.08457737808584
898.411377071847	0.885483223395823
900.450673946845	0.828801148237773
902.491377071845	0.653612582812087
904.529736446846	0.501331954232995
906.569502071849	0.357689909260017
908.607002071847	0.385039857606074
910.645752071847	0.32833686851086
912.682314571848	0.395159842765281
914.720205196849	0.414903127095045
916.755830196846	0.604489731642644
918.792783321849	0.710871577430822
920.827470821849	0.86602230085893
922.861689571848	0.989484057297545
924.89723644685	1.21498835215129
926.930517696845	1.31507972794975
928.965205196844	1.4590466433298
930.997548946845	1.51824781436397
933.029423946846	1.67125274001089
935.062705196844	1.62429028726976
937.093720821846	1.64987822784315
939.124189571845	1.61533919151245
941.156064571845	1.65743974271021
943.185673946846	1.58131847513735
945.214814571846	1.67628571585544
947.243486446845	1.65792387267967
949.273486446844	1.80033257241519
951.301220821846	1.78135959726367
953.328564571846	1.83035280369532
955.355361446847	1.75548827536835
957.383564571843	1.85110133403111
959.409423946847	1.68778446649807
961.434892696845	1.62358306555331
963.459892696847	1.4345413015854
965.484423946844	1.34149144915176
967.508486446844	1.07561576811938
969.533877071844	0.987202548583014
971.557080196846	0.825379907433074
973.579736446845	0.78486004252099
975.602002071846	0.62576131918749
977.623720821848	0.626609769706874
979.645048946848	0.579503712212727
981.665908321847	0.702287229720781
983.686298946846	0.785922465836876
985.706220821845	1.03581154973199
987.725752071845	1.19322464572298
989.744736446846	1.5505077511213
991.763330196845	2.14374904725508
993.781377071846	3.37648451864587
995.799033321848	4.67093230243702
997.816220821845	5.66042640032748
999.833017696848	5.93234686836615
1001.84926769685	5.71216966418996
1003.86512707184	4.62355283899981
1005.88043957185	3.32317233611991
1007.89536144684	2.11812616474722
1009.90801769685	1.44995403075743
1011.92200207184	0.889676416274739
1013.93551769685	0.553100945278345
1015.94864269685	0.238627535195661
1017.96129894685	0.139900081752984
1019.97340832184	0.00643247852192985
1021.98333019684	0.0554087679881263
1023.99465832184	0.081018515833108
1026.00543957185	0.133503697818583
1028.01575207185	0.0410741395582477
1030.02387707185	-0.00944394417189187
1032.03333019685	-0.281739505659345
1034.04231457185	-0.480204396822899
1036.05083019684	-0.722546839367254
1038.05715832185	-0.797320469048856
1040.06473644685	-0.970912686917245
1042.07192394685	-0.949159236401414
1044.07684582184	-1.06787959552489
1046.08309582185	-1.05368555088396
1048.08895519684	-1.12862071877947
1050.09254894685	-1.07148448104388
1052.09739269685	-1.17293688911636
1054.10004894685	-1.12868652662516
1056.10411144685	-1.17180568009616
1058.10762707185	-1.11436169127813
1060.10895519685	-1.17428994469185
1062.11161144685	-1.07280093895119
1064.11200207184	-1.07512887507892
1066.11372082185	-0.981506456016348
1068.11325207184	-1.00270983440618
1070.11403332184	-0.901167757535461
1072.11270519684	-0.938400396908946
1074.11262707185	-0.845564579627705
1076.11028332185	-0.863006289790832
1078.10934582185	-0.771650701486521
1080.10614269685	-0.806269619637987
1082.10247082185	-0.73244889493958
1084.10012707185	-0.792794472939306
1086.09559582185	-0.757192192884588
1088.09239269685	-0.802683380190587
1090.08692394685	-0.735191769454019
1092.08106457184	-0.73100543873727
1094.07645519685	-0.65281634526832
1096.06965832185	-0.696412305512752
1098.06239269684	-0.648807353089609
1100.05653332185	-0.657049704684937
1102.04833019685	-0.581018895304993
1104.03973644684	-0.652945224232383
1106.03075207185	-0.554497379780798
1108.02301769685	-0.535077454459582
1110.01309582184	-0.446853247502531
1112.00270519685	-0.387808938805847
1113.99184582185	-0.0932432665063345
1115.98231457185	0.138367490544596
1117.97059582184	0.616137560667624
1119.95840832185	1.05352270568906
1121.94583019684	1.48564207120748
1123.93278332184	1.68136892284835
1125.91926769685	1.76431444738364
1127.90708019684	1.56675231855746
1129.89262707185	1.31644870766439
1131.87778332184	1.07358519183143
1133.86247082184	1.04204497347169
1135.84668957184	1.08928917739129
1137.83051769685	1.40294685307049
1139.81387707185	1.93926116481242
1141.79684582185	2.79155113883377
1143.77926769685	3.91489197508321
1145.76129894685	5.54755061425402
1147.74286144684	7.38051016952755
1149.72403332184	9.21518962127149
1151.70473644685	10.3871320570637
1153.68497082185	10.6198584919494
1155.66473644685	9.72200992886366
1157.64411144684	8.14045530338228
1159.62301769685	6.10113765155788
1161.60145519684	4.3312979402684
1163.57778332185	3.00622022026818
1165.55536144684	2.36265716836826
1167.53247082185	1.82342488719891
1169.50918957185	1.54300224712597
1171.48543957184	1.19009220655389
1173.46122082185	1.00152566092501
1175.43661144685	0.713291448826453
1177.40973644685	0.63327949430527
1179.38418957185	0.549816616932134
1181.35825207185	0.718108659110158
1183.33184582185	0.826778501153484
1185.30325207185	0.953081805142403
1187.27598644685	1.06543764058205
1189.24825207184	1.22257371784298
1191.22004894685	1.11875082689517
1193.18965832185	1.07746444796766
1195.16059582185	1.0262638781802
1197.13114269685	1.03553461440202
1199.09942394685	0.988606052547198
1201.06903332184	1.10494564520764
1203.03645519685	1.14661528949026
1205.00520519685	1.17974459899023
1206.97356457184	1.03110883267087
1208.93965832184	0.911227118076226
1210.90708019685	0.650197253005786
1212.87223644684	0.474732692416012
1214.83879894685	0.310109368801676
1216.80489269684	0.294536314641334
1218.76879894685	0.248678350053154
1220.73403332185	0.409685663002051
1222.69708019685	0.468259207371062
1224.66137707184	0.577601329466916
1226.62356457185	0.591798773338695
1228.58528332185	0.745710013342915
1230.54833019685	0.740869693139643
1232.50911144685	0.84109024669246
1234.47129894684	0.938068435624331
1236.43122082184	1.14556847310959
1238.39254894684	1.19705730024316
1240.35161144684	1.35065890475462
1242.31028332185	1.43145602872389
1244.27020519684	1.52028755961803
1246.22801769685	1.50600921080536
1248.18536144685	1.59618979408683
1250.14395519685	1.62326632743196
1252.10043957185	1.71741419786218
1254.05645519685	1.7641223275385
1256.01208019685	1.88091916832482
1257.96895519685	1.95953387387647
1259.92372082184	2.14860138527359
1261.87793957184	2.27199273775079
1263.83184582185	2.4299324273768
1265.78700207185	2.48964173085096
1267.73997082184	2.56608708463628
1269.69247082185	2.4706757654819
1271.64458019685	2.49259615925686
1273.59629894685	2.41470859649306
1275.54754894684	2.47956533997615
1277.49833019685	2.448576691705
1279.45043957185	2.53890837675453
1281.40036144685	2.46334793250139
1283.34989269685	2.56449101231397
1285.29895519685	2.55217981398243
1287.24754894685	2.66425458720144
1289.19575207184	2.69516364647134
1291.14356457184	2.89423722852885
1293.09083019684	2.97507939894825
1295.03778332185	3.16161460731723
1296.98426769685	3.21804689600859
1298.93028332185	3.40617645274068
1300.87583019684	3.44514345496984
1302.82106457185	3.64250425722628
1304.76575207185	3.67663474355129
1306.71004894685	3.85815125077463
1308.65395519685	3.85520392361033
1310.59739269684	3.90755479229534
1312.53864269685	3.76492561787538
1314.48129894685	3.76668937761312
1316.42333019685	3.61106543802185
1318.36504894685	3.55554632979937
1320.30629894685	3.3990159096445
1322.24723644684	3.43255048498565
1324.18583019685	3.31716892191173
1326.12583019684	3.32836112097615
1328.06536144685	3.31805222402605
1330.00458019684	3.48434852051923
1331.94145519685	3.462448553358
1333.87973644684	3.59394270682586
1335.81770519685	3.57438210113816
1337.75504894684	3.61206417002327
1339.69020519685	3.36249597108872
1341.62676769685	3.15937209457752
1343.56301769685	2.77339338119481
1345.49692394684	2.52386780799486
1347.43223644684	2.10613660893364
1349.36692394685	1.90695777994017
1351.29973644684	1.62841063889448
1353.23364269684	1.51778519016983
1355.16551769685	1.19999481736869
1357.09864269684	1.0279223751391
1359.02958019685	0.832798336924753
1360.96176769684	0.746422100482732
1362.89364269684	0.53976014943791
1364.82333019684	0.488346019088567
1366.75426769685	0.373699436104801
1368.68301769685	0.282110230878175
1370.61317394685	0.110024725586811
1372.54114269685	0.0819761286382459
1374.46864269684	-0.0475356645722798
1376.39754894685	-0.0591641395181171
1378.32426769684	-0.110496484873323
1380.25223644685	-0.0555122143851179
1382.17801769685	-0.0948523864786353
1384.10348644685	0.0136495558012939
1386.03020519684	0.04832757378108
1387.95473644685	0.145910233451872
1389.88051769685	0.155178554474247
1391.80426769685	0.220987289799922
1393.72754894684	0.177560400494627
1395.65036144684	0.174127590044066
1397.57458019684	0.0732659607452888
1399.49661144685	0.0651368990042158
1401.41817394684	0.0429709819686082
1403.34098644684	0.103239001418615
1405.26176769685	0.0307648924190289
1407.18208019684	0.131202912352137
1409.10192394684	0.131352701358253
1411.02145519685	0.194270376434872
1412.94223644685	0.164670481668281
1414.86083019685	0.311829888506452
1416.77895519685	0.316799545136575
1418.69676769685	0.387445552393388
1420.61411144684	0.377291001340637
1422.53098644684	0.565585469822793
1424.44754894685	0.60969504642469
1426.36364269685	0.852072781294169
1428.27926769685	1.15620822588221
1430.19442394684	1.63008092291949
1432.11098644685	1.99011886331954
1434.02536144685	2.56402125584546
1435.93926769685	2.9674494854747
1437.85286144685	3.41758961175424
1439.76598644685	3.68534459128028
1441.67692394684	4.01023175002365
1443.58926769684	4.05790141625593
1445.50114269685	4.11858439099618
1447.41254894685	3.89339013910833
1449.32364269685	3.74065469452708
1451.23411144685	3.60701435415166
1453.14426769685	3.35768171664344
1455.05411144685	3.03166622525399
1456.96333019685	2.87325412646183
1458.87223644684	2.46929801822591
1460.77911144685	1.99298469608925
1462.68723644685	1.60257216395385
1464.59473644685	1.2692206222751
1466.50208019685	0.737629280691436
1468.40879894685	0.441247681980116
1470.31348644685	0.00765558930274324
1472.21958019684	-0.319412008211032
1474.12504894684	-0.678961799808604
1476.03020519685	-0.837611193642516
1477.93317394684	-1.15524047270068
1479.83754894685	-1.27424773585437
1481.74129894685	-1.42960989340528
1483.64317394684	-1.47648081354575
1485.54614269684	-1.52341495947235
1487.44879894685	-1.42467281121978
1489.34926769685	-1.36403493979302
1491.25114269684	-1.16800903336508
1493.15067394685	-0.985095586941497
1495.05161144685	-0.688005506852761
1496.95223644685	-0.375422775968531
1498.85067394685	0.170831814313033
1500.75036144684	0.759684209059429
1502.64786144684	1.55505686160836
1504.54676769685	2.4349325028937
1506.44348644685	3.63419677684061
1508.34161144685	4.81615252143013
1510.23739269685	6.1996085583628
1512.13473644685	7.46244119637547
1514.02973644685	8.68413243871257
1515.92442394685	9.49698838261335
1517.82036144684	10.0003851518737
1519.71426769685	9.95038132881049
1521.60926769685	9.50159998733616
1523.50239269685	8.5080230007878
1525.39489269684	7.22237307565467
1527.28879894685	5.67995650065384
1529.18051769685	4.23151819607293
1531.07192394684	2.8607477187698
1532.96458019684	1.74596128096286
1534.85504894684	0.903390365663057
1536.74520519685	0.421404570703459
1538.63489269685	0.0143562656149925
1540.52583019685	-0.184081598252845
1542.41473644685	-0.210150982157273
1544.30317394685	-0.0843256795822072
1546.19114269684	0.147073359396103
1548.07879894684	0.704701898158589
1549.96770519685	0.945966192810999
1551.85442394685	0.940457400654708
1553.74083019684	0.728965194809177
1555.62692394685	0.40048859028181
1557.51239269684	-0.174016855325107
1559.39754894685	-0.368598695131453
1561.28223644684	-0.417864662767954
1563.16661144685	-0.285559048741163
1565.05051769685	-0.117149602565974
1566.93567394685	0.117076637865097
1568.81879894685	0.251787375153839
1570.70145519685	0.577418828077839
1572.58379894684	0.818206670293279
1574.46551769684	1.13112638787689
1576.34708019685	1.43101709310224
1578.22629894684	1.82236354466693
1580.10692394685	2.0015160911428
1581.98723644685	2.22664965192814
1583.86692394685	2.2490496800547
1585.74645519685	2.25608524581878
1587.62536144684	2.14768506522938
1589.50395519685	2.17756146773533
1591.38208019684	2.17027660494759
1593.25989269685	2.29697606557681
1595.13551769685	2.45059807970796
1597.01239269685	2.77633933377217
1598.88895519685	2.92472146993273
1600.76504894685	3.14932660965192
1602.64067394684	3.22964358656949
1604.51442394685	3.33102082180872
1606.38926769685	3.29689467256091
1608.26364269685	3.40482681786617
1610.13770519684	3.40689277015622
1612.00973644685	3.52598757713281
1613.88301769684	3.46993083780617
1615.75583019685	3.39990756946082
1617.62661144685	3.2324795770744
1619.49864269685	3.13992630004788
1621.37020519685	2.91816280642939
1623.23973644685	2.88599095799842
1625.11051769685	2.78717001511632
1626.97926769685	2.84138826678276
1628.84926769685	2.8728048429345
1630.71879894684	3.0746549193116
1632.58629894684	3.21539047388768
1634.45504894685	3.54476042436033
1636.32176769685	3.7895933455988
1638.18973644685	4.21835800240797
1640.05567394685	4.58076310003605
1641.92270519685	5.01192058418567
1643.78786144685	5.39231261778727
1645.65254894684	5.82022783045855
1647.51833019684	5.98257134917179
1649.38223644685	6.10677554082298
1651.24739269685	6.03607191318881
1653.11036144684	5.86278307029073
1654.97301769684	5.55349733983937
1656.83692394685	5.28318958088886
1658.69879894684	4.89185929338706
1660.56176769685	4.62542751570166
1662.42286144684	4.32782716727939
1664.28348644685	4.12483642929467
1666.14364269684	3.8827139140505
1668.00504894685	3.70877074353291
1669.86442394684	3.43622701242629
1671.72348644684	3.21307387284079
1673.58208019684	2.90030331956123
1675.44192394684	2.64464619912525
1677.29973644685	2.39334305325403
1679.15708019684	2.22864820516915
1681.01411144685	2.02091676870458
1682.87067394685	1.86131073651455
1684.72676769685	1.66269865886991
1686.58426769685	1.54544746096579
1688.43958019685	1.31230536345245
1690.29458019685	1.13580933849136
1692.14911144685	0.933941380145512
1694.00317394684	0.736860008334389
1695.85692394685	0.465480233829453
1697.71036144685	0.287680542670643
1699.56333019685	0.0426429324922708
1701.41583019685	-0.0750541009039409
1703.26801769685	-0.221905601146716
1705.11973644685	-0.294069566189108
1706.97114269684	-0.43825106754835
1708.82208019685	-0.463608099626413
1710.67254894684	-0.629272196181887
1712.52270519685	-0.714578471241651
1714.37239269685	-0.854994912552939
1716.22176769685	-0.891596663204211
1718.07067394685	-1.01592170588566
1719.91754894684	-1.04162550608939
1721.76583019684	-1.09697897348138
1723.61348644685	-1.00051684593893
1725.46083019685	-0.961757950823795
1727.30770519684	-0.776560255300069
1729.15270519685	-0.668562439697553
1730.99879894684	-0.458595501731111
1732.84458019684	-0.373458249908424
1734.68989269685	-0.227398636346322
1736.53317394685	-0.200651305580777
1738.37770519685	-0.0380054204982514
1740.22192394684	-0.0243057707444905
1742.06567394685	0.0345797091303837
1743.90739269684	0.0537667767354151
1745.75020519685	0.132909110503817
1747.59286144684	0.0941948258434309
1749.43333019684	0.177901248866306
1751.27504894685	0.171703843819529
1753.11473644685	0.245530281329707
1754.95583019685	0.226185477623005
1756.79629894684	0.343896986972112
1758.63489269685	0.375003815359833
1760.47458019685	0.470111577632707
1762.31239269684	0.514151478698949
1764.15129894685	0.58190866001226
1765.98817394685	0.550438663958857
1767.82645519685	0.561184504398511
1769.66254894685	0.582033860316159
1771.49989269684	0.579149210998139
1773.33536144685	0.556547059464634
1775.17020519685	0.618634467503199
1777.00645519685	0.575518268041009
1778.84067394684	0.59208365108077
1780.67598644685	0.591489539561792
1782.50942394685	0.70709979388883
1784.34239269685	0.659146901409542
1786.17661144684	0.7913447779504
1788.00879894684	0.77386611560155
1789.84051769684	0.769518992784185
1791.67364269685	0.707522753356869
1793.50458019685	0.787819122935588
1795.33520519684	0.685407567717675
1797.16536144685	0.676357874599262
1798.99692394684	0.677379470966059
