# Supplementary material for: Intraoperative rapid assessment of the deep muscle surgical margin of tongue squamous cell carcinoma via Raman spectroscopy
Source: Front Bioeng Biotechnol. 2024 Oct 8;12:1480279. doi: 10.3389/fbioe.2024.1480279 (PMC11493737; doi:10.3389/fbioe.2024.1480279)
Supplement: Supplementary file 4 [file DataSheet2.ZIP › Pathological grading corresponding to Raman spectroscopic data/Results of pathological grading/MDSCC/10-2-4_Raman.txt]

process from Raman raw data on 2022/8/8 10:40:42
601.541728634347	0.0317873089321381
603.653017696848	-0.0209323080791535
605.76571300935	-0.00991540450144157
607.876025509344	-0.0807387699551896
609.985830196845	0.0737257860644434
612.095166134346	0.0677112849144805
614.203994259347	0.230159936817699
616.314228634346	0.256722696664355
618.422119259347	0.312875778500228
620.529502071848	0.28234978690773
622.636377071845	0.307067306216538
624.742783321846	0.22888125111109
626.848681759348	0.307843831266496
628.954111446845	0.295097926283546
631.060908321848	0.33012079707953
633.165361446845	0.322254776621435
635.269345821845	0.427817832429241
637.372783321851	0.327861884834192
639.475791134348	0.307340311516555
641.578291134349	0.146655023692006
643.680283321846	0.10328851689178
645.781806759347	-0.136156467316738
647.882861446848	-0.184407475746355
649.983408321845	-0.282442302297397
652.083486446845	-0.241228256153221
654.183056759346	-0.370223132232439
656.282158321847	-0.318184273311488
658.380752071844	-0.361179475434597
660.478877071844	-0.352266114746328
662.576533321844	-0.433111798173741
664.673642696845	-0.402734506052497
666.770361446845	-0.474031116701838
668.864658321847	-0.450597984387258
670.960361446843	-0.476695997411582
673.05559582185	-0.455441187273323
675.150283321847	-0.480121499117303
677.244502071844	-0.392524281255163
679.338330196846	-0.454996951661485
681.431611446846	-0.35150772234104
683.522470821845	-0.307799680041342
685.614814571843	-0.211618816015829
687.706611446847	-0.295589078628268
689.798017696849	-0.153207775866491
691.888877071844	-0.186593011564469
693.977392696845	-0.109445986294958
696.067236446848	-0.106936901751538
698.156689571846	-0.0739472327529711
700.243720821847	-0.122427620053571
702.332158321846	-0.0439801062107676
704.420127071848	-0.0590354327694911
706.507627071849	0.0285286173756276
708.592783321848	0.155752997638189
710.679345821845	0.274342756637395
712.765361446844	0.244148468487623
714.849033321847	0.297652118992573
716.934111446848	0.235686717194142
719.016845821847	0.250584257088462
721.100986446847	0.174436406521778
723.184658321847	0.206655397676769
725.265908321846	0.0924248198762996
727.348642696845	0.0916542536496081
729.428955196847	0.0998490496873217
731.510673946843	0.183987527336228
733.590048946844	0.24447617436104
735.670830196843	0.484252076752142
737.749267696847	0.73004297447946
739.829033321847	1.04373482671551
741.906533321846	1.36438632405708
743.985361446848	1.65003232561537
746.061923946847	1.67774269478133
748.139814571845	1.58552109279978
750.215361446848	1.31112875689209
752.292236446843	1.03814797460035
754.366845821845	0.748320915340372
756.440986446847	0.652334671929651
758.516533321843	0.506444919532953
760.589658321845	0.490356314926146
762.664189571846	0.368937638317192
764.736455196849	0.294414132837318
766.808173946843	0.156501736563285
768.881298946846	0.187524339942286
770.952080196847	0.067879206832572
773.022392696847	0.125170788688706
775.092236446842	0.127631034256751
777.163486446847	0.231362955742071
779.232314571844	0.161566448040446
781.300752071846	0.232354033622272
783.368720821843	0.106638002529081
785.438017696848	0.0829806446882913
787.504970821843	-0.0538967286732657
789.571533321847	-0.021312427385368
791.637548946848	-0.173833693434744
793.704970821847	-0.136340199792784
795.770048946844	-0.209898095482913
797.834658321844	-0.13446637033482
799.898798946848	-0.201783167393444
801.962470821847	-0.113436637248327
804.025673946846	-0.0966149380201955
806.088408321844	0.00847376465185334
808.150673946846	-0.00105870237624117
810.214267696847	0.150496814910156
812.275595821844	0.207637215042951
814.336455196844	0.323081882603532
816.396767696846	0.40240319686805
818.456689571845	0.579811793150895
820.516142696844	0.591360025378236
822.575048946845	0.709130281623061
824.633564571846	0.69006311262126
826.691533321846	0.681551515158105
828.749033321848	0.542476628179173
830.806142696849	0.549479542706877
832.862705196847	0.46353329428959
834.918877071847	0.512498295449888
836.974502071844	0.503317607028521
839.027861446848	0.671178231977052
841.082548946848	0.799270200322866
843.136767696844	1.06905093888437
845.190517696847	1.16171214148471
847.243877071847	1.34355476254626
849.296689571845	1.34415193617525
851.349033321847	1.27740461188404
853.400908321848	1.13225445454705
855.450517696845	1.08996082737718
857.501455196845	0.925030182969124
859.551923946849	0.838701655620781
861.602002071846	0.77417608403249
863.649658321843	0.734726039660274
865.698798946843	0.621843044029447
867.747392696845	0.650369472401565
869.795517696846	0.603366125856809
871.841377071847	0.646493978516475
873.888564571844	0.543616079195743
875.935361446845	0.618042324021246
877.981611446849	0.525786003356643
880.025595821848	0.574988014538349
882.07090832185	0.502919767740764
884.115752071848	0.602442798613623
886.158408321844	0.535648520209094
888.202314571849	0.634098938134969
890.243955196845	0.571566415632418
892.287002071847	0.601769444883672
894.329502071847	0.528122354890826
896.369736446846	0.517137462567462
898.411377071847	0.332982071756391
900.450673946845	0.299653207030445
902.491377071845	0.186136448518283
904.529736446846	0.136279583852001
906.569502071849	0.0118274076656064
908.607002071847	0.0723774680475344
910.645752071847	0.0150667616538271
912.682314571848	0.0793105864818529
914.720205196849	0.048485197547194
916.755830196846	0.173798587288758
918.792783321849	0.18639529411098
920.827470821849	0.299654002660702
922.861689571848	0.285212597779008
924.89723644685	0.423318263721058
926.930517696845	0.490030705666385
928.965205196844	0.61321162496921
930.997548946845	0.634843525082829
933.029423946846	0.817452331692067
935.062705196844	0.793013264043054
937.093720821846	0.798588757844612
939.124189571845	0.771016379652423
941.156064571845	0.818199726171713
943.185673946846	0.745982220181531
945.214814571846	0.818419809438097
947.243486446845	0.796373837555251
949.273486446844	0.849899437644837
951.301220821846	0.837820190981319
953.328564571846	0.876860222620735
955.355361446847	0.818273148889432
957.383564571843	0.866931142872886
959.409423946847	0.798301332488109
961.434892696845	0.759406004651765
963.459892696847	0.66152761690492
965.484423946844	0.668387453963902
967.508486446844	0.557096794046203
969.533877071844	0.520149184244502
971.557080196846	0.450219981141657
973.579736446845	0.462525283362538
975.602002071846	0.3204139134738
977.623720821848	0.323469559863526
979.645048946848	0.333221007175666
981.665908321847	0.400800712960546
983.686298946846	0.415289904014628
985.706220821845	0.596969800744176
987.725752071845	0.720470356176833
989.744736446846	0.902615294022524
991.763330196845	1.28044328772205
993.781377071846	2.03460807210342
995.799033321848	2.85012828429436
997.816220821845	3.43008637960651
999.833017696848	3.60051223810771
1001.84926769685	3.41622961609366
1003.86512707184	2.71079707937207
1005.88043957185	1.90874839446488
1007.89536144684	1.11963209203716
1009.90801769685	0.640451079309656
1011.92200207184	0.256615711355153
1013.93551769685	0.0480574483887892
1015.94864269685	-0.217103923802284
1017.96129894685	-0.261995955442785
1019.97340832184	-0.299856181412224
1021.98333019684	-0.253234993205893
1023.99465832184	-0.272753579888217
1026.00543957185	-0.258197051627064
1028.01575207185	-0.338095675497897
1030.02387707185	-0.383998071087603
1032.03333019685	-0.555415026099723
1034.04231457185	-0.65647391289383
1036.05083019684	-0.803803666453319
1038.05715832185	-0.811522488573331
1040.06473644685	-0.975050696526637
1042.07192394685	-0.92028802054935
1044.07684582184	-0.998039548731896
1046.08309582185	-0.94000908312853
1048.08895519684	-1.0418546542025
1050.09254894685	-0.932361023886017
1052.09739269685	-1.02936124272188
1054.10004894685	-0.960191444150041
1056.10411144685	-0.981816567914422
1058.10762707185	-0.876769827912256
1060.10895519685	-0.93968978082782
1062.11161144685	-0.799360565827044
1064.11200207184	-0.833004429006252
1066.11372082185	-0.762337377082844
1068.11325207184	-0.790582722989939
1070.11403332184	-0.650443964087174
1072.11270519684	-0.684816966886984
1074.11262707185	-0.569394158053115
1076.11028332185	-0.612508073531245
1078.10934582185	-0.497327451061807
1080.10614269685	-0.506041493652219
1082.10247082185	-0.45367341837175
1084.10012707185	-0.474636832804492
1086.09559582185	-0.416743365811044
1088.09239269685	-0.475169760114966
1090.08692394685	-0.425765773722958
1092.08106457184	-0.41416664891878
1094.07645519685	-0.326833454713807
1096.06965832185	-0.338958451185647
1098.06239269684	-0.28689414100208
1100.05653332185	-0.310816443195876
1102.04833019685	-0.229550993582109
1104.03973644684	-0.363855170523635
1106.03075207185	-0.32527812779594
1108.02301769685	-0.30667153714856
1110.01309582184	-0.237596512309921
1112.00270519685	-0.274036191000107
1113.99184582185	-0.0299197381012846
1115.98231457185	0.138647730138189
1117.97059582184	0.442207280227535
1119.95840832185	0.755345427159369
1121.94583019684	1.10738141019576
1123.93278332184	1.22011760307188
1125.91926769685	1.28159480751276
1127.90708019684	1.12871738972572
1129.89262707185	0.890898921956051
1131.87778332184	0.639102247610737
1133.86247082184	0.585259730250584
1135.84668957184	0.538042144011854
1137.83051769685	0.713138656883984
1139.81387707185	0.947841626136295
1141.79684582185	1.45206020238044
1143.77926769685	2.0373283489705
1145.76129894685	3.0136435953051
1147.74286144684	4.02019828998354
1149.72403332184	5.13063154923984
1151.70473644685	5.77673571727522
1153.68497082185	5.93502151935729
1155.66473644685	5.3976096753494
1157.64411144684	4.53297926771577
1159.62301769685	3.4011026315776
1161.60145519684	2.468490470734
1163.57778332185	1.80315794231879
1165.55536144684	1.4735252393279
1167.53247082185	1.20634908460204
1169.50918957185	1.0542485111057
1171.48543957184	0.805375839901387
1173.46122082185	0.649931742945824
1175.43661144685	0.387585228936331
1177.40973644685	0.308036808312124
1179.38418957185	0.247190806901699
1181.35825207185	0.308944342628308
1183.33184582185	0.334249721951011
1185.30325207185	0.518344358595044
1187.27598644685	0.504673725247471
1189.24825207184	0.573366835551582
1191.22004894685	0.552864314414848
1193.18965832185	0.548703783754604
1195.16059582185	0.470350225191453
1197.13114269685	0.564481186227397
1199.09942394685	0.52997781118296
1201.06903332184	0.594103040004995
1203.03645519685	0.611563544358035
1205.00520519685	0.677363715700722
1206.97356457184	0.555591353605109
1208.93965832184	0.534847868999719
1210.90708019685	0.412745614511095
1212.87223644684	0.401963487624499
1214.83879894685	0.321071904415845
1216.80489269684	0.39862231952668
1218.76879894685	0.395822978160169
1220.73403332185	0.55628737938568
1222.69708019685	0.585633209972002
1224.66137707184	0.707635475478241
1226.62356457185	0.729068616713192
1228.58528332185	0.897547087681659
1230.54833019685	0.870661700316816
1232.50911144685	0.962822342828787
1234.47129894684	0.993828327849599
1236.43122082184	1.11967145733342
1238.39254894684	1.12797083455308
1240.35161144684	1.27143844945468
1242.31028332185	1.31218319878496
1244.27020519684	1.41522900043742
1246.22801769685	1.44463115931154
1248.18536144685	1.51910363229644
1250.14395519685	1.54781845614747
1252.10043957185	1.64878117948288
1254.05645519685	1.69352561794284
1256.01208019685	1.75034047710872
1257.96895519685	1.79412935352821
1259.92372082184	1.93397811029152
1261.87793957184	1.98832213870449
1263.83184582185	2.07494660230313
1265.78700207185	2.07763667884944
1267.73997082184	2.1096402984704
1269.69247082185	2.01915915636533
1271.64458019685	2.03666190504359
1273.59629894685	1.97791895463376
1275.54754894684	2.08800248184673
1277.49833019685	2.09513289274091
1279.45043957185	2.16699977030632
1281.40036144685	2.15595333199366
1283.34989269685	2.22317318602782
1285.29895519685	2.19661149441066
1287.24754894685	2.31754863974439
1289.19575207184	2.36966321681797
1291.14356457184	2.52685559396096
1293.09083019684	2.62175970773967
1295.03778332185	2.80428056297163
1296.98426769685	2.86402208864672
1298.93028332185	3.02614463957153
1300.87583019684	3.04597856593406
1302.82106457185	3.31041062462683
1304.76575207185	3.34830653501655
1306.71004894685	3.4606130433248
1308.65395519685	3.43174047683485
1310.59739269684	3.47515095879731
1312.53864269685	3.24972445513052
1314.48129894685	3.22114842366554
1316.42333019685	3.02531999909684
1318.36504894685	2.94884227392228
1320.30629894685	2.81587915977076
1322.24723644684	2.80520733831381
1324.18583019685	2.66732417507899
1326.12583019684	2.77236308149233
1328.06536144685	2.78325776702968
1330.00458019684	2.90673488418645
1331.94145519685	2.95690192677776
1333.87973644684	3.13066201813808
1335.81770519685	3.03662534753241
1337.75504894684	3.0623394531242
1339.69020519685	2.88222103853488
1341.62676769685	2.72234658520333
1343.56301769685	2.39684638572325
1345.49692394684	2.30352814867632
1347.43223644684	1.99874451237898
1349.36692394685	1.88731315818995
1351.29973644684	1.68231360225724
1353.23364269684	1.66266656804606
1355.16551769685	1.3958054921581
1357.09864269684	1.32732366566299
1359.02958019685	1.16091194989647
1360.96176769684	1.12078985652366
1362.89364269684	0.97788425559807
1364.82333019684	1.00370946661084
1366.75426769685	0.912624823762513
1368.68301769685	0.890961441396996
1370.61317394685	0.765144852837977
1372.54114269685	0.685929950803825
1374.46864269684	0.561186417318282
1376.39754894685	0.514280132801929
1378.32426769684	0.407046143501589
1380.25223644685	0.420563381042228
1382.17801769685	0.419113301108041
1384.10348644685	0.49122173177858
1386.03020519684	0.520681790902898
1387.95473644685	0.636235076405796
1389.88051769685	0.613010241055207
1391.80426769685	0.67712526626687
1393.72754894684	0.63710323713795
1395.65036144684	0.638554289904562
1397.57458019684	0.524323953246835
1399.49661144685	0.540887815756776
1401.41817394684	0.432515139796465
1403.34098644684	0.422735084523168
1405.26176769685	0.322185936566598
1407.18208019684	0.332710593036666
1409.10192394684	0.310779161562976
1411.02145519685	0.348368013143016
1412.94223644685	0.319079892902693
1414.86083019685	0.424367037359985
1416.77895519685	0.469658479637076
1418.69676769685	0.527020565847948
1420.61411144684	0.527717116438424
1422.53098644684	0.687888210877844
1424.44754894685	0.757950176778564
1426.36364269685	0.932246829178325
1428.27926769685	1.09962823561554
1430.19442394684	1.45223445966533
1432.11098644685	1.66116048300896
1434.02536144685	2.00117273278414
1435.93926769685	2.24366996295788
1437.85286144685	2.56044845841964
1439.76598644685	2.7098520217248
1441.67692394684	2.96377213217184
1443.58926769684	2.97867220142749
1445.50114269685	3.01601744256007
1447.41254894685	2.84901788390988
1449.32364269685	2.70087977419817
1451.23411144685	2.47383068339033
1453.14426769685	2.27321307461287
1455.05411144685	2.02424695437503
1456.96333019685	1.88346989390541
1458.87223644684	1.64535433202545
1460.77911144685	1.3542219377735
1462.68723644685	1.10465316851509
1464.59473644685	0.852423461413451
1466.50208019685	0.524021428029357
1468.40879894685	0.283298433070541
1470.31348644685	0.019818658684926
1472.21958019684	-0.200431482725605
1474.12504894684	-0.426622647424693
1476.03020519685	-0.529382469164688
1477.93317394684	-0.744595292585871
1479.83754894685	-0.832428713202376
1481.74129894685	-0.97309329036537
1483.64317394684	-1.0321485463258
1485.54614269684	-1.16182698404884
1487.44879894685	-1.12864435142026
1489.34926769685	-1.16533485877355
1491.25114269684	-1.07411642375229
1493.15067394685	-1.02769737999867
1495.05161144685	-0.841309574373298
1496.95223644685	-0.714381028729349
1498.85067394685	-0.385755839306285
1500.75036144684	-0.102448361459096
1502.64786144684	0.340775652266331
1504.54676769685	0.783897902496676
1506.44348644685	1.45436656211922
1508.34161144685	2.05848322119809
1510.23739269685	2.82883999458102
1512.13473644685	3.51768067235497
1514.02973644685	4.20969131448587
1515.92442394685	4.62362181785556
1517.82036144684	4.8789235202897
1519.71426769685	4.84552722929246
1521.60926769685	4.57625571254914
1523.50239269685	4.0042621517407
1525.39489269684	3.33802557519971
1527.28879894685	2.49532560074823
1529.18051769685	1.73002099422987
1531.07192394684	0.977475247037489
1532.96458019684	0.408419479588446
1534.85504894684	-0.0798312568901167
1536.74520519685	-0.237643567226741
1538.63489269685	-0.476553725147568
1540.52583019685	-0.47020459772682
1542.41473644685	-0.448934819362222
1544.30317394685	-0.215263356131032
1546.19114269684	0.0628696309514964
1548.07879894684	0.699560084184071
1549.96770519685	0.994248869987956
1551.85442394685	1.00675149708186
1553.74083019684	0.874791063781657
1555.62692394685	0.610937384363609
1557.51239269684	0.116828081861911
1559.39754894685	-0.133784838114138
1561.28223644684	-0.092977660184971
1563.16661144685	0.0458255101851819
1565.05051769685	0.160228386874849
1566.93567394685	0.336747658896996
1568.81879894685	0.49036539867376
1570.70145519685	0.733942234736617
1572.58379894684	0.935804031460719
1574.46551769684	1.21398842971161
1576.34708019685	1.50213342395352
1578.22629894684	1.86285388127425
1580.10692394685	2.02561515393435
1581.98723644685	2.20771027242776
1583.86692394685	2.22528688909222
1585.74645519685	2.22041293976872
1587.62536144684	2.08061002320767
1589.50395519685	2.11114000446332
1591.38208019684	2.03711658996775
1593.25989269685	2.10368557675096
1595.13551769685	2.1304942520907
1597.01239269685	2.37837523569686
1598.88895519685	2.40131785457442
1600.76504894685	2.51516581382612
1602.64067394684	2.55467885344549
1604.51442394685	2.63883250537378
1606.38926769685	2.52708096090379
1608.26364269685	2.62360369183386
1610.13770519684	2.62857643885431
1612.00973644685	2.69558280537927
1613.88301769684	2.64302875389919
1615.75583019685	2.65624785586232
1617.62661144685	2.52635982247367
1619.49864269685	2.5007004027706
1621.37020519685	2.29764326531301
1623.23973644685	2.2146082118567
1625.11051769685	2.08469077318452
1626.97926769685	2.08736488171297
1628.84926769685	2.09017591996698
1630.71879894684	2.21975772415905
1632.58629894684	2.26464025247651
1634.45504894685	2.47798866082584
1636.32176769685	2.55758722838655
1638.18973644685	2.74753095708584
1640.05567394685	2.87652426894689
1641.92270519685	3.16366605423312
1643.78786144685	3.30202279455261
1645.65254894684	3.57089779024673
1647.51833019684	3.63434015052658
1649.38223644685	3.79384655757679
1651.24739269685	3.75357550755851
1653.11036144684	3.69675600917424
1654.97301769684	3.52543899177033
1656.83692394685	3.39904334742349
1658.69879894684	3.14760425006722
1660.56176769685	2.96372980924141
1662.42286144684	2.76268719569509
1664.28348644685	2.67458934091792
1666.14364269684	2.43254588231486
1668.00504894685	2.317681367821
1669.86442394684	2.10576145430707
1671.72348644684	1.95936071636402
1673.58208019684	1.71170287857078
1675.44192394684	1.60314229445368
1677.29973644685	1.42027495674603
1679.15708019684	1.32313937068483
1681.01411144685	1.1636410224481
1682.87067394685	1.076333643184
1684.72676769685	0.90128684160149
1686.58426769685	0.839110527197988
1688.43958019685	0.658089496743457
1690.29458019685	0.559103693705367
1692.14911144685	0.387526856852702
1694.00317394684	0.285808580829894
1695.85692394685	0.0941942935427278
1697.71036144685	0.0622235702481078
1699.56333019685	-0.102819843453062
1701.41583019685	-0.141146364077002
1703.26801769685	-0.207810593612919
1705.11973644685	-0.23213878081458
1706.97114269684	-0.364165542803562
1708.82208019685	-0.322107124383194
1710.67254894684	-0.442283955797194
1712.52270519685	-0.449790677046991
1714.37239269685	-0.567213526605769
1716.22176769685	-0.558667159925761
1718.07067394685	-0.652897811070119
1719.91754894684	-0.637343651377364
1721.76583019684	-0.69578808551816
1723.61348644685	-0.594786659511726
1725.46083019685	-0.551148295193684
1727.30770519684	-0.434539214715272
1729.15270519685	-0.364981594917083
1730.99879894684	-0.229726666721348
1732.84458019684	-0.184256676104582
1734.68989269685	-0.124107834872802
1736.53317394685	-0.120417860603794
1738.37770519685	-0.0047769492931593
1740.22192394684	0.0338071048907125
1742.06567394685	0.0367681012705816
1743.90739269684	0.0272985351493276
1745.75020519685	0.102682035609917
1747.59286144684	0.0221624188111491
1749.43333019684	0.0424352535834487
1751.27504894685	0.0998351949695291
1753.11473644685	0.175042411069256
1754.95583019685	0.11994127785303
1756.79629894684	0.222447481734235
1758.63489269685	0.205295295044181
1760.47458019685	0.260721726198398
1762.31239269684	0.287188859452755
1764.15129894685	0.39352346800851
1765.98817394685	0.366042231332159
1767.82645519685	0.42988857801393
1769.66254894685	0.368092536091552
1771.49989269684	0.380837273198949
1773.33536144685	0.355139938924765
1775.17020519685	0.440734983062555
1777.00645519685	0.400224614466111
1778.84067394684	0.477175166235213
1780.67598644685	0.471717909153682
1782.50942394685	0.52903621833525
1784.34239269685	0.481699841724407
1786.17661144684	0.573479405825594
1788.00879894684	0.518467530186996
1789.84051769684	0.52360934353726
1791.67364269685	0.475070779734949
1793.50458019685	0.521233792841514
1795.33520519684	0.409664373558201
1797.16536144685	0.422113933089008
1798.99692394684	0.389638893168609
