# Supplementary material for: Intraoperative rapid assessment of the deep muscle surgical margin of tongue squamous cell carcinoma via Raman spectroscopy
Source: Front Bioeng Biotechnol. 2024 Oct 8;12:1480279. doi: 10.3389/fbioe.2024.1480279 (PMC11493737; doi:10.3389/fbioe.2024.1480279)
Supplement: Supplementary file 4 [file DataSheet2.ZIP › Pathological grading corresponding to Raman spectroscopic data/Results of pathological grading/MDSCC/2-1-1_Raman.txt]

process from Raman raw data on 2022/8/8 10:36:40
601.541728634347	1.0511716473988
603.653017696848	0.968598017976461
605.76571300935	0.955506839144817
607.876025509344	0.899261289690088
609.985830196845	0.996577042021471
612.095166134346	1.00302971746348
614.203994259347	1.13013634676642
616.314228634346	1.17691646869528
618.422119259347	1.28477785567796
620.529502071848	1.24609192081942
622.636377071845	1.25126484963252
624.742783321846	1.20157200789836
626.848681759348	1.19068028313424
628.954111446845	1.09275495733419
631.060908321848	1.07432386849783
633.165361446845	1.01499980991559
635.269345821845	1.04544015536482
637.372783321851	1.01304250960388
639.475791134348	0.970630280974802
641.578291134349	0.862841017368879
643.680283321846	0.812420574987868
645.781806759347	0.55058390742488
647.882861446848	0.387506782148677
649.983408321845	0.241465819945972
652.083486446845	0.164215854180867
654.183056759346	0.0479134565569268
656.282158321847	0.0942333810036189
658.380752071844	0.0343621499786479
660.478877071844	0.0675044386286174
662.576533321844	0.0119257908096699
664.673642696845	0.0376735911226831
666.770361446845	-0.0557004105793908
668.864658321847	-0.0383114171587238
670.960361446843	-0.109936743216622
673.05559582185	-0.056695737691598
675.150283321847	-0.142251106853166
677.244502071844	0.00060055931635361
679.338330196846	-0.0586774117419964
681.431611446846	-0.0273258430805754
683.522470821845	-0.0512917346794097
685.614814571843	0.0255709677726657
687.706611446847	-0.0853611378222752
689.798017696849	0.0533030716487986
691.888877071844	0.0668227388865716
693.977392696845	0.119260054220547
696.067236446848	0.135864129039135
698.156689571846	0.0913147296287775
700.243720821847	-0.00187912216571817
702.332158321846	0.0194858955935331
704.420127071848	-0.0139956404916859
706.507627071849	0.045321160569415
708.592783321848	0.133682056812887
710.679345821845	0.232660319555066
712.765361446844	0.198153546588941
714.849033321847	0.238725978444762
716.934111446848	0.152359394130485
719.016845821847	0.160251901284482
721.100986446847	0.0563043264819498
723.184658321847	0.0586631339384383
725.265908321846	-0.0456721959013464
727.348642696845	-0.0688565838150623
729.428955196847	-0.12104554528355
731.510673946843	-0.0764226860252109
733.590048946844	-0.0650071832114065
735.670830196843	0.0837487135775916
737.749267696847	0.171996531486371
739.829033321847	0.353955464478418
741.906533321846	0.507483220012688
743.985361446848	0.723460473936598
746.061923946847	0.699395547012244
748.139814571845	0.71527839942658
750.215361446848	0.598230221223844
752.292236446843	0.501108014253532
754.366845821845	0.281541238614238
756.440986446847	0.267181504858399
758.516533321843	0.153307506567273
760.589658321845	0.136656414556654
762.664189571846	0.0119389819422793
764.736455196849	0.00326824464525544
766.808173946843	-0.124022711503869
768.881298946846	-0.122098330956732
770.952080196847	-0.217272540465416
773.022392696847	-0.179377392452068
775.092236446842	-0.212788978965477
777.163486446847	-0.120760010619676
779.232314571844	-0.210121203133156
781.300752071846	-0.176969930979482
783.368720821843	-0.255970041447426
785.438017696848	-0.277812401991127
787.504970821843	-0.401761718862645
789.571533321847	-0.331343575033145
791.637548946848	-0.426789525569006
793.704970821847	-0.434135671125915
795.770048946844	-0.448203717890294
797.834658321844	-0.394787356271394
799.898798946848	-0.463993015568491
801.962470821847	-0.365327152784829
804.025673946846	-0.328966252573508
806.088408321844	-0.277046827182431
808.150673946846	-0.293115416399701
810.214267696847	-0.147304125816476
812.275595821844	-0.14256852927133
814.336455196844	-0.0546307284858187
816.396767696846	-0.017564951279212
818.456689571845	0.138097284491522
820.516142696844	0.135601694353795
822.575048946845	0.264793974623529
824.633564571846	0.263822514049082
826.691533321846	0.334455383610106
828.749033321848	0.229203343348104
830.806142696849	0.299747120366021
832.862705196847	0.245794713821397
834.918877071847	0.331824362751007
836.974502071844	0.32325401751342
839.027861446848	0.490580359137226
841.082548946848	0.600704306552046
843.136767696844	0.834904902450177
845.190517696847	0.962665120269662
847.243877071847	1.13934546716135
849.296689571845	1.23862374286463
851.349033321847	1.28019040207542
853.400908321848	1.20510831251755
855.450517696845	1.14493644246241
857.501455196845	1.06967535020146
859.551923946849	0.951193952351986
861.602002071846	0.841172572237383
863.649658321843	0.816677364838228
865.698798946843	0.738889071891293
867.747392696845	0.722213805479072
869.795517696846	0.707801785389705
871.841377071847	0.742231678871065
873.888564571844	0.624944002602803
875.935361446845	0.686714957823369
877.981611446849	0.559071969948747
880.025595821848	0.512691066148307
882.07090832185	0.377862855124818
884.115752071848	0.40232577704063
886.158408321844	0.296065690662658
888.202314571849	0.362048177512065
890.243955196845	0.295764835091575
892.287002071847	0.312524065160147
894.329502071847	0.251918861695998
896.369736446846	0.222454751725081
898.411377071847	0.0758203237753321
900.450673946845	0.112563886159847
902.491377071845	0.00594175466500246
904.529736446846	0.0077819794231857
906.569502071849	-0.0425189572401052
908.607002071847	0.0897143156126958
910.645752071847	0.061715677446756
912.682314571848	0.207242999930941
914.720205196849	0.253400354120174
916.755830196846	0.403700123028784
918.792783321849	0.416674177285046
920.827470821849	0.513474589746352
922.861689571848	0.48080830120125
924.89723644685	0.535292507017715
926.930517696845	0.580518788101529
928.965205196844	0.669137215041872
930.997548946845	0.745403777018851
933.029423946846	0.895783267910303
935.062705196844	0.915250784806858
937.093720821846	0.951589391914069
939.124189571845	0.935908779741226
941.156064571845	0.906901871993341
943.185673946846	0.839841149668644
945.214814571846	0.860174121580314
947.243486446845	0.778852496418807
949.273486446844	0.771504180100919
951.301220821846	0.725108485160774
953.328564571846	0.731020847952948
955.355361446847	0.726237546385875
957.383564571843	0.768432118933845
959.409423946847	0.773017670648244
961.434892696845	0.84132761199416
963.459892696847	0.801125784195307
965.484423946844	0.823703683496717
967.508486446844	0.789912782772063
969.533877071844	0.791431752621264
971.557080196846	0.725595394664282
973.579736446845	0.788386811656352
975.602002071846	0.688862808187508
977.623720821848	0.707249306943083
979.645048946848	0.657403085457503
981.665908321847	0.71712773509816
983.686298946846	0.71095454371283
985.706220821845	0.800204776225797
987.725752071845	0.813527423958845
989.744736446846	0.925798212745292
991.763330196845	1.00855384282374
993.781377071846	1.36139997394235
995.799033321848	1.81394328171558
997.816220821845	2.31645713510008
999.833017696848	2.44871042094246
1001.84926769685	2.45083866641392
1003.86512707184	2.08437849972066
1005.88043957185	1.59118538142747
1007.89536144684	1.0026059167937
1009.90801769685	0.718243714911353
1011.92200207184	0.495098804177843
1013.93551769685	0.381422669536875
1015.94864269685	0.204894063667382
1017.96129894685	0.103746077792323
1019.97340832184	0.00205175813511005
1021.98333019684	0.0541772506189773
1023.99465832184	0.0545640436656072
1026.00543957185	0.138457013742538
1028.01575207185	0.154184798895869
1030.02387707185	0.164125112676771
1032.03333019685	0.00961256721714676
1034.04231457185	-0.111892896804534
1036.05083019684	-0.218020571078114
1038.05715832185	-0.222493359390398
1040.06473644685	-0.306743550076192
1042.07192394685	-0.284586053721767
1044.07684582184	-0.315010042504241
1046.08309582185	-0.305081250457164
1048.08895519684	-0.407102939280293
1050.09254894685	-0.344634791924875
1052.09739269685	-0.419219685386196
1054.10004894685	-0.388866051977601
1056.10411144685	-0.398458283309651
1058.10762707185	-0.345384268484054
1060.10895519685	-0.376410712918755
1062.11161144685	-0.309519165992469
1064.11200207184	-0.267945477402975
1066.11372082185	-0.234332707249195
1068.11325207184	-0.260409349215422
1070.11403332184	-0.213553879474546
1072.11270519684	-0.192329434871851
1074.11262707185	-0.136361951997856
1076.11028332185	-0.105591183792512
1078.10934582185	0.119409475445252
1080.10614269685	0.255883641399805
1082.10247082185	0.322975773087023
1084.10012707185	0.305410907090476
1086.09559582185	0.335427747038807
1088.09239269685	0.160498244692349
1090.08692394685	0.0686624194381409
1092.08106457184	0.00898343904540866
1094.07645519685	0.0576308725554782
1096.06965832185	0.0310799063389595
1098.06239269684	0.124487974156182
1100.05653332185	0.101319244989696
1102.04833019685	0.200485636081197
1104.03973644684	0.107949220457272
1106.03075207185	0.107979996909279
1108.02301769685	0.0240083606853432
1110.01309582184	0.102137332930738
1112.00270519685	0.0392952196530985
1113.99184582185	0.165801920415703
1115.98231457185	0.242744567099578
1117.97059582184	0.468896814874114
1119.95840832185	0.616307470098292
1121.94583019684	0.840804514680514
1123.93278332184	0.911349601853829
1125.91926769685	0.986342513297132
1127.90708019684	0.836251169343996
1129.89262707185	0.625279146979409
1131.87778332184	0.415252370897804
1133.86247082184	0.35948236429229
1135.84668957184	0.216738811847705
1137.83051769685	0.215849592414514
1139.81387707185	0.253996151786623
1141.79684582185	0.406516343387267
1143.77926769685	0.560723328795575
1145.76129894685	0.906213156084988
1147.74286144684	1.26080716861952
1149.72403332184	1.77363316937385
1151.70473644685	2.07829245081427
1153.68497082185	2.18206452583723
1155.66473644685	2.01167888848846
1157.64411144684	1.78437329175367
1159.62301769685	1.3289389270526
1161.60145519684	0.949855232095331
1163.57778332185	0.615877395041935
1165.55536144684	0.503451449146894
1167.53247082185	0.356914387252857
1169.50918957185	0.304473888088125
1171.48543957184	0.137910993348385
1173.46122082185	0.0796050292641155
1175.43661144685	-0.0523363622853594
1177.40973644685	-0.136534037945268
1179.38418957185	-0.277205218573272
1181.35825207185	-0.244793982095928
1183.33184582185	-0.26681943419365
1185.30325207185	-0.224546376928004
1187.27598644685	-0.205889336910616
1189.24825207184	-0.118051378287674
1191.22004894685	-0.107273339105546
1193.18965832185	-0.0459806177686062
1195.16059582185	-0.0630267387270749
1197.13114269685	0.0378730112765311
1199.09942394685	0.0435060001959471
1201.06903332184	0.136727834853986
1203.03645519685	0.154719188306416
1205.00520519685	0.18712775713928
1206.97356457184	0.0762875223996957
1208.93965832184	0.0939350782415715
1210.90708019685	0.0178872586279226
1212.87223644684	0.0343749234918675
1214.83879894685	0.00712383711928055
1216.80489269684	0.13036037222696
1218.76879894685	0.163517280425765
1220.73403332185	0.329914129680787
1222.69708019685	0.396928901858701
1224.66137707184	0.571933137277853
1226.62356457185	0.645561252282704
1228.58528332185	0.80026000164915
1230.54833019685	0.81013355022975
1232.50911144685	0.955240106011672
1234.47129894684	1.02798777189724
1236.43122082184	1.21021575641947
1238.39254894684	1.22775260568679
1240.35161144684	1.32685702095495
1242.31028332185	1.3068019390966
1244.27020519684	1.36160516581791
1246.22801769685	1.28873876323067
1248.18536144685	1.32499038716054
1250.14395519685	1.31412661914231
1252.10043957185	1.40397885679337
1254.05645519685	1.40345500724405
1256.01208019685	1.40304221961503
1257.96895519685	1.42064886157146
1259.92372082184	1.49954547703993
1261.87793957184	1.48881172362636
1263.83184582185	1.58507183670082
1265.78700207185	1.6466259151594
1267.73997082184	1.64725510562269
1269.69247082185	1.51871651168472
1271.64458019685	1.50505718496538
1273.59629894685	1.38050558236822
1275.54754894684	1.33738154582011
1277.49833019685	1.31454348758965
1279.45043957185	1.34609774522903
1281.40036144685	1.28241551233208
1283.34989269685	1.31626301776964
1285.29895519685	1.25328000322057
1287.24754894685	1.29250480060219
1289.19575207184	1.2795043502154
1291.14356457184	1.37434696255542
1293.09083019684	1.33382366987385
1295.03778332185	1.45792863355186
1296.98426769685	1.48265285063107
1298.93028332185	1.60685455783587
1300.87583019684	1.59188197626949
1302.82106457185	1.6983306049959
1304.76575207185	1.64247270250164
1306.71004894685	1.63312373939399
1308.65395519685	1.59133188286597
1310.59739269684	1.6025666261761
1312.53864269685	1.50177556102383
1314.48129894685	1.52402514150802
1316.42333019685	1.41915833869814
1318.36504894685	1.3924478921551
1320.30629894685	1.29163454134874
1322.24723644684	1.321083682758
1324.18583019685	1.20989781562656
1326.12583019684	1.2560813088752
1328.06536144685	1.18469402042908
1330.00458019684	1.28632130253573
1331.94145519685	1.23990538553664
1333.87973644684	1.33752096668601
1335.81770519685	1.30478501824507
1337.75504894684	1.35907072783317
1339.69020519685	1.18714220981479
1341.62676769685	1.13478705520387
1343.56301769685	0.964802021406058
1345.49692394684	0.87972895172723
1347.43223644684	0.723802968022142
1349.36692394685	0.687685902258949
1351.29973644684	0.504166423030085
1353.23364269684	0.446972812313248
1355.16551769685	0.269344973554126
1357.09864269684	0.171476022888498
1359.02958019685	0.0562409710286147
1360.96176769684	0.0856103654513731
1362.89364269684	0.0176079588542564
1364.82333019684	0.0664926401592822
1366.75426769685	0.0119149828017555
1368.68301769685	0.0220598101608402
1370.61317394685	-0.0496349023436267
1372.54114269685	-0.0394217816525213
1374.46864269684	-0.112481722798805
1376.39754894685	-0.103218233987718
1378.32426769684	-0.159683980878128
1380.25223644685	-0.113138471505465
1382.17801769685	-0.139586970802526
1384.10348644685	-0.0628430526239754
1386.03020519684	-0.0321551540270093
1387.95473644685	0.110051486465437
1389.88051769685	0.137407176742443
1391.80426769685	0.244204112294682
1393.72754894684	0.260893788636167
1395.65036144684	0.334053711053798
1397.57458019684	0.288780014760533
1399.49661144685	0.349530242046626
1401.41817394684	0.316023141525562
1403.34098644684	0.378717322447784
1405.26176769685	0.308845242024773
1407.18208019684	0.335668135721988
1409.10192394684	0.294493413289757
1411.02145519685	0.351625834413255
1412.94223644685	0.328936359581888
1414.86083019685	0.446030410954251
1416.77895519685	0.510956340289425
1418.69676769685	0.594378835474174
1420.61411144684	0.561487871092936
1422.53098644684	0.677280763190652
1424.44754894685	0.665942143727705
1426.36364269685	0.748111962163989
1428.27926769685	0.867397494846415
1430.19442394684	1.14939600518852
1432.11098644685	1.31226239722585
1434.02536144685	1.62004581901169
1435.93926769685	1.81718391486942
1437.85286144685	2.02550117983648
1439.76598644685	2.15051751406989
1441.67692394684	2.30306014747163
1443.58926769684	2.3633135104665
1445.50114269685	2.46430744679
1447.41254894685	2.39598910305639
1449.32364269685	2.33632284911928
1451.23411144685	2.24992132609933
1453.14426769685	2.15624610534985
1455.05411144685	1.935934255581
1456.96333019685	1.86402843346428
1458.87223644684	1.66198011732337
1460.77911144685	1.44740736390054
1462.68723644685	1.19162807605318
1464.59473644685	1.00822304575016
1466.50208019685	0.71482076886852
1468.40879894685	0.562466778362193
1470.31348644685	0.306673975241949
1472.21958019684	0.182526193832018
1474.12504894684	0.0121476628058019
1476.03020519685	-0.0190604432946202
1477.93317394684	-0.23941614637954
1479.83754894685	-0.270609599657234
1481.74129894685	-0.424596013541418
1483.64317394684	-0.524584752669341
1485.54614269684	-0.709955066345429
1487.44879894685	-0.698233579146745
1489.34926769685	-0.794087439036872
1491.25114269684	-0.820388679645362
1493.15067394685	-0.879688237190265
1495.05161144685	-0.822971821240174
1496.95223644685	-0.849019476708236
1498.85067394685	-0.694907535262359
1500.75036144684	-0.625266673614931
1502.64786144684	-0.464122275939019
1504.54676769685	-0.351958845224118
1506.44348644685	-0.107158005869735
1508.34161144685	0.0353549774930002
1510.23739269685	0.333732377784173
1512.13473644685	0.580601816780643
1514.02973644685	0.885779507970227
1515.92442394685	1.05015088232562
1517.82036144684	1.24229017189845
1519.71426769685	1.21656193765276
1521.60926769685	1.23130783197104
1523.50239269685	1.02899661954689
1525.39489269684	0.889328933938572
1527.28879894685	0.520708111346579
1529.18051769685	0.310867268677043
1531.07192394684	-0.0212868281277565
1532.96458019684	-0.198161585157408
1534.85504894684	-0.46057590822943
1536.74520519685	-0.463523776153664
1538.63489269685	-0.50879521070874
1540.52583019685	-0.429501922197517
1542.41473644685	-0.340004527808702
1544.30317394685	-0.0824410657248791
1546.19114269684	0.182575002315275
1548.07879894684	0.757006635084025
1549.96770519685	1.14466436292946
1551.85442394685	1.27758345531123
1553.74083019684	1.12932751118001
1555.62692394685	0.931652943565638
1557.51239269684	0.394713526275552
1559.39754894685	0.124638372512152
1561.28223644684	-0.0171324039030196
1563.16661144685	0.121853877310201
1565.05051769685	0.192967356954171
1566.93567394685	0.366282524117707
1568.81879894685	0.390635525191101
1570.70145519685	0.550474896538219
1572.58379894684	0.573713135298021
1574.46551769684	0.730954373915779
1576.34708019685	0.829083225910949
1578.22629894684	1.03354149917686
1580.10692394685	1.11280053284327
1581.98723644685	1.29725997364727
1583.86692394685	1.27049417600125
1585.74645519685	1.33193728315854
1587.62536144684	1.25737777147569
1589.50395519685	1.36707373405869
1591.38208019684	1.34190554109122
1593.25989269685	1.45249526224833
1595.13551769685	1.45171989238617
1597.01239269685	1.62283285111752
1598.88895519685	1.58115233682074
1600.76504894685	1.63506881812373
1602.64067394684	1.64159851888687
1604.51442394685	1.77499718546218
1606.38926769685	1.71201782559649
1608.26364269685	1.81897023668898
1610.13770519684	1.87802611255094
1612.00973644685	1.96492129530273
1613.88301769684	1.90980724361225
1615.75583019685	1.96822951093463
1617.62661144685	1.91321050952041
1619.49864269685	1.94976952717383
1621.37020519685	1.89759320381506
1623.23973644685	1.99124497771757
1625.11051769685	1.99080190174024
1626.97926769685	2.12674977885843
1628.84926769685	2.16351413592474
1630.71879894684	2.3253334987858
1632.58629894684	2.32305308498445
1634.45504894685	2.5203360782217
1636.32176769685	2.49612208669322
1638.18973644685	2.61879269540628
1640.05567394685	2.65678908584357
1641.92270519685	2.86370632129456
1643.78786144685	2.93547701282677
1645.65254894684	3.18168156675068
1647.51833019684	3.28960373243464
1649.38223644685	3.48305834454644
1651.24739269685	3.53809634644153
1653.11036144684	3.60679000914101
1654.97301769684	3.59922198647865
1656.83692394685	3.65065380087981
1658.69879894684	3.58823494964426
1660.56176769685	3.59006232023481
1662.42286144684	3.45927617510984
1664.28348644685	3.42064317569165
1666.14364269684	3.26453923541524
1668.00504894685	3.14658766995331
1669.86442394684	2.99125333174172
1671.72348644684	2.92604986970923
1673.58208019684	2.73721885144835
1675.44192394684	2.65090157818079
1677.29973644685	2.49994662661553
1679.15708019684	2.38355160534215
1681.01411144685	2.25578634915036
1682.87067394685	2.15493260791527
1684.72676769685	2.01877620761258
1686.58426769685	1.96406915581863
1688.43958019685	1.77998810605425
1690.29458019685	1.70303547738942
1692.14911144685	1.61409321210235
1694.00317394684	1.45978709359667
1695.85692394685	1.34888650185707
1697.71036144685	1.28477705420676
1699.56333019685	1.08654085373104
1701.41583019685	0.964083649871014
1703.26801769685	0.873154586199945
1705.11973644685	0.765805891326664
1706.97114269684	0.682746588472554
1708.82208019685	0.682188991620677
1710.67254894684	0.507328809015462
1712.52270519685	0.430044881227076
1714.37239269685	0.236519654030587
1716.22176769685	0.10035184402858
1718.07067394685	-0.145966013433821
1719.91754894684	-0.152727484527418
1721.76583019684	-0.235832153044186
1723.61348644685	-0.120712919106154
1725.46083019685	-0.109188458376792
1727.30770519684	0.0877639963929369
1729.15270519685	0.196816279983693
1730.99879894684	0.38922470069528
1732.84458019684	0.457300395262081
1734.68989269685	0.610986323662701
1736.53317394685	0.632313955017025
1738.37770519685	0.724490074746711
1740.22192394684	0.679845376411009
1742.06567394685	0.656593019614604
1743.90739269684	0.60057681692723
1745.75020519685	0.6745564356751
1747.59286144684	0.632179182492308
1749.43333019684	0.674034326585314
1751.27504894685	0.645951923767598
1753.11473644685	0.72129621378977
1754.95583019685	0.66047434044944
1756.79629894684	0.697666895221573
1758.63489269685	0.631656126763062
1760.47458019685	0.66023997599234
1762.31239269684	0.581822517792261
1764.15129894685	0.58681925690027
1765.98817394685	0.433625264619053
1767.82645519685	0.423307848120317
1769.66254894685	0.328310391395746
1771.49989269684	0.285647505792156
1773.33536144685	0.179999263789625
1775.17020519685	0.191271654392295
1777.00645519685	0.0811936487854439
1778.84067394684	0.10131718688919
1780.67598644685	-0.00293249012051433
1782.50942394685	-0.000317600118165728
1784.34239269685	-0.0798641141308565
1786.17661144684	-0.0756791300115083
1788.00879894684	-0.245252389252755
1789.84051769684	-0.239270988988153
1791.67364269685	-0.392443903439073
1793.50458019685	-0.39913748072226
1795.33520519684	-0.564680072305634
1797.16536144685	-0.599516780261808
1798.99692394684	-0.753246728690783
