# Supplementary material for: Intraoperative rapid assessment of the deep muscle surgical margin of tongue squamous cell carcinoma via Raman spectroscopy
Source: Front Bioeng Biotechnol. 2024 Oct 8;12:1480279. doi: 10.3389/fbioe.2024.1480279 (PMC11493737; doi:10.3389/fbioe.2024.1480279)
Supplement: Supplementary file 4 [file DataSheet2.ZIP › Pathological grading corresponding to Raman spectroscopic data/Results of pathological grading/MDSCC/2-1-2_Raman.txt]

process from Raman raw data on 2022/8/8 10:36:41
601.541728634347	-0.236782689929186
603.653017696848	-0.430690668057821
605.76571300935	-0.456023138073306
607.876025509344	-0.445978712417656
609.985830196845	-0.41431186703241
612.095166134346	-0.36585861181274
614.203994259347	-0.0892885620477273
616.314228634346	-0.0793344689330695
618.422119259347	0.140213237048414
620.529502071848	0.232439058115972
622.636377071845	0.339230059818107
624.742783321846	0.237199947499505
626.848681759348	0.352069021911404
628.954111446845	0.344960894917307
631.060908321848	0.326773724459343
633.165361446845	0.200594500326986
635.269345821845	0.273688706446251
637.372783321851	0.165689996327245
639.475791134348	0.090934917985436
641.578291134349	0.0256470801989224
643.680283321846	0.0200332436425299
645.781806759347	-0.146793346778992
647.882861446848	-0.175756035930618
649.983408321845	-0.271314683005528
652.083486446845	-0.269106177667652
654.183056759346	-0.304190409049852
656.282158321847	-0.188584355792358
658.380752071844	-0.15521793721328
660.478877071844	-0.0898782202532971
662.576533321844	-0.0936487565228106
664.673642696845	-0.059045894994938
666.770361446845	-0.0792476813510632
668.864658321847	-0.0216383683652168
670.960361446843	-0.00482798896570102
673.05559582185	-0.0123360088691697
675.150283321847	-0.0389787857536419
677.244502071844	0.033972609614608
679.338330196846	0.000256970224285169
681.431611446846	0.0997253004047707
683.522470821845	0.200673225379745
685.614814571843	0.341683794710121
687.706611446847	0.327006845722906
689.798017696849	0.476223423631211
691.888877071844	0.443434648919919
693.977392696845	0.599501451413573
696.067236446848	0.624033155658054
698.156689571846	0.634192331918712
700.243720821847	0.656044398562699
702.332158321846	0.802619785879472
704.420127071848	0.786667992754417
706.507627071849	0.782024863266798
708.592783321848	0.912292715624091
710.679345821845	0.911964893666038
712.765361446844	0.889110911741057
714.849033321847	0.875056898303029
716.934111446848	0.908122766670459
719.016845821847	0.977401063883264
721.100986446847	0.912709466129712
723.184658321847	0.892442306736029
725.265908321846	0.883863977104511
727.348642696845	0.950972987850434
729.428955196847	0.910953006974808
731.510673946843	1.04795833415619
733.590048946844	1.07287872324659
735.670830196843	1.12764432333037
737.749267696847	1.26541686248953
739.829033321847	1.38797252482703
741.906533321846	1.54061879611479
743.985361446848	1.71997795278392
746.061923946847	1.74833929954454
748.139814571845	1.66629320292702
750.215361446848	1.50669895151128
752.292236446843	1.35406687607386
754.366845821845	1.16794981431144
756.440986446847	1.11004433959852
758.516533321843	0.98838696212016
760.589658321845	0.926977908390342
762.664189571846	0.766896305549665
764.736455196849	0.655317491984192
766.808173946843	0.559864067754631
768.881298946846	0.586311898875579
770.952080196847	0.523737198762859
773.022392696847	0.545804524488318
775.092236446842	0.54227880508131
777.163486446847	0.512112434772774
779.232314571844	0.380153352558636
781.300752071846	0.38240742057269
783.368720821843	0.309567900587126
785.438017696848	0.320553974927833
787.504970821843	0.292569791332681
789.571533321847	0.339807833498753
791.637548946848	0.280609879603446
793.704970821847	0.348636435170874
795.770048946844	0.291763123645126
797.834658321844	0.300269300360014
799.898798946848	0.196859580828288
801.962470821847	0.268088554803228
804.025673946846	0.231290786323996
806.088408321844	0.371720813766046
808.150673946846	0.377863149887844
810.214267696847	0.558442408023097
812.275595821844	0.453722467442446
814.336455196844	0.537328224311352
816.396767696846	0.394332822135539
818.456689571845	0.515723194668851
820.516142696844	0.405362420682366
822.575048946845	0.604503608839536
824.633564571846	0.585713534300567
826.691533321846	0.65854404228827
828.749033321848	0.547770617666743
830.806142696849	0.586618667555797
832.862705196847	0.560030040907293
834.918877071847	0.564861255787832
836.974502071844	0.594984162331343
839.027861446848	0.622338220211873
841.082548946848	0.722799487962675
843.136767696844	0.81275593151986
845.190517696847	0.756281610300846
847.243877071847	0.862131634476214
849.296689571845	0.956007851606557
851.349033321847	1.04614533431754
853.400908321848	0.917078043488118
855.450517696845	1.06121622527235
857.501455196845	0.997621425027944
859.551923946849	0.899603583682563
861.602002071846	0.67966756178248
863.649658321843	0.694521507992135
865.698798946843	0.470888841221665
867.747392696845	0.44631745007888
869.795517696846	0.301382087525099
871.841377071847	0.352904738542861
873.888564571844	0.183872862277951
875.935361446845	0.25239909142033
877.981611446849	0.00947523353175939
880.025595821848	0.0741150040943808
882.07090832185	-0.0338160270534331
884.115752071848	-0.0438053462752919
886.158408321844	-0.171468730603408
888.202314571849	-0.0389437299368751
890.243955196845	-0.138076190978666
892.287002071847	-0.162481912710632
894.329502071847	-0.111669155738184
896.369736446846	-0.196292834071585
898.411377071847	-0.432170032747592
900.450673946845	-0.409187285281803
902.491377071845	-0.533121667576609
904.529736446846	-0.604438974874768
906.569502071849	-0.615487102778332
908.607002071847	-0.494880343830175
910.645752071847	-0.523169753997195
912.682314571848	-0.480316585159983
914.720205196849	-0.516952642598426
916.755830196846	-0.403310108905316
918.792783321849	-0.394780720476376
920.827470821849	-0.314856043756663
922.861689571848	-0.336665482496073
924.89723644685	-0.255019098173477
926.930517696845	-0.2506275735862
928.965205196844	-0.156873629156053
930.997548946845	-0.188508827404917
933.029423946846	-0.00854274850956926
935.062705196844	-0.0262956024299683
937.093720821846	0.0409725842101807
939.124189571845	0.0624803117231636
941.156064571845	0.138247574476736
943.185673946846	0.160915123118457
945.214814571846	0.310281660728265
947.243486446845	0.358220061968609
949.273486446844	0.364778340632199
951.301220821846	0.308548882337959
953.328564571846	0.452410428999087
955.355361446847	0.391344463660346
957.383564571843	0.406099732184998
959.409423946847	0.48837820206279
961.434892696845	0.689378669361531
963.459892696847	0.600633192914586
965.484423946844	0.695974448265702
967.508486446844	0.780025089023297
969.533877071844	0.796421800084318
971.557080196846	0.773859593638804
973.579736446845	0.834723993606133
975.602002071846	0.752748775797045
977.623720821848	0.76418528381555
979.645048946848	0.78400723381128
981.665908321847	0.807686528859563
983.686298946846	0.888105648959993
985.706220821845	0.954397052573654
987.725752071845	0.93620375274503
989.744736446846	1.07402700942396
991.763330196845	1.1280203656446
993.781377071846	1.2853450522415
995.799033321848	1.58221455627239
997.816220821845	1.90654063881942
999.833017696848	1.78844616601049
1001.84926769685	1.62038230908473
1003.86512707184	1.26831244606831
1005.88043957185	1.00083771747063
1007.89536144684	0.50870144797625
1009.90801769685	0.31205279229755
1011.92200207184	0.238798985827771
1013.93551769685	0.141879634206305
1015.94864269685	-0.0308425851472407
1017.96129894685	-0.0749560926125241
1019.97340832184	-0.129069320353551
1021.98333019684	-0.177311310321386
1023.99465832184	-0.203455591321415
1026.00543957185	-0.242213417475796
1028.01575207185	-0.281572241933077
1030.02387707185	-0.284541561657193
1032.03333019685	-0.3782858566031
1034.04231457185	-0.48444522708013
1036.05083019684	-0.560577737952372
1038.05715832185	-0.612912830871437
1040.06473644685	-0.766085868541438
1042.07192394685	-0.694195851597669
1044.07684582184	-0.712333225035763
1046.08309582185	-0.683672562974664
1048.08895519684	-0.798033352908078
1050.09254894685	-0.620046021084306
1052.09739269685	-0.812185865197534
1054.10004894685	-0.950393511081245
1056.10411144685	-1.01208387878143
1058.10762707185	-0.865027954027539
1060.10895519685	-0.962644644567604
1062.11161144685	-0.735839542249153
1064.11200207184	-0.544324208378157
1066.11372082185	-0.449793825428912
1068.11325207184	-0.40021943995788
1070.11403332184	-0.298167325580323
1072.11270519684	-0.399397523602033
1074.11262707185	-0.250156882350836
1076.11028332185	-0.108516458554277
1078.10934582185	0.130618846061452
1080.10614269685	0.391376949241305
1082.10247082185	0.587150863070349
1084.10012707185	0.594663575955906
1086.09559582185	0.576553957297051
1088.09239269685	0.340795994749101
1090.08692394685	0.236558008955171
1092.08106457184	0.209273415700352
1094.07645519685	0.191314126511543
1096.06965832185	0.170789377372842
1098.06239269684	0.271631536454436
1100.05653332185	0.226293994595665
1102.04833019685	0.411303865184777
1104.03973644684	0.349954994716825
1106.03075207185	0.409518628649096
1108.02301769685	0.490826622334566
1110.01309582184	0.534327928302673
1112.00270519685	0.426664853919419
1113.99184582185	0.759008567731485
1115.98231457185	0.8895419319133
1117.97059582184	1.15649318347005
1119.95840832185	1.36680461947464
1121.94583019684	1.53920784593186
1123.93278332184	1.47747342822646
1125.91926769685	1.5758124233376
1127.90708019684	1.30340771996214
1129.89262707185	1.17132666401585
1131.87778332184	1.01834259948714
1133.86247082184	1.06755599449332
1135.84668957184	0.873267814048802
1137.83051769685	0.955349526208749
1139.81387707185	1.01250154077809
1141.79684582185	1.14074529216288
1143.77926769685	1.23878062587744
1145.76129894685	1.5495194655403
1147.74286144684	1.7766921431791
1149.72403332184	2.01547002667917
1151.70473644685	2.26387340924936
1153.68497082185	2.27164309301355
1155.66473644685	2.09698986215631
1157.64411144684	2.04434501919985
1159.62301769685	1.7222687796758
1161.60145519684	1.53827187429681
1163.57778332185	1.47558364838056
1165.55536144684	1.46283803862127
1167.53247082185	1.26456385160645
1169.50918957185	1.39244229392182
1171.48543957184	1.13678346489371
1173.46122082185	0.979427989327235
1175.43661144685	0.746147026713004
1177.40973644685	0.621297873551782
1179.38418957185	0.440186547566896
1181.35825207185	0.441141460690744
1183.33184582185	0.287902596442507
1185.30325207185	0.336828111804493
1187.27598644685	0.422443756048722
1189.24825207184	0.467417135552751
1191.22004894685	0.443818718873274
1193.18965832185	0.540096414252616
1195.16059582185	0.518326268413375
1197.13114269685	0.611436207255679
1199.09942394685	0.558602802153985
1201.06903332184	0.741842904252849
1203.03645519685	0.819570893279263
1205.00520519685	0.953803206815735
1206.97356457184	0.825807454464154
1208.93965832184	0.934859862937685
1210.90708019685	0.918827695983623
1212.87223644684	0.91739416811896
1214.83879894685	1.02236730668136
1216.80489269684	1.22313321177114
1218.76879894685	1.24393894893416
1220.73403332185	1.43336161635432
1222.69708019685	1.65191443390233
1224.66137707184	1.71268406492334
1226.62356457185	1.77734470022756
1228.58528332185	1.97721915103602
1230.54833019685	1.94828162865559
1232.50911144685	1.95109414302078
1234.47129894684	2.06385562205236
1236.43122082184	2.14875721894208
1238.39254894684	2.18964804601211
1240.35161144684	2.32502900657323
1242.31028332185	2.41792499959541
1244.27020519684	2.45244924553629
1246.22801769685	2.45817478090993
1248.18536144685	2.53121473826621
1250.14395519685	2.47340306457323
1252.10043957185	2.51831244848842
1254.05645519685	2.58747612091821
1256.01208019685	2.56008464621158
1257.96895519685	2.50013147399312
1259.92372082184	2.67575883017611
1261.87793957184	2.64165942792368
1263.83184582185	2.65163507360404
1265.78700207185	2.6922187002956
1267.73997082184	2.82596141784313
1269.69247082185	2.75323737122926
1271.64458019685	2.80355701710317
1273.59629894685	2.70813014266344
1275.54754894684	2.82509585431694
1277.49833019685	2.77414390134089
1279.45043957185	2.6812094203683
1281.40036144685	2.7009120473312
1283.34989269685	2.74908684312112
1285.29895519685	2.59801282556538
1287.24754894685	2.51733966684895
1289.19575207184	2.47866770458887
1291.14356457184	2.49404658692538
1293.09083019684	2.51352457660238
1295.03778332185	2.64088333990912
1296.98426769685	2.72647110701496
1298.93028332185	2.93306745875964
1300.87583019684	2.84205196090812
1302.82106457185	2.91331555535356
1304.76575207185	2.82690569723604
1306.71004894685	2.75961330044885
1308.65395519685	2.45777787682198
1310.59739269684	2.44123821947892
1312.53864269685	2.1849682794832
1314.48129894685	2.07934993979296
1316.42333019685	1.86743433875165
1318.36504894685	1.95328374222635
1320.30629894685	1.75669615166595
1322.24723644684	1.77745239958097
1324.18583019685	1.59215324029282
1326.12583019684	1.61220242270701
1328.06536144685	1.54653213917862
1330.00458019684	1.63323317817191
1331.94145519685	1.52266604992707
1333.87973644684	1.74719478938812
1335.81770519685	1.66915281270423
1337.75504894684	1.7039664983883
1339.69020519685	1.64582048995248
1341.62676769685	1.59738763319581
1343.56301769685	1.35641113647688
1345.49692394684	1.43189111172273
1347.43223644684	1.09055204519143
1349.36692394685	0.973924041976261
1351.29973644684	0.888344438522438
1353.23364269684	0.89605050472835
1355.16551769685	0.707071770086145
1357.09864269684	0.778588551742246
1359.02958019685	0.656457267082033
1360.96176769684	0.731509803479469
1362.89364269684	0.714950386681608
1364.82333019684	0.729280131084408
1366.75426769685	0.86243104774735
1368.68301769685	0.974019208647292
1370.61317394685	0.878668204633584
1372.54114269685	0.852212480314563
1374.46864269684	0.606787588194493
1376.39754894685	0.325350668674673
1378.32426769684	-0.0336040170136584
1380.25223644685	-0.107684225960611
1382.17801769685	-0.402354298514524
1384.10348644685	-0.312547121435216
1386.03020519684	-0.14246855562061
1387.95473644685	0.192526909231844
1389.88051769685	0.220391629235394
1391.80426769685	0.514422548538278
1393.72754894684	0.686713761910539
1395.65036144684	0.711554140791236
1397.57458019684	0.630400865059869
1399.49661144685	0.788607674548928
1401.41817394684	0.692200184854812
1403.34098644684	0.623454035170596
1405.26176769685	0.526295925145519
1407.18208019684	0.580059931354867
1409.10192394684	0.392754832488038
1411.02145519685	0.523700925167077
1412.94223644685	0.508332274152906
1414.86083019685	0.664493934531663
1416.77895519685	0.641501473293715
1418.69676769685	0.837965135118964
1420.61411144684	0.850562089162452
1422.53098644684	0.993171022989486
1424.44754894685	1.02325214148266
1426.36364269685	1.20329257545006
1428.27926769685	1.23163097385248
1430.19442394684	1.52801597295928
1432.11098644685	1.6896345231205
1434.02536144685	1.82426009603375
1435.93926769685	1.92511809902453
1437.85286144685	2.13905864144641
1439.76598644685	2.02703876967848
1441.67692394684	2.07609031230123
1443.58926769684	2.16954681699178
1445.50114269685	2.25893854838858
1447.41254894685	2.15567402897517
1449.32364269685	2.17747328282451
1451.23411144685	2.20088177774431
1453.14426769685	1.91973102480921
1455.05411144685	1.70693949026008
1456.96333019685	1.66789261761727
1458.87223644684	1.49209186726137
1460.77911144685	1.15479917220637
1462.68723644685	1.09668447254262
1464.59473644685	0.985428160798904
1466.50208019685	0.72046311735545
1468.40879894685	0.553543248238668
1470.31348644685	0.447213582690495
1472.21958019684	0.197275159391324
1474.12504894684	0.0078170037951395
1476.03020519685	-0.108419588152003
1477.93317394684	-0.414123929705283
1479.83754894685	-0.507473877109192
1481.74129894685	-0.656270264291891
1483.64317394684	-0.715996438362083
1485.54614269684	-0.786356412367695
1487.44879894685	-0.643055079134228
1489.34926769685	-0.790431506401887
1491.25114269684	-0.678654225200376
1493.15067394685	-0.783919559258663
1495.05161144685	-0.822264848256395
1496.95223644685	-0.941347711715082
1498.85067394685	-0.752836963719631
1500.75036144684	-0.815163199977064
1502.64786144684	-0.8422593373636
1504.54676769685	-0.769014846447817
1506.44348644685	-0.543443820387381
1508.34161144685	-0.616136029644053
1510.23739269685	-0.401516687220294
1512.13473644685	-0.216563111699259
1514.02973644685	-0.0961716143906415
1515.92442394685	0.0399338191708694
1517.82036144684	0.113554777288812
1519.71426769685	0.08308085238383
1521.60926769685	0.0531670768367007
1523.50239269685	0.0505660082597501
1525.39489269684	-0.154573529331344
1527.28879894685	-0.200976397295904
1529.18051769685	-0.283124906163607
1531.07192394684	-0.321035206225076
1532.96458019684	-0.4795764316749
1534.85504894684	-0.500339055529651
1536.74520519685	-0.432139554730043
1538.63489269685	-0.3286712541003
1540.52583019685	-0.213382408243831
1542.41473644685	0.042098484434689
1544.30317394685	0.273831984942603
1546.19114269684	0.615576014310761
1548.07879894684	1.31013969838011
1549.96770519685	1.72422296115099
1551.85442394685	1.82755705947028
1553.74083019684	1.86190442628765
1555.62692394685	1.74240289742585
1557.51239269684	1.22169797011549
1559.39754894685	0.970819827778769
1561.28223644684	0.845605131207947
1563.16661144685	0.954192835164008
1565.05051769685	1.00700960079502
1566.93567394685	1.08185540768483
1568.81879894685	1.19054466082645
1570.70145519685	1.40362632859649
1572.58379894684	1.58351925364832
1574.46551769684	1.86985904381896
1576.34708019685	2.33237662483208
1578.22629894684	2.6571252022157
1580.10692394685	3.0787874490274
1581.98723644685	3.27843954437884
1583.86692394685	3.2985671717492
1585.74645519685	3.19072100963132
1587.62536144684	3.05073576809713
1589.50395519685	2.96804107108295
1591.38208019684	2.81795360790721
1593.25989269685	2.79430196029557
1595.13551769685	2.74429283412479
1597.01239269685	3.02986401295885
1598.88895519685	2.70839385188032
1600.76504894685	2.79323906086523
1602.64067394684	2.75894724839196
1604.51442394685	2.73241852539263
1606.38926769685	2.52881641556274
1608.26364269685	2.76699002110939
1610.13770519684	2.77988769482164
1612.00973644685	2.86062850759282
1613.88301769684	2.91923627014938
1615.75583019685	2.94519990079857
1617.62661144685	2.77106976554234
1619.49864269685	2.88920858425013
1621.37020519685	2.82849579815792
1623.23973644685	2.80274227200232
1625.11051769685	2.8284495942404
1626.97926769685	3.03879147763359
1628.84926769685	2.97791873344028
1630.71879894684	3.10902172227742
1632.58629894684	3.21398218442204
1634.45504894685	3.29231973086149
1636.32176769685	3.1938799762429
1638.18973644685	3.17156170794203
1640.05567394685	3.02790133423196
1641.92270519685	2.95022632676194
1643.78786144685	2.83252487336387
1645.65254894684	2.8124488068247
1647.51833019684	2.61448962879462
1649.38223644685	2.5990666603164
1651.24739269685	2.43036522470925
1653.11036144684	2.34129431167622
1654.97301769684	2.32168589388698
1656.83692394685	2.35346029031132
1658.69879894684	2.26603816790049
1660.56176769685	2.26248271198631
1662.42286144684	2.14836604313047
1664.28348644685	2.04910800468298
1666.14364269684	1.86138588921517
1668.00504894685	1.8027788307794
1669.86442394684	1.78189028957388
1671.72348644684	1.59533956747117
1673.58208019684	1.55759375275079
1675.44192394684	1.56804089014531
1677.29973644685	1.32992640315427
1679.15708019684	1.21047848924383
1681.01411144685	1.23865436799559
1682.87067394685	1.0911112038504
1684.72676769685	0.973006200680175
1686.58426769685	0.947985611017941
1688.43958019685	0.952468090699199
1690.29458019685	0.938470106071634
1692.14911144685	0.882518904582241
1694.00317394684	0.737851646783781
1695.85692394685	0.672435273627627
1697.71036144685	0.567296847217449
1699.56333019685	0.441503686095075
1701.41583019685	0.320582916344392
1703.26801769685	0.345221333772884
1705.11973644685	0.389626313588337
1706.97114269684	0.257784577633402
1708.82208019685	0.163693540049849
1710.67254894684	0.000460284826829138
1712.52270519685	-0.0569085785236325
1714.37239269685	-0.220995574901451
1716.22176769685	-0.348424171118154
1718.07067394685	-0.440666850263199
1719.91754894684	-0.33945070337785
1721.76583019684	-0.51101135611998
1723.61348644685	-0.480004460692612
1725.46083019685	-0.387374265126937
1727.30770519684	-0.29310314249517
1729.15270519685	-0.282617404816506
1730.99879894684	-0.064683916741842
1732.84458019684	0.0196306110441924
1734.68989269685	0.0661338984573945
1736.53317394685	0.161681642961526
1738.37770519685	0.39114277575834
1740.22192394684	0.449932549815287
1742.06567394685	0.549188782801764
1743.90739269684	0.569888483275918
1745.75020519685	0.744278781339403
1747.59286144684	0.514624178625297
1749.43333019684	0.506155821043023
1751.27504894685	0.558656563540751
1753.11473644685	0.620996952430914
1754.95583019685	0.356188176086903
1756.79629894684	0.599452119674993
1758.63489269685	0.705306079792365
1760.47458019685	0.637632722623209
1762.31239269684	0.737633699814012
1764.15129894685	0.873850273153948
1765.98817394685	0.820496914183366
1767.82645519685	0.733719147554211
1769.66254894685	0.752237236363555
1771.49989269684	0.741345144202
1773.33536144685	0.6316602121953
1775.17020519685	0.634177269581983
1777.00645519685	0.581141564799452
1778.84067394684	0.536816031690705
1780.67598644685	0.366733713769804
1782.50942394685	0.353454142868429
1784.34239269685	0.29987873505894
1786.17661144684	0.202553718179161
1788.00879894684	0.00112458525001102
1789.84051769684	-0.0977801768521545
1791.67364269685	-0.256537713194746
1793.50458019685	-0.42700602548905
1795.33520519684	-0.504701900658972
1797.16536144685	-0.604619119681558
1798.99692394684	-0.816869385501775
