# Supplementary material for: Intraoperative rapid assessment of the deep muscle surgical margin of tongue squamous cell carcinoma via Raman spectroscopy
Source: Front Bioeng Biotechnol. 2024 Oct 8;12:1480279. doi: 10.3389/fbioe.2024.1480279 (PMC11493737; doi:10.3389/fbioe.2024.1480279)
Supplement: Supplementary file 4 [file DataSheet2.ZIP › Pathological grading corresponding to Raman spectroscopic data/Results of pathological grading/MDSCC/2-1-3_Raman.txt]

process from Raman raw data on 2022/8/8 10:36:41
601.541728634347	0.223928536517064
603.653017696848	0.0411335442748282
605.76571300935	0.0280276909062422
607.876025509344	-0.00825724052805299
609.985830196845	0.022318185180211
612.095166134346	0.0251887325866846
614.203994259347	0.219544015845145
616.314228634346	0.207789686725675
618.422119259347	0.270800270860491
620.529502071848	0.377926901842272
622.636377071845	0.350186631137262
624.742783321846	0.286243948183596
626.848681759348	0.331488342119258
628.954111446845	0.369424212175545
631.060908321848	0.266897938937291
633.165361446845	0.187209410568698
635.269345821845	0.202072938539004
637.372783321851	0.0451905044204182
639.475791134348	-0.0690188998822237
641.578291134349	-0.163033346895077
643.680283321846	-0.160396115843184
645.781806759347	-0.356623161063226
647.882861446848	-0.438467859668037
649.983408321845	-0.539110957341904
652.083486446845	-0.593858537850167
654.183056759346	-0.696891390373253
656.282158321847	-0.617785684193848
658.380752071844	-0.66630225221644
660.478877071844	-0.622737348537271
662.576533321844	-0.646504574636538
664.673642696845	-0.59245209484061
666.770361446845	-0.600284492221931
668.864658321847	-0.487602331904839
670.960361446843	-0.45899870710133
673.05559582185	-0.344235661880816
675.150283321847	-0.38425142425848
677.244502071844	-0.369625343680923
679.338330196846	-0.364126874201816
681.431611446846	-0.29812872035393
683.522470821845	-0.241899509417351
685.614814571843	-0.129124497961129
687.706611446847	-0.114561563692462
689.798017696849	-0.00713603832718945
691.888877071844	0.0142393923279087
693.977392696845	0.123092252417166
696.067236446848	0.251960033177966
698.156689571846	0.27422401554179
700.243720821847	0.31632994395801
702.332158321846	0.360031418003189
704.420127071848	0.339852252838909
706.507627071849	0.457718191444485
708.592783321848	0.59557483994223
710.679345821845	0.761878448776088
712.765361446844	0.756720061140356
714.849033321847	0.84409041428529
716.934111446848	0.70878354914862
719.016845821847	0.770077247683219
721.100986446847	0.70075412750839
723.184658321847	0.681940974792155
725.265908321846	0.63004180266455
727.348642696845	0.646245295834831
729.428955196847	0.62056427050743
731.510673946843	0.714952012251331
733.590048946844	0.848890629440973
735.670830196843	0.985418060137988
737.749267696847	1.23707756450932
739.829033321847	1.44148185887838
741.906533321846	1.67737327016198
743.985361446848	1.88491934149278
746.061923946847	1.86573343092289
748.139814571845	1.76873195022023
750.215361446848	1.69153534140679
752.292236446843	1.45989285413924
754.366845821845	1.25079980487067
756.440986446847	1.1523711960827
758.516533321843	0.989204893194653
760.589658321845	0.814925982455918
762.664189571846	0.607758797622466
764.736455196849	0.502897043575729
766.808173946843	0.387450535362063
768.881298946846	0.377879665309536
770.952080196847	0.27581561243511
773.022392696847	0.303465088722817
775.092236446842	0.259422846613347
777.163486446847	0.299054448192067
779.232314571844	0.204188930166879
781.300752071846	0.236699568879999
783.368720821843	0.126247217970047
785.438017696848	0.131972774838573
787.504970821843	0.110784321670224
789.571533321847	0.232220380097885
791.637548946848	0.102837995633308
793.704970821847	0.140514713240748
795.770048946844	0.105976219529452
797.834658321844	0.126656437232668
799.898798946848	0.0102197792381276
801.962470821847	0.196720630536731
804.025673946846	0.303943348273719
806.088408321844	0.382392261803716
808.150673946846	0.338771672742951
810.214267696847	0.499350211817671
812.275595821844	0.460113274988487
814.336455196844	0.516089578127321
816.396767696846	0.535229662092775
818.456689571845	0.795034996698462
820.516142696844	0.760326062278807
822.575048946845	0.882763333407979
824.633564571846	0.886088165393744
826.691533321846	0.956337348610816
828.749033321848	0.795018544084598
830.806142696849	0.840589366514905
832.862705196847	0.793076553577066
834.918877071847	0.86392127686679
836.974502071844	0.839510237698335
839.027861446848	0.946248175773917
841.082548946848	1.03258456887181
843.136767696844	1.23216040068024
845.190517696847	1.30192948215546
847.243877071847	1.42429918140652
849.296689571845	1.4977860849429
851.349033321847	1.5612575109717
853.400908321848	1.45294716383194
855.450517696845	1.42688657331013
857.501455196845	1.35419374919297
859.551923946849	1.20786010285133
861.602002071846	1.05267279678725
863.649658321843	1.01992279421552
865.698798946843	0.79138177685752
867.747392696845	0.825730609345044
869.795517696846	0.696146346939997
871.841377071847	0.682300721503395
873.888564571844	0.467750683729605
875.935361446845	0.518451423124191
877.981611446849	0.318399226708891
880.025595821848	0.29258940828305
882.07090832185	0.1767485355644
884.115752071848	0.199298289606133
886.158408321844	0.0503939693476809
888.202314571849	0.0427748267161974
890.243955196845	-0.0585854101254313
892.287002071847	-0.149196977068414
894.329502071847	-0.221385291296372
896.369736446846	-0.319585123624563
898.411377071847	-0.543236850256392
900.450673946845	-0.479647395048914
902.491377071845	-0.566943657014576
904.529736446846	-0.535102606808096
906.569502071849	-0.591511186378284
908.607002071847	-0.410722892330455
910.645752071847	-0.437285316364637
912.682314571848	-0.349241415558197
914.720205196849	-0.400168781524428
916.755830196846	-0.190737567912038
918.792783321849	-0.260371802774102
920.827470821849	-0.267781770049737
922.861689571848	-0.326093088813423
924.89723644685	-0.182281297108204
926.930517696845	-0.182556911719303
928.965205196844	-0.00661026672139542
930.997548946845	0.0543608360297299
933.029423946846	0.259604344721197
935.062705196844	0.239088344492018
937.093720821846	0.321438278492053
939.124189571845	0.273155019796889
941.156064571845	0.393570286095212
943.185673946846	0.384479167333666
945.214814571846	0.518406160274992
947.243486446845	0.518193796362993
949.273486446844	0.515456793195028
951.301220821846	0.491893274049744
953.328564571846	0.600251429821753
955.355361446847	0.526516539161207
957.383564571843	0.615720641488508
959.409423946847	0.665604094370906
961.434892696845	0.733468834112557
963.459892696847	0.651263615408595
965.484423946844	0.69358075469728
967.508486446844	0.716482544743485
969.533877071844	0.78231416708411
971.557080196846	0.737635732578667
973.579736446845	0.800975082786124
975.602002071846	0.685711636939288
977.623720821848	0.679290342371473
979.645048946848	0.671580586397965
981.665908321847	0.764770881884374
983.686298946846	0.796663334210734
985.706220821845	0.96362002552155
987.725752071845	0.9710866546734
989.744736446846	1.13316798199179
991.763330196845	1.24719330446692
993.781377071846	1.62570731908068
995.799033321848	2.03923929431414
997.816220821845	2.47808752556745
999.833017696848	2.51692760081602
1001.84926769685	2.38295408927877
1003.86512707184	1.88200620508769
1005.88043957185	1.36545845283149
1007.89536144684	0.680550020546718
1009.90801769685	0.339824135624553
1011.92200207184	0.0560922722291934
1013.93551769685	-0.142568594519162
1015.94864269685	-0.359913017700194
1017.96129894685	-0.417662976314489
1019.97340832184	-0.550450493007531
1021.98333019684	-0.542822100407136
1023.99465832184	-0.550574987946163
1026.00543957185	-0.530480489107504
1028.01575207185	-0.623713274640124
1030.02387707185	-0.657414169141816
1032.03333019685	-0.769903170141902
1034.04231457185	-0.801994760185892
1036.05083019684	-0.901587421562226
1038.05715832185	-0.938542585209007
1040.06473644685	-0.985553056991932
1042.07192394685	-1.01884639854109
1044.07684582184	-1.14448206592579
1046.08309582185	-1.15191456000332
1048.08895519684	-1.2234056691704
1050.09254894685	-1.13604536560814
1052.09739269685	-1.18292116647024
1054.10004894685	-1.15616937896954
1056.10411144685	-1.03807314420817
1058.10762707185	-0.925816524814081
1060.10895519685	-1.03138890100746
1062.11161144685	-0.789306424130075
1064.11200207184	-0.828594626078313
1066.11372082185	-0.845605263904019
1068.11325207184	-0.740130662029401
1070.11403332184	-0.585859724479633
1072.11270519684	-0.653667690549241
1074.11262707185	-0.426826770437003
1076.11028332185	-0.347150624427343
1078.10934582185	-0.0743553486943824
1080.10614269685	0.142986953572006
1082.10247082185	0.305796853137167
1084.10012707185	0.336165551748934
1086.09559582185	0.401917721146106
1088.09239269685	0.211800975510585
1090.08692394685	0.128365354481673
1092.08106457184	0.164906093192258
1094.07645519685	0.292307231807854
1096.06965832185	0.251675650839388
1098.06239269684	0.380939123879273
1100.05653332185	0.409274016409881
1102.04833019685	0.49586026325386
1104.03973644684	0.28241800548227
1106.03075207185	0.413558040002499
1108.02301769685	0.366085366131529
1110.01309582184	0.3886644192159
1112.00270519685	0.35631397889739
1113.99184582185	0.752844738568228
1115.98231457185	0.833330321112669
1117.97059582184	1.16938970759151
1119.95840832185	1.41177226974747
1121.94583019684	1.7244026853536
1123.93278332184	1.78539749864245
1125.91926769685	1.88957728296492
1127.90708019684	1.65533661992174
1129.89262707185	1.4104281686889
1131.87778332184	1.0336803940217
1133.86247082184	0.982409701902498
1135.84668957184	0.770666566799491
1137.83051769685	0.842245571456829
1139.81387707185	0.964983039178264
1141.79684582185	1.20352352964227
1143.77926769685	1.41172915911972
1145.76129894685	1.86105860036031
1147.74286144684	2.26807806670325
1149.72403332184	2.94020207237679
1151.70473644685	3.31229677590591
1153.68497082185	3.36983247661721
1155.66473644685	3.22822945457511
1157.64411144684	2.93121217951091
1159.62301769685	2.39339670057814
1161.60145519684	2.07555324036827
1163.57778332185	1.88223309987887
1165.55536144684	1.85275833774494
1167.53247082185	1.74382616399885
1169.50918957185	1.62370098332138
1171.48543957184	1.34928868172113
1173.46122082185	1.09907936799755
1175.43661144685	0.794577415002891
1177.40973644685	0.5129299314886
1179.38418957185	0.294644171910193
1181.35825207185	0.257175971723484
1183.33184582185	0.143581054951767
1185.30325207185	0.163134284968407
1187.27598644685	0.223270056322121
1189.24825207184	0.279849061592643
1191.22004894685	0.283571241768414
1193.18965832185	0.342550657036213
1195.16059582185	0.296963119582983
1197.13114269685	0.361552860099323
1199.09942394685	0.436274597209263
1201.06903332184	0.527499572590045
1203.03645519685	0.664720242796989
1205.00520519685	0.776104192769026
1206.97356457184	0.708254650668948
1208.93965832184	0.711165251188902
1210.90708019685	0.736589048996223
1212.87223644684	0.725782108847568
1214.83879894685	0.891902657658534
1216.80489269684	1.3182340352144
1218.76879894685	1.32407770178116
1220.73403332185	1.58575407131462
1222.69708019685	1.78541170504877
1224.66137707184	1.8521372315916
1226.62356457185	1.75209740866529
1228.58528332185	2.08679594155632
1230.54833019685	2.02263623288979
1232.50911144685	2.10843039050542
1234.47129894684	2.18648032059087
1236.43122082184	2.42947283243944
1238.39254894684	2.3959805616862
1240.35161144684	2.55913951965726
1242.31028332185	2.61806812813501
1244.27020519684	2.66838185464098
1246.22801769685	2.67245378644037
1248.18536144685	2.81741916336136
1250.14395519685	2.7577984764369
1252.10043957185	2.84026372661293
1254.05645519685	2.89381060817703
1256.01208019685	2.77726309575877
1257.96895519685	2.67911770776971
1259.92372082184	2.81218500975899
1261.87793957184	2.82075665427863
1263.83184582185	2.80808585609134
1265.78700207185	2.80471509003149
1267.73997082184	2.80925883720147
1269.69247082185	2.66655863587948
1271.64458019685	2.66232838815569
1273.59629894685	2.55810732145164
1275.54754894684	2.58312994994981
1277.49833019685	2.54149544459892
1279.45043957185	2.52200132852056
1281.40036144685	2.40938489562637
1283.34989269685	2.38396348377051
1285.29895519685	2.31165148606613
1287.24754894685	2.35325799092669
1289.19575207184	2.36014681965099
1291.14356457184	2.41134705022438
1293.09083019684	2.54471821613959
1295.03778332185	2.67795363249263
1296.98426769685	2.77933279277829
1298.93028332185	2.97721468761881
1300.87583019684	2.95168829153187
1302.82106457185	3.09947216361604
1304.76575207185	2.98663086677334
1306.71004894685	2.93313293504565
1308.65395519685	2.7610073000169
1310.59739269684	2.67798804844836
1312.53864269685	2.35096767433379
1314.48129894685	2.28578734142889
1316.42333019685	2.02232030920675
1318.36504894685	1.92117479267648
1320.30629894685	1.78531992170576
1322.24723644684	1.81828423551394
1324.18583019685	1.69430976567241
1326.12583019684	1.75076919837556
1328.06536144685	1.78036440800474
1330.00458019684	1.90538392441215
1331.94145519685	1.89120902933075
1333.87973644684	2.19640361837315
1335.81770519685	2.19022869762421
1337.75504894684	2.28399329100574
1339.69020519685	2.1524874470357
1341.62676769685	2.0264064019691
1343.56301769685	1.67278053136272
1345.49692394684	1.53847985588538
1347.43223644684	1.14959029748292
1349.36692394685	1.04035193296045
1351.29973644684	0.927483846431699
1353.23364269684	0.946163184317754
1355.16551769685	0.743589748396062
1357.09864269684	0.726091004218404
1359.02958019685	0.747256331261553
1360.96176769684	0.772923609778104
1362.89364269684	0.724951688828924
1364.82333019684	0.899188922982262
1366.75426769685	1.04105389892447
1368.68301769685	0.978504670107952
1370.61317394685	0.899350326126694
1372.54114269685	0.940298385633582
1374.46864269684	0.682817614478154
1376.39754894685	0.545147308923788
1378.32426769684	0.400354208335159
1380.25223644685	0.316128455285195
1382.17801769685	0.116456361048051
1384.10348644685	0.297447318008551
1386.03020519684	0.312480929939056
1387.95473644685	0.478592804350626
1389.88051769685	0.610114112039128
1391.80426769685	0.761990161845006
1393.72754894684	0.761920567086918
1395.65036144684	0.725893561885755
1397.57458019684	0.66193955980674
1399.49661144685	0.639822677345364
1401.41817394684	0.528453017969582
1403.34098644684	0.537011056834729
1405.26176769685	0.39734067177983
1407.18208019684	0.405302015266159
1409.10192394684	0.337673222538001
1411.02145519685	0.383042656603038
1412.94223644685	0.361920942679376
1414.86083019685	0.533550771096202
1416.77895519685	0.645862879202468
1418.69676769685	0.769225604841211
1420.61411144684	0.828646742720537
1422.53098644684	1.06190433099908
1424.44754894685	1.27808668728466
1426.36364269685	1.41947154300072
1428.27926769685	1.6566468951757
1430.19442394684	2.00551072736039
1432.11098644685	2.09657483699442
1434.02536144685	2.38926992396466
1435.93926769685	2.65361737092911
1437.85286144685	2.79766544404919
1439.76598644685	2.93494173401922
1441.67692394684	3.13350031943372
1443.58926769684	3.15347703256191
1445.50114269685	3.16140564227351
1447.41254894685	3.15079401096648
1449.32364269685	2.98516035543321
1451.23411144685	2.93442178140634
1453.14426769685	2.71182685125899
1455.05411144685	2.40228338771533
1456.96333019685	2.26506843028176
1458.87223644684	2.0607905275275
1460.77911144685	1.65863314860621
1462.68723644685	1.43736225303348
1464.59473644685	1.23163091356099
1466.50208019685	0.859848057883198
1468.40879894685	0.544420208182203
1470.31348644685	0.325401393983157
1472.21958019684	0.0272982534754647
1474.12504894684	-0.238176803818078
1476.03020519685	-0.424575288472681
1477.93317394684	-0.644604537736711
1479.83754894685	-0.885227348200544
1481.74129894685	-1.0457214854826
1483.64317394684	-1.16326270722072
1485.54614269684	-1.306385415553
1487.44879894685	-1.37338579406997
1489.34926769685	-1.40976135128392
1491.25114269684	-1.43456477135834
1493.15067394685	-1.48875868301121
1495.05161144685	-1.50764534451025
1496.95223644685	-1.45714189869045
1498.85067394685	-1.36112593027411
1500.75036144684	-1.28201057953481
1502.64786144684	-1.1862976965761
1504.54676769685	-1.09186004177832
1506.44348644685	-0.781019886339891
1508.34161144685	-0.528000054947711
1510.23739269685	-0.197133214622454
1512.13473644685	0.129908566801589
1514.02973644685	0.544372248136881
1515.92442394685	0.622680688660751
1517.82036144684	0.781695396054545
1519.71426769685	0.704195092698399
1521.60926769685	0.765425351273109
1523.50239269685	0.473685791610478
1525.39489269684	0.279637045642971
1527.28879894685	-0.00546838278825135
1529.18051769685	-0.176762325334948
1531.07192394684	-0.471742677644272
1532.96458019684	-0.521978298488818
1534.85504894684	-0.588240402961333
1536.74520519685	-0.486957055527171
1538.63489269685	-0.445281369471502
1540.52583019685	-0.324672059358363
1542.41473644685	-0.180769624432003
1544.30317394685	0.0128968816431438
1546.19114269684	0.347404684272306
1548.07879894684	1.10814134118465
1549.96770519685	1.47677741050444
1551.85442394685	1.6702025906169
1553.74083019684	1.69370816487049
1555.62692394685	1.5178712814693
1557.51239269684	1.00839845561376
1559.39754894685	0.829147460569061
1561.28223644684	0.826285113329789
1563.16661144685	0.973708824724042
1565.05051769685	1.10089540364868
1566.93567394685	1.22617493134231
1568.81879894685	1.34047870490895
1570.70145519685	1.57957659573049
1572.58379894684	1.80859591588131
1574.46551769684	2.19155322413451
1576.34708019685	2.6655062711107
1578.22629894684	3.14679901456321
1580.10692394685	3.48610377394124
1581.98723644685	3.87440505155342
1583.86692394685	3.84937944859945
1585.74645519685	3.7875745096153
1587.62536144684	3.59771666121947
1589.50395519685	3.48763320900616
1591.38208019684	3.22142093787863
1593.25989269685	3.21183692367509
1595.13551769685	3.15433668167805
1597.01239269685	3.32294981627473
1598.88895519685	3.22093192989507
1600.76504894685	3.22679981229817
1602.64067394684	3.15884035849723
1604.51442394685	3.11119999659439
1606.38926769685	2.98329667534108
1608.26364269685	3.02680661610304
1610.13770519684	3.21263668109134
1612.00973644685	3.3781837347637
1613.88301769684	3.44299461971389
1615.75583019685	3.56581606216736
1617.62661144685	3.53145538591048
1619.49864269685	3.54319845841428
1621.37020519685	3.50722246472532
1623.23973644685	3.52310517603144
1625.11051769685	3.51237143300426
1626.97926769685	3.59951022952242
1628.84926769685	3.63272569252877
1630.71879894684	3.85741583258749
1632.58629894684	4.04073922274029
1634.45504894685	4.29843887563163
1636.32176769685	4.38173553783145
1638.18973644685	4.37259144937332
1640.05567394685	4.20335809953309
1641.92270519685	4.20512720845358
1643.78786144685	3.99308049844831
1645.65254894684	4.07290232100405
1647.51833019684	3.95826598173937
1649.38223644685	4.0494842824267
1651.24739269685	3.99338688607054
1653.11036144684	4.05605847014789
1654.97301769684	4.03848132617969
1656.83692394685	4.09891760854777
1658.69879894684	3.96392288671842
1660.56176769685	3.90648474219688
1662.42286144684	3.73587869100601
1664.28348644685	3.62802715637071
1666.14364269684	3.46591670213246
1668.00504894685	3.36940756960644
1669.86442394684	3.12211807574079
1671.72348644684	2.92366862731689
1673.58208019684	2.66629632416465
1675.44192394684	2.54321031646003
1677.29973644685	2.33044087957961
1679.15708019684	2.15839805857399
1681.01411144685	1.99316759800251
1682.87067394685	1.92379667182234
1684.72676769685	1.73405175077386
1686.58426769685	1.64113942603649
1688.43958019685	1.56834472455114
1690.29458019685	1.44787445440465
1692.14911144685	1.3739458721422
1694.00317394684	1.21026540308463
1695.85692394685	1.01745850538441
1697.71036144685	0.887121502734601
1699.56333019685	0.730081723531953
1701.41583019685	0.605875556924161
1703.26801769685	0.563088310507396
1705.11973644685	0.460027370687442
1706.97114269684	0.383527968025874
1708.82208019685	0.357447529025421
1710.67254894684	0.10646239876445
1712.52270519685	-0.0749923094799669
1714.37239269685	-0.237699105923298
1716.22176769685	-0.416642957284353
1718.07067394685	-0.619266330150083
1719.91754894684	-0.742969426329182
1721.76583019684	-0.83661538544726
1723.61348644685	-0.795960698164492
1725.46083019685	-0.769471885567043
1727.30770519684	-0.558381298432835
1729.15270519685	-0.353679044153523
1730.99879894684	-0.0335273809932914
1732.84458019684	0.232063161115889
1734.68989269685	0.454200330133915
1736.53317394685	0.599176881390292
1738.37770519685	0.844824637513113
1740.22192394684	0.808405880239832
1742.06567394685	0.764468462100012
1743.90739269684	0.708326541162648
1745.75020519685	0.771180736321469
1747.59286144684	0.609231084849682
1749.43333019684	0.749508333795632
1751.27504894685	0.665877082840609
1753.11473644685	0.733883897109138
1754.95583019685	0.632131582758802
1756.79629894684	0.711881683322247
1758.63489269685	0.557447245702065
1760.47458019685	0.699974798287599
1762.31239269684	0.667030682574648
1764.15129894685	0.708949907423914
1765.98817394685	0.579322573781553
1767.82645519685	0.530705362323886
1769.66254894685	0.463536764000025
1771.49989269684	0.412721763566594
1773.33536144685	0.2395835815787
1775.17020519685	0.248549666357178
1777.00645519685	0.166413552439167
1778.84067394684	0.0435359463816667
1780.67598644685	0.0105522186954659
1782.50942394685	0.0151072903622662
1784.34239269685	-0.0378558044416195
1786.17661144684	0.0317489157912974
1788.00879894684	-0.0924557272238644
1789.84051769684	-0.157820591048107
1791.67364269685	-0.264634077224173
1793.50458019685	-0.283484859562691
1795.33520519684	-0.523600945114197
1797.16536144685	-0.558098492063834
1798.99692394684	-0.728186500331049
