# Supplementary material for: Intraoperative rapid assessment of the deep muscle surgical margin of tongue squamous cell carcinoma via Raman spectroscopy
Source: Front Bioeng Biotechnol. 2024 Oct 8;12:1480279. doi: 10.3389/fbioe.2024.1480279 (PMC11493737; doi:10.3389/fbioe.2024.1480279)
Supplement: Supplementary file 4 [file DataSheet2.ZIP › Pathological grading corresponding to Raman spectroscopic data/Results of pathological grading/MDSCC/2-1-4_Raman.txt]

process from Raman raw data on 2022/8/8 10:36:41
601.541728634347	0.312079586692533
603.653017696848	0.250386343188012
605.76571300935	0.276849699890079
607.876025509344	0.278319231179637
609.985830196845	0.354809758095172
612.095166134346	0.394691764849171
614.203994259347	0.548437048699782
616.314228634346	0.529624127449694
618.422119259347	0.630247926171734
620.529502071848	0.616088382041369
622.636377071845	0.641216613285678
624.742783321846	0.547243058770277
626.848681759348	0.587749495625104
628.954111446845	0.506896347840865
631.060908321848	0.507722753341028
633.165361446845	0.427604292618412
635.269345821845	0.473389507551843
637.372783321851	0.396850843897539
639.475791134348	0.371967319618307
641.578291134349	0.218751371680128
643.680283321846	0.235984064210783
645.781806759347	0.0635357628646887
647.882861446848	0.0163475155636093
649.983408321845	-0.0978989383135627
652.083486446845	-0.0199332544825666
654.183056759346	-0.104523700549095
656.282158321847	-0.0141199463522526
658.380752071844	0.00318973348370832
660.478877071844	0.0624256551090241
662.576533321844	0.00173882973149375
664.673642696845	0.0575116809498013
666.770361446845	-0.0239176222255537
668.864658321847	-0.0287610660998894
670.960361446843	-0.0837773594014379
673.05559582185	-0.0583514157367802
675.150283321847	-0.153690821202872
677.244502071844	-0.118136028265894
679.338330196846	-0.201717507101876
681.431611446846	-0.17818141611599
683.522470821845	-0.233432080908017
685.614814571843	-0.173350775504133
687.706611446847	-0.226409022449133
689.798017696849	-0.128578778485632
691.888877071844	-0.165746197410755
693.977392696845	-0.092566740484898
696.067236446848	-0.119388060486926
698.156689571846	-0.133217169557071
700.243720821847	-0.169954961348594
702.332158321846	-0.0874924350582376
704.420127071848	-0.110993490405178
706.507627071849	-0.0509172234263815
708.592783321848	-0.00948722072180885
710.679345821845	0.0577164451658234
712.765361446844	-0.00330840044497904
714.849033321847	0.0210433456184376
716.934111446848	-0.0710987755029464
719.016845821847	-0.00988243337070571
721.100986446847	-0.120898336597747
723.184658321847	-0.0850598620229164
725.265908321846	-0.162798659336602
727.348642696845	-0.115948797399341
729.428955196847	-0.174654387729589
731.510673946843	-0.0876982366685866
733.590048946844	-0.0887172451478477
735.670830196843	0.102847051365302
737.749267696847	0.226627958361632
739.829033321847	0.431625232863212
741.906533321846	0.589539352365762
743.985361446848	0.798061374246743
746.061923946847	0.803711962458294
748.139814571845	0.837231971400456
750.215361446848	0.744633771851795
752.292236446843	0.688086498879301
754.366845821845	0.539661173144822
756.440986446847	0.501943486727185
758.516533321843	0.403877414804242
760.589658321845	0.399628832315528
762.664189571846	0.276863325024209
764.736455196849	0.276593863474716
766.808173946843	0.215957435256428
768.881298946846	0.244616236836322
770.952080196847	0.150415022984731
773.022392696847	0.208347560232539
775.092236446842	0.16064459066385
777.163486446847	0.210139666965603
779.232314571844	0.101279403398905
781.300752071846	0.119274282550464
783.368720821843	0.0526065772508275
785.438017696848	0.110481225316647
787.504970821843	0.00973202532040318
789.571533321847	0.079240828393381
791.637548946848	0.026841455392713
793.704970821847	0.0349255707942859
795.770048946844	-0.0732512063436559
797.834658321844	-0.00142562895968013
799.898798946848	-0.0785370104738377
801.962470821847	-0.00503466886596016
804.025673946846	-0.00854792666734738
806.088408321844	0.0699038890484758
808.150673946846	0.0292114466740543
810.214267696847	0.143879249116566
812.275595821844	0.0920902497174723
814.336455196844	0.124508970848893
816.396767696846	0.112527638640614
818.456689571845	0.187743748513611
820.516142696844	0.109369516460532
822.575048946845	0.212577158523857
824.633564571846	0.194284149925039
826.691533321846	0.233514277956374
828.749033321848	0.158646586940222
830.806142696849	0.19655011261483
832.862705196847	0.11759863518219
834.918877071847	0.203299597307961
836.974502071844	0.212586774281448
839.027861446848	0.334965685865285
841.082548946848	0.438003944166695
843.136767696844	0.643728623469542
845.190517696847	0.73649031199011
847.243877071847	0.873398003078023
849.296689571845	0.9229454564192
851.349033321847	0.9736416574776
853.400908321848	0.930207177050534
855.450517696845	0.89982923395462
857.501455196845	0.801865102128602
859.551923946849	0.73862197476501
861.602002071846	0.663888809713114
863.649658321843	0.636737658695722
865.698798946843	0.548099266296163
867.747392696845	0.585335662557696
869.795517696846	0.551525787533336
871.841377071847	0.550776944463593
873.888564571844	0.438116131716868
875.935361446845	0.493379030977792
877.981611446849	0.370049360773749
880.025595821848	0.378872856426938
882.07090832185	0.262486400877862
884.115752071848	0.315077308896178
886.158408321844	0.208091331856082
888.202314571849	0.225128479578075
890.243955196845	0.107911355390485
892.287002071847	0.146015114627204
894.329502071847	0.0594503103071702
896.369736446846	0.00751271619128602
898.411377071847	-0.120052577552173
900.450673946845	-0.0372380918654187
902.491377071845	-0.10919037985235
904.529736446846	-0.115121940851793
906.569502071849	-0.118629364361908
908.607002071847	0.0218832626794949
910.645752071847	-0.00563586468527433
912.682314571848	0.0612643635824668
914.720205196849	0.0808421135368178
916.755830196846	0.194131718024579
918.792783321849	0.137059711636255
920.827470821849	0.192510435038173
922.861689571848	0.209167362699674
924.89723644685	0.324763952902572
926.930517696845	0.326644552428689
928.965205196844	0.44976403791901
930.997548946845	0.431849971181322
933.029423946846	0.512434185066667
935.062705196844	0.475038503391829
937.093720821846	0.49452887605014
939.124189571845	0.403450334567594
941.156064571845	0.458423083438561
943.185673946846	0.374683061619749
945.214814571846	0.423823680303002
947.243486446845	0.368155318855031
949.273486446844	0.415961385826307
951.301220821846	0.347756188528649
953.328564571846	0.421141518882649
955.355361446847	0.366660954804303
957.383564571843	0.431994685321143
959.409423946847	0.437930196927965
961.434892696845	0.512557668380481
963.459892696847	0.516889054641041
965.484423946844	0.577434699986384
967.508486446844	0.577704944830487
969.533877071844	0.648333193555828
971.557080196846	0.612392042859085
973.579736446845	0.644838095861985
975.602002071846	0.55585846682277
977.623720821848	0.547846687296328
979.645048946848	0.462609864901822
981.665908321847	0.490619918312376
983.686298946846	0.445577157365989
985.706220821845	0.552081888110479
987.725752071845	0.546402809527223
989.744736446846	0.683043427009011
991.763330196845	0.769750829069267
993.781377071846	1.00616851224146
995.799033321848	1.24947355891013
997.816220821845	1.53797785518771
999.833017696848	1.52082007973368
1001.84926769685	1.43367371121934
1003.86512707184	1.14862582016806
1005.88043957185	0.875559876218091
1007.89536144684	0.457062944123521
1009.90801769685	0.252573662542318
1011.92200207184	0.0514487244082318
1013.93551769685	-0.0274448291105784
1015.94864269685	-0.198618345418936
1017.96129894685	-0.186339979387043
1019.97340832184	-0.234427891449968
1021.98333019684	-0.121518324839258
1023.99465832184	-0.135954476730717
1026.00543957185	-0.0985262005264076
1028.01575207185	-0.110544863991947
1030.02387707185	-0.0630151733365381
1032.03333019685	-0.146938650993263
1034.04231457185	-0.186158403940709
1036.05083019684	-0.276134218194869
1038.05715832185	-0.259530863529193
1040.06473644685	-0.334878185546302
1042.07192394685	-0.320002539225158
1044.07684582184	-0.326355561980876
1046.08309582185	-0.268980213674524
1048.08895519684	-0.35540130574725
1050.09254894685	-0.298070530200079
1052.09739269685	-0.376349186019837
1054.10004894685	-0.358277223998641
1056.10411144685	-0.378317478193907
1058.10762707185	-0.289830085868374
1060.10895519685	-0.321011592327096
1062.11161144685	-0.190613168721569
1064.11200207184	-0.221711755747776
1066.11372082185	-0.149730056931219
1068.11325207184	-0.153566663727304
1070.11403332184	-0.0595810591549935
1072.11270519684	-0.12921506682676
1074.11262707185	-0.0108365337977148
1076.11028332185	0.0118858088692946
1078.10934582185	0.206537847931088
1080.10614269685	0.314243942433677
1082.10247082185	0.427637896342162
1084.10012707185	0.401903576436695
1086.09559582185	0.424522076066665
1088.09239269685	0.22280258673328
1090.08692394685	0.126407703491196
1092.08106457184	0.0562697227930187
1094.07645519685	0.0993157281427273
1096.06965832185	0.0308050549829204
1098.06239269684	0.123923188375841
1100.05653332185	0.0914025355816079
1102.04833019685	0.190318605888223
1104.03973644684	0.0673122124075007
1106.03075207185	0.110283450383236
1108.02301769685	0.0551894933204835
1110.01309582184	0.12313941682757
1112.00270519685	0.0862688007211148
1113.99184582185	0.296197724737766
1115.98231457185	0.401460284577183
1117.97059582184	0.615376969737554
1119.95840832185	0.699493416253148
1121.94583019684	0.842118128818299
1123.93278332184	0.844942734438149
1125.91926769685	0.860017293293936
1127.90708019684	0.6758959929019
1129.89262707185	0.556240644601502
1131.87778332184	0.323313852841551
1133.86247082184	0.245637224447137
1135.84668957184	0.0769008034968124
1137.83051769685	0.0853630754308483
1139.81387707185	0.0557756350279419
1141.79684582185	0.166906963010945
1143.77926769685	0.233660199108584
1145.76129894685	0.400022264743853
1147.74286144684	0.481294738702275
1149.72403332184	0.688946092369861
1151.70473644685	0.75545789657042
1153.68497082185	0.791830166862155
1155.66473644685	0.688902915668308
1157.64411144684	0.69550460517047
1159.62301769685	0.568626790335003
1161.60145519684	0.561099474228428
1163.57778332185	0.510385093433911
1165.55536144684	0.645717210192174
1167.53247082185	0.596549817947505
1169.50918957185	0.5836913653051
1171.48543957184	0.434923383640665
1173.46122082185	0.310525857496458
1175.43661144685	0.0511872287831068
1177.40973644685	-0.083535591965898
1179.38418957185	-0.259003430350589
1181.35825207185	-0.293312440969885
1183.33184582185	-0.371341115790699
1185.30325207185	-0.369595709926671
1187.27598644685	-0.402225370241581
1189.24825207184	-0.373004803303559
1191.22004894685	-0.436224051881169
1193.18965832185	-0.412229456253499
1195.16059582185	-0.430190025598876
1197.13114269685	-0.378812085453802
1199.09942394685	-0.383358977885337
1201.06903332184	-0.239291140687243
1203.03645519685	-0.209349820081201
1205.00520519685	-0.12892385459719
1206.97356457184	-0.141869675419969
1208.93965832184	-0.0271507375275064
1210.90708019685	-0.0512973052084362
1212.87223644684	0.0359507008358548
1214.83879894685	0.106471561924593
1216.80489269684	0.293261789494665
1218.76879894685	0.36211477198205
1220.73403332185	0.54117193900791
1222.69708019685	0.64135165070013
1224.66137707184	0.773906921604123
1226.62356457185	0.801652995757479
1228.58528332185	0.975367857070864
1230.54833019685	0.999706518908994
1232.50911144685	1.14959866587586
1234.47129894684	1.18417292264652
1236.43122082184	1.31876041362838
1238.39254894684	1.26064983023016
1240.35161144684	1.35203221912212
1242.31028332185	1.30370111764975
1244.27020519684	1.35333466713865
1246.22801769685	1.27098775203453
1248.18536144685	1.31891849006365
1250.14395519685	1.2089435492845
1252.10043957185	1.24435771001143
1254.05645519685	1.19798912850706
1256.01208019685	1.15572615994608
1257.96895519685	1.06345703328563
1259.92372082184	1.14468639307185
1261.87793957184	1.05335395049156
1263.83184582185	1.04163504200071
1265.78700207185	1.05999944991439
1267.73997082184	1.10754318963782
1269.69247082185	1.00767301160531
1271.64458019685	1.02781725459482
1273.59629894685	0.956785758154354
1275.54754894684	0.991199859240737
1277.49833019685	0.939019389967882
1279.45043957185	0.948909706364987
1281.40036144685	0.913398098526784
1283.34989269685	0.983029904125033
1285.29895519685	0.887886443367051
1287.24754894685	0.916357534956859
1289.19575207184	0.906711499240032
1291.14356457184	0.986048151438894
1293.09083019684	0.998090293092275
1295.03778332185	1.15605324878652
1296.98426769685	1.22947981415626
1298.93028332185	1.39832979201708
1300.87583019684	1.40755298257099
1302.82106457185	1.5527862001743
1304.76575207185	1.52377371633639
1306.71004894685	1.51965234073202
1308.65395519685	1.39534186475893
1310.59739269684	1.41506356664203
1312.53864269685	1.25106998761083
1314.48129894685	1.22345240829489
1316.42333019685	1.13669933094076
1318.36504894685	1.1227245797096
1320.30629894685	1.01854090575873
1322.24723644684	1.04744510790457
1324.18583019685	0.981005594317026
1326.12583019684	1.09185079239174
1328.06536144685	1.15056614158078
1330.00458019684	1.29685843416564
1331.94145519685	1.37776602188322
1333.87973644684	1.61758740800309
1335.81770519685	1.64786501165352
1337.75504894684	1.7718145188046
1339.69020519685	1.6871053284342
1341.62676769685	1.6397889792309
1343.56301769685	1.42251784364765
1345.49692394684	1.29211018462991
1347.43223644684	1.05380462052807
1349.36692394685	0.994929414409995
1351.29973644684	0.905197986381495
1353.23364269684	0.964673804445312
1355.16551769685	0.938445811732805
1357.09864269684	1.04786157527138
1359.02958019685	1.11227592774915
1360.96176769684	1.18820349634518
1362.89364269684	1.21243359378929
1364.82333019684	1.34427142291935
1366.75426769685	1.40209163893363
1368.68301769685	1.46158900369741
1370.61317394685	1.48775523301344
1372.54114269685	1.49658802046795
1374.46864269684	1.38912455510874
1376.39754894685	1.33435908653951
1378.32426769684	1.19412927379639
1380.25223644685	1.10961981990678
1382.17801769685	0.998665409208343
1384.10348644685	1.05286028676923
1386.03020519684	1.02122461448158
1387.95473644685	1.14691305152505
1389.88051769685	1.15915031937999
1391.80426769685	1.25525811078259
1393.72754894684	1.24941657965081
1395.65036144684	1.2742154061356
1397.57458019684	1.13295884195767
1399.49661144685	1.17950446354905
1401.41817394684	1.04710946926795
1403.34098644684	0.975731057088353
1405.26176769685	0.848120889322161
1407.18208019684	0.850559111410263
1409.10192394684	0.744405387474529
1411.02145519685	0.782836427043918
1412.94223644685	0.75255236449388
1414.86083019685	0.870097810074213
1416.77895519685	0.912229943019156
1418.69676769685	1.03366546315905
1420.61411144684	1.06946697373732
1422.53098644684	1.26357412314221
1424.44754894685	1.31767360367263
1426.36364269685	1.46778801254678
1428.27926769685	1.46468699148753
1430.19442394684	1.6189501800375
1432.11098644685	1.65848175064033
1434.02536144685	1.78536930702566
1435.93926769685	1.84089997729416
1437.85286144685	2.02002043536982
1439.76598644685	2.08808326566538
1441.67692394684	2.22934063245185
1443.58926769684	2.24070413235086
1445.50114269685	2.33801887633655
1447.41254894685	2.29188448432461
1449.32364269685	2.28781761350189
1451.23411144685	2.16329380003148
1453.14426769685	2.10315673547208
1455.05411144685	1.89611602889934
1456.96333019685	1.82962721457679
1458.87223644684	1.62729397298182
1460.77911144685	1.48495852702015
1462.68723644685	1.2903782125077
1464.59473644685	1.17821820822144
1466.50208019685	0.925659210678987
1468.40879894685	0.801029718687715
1470.31348644685	0.574566064252679
1472.21958019684	0.479372498087344
1474.12504894684	0.334587216202038
1476.03020519685	0.288313862587557
1477.93317394684	0.115777720914821
1479.83754894685	0.0175799609088756
1481.74129894685	-0.185451171236366
1483.64317394684	-0.313722260408781
1485.54614269684	-0.451630316670816
1487.44879894685	-0.478448969725434
1489.34926769685	-0.537022853474525
1491.25114269684	-0.505780991008891
1493.15067394685	-0.552722201657019
1495.05161144685	-0.53182856223134
1496.95223644685	-0.544747682192252
1498.85067394685	-0.44113411480555
1500.75036144684	-0.451684074108016
1502.64786144684	-0.379502187551566
1504.54676769685	-0.363857740482217
1506.44348644685	-0.213192298674699
1508.34161144685	-0.225475230035897
1510.23739269685	-0.0843950232608961
1512.13473644685	-0.00886713235391312
1514.02973644685	0.152843036498723
1515.92442394685	0.125166012347478
1517.82036144684	0.229641248493436
1519.71426769685	0.190141445668303
1521.60926769685	0.204215951837256
1523.50239269685	0.125221524876849
1525.39489269684	0.12813362354342
1527.28879894685	0.0257725420956945
1529.18051769685	0.0221772246951844
1531.07192394684	-0.0112590061689275
1532.96458019684	-0.00096688536953593
1534.85504894684	0.00518965778826441
1536.74520519685	0.148333860294684
1538.63489269685	0.19231827239696
1540.52583019685	0.335079027565001
1542.41473644685	0.438379359554773
1544.30317394685	0.657778457929368
1546.19114269684	0.942845839693888
1548.07879894684	1.57752797445963
1549.96770519685	1.98093388523949
1551.85442394685	2.18473011512924
1553.74083019684	2.09565961868697
1555.62692394685	1.93958189545262
1557.51239269684	1.44513256150674
1559.39754894685	1.13210500521706
1561.28223644684	0.992421785352292
1563.16661144685	1.06306933443415
1565.05051769685	1.06110021327032
1566.93567394685	1.19041010413812
1568.81879894685	1.21687302037247
1570.70145519685	1.39717774508475
1572.58379894684	1.55296068637384
1574.46551769684	1.86707749771207
1576.34708019685	2.15563840708177
1578.22629894684	2.58113618608019
1580.10692394685	2.83003612203399
1581.98723644685	3.08838167662606
1583.86692394685	3.09649852730593
1585.74645519685	2.98581684301567
1587.62536144684	2.73599541139319
1589.50395519685	2.57586749080977
1591.38208019684	2.30455566208627
1593.25989269685	2.16263627620998
1595.13551769685	2.0598262924502
1597.01239269685	2.07677647128151
1598.88895519685	1.96663748127716
1600.76504894685	1.94867191275526
1602.64067394684	1.84701922940252
1604.51442394685	1.8357971914333
1606.38926769685	1.69984555060802
1608.26364269685	1.73580516851709
1610.13770519684	1.75068234580624
1612.00973644685	1.86380129088639
1613.88301769684	1.85006512466265
1615.75583019685	1.90925801894858
1617.62661144685	1.86239115584931
1619.49864269685	1.93201738611924
1621.37020519685	1.8650210146354
1623.23973644685	1.93776334982454
1625.11051769685	2.04399696321829
1626.97926769685	2.22851825058805
1628.84926769685	2.32412959220329
1630.71879894684	2.61384552537442
1632.58629894684	2.77447757890675
1634.45504894685	2.97681783849711
1636.32176769685	2.97477317397662
1638.18973644685	2.93876546945674
1640.05567394685	2.71140179167833
1641.92270519685	2.54765705224264
1643.78786144685	2.27644205748862
1645.65254894684	2.15303717983556
1647.51833019684	2.02687936207428
1649.38223644685	2.03637969031411
1651.24739269685	1.98289255338599
1653.11036144684	2.0086290045943
1654.97301769684	1.97659940676763
1656.83692394685	2.04833041781401
1658.69879894684	2.02530015312817
1660.56176769685	2.05496248404381
1662.42286144684	1.99063918365755
1664.28348644685	2.0042601454856
1666.14364269684	1.87595478000347
1668.00504894685	1.82208611366659
1669.86442394684	1.69975294334716
1671.72348644684	1.62116833740629
1673.58208019684	1.51329500771635
1675.44192394684	1.45698572056614
1677.29973644685	1.30999974925214
1679.15708019684	1.27042324618265
1681.01411144685	1.14333226136137
1682.87067394685	1.06579952821878
1684.72676769685	0.957934442261944
1686.58426769685	0.950245995289549
1688.43958019685	0.824550936750086
1690.29458019685	0.783698310910012
1692.14911144685	0.672440874224378
1694.00317394684	0.555278014903337
1695.85692394685	0.397325721208802
1697.71036144685	0.315313359079539
1699.56333019685	0.160583704391172
1701.41583019685	0.101016139539013
1703.26801769685	0.0157466206291588
1705.11973644685	-0.0049820611829432
1706.97114269684	-0.0701139661757111
1708.82208019685	-0.0348862927613993
1710.67254894684	-0.142849665619281
1712.52270519685	-0.178078169908957
1714.37239269685	-0.280998987849529
1716.22176769685	-0.301646221502551
1718.07067394685	-0.433787042043633
1719.91754894684	-0.408737205743336
1721.76583019684	-0.474444013407776
1723.61348644685	-0.432882833327227
1725.46083019685	-0.467571298178484
1727.30770519684	-0.353496550363218
1729.15270519685	-0.332247509491708
1730.99879894684	-0.165401717087946
1732.84458019684	-0.142978185345243
1734.68989269685	-0.0444040325938602
1736.53317394685	-0.0293743548589021
1738.37770519685	0.0648556220168643
1740.22192394684	0.0393206989430723
1742.06567394685	0.130303782667852
1743.90739269684	0.13845008593708
1745.75020519685	0.2229973141946
1747.59286144684	0.171983393736696
1749.43333019684	0.244254557855868
1751.27504894685	0.180840813487919
1753.11473644685	0.245337397771578
1754.95583019685	0.184263930402778
1756.79629894684	0.283126818994958
1758.63489269685	0.243174644141561
1760.47458019685	0.349147426971598
1762.31239269684	0.250423960186794
1764.15129894685	0.292153939846742
1765.98817394685	0.20442016672709
1767.82645519685	0.238050948654347
1769.66254894685	0.118880489022615
1771.49989269684	0.189036735148591
1773.33536144685	0.145783154333685
1775.17020519685	0.217069474372465
1777.00645519685	0.150786438856386
1778.84067394684	0.19548551719555
1780.67598644685	0.153501154888488
1782.50942394685	0.214283973129682
1784.34239269685	0.134579559398276
1786.17661144684	0.214035595796219
1788.00879894684	0.130330788835266
1789.84051769684	0.138726697206295
1791.67364269685	0.0599268728311415
1793.50458019685	0.0620382316535597
1795.33520519684	-0.0465355912005805
1797.16536144685	-0.0224289655426446
1798.99692394684	-0.0897629762976919
