# Supplementary material for: Intraoperative rapid assessment of the deep muscle surgical margin of tongue squamous cell carcinoma via Raman spectroscopy
Source: Front Bioeng Biotechnol. 2024 Oct 8;12:1480279. doi: 10.3389/fbioe.2024.1480279 (PMC11493737; doi:10.3389/fbioe.2024.1480279)
Supplement: Supplementary file 4 [file DataSheet2.ZIP › Pathological grading corresponding to Raman spectroscopic data/Results of pathological grading/MDSCC/2-2-1_Raman.txt]

process from Raman raw data on 2022/8/8 10:36:41
601.541728634347	0.479898932715457
603.653017696848	0.308866810619776
605.76571300935	0.23962375723724
607.876025509344	0.207585548229247
609.985830196845	0.339374386543085
612.095166134346	0.263252126002158
614.203994259347	0.45427478027554
616.314228634346	0.496642821686407
618.422119259347	0.554722444440813
620.529502071848	0.561888631418441
622.636377071845	0.627365234421205
624.742783321846	0.556043947217717
626.848681759348	0.591780706988061
628.954111446845	0.585027154995686
631.060908321848	0.513585621266259
633.165361446845	0.392714548733409
635.269345821845	0.432794383030426
637.372783321851	0.381133173910712
639.475791134348	0.31756808536602
641.578291134349	0.192107134800096
643.680283321846	0.207203978628058
645.781806759347	-0.0251299478127578
647.882861446848	-0.136741044882342
649.983408321845	-0.314753518365109
652.083486446845	-0.295486008368897
654.183056759346	-0.405162747060189
656.282158321847	-0.331472424408418
658.380752071844	-0.382939299071069
660.478877071844	-0.320022110483251
662.576533321844	-0.360537391644101
664.673642696845	-0.320017187828626
666.770361446845	-0.388707071517814
668.864658321847	-0.298445936135892
670.960361446843	-0.259871986167326
673.05559582185	-0.208293433350548
675.150283321847	-0.239862363443848
677.244502071844	-0.133349979117298
679.338330196846	-0.218497542711333
681.431611446846	-0.155832605650716
683.522470821845	-0.126171465388893
685.614814571843	-0.102650598855149
687.706611446847	-0.123677398524819
689.798017696849	-0.04860786745067
691.888877071844	-0.107669550896873
693.977392696845	-0.00328234348791057
696.067236446848	0.0682287307959939
698.156689571846	0.00549883283355257
700.243720821847	-0.00341739233650173
702.332158321846	0.0786843489609623
704.420127071848	-0.0426508716919614
706.507627071849	0.0165000253623191
708.592783321848	0.15763312417414
710.679345821845	0.227715625416522
712.765361446844	0.186848098807417
714.849033321847	0.251582462306658
716.934111446848	0.180914660171453
719.016845821847	0.176465092236157
721.100986446847	0.156418891697029
723.184658321847	0.203922808324364
725.265908321846	0.199419097641965
727.348642696845	0.207792175395412
729.428955196847	0.119533782053963
731.510673946843	0.164732339222468
733.590048946844	0.145810712096647
735.670830196843	0.215411356126594
737.749267696847	0.279297796098064
739.829033321847	0.493096591853003
741.906533321846	0.613902266817206
743.985361446848	0.748905511521542
746.061923946847	0.744611442866329
748.139814571845	0.746790097665127
750.215361446848	0.612002025309181
752.292236446843	0.523111782706451
754.366845821845	0.450135618835191
756.440986446847	0.474044465447889
758.516533321843	0.380623786011739
760.589658321845	0.356715277838674
762.664189571846	0.336392187166581
764.736455196849	0.292696960244854
766.808173946843	0.214154642710099
768.881298946846	0.256205027771671
770.952080196847	0.259246232528824
773.022392696847	0.267123043785176
775.092236446842	0.207257957309594
777.163486446847	0.243585080008899
779.232314571844	0.172908432663178
781.300752071846	0.172472343859909
783.368720821843	0.0558441743498292
785.438017696848	0.0936924382129121
787.504970821843	-0.0193178263174616
789.571533321847	0.0587420638848926
791.637548946848	-0.0473056111046901
793.704970821847	0.00225724306213237
795.770048946844	-0.083908563119337
797.834658321844	-0.0448699036867311
799.898798946848	-0.0915344831321363
801.962470821847	0.0617899776010802
804.025673946846	0.122585741149464
806.088408321844	0.21132505376238
808.150673946846	0.237590145333598
810.214267696847	0.361408149046554
812.275595821844	0.301861336877238
814.336455196844	0.315956897393477
816.396767696846	0.355892009858678
818.456689571845	0.490988797395318
820.516142696844	0.388954403326977
822.575048946845	0.491205968698182
824.633564571846	0.509175547461894
826.691533321846	0.562505276360667
828.749033321848	0.48084219849946
830.806142696849	0.556613328376443
832.862705196847	0.501110773633798
834.918877071847	0.569926476691393
836.974502071844	0.521492525188734
839.027861446848	0.636981988264694
841.082548946848	0.746784656917299
843.136767696844	0.981898546008608
845.190517696847	0.958065596279141
847.243877071847	1.10153267375139
849.296689571845	1.14415180326583
851.349033321847	1.17296982188654
853.400908321848	1.00151860754775
855.450517696845	1.00868658768928
857.501455196845	0.940082526976425
859.551923946849	0.824684771915088
861.602002071846	0.707200064016718
863.649658321843	0.758532174323705
865.698798946843	0.65957913223744
867.747392696845	0.659214640067319
869.795517696846	0.660695375640927
871.841377071847	0.672869984713657
873.888564571844	0.551796411808397
875.935361446845	0.599158148614521
877.981611446849	0.493267058224575
880.025595821848	0.510686775698957
882.07090832185	0.449474908758248
884.115752071848	0.450910114999147
886.158408321844	0.345716061951606
888.202314571849	0.379270319448892
890.243955196845	0.227223677374127
892.287002071847	0.161428292287013
894.329502071847	0.123963080327997
896.369736446846	0.0983717471180228
898.411377071847	-0.0723237329565904
900.450673946845	-0.0559071331932728
902.491377071845	-0.160311684253912
904.529736446846	-0.23993111520457
906.569502071849	-0.35962875487246
908.607002071847	-0.296713400572003
910.645752071847	-0.393453163326797
912.682314571848	-0.350732123576705
914.720205196849	-0.389808467342476
916.755830196846	-0.264926060501523
918.792783321849	-0.27035825514605
920.827470821849	-0.149338916252503
922.861689571848	-0.0550940590148628
924.89723644685	0.146620268779003
926.930517696845	0.239600185606292
928.965205196844	0.328897117180844
930.997548946845	0.372477367681313
933.029423946846	0.474739725761225
935.062705196844	0.45610297114132
937.093720821846	0.468688252882515
939.124189571845	0.441544526632697
941.156064571845	0.449555441507329
943.185673946846	0.412512075325708
945.214814571846	0.400058249737754
947.243486446845	0.394875153324648
949.273486446844	0.383436621469542
951.301220821846	0.365728504047439
953.328564571846	0.384009497010908
955.355361446847	0.350560934315325
957.383564571843	0.41109644657908
959.409423946847	0.413551926423452
961.434892696845	0.515570964414536
963.459892696847	0.475189736134325
965.484423946844	0.591409303807552
967.508486446844	0.549750715753532
969.533877071844	0.649347827178332
971.557080196846	0.540360944506261
973.579736446845	0.633274063624327
975.602002071846	0.5619579908996
977.623720821848	0.53673389034023
979.645048946848	0.490482544820168
981.665908321847	0.621079998127158
983.686298946846	0.648337188508265
985.706220821845	0.695725040569926
987.725752071845	0.726589380207088
989.744736446846	0.801861276286076
991.763330196845	0.833021443790642
993.781377071846	1.06327091949325
995.799033321848	1.4545903965107
997.816220821845	1.80514580087592
999.833017696848	1.83119288555807
1001.84926769685	1.7894726227745
1003.86512707184	1.44651566315676
1005.88043957185	1.08118294637276
1007.89536144684	0.627515102322093
1009.90801769685	0.482274566732883
1011.92200207184	0.290438856302416
1013.93551769685	0.188705342413186
1015.94864269685	-0.0461303158410544
1017.96129894685	-0.0790423399984377
1019.97340832184	-0.205444971460707
1021.98333019684	-0.169201283279847
1023.99465832184	-0.180633373265465
1026.00543957185	-0.115284059244232
1028.01575207185	-0.160117755519508
1030.02387707185	-0.131022682148654
1032.03333019685	-0.277915607225367
1034.04231457185	-0.291659681908726
1036.05083019684	-0.428964312857602
1038.05715832185	-0.424477939964703
1040.06473644685	-0.606541998307364
1042.07192394685	-0.631429951213363
1044.07684582184	-0.74122032533279
1046.08309582185	-0.747044411871741
1048.08895519684	-0.885100795691443
1050.09254894685	-0.698748189404228
1052.09739269685	-0.71370260984105
1054.10004894685	-0.696832200287275
1056.10411144685	-0.706987834082071
1058.10762707185	-0.60388330691157
1060.10895519685	-0.648402728346468
1062.11161144685	-0.517741693991042
1064.11200207184	-0.483408839888057
1066.11372082185	-0.388854611486011
1068.11325207184	-0.378962885402785
1070.11403332184	-0.303063899674527
1072.11270519684	-0.347941780459422
1074.11262707185	-0.224571579452999
1076.11028332185	-0.200737634860303
1078.10934582185	-0.0438848464550574
1080.10614269685	0.104602228463563
1082.10247082185	0.148278806252364
1084.10012707185	0.107800305304323
1086.09559582185	0.0877118120527314
1088.09239269685	0.00782889953211452
1090.08692394685	-0.148578595116618
1092.08106457184	-0.0585702327149136
1094.07645519685	-0.00261040930516288
1096.06965832185	0.00247037908957282
1098.06239269684	0.0303026697808946
1100.05653332185	0.105147250089061
1102.04833019685	0.14470317509543
1104.03973644684	0.0330361795077181
1106.03075207185	0.123446429255097
1108.02301769685	0.149909802885645
1110.01309582184	0.174834971581106
1112.00270519685	0.0924027632445927
1113.99184582185	0.208203289104489
1115.98231457185	0.284312669598165
1117.97059582184	0.419034054474281
1119.95840832185	0.526858441737375
1121.94583019684	0.741520947528926
1123.93278332184	0.87435657759076
1125.91926769685	0.827315372899108
1127.90708019684	0.70906372792345
1129.89262707185	0.616768987752806
1131.87778332184	0.363612530550853
1133.86247082184	0.346429291625384
1135.84668957184	0.295789254129517
1137.83051769685	0.388997461602628
1139.81387707185	0.392138807396037
1141.79684582185	0.623878317166344
1143.77926769685	0.635005777040249
1145.76129894685	0.936141269267182
1147.74286144684	1.02305963161581
1149.72403332184	1.40216585426992
1151.70473644685	1.52982474736578
1153.68497082185	1.65077619164359
1155.66473644685	1.47904005659623
1157.64411144684	1.38628129730265
1159.62301769685	0.988504668984888
1161.60145519684	0.763390007545695
1163.57778332185	0.496369949446347
1165.55536144684	0.47050374003112
1167.53247082185	0.320108943497303
1169.50918957185	0.245190462880743
1171.48543957184	0.162972971950666
1173.46122082185	0.119676240122004
1175.43661144685	-0.0252448553471822
1177.40973644685	-0.0702334692667534
1179.38418957185	-0.119044343722265
1181.35825207185	-0.140270359982679
1183.33184582185	-0.142646924567146
1185.30325207185	-0.129127210305455
1187.27598644685	-0.0934406895176778
1189.24825207184	0.0339443669952004
1191.22004894685	-0.0276423693484276
1193.18965832185	0.0527256797471409
1195.16059582185	0.0252394206459599
1197.13114269685	0.117835468136519
1199.09942394685	0.0392699299496826
1201.06903332184	0.194689133160836
1203.03645519685	0.179291023793695
1205.00520519685	0.258216968997601
1206.97356457184	0.242643278043232
1208.93965832184	0.291855737275341
1210.90708019685	0.222831136479954
1212.87223644684	0.248771705401282
1214.83879894685	0.240969578696934
1216.80489269684	0.28889044164012
1218.76879894685	0.376120101101577
1220.73403332185	0.532070626927379
1222.69708019685	0.606728876891054
1224.66137707184	0.724431913709083
1226.62356457185	0.74008673557239
1228.58528332185	0.89760145002694
1230.54833019685	0.878094687264735
1232.50911144685	0.989897609160181
1234.47129894684	1.14561322305815
1236.43122082184	1.32162730721836
1238.39254894684	1.28068303243163
1240.35161144684	1.50785597471156
1242.31028332185	1.53810003099795
1244.27020519684	1.584613684495
1246.22801769685	1.62156299075053
1248.18536144685	1.68018636856957
1250.14395519685	1.65298757845235
1252.10043957185	1.77702241278215
1254.05645519685	1.75907937496916
1256.01208019685	1.74195300134969
1257.96895519685	1.76367196090962
1259.92372082184	1.80705171060748
1261.87793957184	1.77213564955477
1263.83184582185	1.73720869954028
1265.78700207185	1.75154441551811
1267.73997082184	1.79204272305265
1269.69247082185	1.69797754024
1271.64458019685	1.67938333733557
1273.59629894685	1.68020936154733
1275.54754894684	1.65856962972032
1277.49833019685	1.63461336526771
1279.45043957185	1.653819916712
1281.40036144685	1.57807347364874
1283.34989269685	1.60834333831482
1285.29895519685	1.63733347237442
1287.24754894685	1.62829305122523
1289.19575207184	1.53493647027884
1291.14356457184	1.58102288943172
1293.09083019684	1.54880099539014
1295.03778332185	1.48894562085525
1296.98426769685	1.5010354323974
1298.93028332185	1.5968695485264
1300.87583019684	1.60180707840686
1302.82106457185	1.68566759556771
1304.76575207185	1.70771448274454
1306.71004894685	1.67912729562204
1308.65395519685	1.60782510861412
1310.59739269684	1.59902174643594
1312.53864269685	1.41033096018765
1314.48129894685	1.42379286590182
1316.42333019685	1.29311024748338
1318.36504894685	1.28620309885483
1320.30629894685	1.21053995303257
1322.24723644684	1.31634030583237
1324.18583019685	1.26404679556916
1326.12583019684	1.33023014707786
1328.06536144685	1.2410134792666
1330.00458019684	1.33655625531125
1331.94145519685	1.26491103265622
1333.87973644684	1.24849858456042
1335.81770519685	1.24389244363698
1337.75504894684	1.32057055743314
1339.69020519685	1.15931690242073
1341.62676769685	1.06992177439386
1343.56301769685	0.912328643396364
1345.49692394684	0.862159968703935
1347.43223644684	0.701246530806088
1349.36692394685	0.65334077221064
1351.29973644684	0.516197604728774
1353.23364269684	0.611375303910279
1355.16551769685	0.326762825606835
1357.09864269684	0.322259407401276
1359.02958019685	0.237483013003555
1360.96176769684	0.337423338487071
1362.89364269684	0.124444261186085
1364.82333019684	0.273558693661585
1366.75426769685	0.261046261092588
1368.68301769685	0.235194959109833
1370.61317394685	0.146644843662472
1372.54114269685	0.262173447571342
1374.46864269684	0.1358649277675
1376.39754894685	0.100743861305034
1378.32426769684	0.111617842674832
1380.25223644685	0.151896256983036
1382.17801769685	0.0802372362262815
1384.10348644685	0.227265300297859
1386.03020519684	0.207443923114653
1387.95473644685	0.309251329118041
1389.88051769685	0.299526665462224
1391.80426769685	0.401758699429166
1393.72754894684	0.36589085673657
1395.65036144684	0.474651817825247
1397.57458019684	0.388585797452748
1399.49661144685	0.447700801706873
1401.41817394684	0.468030595347813
1403.34098644684	0.569058813974408
1405.26176769685	0.465254538384016
1407.18208019684	0.568520963478733
1409.10192394684	0.536166712469566
1411.02145519685	0.576350841224667
1412.94223644685	0.549986318065152
1414.86083019685	0.695352084956397
1416.77895519685	0.722581579990106
1418.69676769685	0.844743812296741
1420.61411144684	0.78775692324561
1422.53098644684	0.928139479896686
1424.44754894685	0.942480455234261
1426.36364269685	0.999467978291648
1428.27926769685	1.06321059234079
1430.19442394684	1.33615683288971
1432.11098644685	1.38410997672545
1434.02536144685	1.56159937910908
1435.93926769685	1.71841795680109
1437.85286144685	1.84659459504934
1439.76598644685	1.87580739917581
1441.67692394684	2.05605078269429
1443.58926769684	2.11266180168514
1445.50114269685	2.27749441991733
1447.41254894685	2.23744710288258
1449.32364269685	2.24496865648069
1451.23411144685	2.15704682927748
1453.14426769685	2.07930075389123
1455.05411144685	1.78584884712831
1456.96333019685	1.78199887083093
1458.87223644684	1.59743989796078
1460.77911144685	1.37784690847423
1462.68723644685	1.18854488370562
1464.59473644685	1.13160843850517
1466.50208019685	0.825086852643608
1468.40879894685	0.672797618713275
1470.31348644685	0.511426656760477
1472.21958019684	0.359658448136429
1474.12504894684	0.0880677028304149
1476.03020519685	0.0753633015298192
1477.93317394684	-0.114119369103037
1479.83754894685	-0.230686264413464
1481.74129894685	-0.309802312100373
1483.64317394684	-0.336640925920733
1485.54614269684	-0.500169537044769
1487.44879894685	-0.543331918212118
1489.34926769685	-0.571932128406388
1491.25114269684	-0.576127309116771
1493.15067394685	-0.609173733646458
1495.05161144685	-0.603278770185455
1496.95223644685	-0.656956216214724
1498.85067394685	-0.561689620693244
1500.75036144684	-0.549507343693335
1502.64786144684	-0.474314300639776
1504.54676769685	-0.405469167160845
1506.44348644685	-0.150036584242628
1508.34161144685	-0.108935696503295
1510.23739269685	0.0781492125366867
1512.13473644685	0.228498704328786
1514.02973644685	0.406188877609964
1515.92442394685	0.392739067834441
1517.82036144684	0.480527906834766
1519.71426769685	0.353902482344665
1521.60926769685	0.377221793935462
1523.50239269685	0.268653440545791
1525.39489269684	0.16610591136498
1527.28879894685	-0.0071027312797014
1529.18051769685	0.0262357648245484
1531.07192394684	-0.217770470668256
1532.96458019684	-0.291453796144481
1534.85504894684	-0.329885177494759
1536.74520519685	-0.319756934460997
1538.63489269685	-0.452310894158188
1540.52583019685	-0.412600006866228
1542.41473644685	-0.253274273215084
1544.30317394685	-0.0271564312017176
1546.19114269684	0.214941618863008
1548.07879894684	0.917877819976979
1549.96770519685	1.39631857849582
1551.85442394685	1.43798542923315
1553.74083019684	1.28153460091943
1555.62692394685	1.16477411838292
1557.51239269684	0.589302439737935
1559.39754894685	0.287127192617845
1561.28223644684	0.208386630448956
1563.16661144685	0.372558530112087
1565.05051769685	0.319251160888541
1566.93567394685	0.460519311075984
1568.81879894685	0.45326700380258
1570.70145519685	0.555929460929406
1572.58379894684	0.59917435054183
1574.46551769684	0.878460342182279
1576.34708019685	0.957424361216454
1578.22629894684	1.22909975173661
1580.10692394685	1.3446853506631
1581.98723644685	1.52443319053702
1583.86692394685	1.50608207096531
1585.74645519685	1.56268863990624
1587.62536144684	1.43672217381953
1589.50395519685	1.49316969642268
1591.38208019684	1.38376961050977
1593.25989269685	1.502459331323
1595.13551769685	1.55493326146029
1597.01239269685	1.71455757220792
1598.88895519685	1.67981538801337
1600.76504894685	1.7735851685519
1602.64067394684	1.65890482424913
1604.51442394685	1.75272797817729
1606.38926769685	1.67285060844631
1608.26364269685	1.78694677379804
1610.13770519684	1.81060366822879
1612.00973644685	1.91750694929408
1613.88301769684	1.82509971125489
1615.75583019685	1.8578374430831
1617.62661144685	1.81987572673938
1619.49864269685	1.82228639169921
1621.37020519685	1.75911555919021
1623.23973644685	1.75950940713358
1625.11051769685	1.76390846460515
1626.97926769685	1.81604825492968
1628.84926769685	1.76134842021003
1630.71879894684	1.78178617723029
1632.58629894684	1.80220873572301
1634.45504894685	1.837564377197
1636.32176769685	1.79436083252085
1638.18973644685	1.93925545577446
1640.05567394685	2.0386068893564
1641.92270519685	2.20444259379082
1643.78786144685	2.28374006184384
1645.65254894684	2.40526782713459
1647.51833019684	2.3448524754242
1649.38223644685	2.40119278571552
1651.24739269685	2.37185383304319
1653.11036144684	2.40519877116589
1654.97301769684	2.37445157386469
1656.83692394685	2.40030753873782
1658.69879894684	2.30745011637725
1660.56176769685	2.34213203704223
1662.42286144684	2.26139521453189
1664.28348644685	2.21466601486696
1666.14364269684	2.17271216067115
1668.00504894685	2.1261461085864
1669.86442394684	1.89629439819845
1671.72348644684	1.75383967784717
1673.58208019684	1.63092103590077
1675.44192394684	1.52661976717138
1677.29973644685	1.32508455671825
1679.15708019684	1.30127844191946
1681.01411144685	1.21089753213045
1682.87067394685	1.07963101951282
1684.72676769685	0.927886573817432
1686.58426769685	0.972432026646061
1688.43958019685	0.738602691561653
1690.29458019685	0.7030866363977
1692.14911144685	0.650283162790402
1694.00317394684	0.613849914735624
1695.85692394685	0.451402738000979
1697.71036144685	0.475539180633007
1699.56333019685	0.343378635715681
1701.41583019685	0.281358726709982
1703.26801769685	0.156535162567025
1705.11973644685	0.177717407720593
1706.97114269684	0.0728211015151032
1708.82208019685	0.0530157569009475
1710.67254894684	-0.121881027603251
1712.52270519685	-0.200373718248898
1714.37239269685	-0.397192727208278
1716.22176769685	-0.478642592355811
1718.07067394685	-0.679283674987289
1719.91754894684	-0.726716557912368
1721.76583019684	-0.869021473757641
1723.61348644685	-0.79005277613777
1725.46083019685	-0.807597369514781
1727.30770519684	-0.653825483497599
1729.15270519685	-0.493618466636178
1730.99879894684	-0.21115305915464
1732.84458019684	-0.128591010045852
1734.68989269685	0.0891675604877378
1736.53317394685	0.278894952183123
1738.37770519685	0.467886979362618
1740.22192394684	0.466065497150396
1742.06567394685	0.465580498633528
1743.90739269684	0.431565623981896
1745.75020519685	0.444316469672003
1747.59286144684	0.263810959517173
1749.43333019684	0.39446170573035
1751.27504894685	0.441396811162861
1753.11473644685	0.470091147610333
1754.95583019685	0.418391151565288
1756.79629894684	0.499620190636449
1758.63489269685	0.392619014237653
1760.47458019685	0.50213036576713
1762.31239269684	0.437587026610743
1764.15129894685	0.544190346772098
1765.98817394685	0.577187533335007
1767.82645519685	0.647389396667904
1769.66254894685	0.498433748115929
1771.49989269684	0.613339856826315
1773.33536144685	0.441327787118155
1775.17020519685	0.394090153030618
1777.00645519685	0.296751991742838
1778.84067394684	0.383702145903442
1780.67598644685	0.255702242040002
1782.50942394685	0.291752891545684
1784.34239269685	0.271221731328296
1786.17661144684	0.284368042864401
1788.00879894684	0.130051562656377
1789.84051769684	0.155105427853528
1791.67364269685	0.0706939921712433
1793.50458019685	0.019556640235237
1795.33520519684	-0.0545219192321724
1797.16536144685	-0.105565707442167
1798.99692394684	-0.235597359824624
