# Supplementary material for: Intraoperative rapid assessment of the deep muscle surgical margin of tongue squamous cell carcinoma via Raman spectroscopy
Source: Front Bioeng Biotechnol. 2024 Oct 8;12:1480279. doi: 10.3389/fbioe.2024.1480279 (PMC11493737; doi:10.3389/fbioe.2024.1480279)
Supplement: Supplementary file 4 [file DataSheet2.ZIP › Pathological grading corresponding to Raman spectroscopic data/Results of pathological grading/MDSCC/2-2-2_Raman.txt]

process from Raman raw data on 2022/8/8 10:36:41
601.541728634347	0.836914711006926
603.653017696848	0.760787620511223
605.76571300935	0.7330982804217
607.876025509344	0.681636520044179
609.985830196845	0.747017688502837
612.095166134346	0.707952197263069
614.203994259347	0.824602919222968
616.314228634346	0.847750519800741
618.422119259347	0.921165913495742
620.529502071848	0.904072383695791
622.636377071845	0.961281538766883
624.742783321846	0.872803722484917
626.848681759348	0.890341777228002
628.954111446845	0.835056024561055
631.060908321848	0.798978568394432
633.165361446845	0.71910102644955
635.269345821845	0.746294360914106
637.372783321851	0.618202662144256
639.475791134348	0.546073652305012
641.578291134349	0.46207140852664
643.680283321846	0.437137458052092
645.781806759347	0.232112035304141
647.882861446848	0.181466643337643
649.983408321845	0.0953540674344993
652.083486446845	0.0566945100780458
654.183056759346	-0.111789253993322
656.282158321847	-0.0555370434080658
658.380752071844	-0.101546094016811
660.478877071844	-0.0774562453954388
662.576533321844	-0.151016049558564
664.673642696845	-0.108571450274326
666.770361446845	-0.17799624222701
668.864658321847	-0.146900744929582
670.960361446843	-0.204502080042118
673.05559582185	-0.145095936145481
675.150283321847	-0.200608271772381
677.244502071844	-0.184780323952225
679.338330196846	-0.211413356122364
681.431611446846	-0.158400695949439
683.522470821845	-0.196107157605951
685.614814571843	-0.0953141865028329
687.706611446847	-0.153461412832797
689.798017696849	-0.130052819030652
691.888877071844	-0.122991726127992
693.977392696845	-0.037955143624913
696.067236446848	-0.0311376115411122
698.156689571846	-0.0278989543826356
700.243720821847	-0.0743278635404749
702.332158321846	-0.051944875035133
704.420127071848	-0.0943341674438898
706.507627071849	-0.0928744536015529
708.592783321848	0.0497005570490217
710.679345821845	0.167502208526344
712.765361446844	0.105519398400759
714.849033321847	0.189895963181442
716.934111446848	0.159482666791149
719.016845821847	0.138861415809174
721.100986446847	0.0599925984905383
723.184658321847	0.112072820735705
725.265908321846	0.00891177006744215
727.348642696845	0.0203838134447096
729.428955196847	-0.000262822818115183
731.510673946843	0.0425786089578537
733.590048946844	0.0202811750223475
735.670830196843	0.151744015825443
737.749267696847	0.244620510288627
739.829033321847	0.40170222378066
741.906533321846	0.551777317902747
743.985361446848	0.766959794290869
746.061923946847	0.736788098098742
748.139814571845	0.747615922410205
750.215361446848	0.661324766653792
752.292236446843	0.598615250771246
754.366845821845	0.431146364161094
756.440986446847	0.396485313634997
758.516533321843	0.266886235323312
760.589658321845	0.236236877950404
762.664189571846	0.128791543814316
764.736455196849	0.110902651225558
766.808173946843	0.0888598335785957
768.881298946846	0.150174060450667
770.952080196847	0.0801209269911283
773.022392696847	0.133824249763308
775.092236446842	0.108425073494061
777.163486446847	0.17316688427141
779.232314571844	0.122948572764784
781.300752071846	0.153428040698742
783.368720821843	0.0305591195565569
785.438017696848	0.0657278552174319
787.504970821843	-0.0507920490514948
789.571533321847	0.00253984279072483
791.637548946848	-0.089599824044825
793.704970821847	-0.0257809056244014
795.770048946844	-0.0824464575412662
797.834658321844	-0.0368534683144048
799.898798946848	-0.108870976366632
801.962470821847	-0.0425480269510388
804.025673946846	-0.0677936721388619
806.088408321844	-0.0372469708052563
808.150673946846	-0.0892869886161805
810.214267696847	0.0145016366269886
812.275595821844	5.09115206170918E-05
814.336455196844	0.121656230433842
816.396767696846	0.154661357091015
818.456689571845	0.301671481067132
820.516142696844	0.269620350765535
822.575048946845	0.415031715236353
824.633564571846	0.422840732945104
826.691533321846	0.475884003160331
828.749033321848	0.408859531052087
830.806142696849	0.481955308321915
832.862705196847	0.404937924541628
834.918877071847	0.427962487890255
836.974502071844	0.436365581223498
839.027861446848	0.5355912938237
841.082548946848	0.574048236334249
843.136767696844	0.776613319967396
845.190517696847	0.808137358996902
847.243877071847	0.895028280301233
849.296689571845	0.940022645421436
851.349033321847	0.997288369608015
853.400908321848	0.88459624105684
855.450517696845	0.856993424322468
857.501455196845	0.788677958063118
859.551923946849	0.727026964125457
861.602002071846	0.645408314918484
863.649658321843	0.64289793146213
865.698798946843	0.574252037009643
867.747392696845	0.630646516137006
869.795517696846	0.602899214415515
871.841377071847	0.612957459736947
873.888564571844	0.551168804818332
875.935361446845	0.650497642598936
877.981611446849	0.515070478526923
880.025595821848	0.480821810809232
882.07090832185	0.413488979770449
884.115752071848	0.439819345421228
886.158408321844	0.343727444250476
888.202314571849	0.432476273867792
890.243955196845	0.374847130525552
892.287002071847	0.359294211640787
894.329502071847	0.272130759559246
896.369736446846	0.209691371003686
898.411377071847	0.0102701123317104
900.450673946845	0.0218271471142089
902.491377071845	-0.0596864461764994
904.529736446846	-0.0513504479257847
906.569502071849	-0.103053858085985
908.607002071847	0.0396306840773946
910.645752071847	0.00192283598818221
912.682314571848	0.0356012730841258
914.720205196849	-0.0197444147859471
916.755830196846	0.0504303097126808
918.792783321849	-0.00576793673727138
920.827470821849	0.11050541957664
922.861689571848	0.0900939611032356
924.89723644685	0.154501220794771
926.930517696845	0.188831819440907
928.965205196844	0.238789319441651
930.997548946845	0.196314198447766
933.029423946846	0.322267040796305
935.062705196844	0.326238389657448
937.093720821846	0.344265840800091
939.124189571845	0.32872576673762
941.156064571845	0.383255755076107
943.185673946846	0.32940342696341
945.214814571846	0.42452219831975
947.243486446845	0.406552571094352
949.273486446844	0.45455792214679
951.301220821846	0.408112975936234
953.328564571846	0.454038183594349
955.355361446847	0.429239860597676
957.383564571843	0.490145509087199
959.409423946847	0.454515697507958
961.434892696845	0.490437918747233
963.459892696847	0.440545546909249
965.484423946844	0.461519031475405
967.508486446844	0.461898816152853
969.533877071844	0.470698196752323
971.557080196846	0.448468970397499
973.579736446845	0.542160260373862
975.602002071846	0.448886648999036
977.623720821848	0.451874389714192
979.645048946848	0.428698053533708
981.665908321847	0.512560963324233
983.686298946846	0.480413517086447
985.706220821845	0.609706107156853
987.725752071845	0.571676201522394
989.744736446846	0.74564001875649
991.763330196845	0.828682097045061
993.781377071846	1.17993864317879
995.799033321848	1.54756418471968
997.816220821845	1.93824199872853
999.833017696848	1.9662295205961
1001.84926769685	1.90279293339194
1003.86512707184	1.52673674395271
1005.88043957185	1.12407712337216
1007.89536144684	0.669848568337983
1009.90801769685	0.450511399876234
1011.92200207184	0.227011774528535
1013.93551769685	0.15011709131133
1015.94864269685	-0.00884525644281098
1017.96129894685	-0.0358220491009718
1019.97340832184	-0.135220073742346
1021.98333019684	-0.0809278327112395
1023.99465832184	-0.144449116556444
1026.00543957185	-0.12590077162514
1028.01575207185	-0.205195436214581
1030.02387707185	-0.192058751232821
1032.03333019685	-0.268801549033213
1034.04231457185	-0.31491655929068
1036.05083019684	-0.424653527226468
1038.05715832185	-0.40661815135698
1040.06473644685	-0.492008301302064
1042.07192394685	-0.466402587456969
1044.07684582184	-0.481330932061582
1046.08309582185	-0.406446983293876
1048.08895519684	-0.457686484197353
1050.09254894685	-0.392699406746914
1052.09739269685	-0.464446442236465
1054.10004894685	-0.472729411544691
1056.10411144685	-0.537041878251927
1058.10762707185	-0.487210941752323
1060.10895519685	-0.529665382324538
1062.11161144685	-0.39892580326412
1064.11200207184	-0.394618351526475
1066.11372082185	-0.352566499478428
1068.11325207184	-0.369829357652151
1070.11403332184	-0.284724550290633
1072.11270519684	-0.388567055078198
1074.11262707185	-0.317101553641493
1076.11028332185	-0.276437278633153
1078.10934582185	-0.149330481315417
1080.10614269685	-0.0928246515030651
1082.10247082185	-0.0206263956833084
1084.10012707185	-0.0235322713333801
1086.09559582185	0.0232683341969278
1088.09239269685	-0.0701249193193974
1090.08692394685	-0.0890285857909987
1092.08106457184	-0.0882321260195909
1094.07645519685	-0.0334162578711812
1096.06965832185	-0.0991334282205969
1098.06239269684	-0.00734727676899638
1100.05653332185	-0.00890718216368214
1102.04833019685	0.096445890455044
1104.03973644684	-0.0231403558465217
1106.03075207185	0.0409041550786071
1108.02301769685	0.006548763874207
1110.01309582184	0.0388507941868852
1112.00270519685	-0.0215633312006105
1113.99184582185	0.198656442276047
1115.98231457185	0.305123709650132
1117.97059582184	0.424198551390248
1119.95840832185	0.572637427737959
1121.94583019684	0.764057486402237
1123.93278332184	0.766371646284028
1125.91926769685	0.80321993277343
1127.90708019684	0.746656002796158
1129.89262707185	0.622492614641828
1131.87778332184	0.457340516331385
1133.86247082184	0.427062599396123
1135.84668957184	0.299088865213321
1137.83051769685	0.380036428336666
1139.81387707185	0.444898164000762
1141.79684582185	0.726891178583628
1143.77926769685	0.939151216565904
1145.76129894685	1.32358249480325
1147.74286144684	1.66120786694702
1149.72403332184	2.11471442314667
1151.70473644685	2.3439450063272
1153.68497082185	2.49634957533561
1155.66473644685	2.35138808434741
1157.64411144684	2.04753760743858
1159.62301769685	1.59781096622493
1161.60145519684	1.1582281009328
1163.57778332185	0.789729290389687
1165.55536144684	0.660190892699177
1167.53247082185	0.525586065233114
1169.50918957185	0.421571858217021
1171.48543957184	0.313181061679728
1173.46122082185	0.264913588235515
1175.43661144685	0.0976964762875241
1177.40973644685	0.0116684877953901
1179.38418957185	-0.03557246774173
1181.35825207185	0.0163566383119189
1183.33184582185	-0.0726714351238513
1185.30325207185	-0.0267037384973605
1187.27598644685	0.0177306014516603
1189.24825207184	0.104837405901321
1191.22004894685	-0.00147345323208015
1193.18965832185	0.0856609028931246
1195.16059582185	0.0634914380134717
1197.13114269685	0.151861036855223
1199.09942394685	0.0976082530762312
1201.06903332184	0.228771252404698
1203.03645519685	0.262908676808536
1205.00520519685	0.315701598063271
1206.97356457184	0.269312814761662
1208.93965832184	0.321890791469968
1210.90708019685	0.244303801004918
1212.87223644684	0.23099319709641
1214.83879894685	0.210214435398825
1216.80489269684	0.247365948472407
1218.76879894685	0.229670400509832
1220.73403332185	0.317269022145354
1222.69708019685	0.352360169610733
1224.66137707184	0.460777965659844
1226.62356457185	0.467825001862678
1228.58528332185	0.631671091595507
1230.54833019685	0.664910375669876
1232.50911144685	0.754993933870594
1234.47129894684	0.816457411123992
1236.43122082184	0.954234691079478
1238.39254894684	0.941891451997293
1240.35161144684	1.05730152806601
1242.31028332185	1.1009562139557
1244.27020519684	1.14809539306776
1246.22801769685	1.14828142350822
1248.18536144685	1.2275041707322
1250.14395519685	1.16531067829428
1252.10043957185	1.22320324228275
1254.05645519685	1.24072174019611
1256.01208019685	1.23318305371569
1257.96895519685	1.21067708958773
1259.92372082184	1.31763606753464
1261.87793957184	1.27430272621513
1263.83184582185	1.3074582358544
1265.78700207185	1.30597536001787
1267.73997082184	1.36054909688426
1269.69247082185	1.29269649915156
1271.64458019685	1.3542044181354
1273.59629894685	1.2482525484694
1275.54754894684	1.31867342688918
1277.49833019685	1.22905673923887
1279.45043957185	1.25955671433638
1281.40036144685	1.18282109472193
1283.34989269685	1.26843409726689
1285.29895519685	1.19701823761
1287.24754894685	1.24167318165343
1289.19575207184	1.232495746354
1291.14356457184	1.37443559008673
1293.09083019684	1.36539805679462
1295.03778332185	1.48310426223074
1296.98426769685	1.59756954233885
1298.93028332185	1.73497353939365
1300.87583019684	1.69810589178829
1302.82106457185	1.86265054505904
1304.76575207185	1.81418566338712
1306.71004894685	1.80097518453587
1308.65395519685	1.68477873138013
1310.59739269684	1.70394876739527
1312.53864269685	1.54318748830781
1314.48129894685	1.54819365648075
1316.42333019685	1.3991208373823
1318.36504894685	1.39544725603355
1320.30629894685	1.27434820159337
1322.24723644684	1.29386758009841
1324.18583019685	1.22803895787069
1326.12583019684	1.32777535835024
1328.06536144685	1.27465464731438
1330.00458019684	1.3978407143633
1331.94145519685	1.33534712965601
1333.87973644684	1.43636686764236
1335.81770519685	1.36972210250161
1337.75504894684	1.46477378541206
1339.69020519685	1.27864841931722
1341.62676769685	1.26617460935978
1343.56301769685	1.08426453535836
1345.49692394684	1.00202179203535
1347.43223644684	0.780749236207441
1349.36692394685	0.816750450610556
1351.29973644684	0.681920562229294
1353.23364269684	0.668500851636963
1355.16551769685	0.512714821726462
1357.09864269684	0.506392315862428
1359.02958019685	0.387338264490211
1360.96176769684	0.401436766224663
1362.89364269684	0.318154342994916
1364.82333019684	0.404838962043385
1366.75426769685	0.385884645398875
1368.68301769685	0.338596415325952
1370.61317394685	0.264722530518583
1372.54114269685	0.278263761828185
1374.46864269684	0.145916832516576
1376.39754894685	0.109252696008411
1378.32426769684	0.0739321979075385
1380.25223644685	0.0653991508032163
1382.17801769685	0.0232087432740116
1384.10348644685	0.134191894329518
1386.03020519684	0.143490887546506
1387.95473644685	0.223680996794343
1389.88051769685	0.31375585766628
1391.80426769685	0.439505082045741
1393.72754894684	0.407430928519034
1395.65036144684	0.510662857395971
1397.57458019684	0.514121577933878
1399.49661144685	0.55571828630076
1401.41817394684	0.482899433445965
1403.34098644684	0.546271385536073
1405.26176769685	0.447273988788226
1407.18208019684	0.526059356329199
1409.10192394684	0.448106924696646
1411.02145519685	0.52190038437368
1412.94223644685	0.498561709883518
1414.86083019685	0.652806691108736
1416.77895519685	0.643831581102745
1418.69676769685	0.730260048114729
1420.61411144684	0.691737255717726
1422.53098644684	0.858062617125057
1424.44754894685	0.878479783460847
1426.36364269685	1.02437391528667
1428.27926769685	1.1302444159349
1430.19442394684	1.43309068551272
1432.11098644685	1.55111289141379
1434.02536144685	1.76610308211056
1435.93926769685	1.88201721668329
1437.85286144685	2.06374890489681
1439.76598644685	2.08861330238145
1441.67692394684	2.18617340423776
1443.58926769684	2.14469560545461
1445.50114269685	2.21899864293002
1447.41254894685	2.10399188768741
1449.32364269685	2.06267891233267
1451.23411144685	1.99472066902214
1453.14426769685	1.92224492556053
1455.05411144685	1.69406103065188
1456.96333019685	1.66664994615769
1458.87223644684	1.49307941091308
1460.77911144685	1.28680273004522
1462.68723644685	1.06035716335921
1464.59473644685	0.92620180414329
1466.50208019685	0.672568525469671
1468.40879894685	0.484174130419518
1470.31348644685	0.272660462105478
1472.21958019684	0.15945855138304
1474.12504894684	-0.00459648038440719
1476.03020519685	-0.0920169867603704
1477.93317394684	-0.265803474582299
1479.83754894685	-0.336061104381969
1481.74129894685	-0.43012456817678
1483.64317394684	-0.447587654761406
1485.54614269684	-0.535722377569073
1487.44879894685	-0.482836732565602
1489.34926769685	-0.524500946441265
1491.25114269684	-0.508600768043806
1493.15067394685	-0.568085880500888
1495.05161144685	-0.522818113048913
1496.95223644685	-0.57068353056593
1498.85067394685	-0.443892106434134
1500.75036144684	-0.382924216582012
1502.64786144684	-0.258430813650193
1504.54676769685	-0.117098394933066
1506.44348644685	0.163248189820024
1508.34161144685	0.337542216807066
1510.23739269685	0.614334978450415
1512.13473644685	0.868997673868307
1514.02973644685	1.18786774860976
1515.92442394685	1.3245774269347
1517.82036144684	1.50201649935906
1519.71426769685	1.5220890161456
1521.60926769685	1.5141452682424
1523.50239269685	1.25366761552417
1525.39489269684	1.06342771738252
1527.28879894685	0.71082719305852
1529.18051769685	0.433442584210383
1531.07192394684	0.101421510333523
1532.96458019684	-0.0818167041846039
1534.85504894684	-0.289771114535995
1536.74520519685	-0.302984312541952
1538.63489269685	-0.39118107851553
1540.52583019685	-0.360558332169688
1542.41473644685	-0.331350641268614
1544.30317394685	-0.195408857557737
1546.19114269684	0.0534862380101231
1548.07879894684	0.65830782370125
1549.96770519685	1.02037464940366
1551.85442394685	1.08972883378237
1553.74083019684	1.00767710836541
1555.62692394685	0.738798659060734
1557.51239269684	0.218194809943981
1559.39754894685	-0.0677073735327838
1561.28223644684	-0.172392630053025
1563.16661144685	-0.0603178557936133
1565.05051769685	0.0102822185054379
1566.93567394685	0.119959629052147
1568.81879894685	0.1486816794432
1570.70145519685	0.357556575243024
1572.58379894684	0.380997371693383
1574.46551769684	0.526095492896189
1576.34708019685	0.640851714517197
1578.22629894684	0.891151241594486
1580.10692394685	0.949335776610923
1581.98723644685	1.11466201477145
1583.86692394685	1.08092144095858
1585.74645519685	1.07292470547722
1587.62536144684	0.936679481878485
1589.50395519685	1.03355256309564
1591.38208019684	0.967499283310161
1593.25989269685	1.04932258530948
1595.13551769685	1.08238621553838
1597.01239269685	1.25742260816577
1598.88895519685	1.17079298676992
1600.76504894685	1.23934271252213
1602.64067394684	1.22175092583458
1604.51442394685	1.33263310375108
1606.38926769685	1.20602951220491
1608.26364269685	1.28250179846668
1610.13770519684	1.2953428073761
1612.00973644685	1.40865088046226
1613.88301769684	1.29821303821109
1615.75583019685	1.34573754676813
1617.62661144685	1.28088673968213
1619.49864269685	1.29011706993285
1621.37020519685	1.17151708836832
1623.23973644685	1.19266939611424
1625.11051769685	1.15681986391638
1626.97926769685	1.27452101001134
1628.84926769685	1.26610830870462
1630.71879894684	1.43745080263193
1632.58629894684	1.49533155482115
1634.45504894685	1.63648543244824
1636.32176769685	1.64734594065598
1638.18973644685	1.81198753344796
1640.05567394685	1.8333641225199
1641.92270519685	2.00311618749222
1643.78786144685	2.064795172462
1645.65254894684	2.20606224505426
1647.51833019684	2.27190172861881
1649.38223644685	2.39225563932976
1651.24739269685	2.38053339761063
1653.11036144684	2.45827689986399
1654.97301769684	2.39816735193583
1656.83692394685	2.38861850702861
1658.69879894684	2.25258641322807
1660.56176769685	2.24759945281843
1662.42286144684	2.09680103208328
1664.28348644685	2.07308135866489
1666.14364269684	1.92266949492841
1668.00504894685	1.8385719578279
1669.86442394684	1.69859616169933
1671.72348644684	1.59786870839272
1673.58208019684	1.42231524613845
1675.44192394684	1.34154178033697
1677.29973644685	1.19804667179153
1679.15708019684	1.06024267749879
1681.01411144685	0.927302166527852
1682.87067394685	0.878810833506975
1684.72676769685	0.788297718828204
1686.58426769685	0.807451320896519
1688.43958019685	0.716714886172525
1690.29458019685	0.691697017082731
1692.14911144685	0.619763457003245
1694.00317394684	0.533973235623847
1695.85692394685	0.369158607277882
1697.71036144685	0.340918559837689
1699.56333019685	0.204218877278663
1701.41583019685	0.138348580756883
1703.26801769685	0.0726598651612562
1705.11973644685	0.0456985460605779
1706.97114269684	-0.0257632118738229
1708.82208019685	0.0120704283818327
1710.67254894684	-0.127091522381903
1712.52270519685	-0.225636945312459
1714.37239269685	-0.329129970331906
1716.22176769685	-0.383478509639758
1718.07067394685	-0.482116670726327
1719.91754894684	-0.434306011079826
1721.76583019684	-0.489680193941894
1723.61348644685	-0.403230085203575
1725.46083019685	-0.418510620213056
1727.30770519684	-0.307655848520795
1729.15270519685	-0.277373653413548
1730.99879894684	-0.0840281984095839
1732.84458019684	-0.00730754089840957
1734.68989269685	0.126894317601113
1736.53317394685	0.080037075178268
1738.37770519685	0.216081341758724
1740.22192394684	0.217876622352151
1742.06567394685	0.225998965078333
1743.90739269684	0.215138650602086
1745.75020519685	0.302542190097483
1747.59286144684	0.218425390205169
1749.43333019684	0.250850415441903
1751.27504894685	0.239998531897697
1753.11473644685	0.289999537520742
1754.95583019685	0.259853976021418
1756.79629894684	0.315994339827455
1758.63489269685	0.257967661338654
1760.47458019685	0.277485212896949
1762.31239269684	0.221133890064863
1764.15129894685	0.2705243620386
1765.98817394685	0.210021440041487
1767.82645519685	0.253283232066593
1769.66254894685	0.194847138647361
1771.49989269684	0.205790601363361
1773.33536144685	0.132589667515447
1775.17020519685	0.184504537687758
1777.00645519685	0.0941578069387106
1778.84067394684	0.135131320175844
1780.67598644685	0.11145554222216
1782.50942394685	0.142550754605111
1784.34239269685	0.0637990056207229
1786.17661144684	0.15133672999886
1788.00879894684	0.0727001552687341
1789.84051769684	0.0652433840719198
1791.67364269685	0.00300472138539476
1793.50458019685	0.0053165655550913
1795.33520519684	-0.126722625269821
1797.16536144685	-0.152881374375511
1798.99692394684	-0.261157233468055
