# Supplementary material for: Intraoperative rapid assessment of the deep muscle surgical margin of tongue squamous cell carcinoma via Raman spectroscopy
Source: Front Bioeng Biotechnol. 2024 Oct 8;12:1480279. doi: 10.3389/fbioe.2024.1480279 (PMC11493737; doi:10.3389/fbioe.2024.1480279)
Supplement: Supplementary file 4 [file DataSheet2.ZIP › Pathological grading corresponding to Raman spectroscopic data/Results of pathological grading/MDSCC/2-2-4_Raman.txt]

process from Raman raw data on 2022/8/8 10:36:42
601.541728634347	0.610099258263546
603.653017696848	0.49439466903894
605.76571300935	0.49451506182811
607.876025509344	0.435931172349143
609.985830196845	0.559148496344989
612.095166134346	0.568117059309998
614.203994259347	0.705248895459931
616.314228634346	0.738705379123672
618.422119259347	0.867404698426895
620.529502071848	0.777860337395708
622.636377071845	0.821343302727371
624.742783321846	0.784573574416413
626.848681759348	0.806803165231941
628.954111446845	0.760242040230764
631.060908321848	0.773852918187004
633.165361446845	0.666594233273855
635.269345821845	0.667997756966997
637.372783321851	0.584966516356445
639.475791134348	0.538318376757871
641.578291134349	0.398826356156036
643.680283321846	0.380601405979036
645.781806759347	0.206273432636436
647.882861446848	0.141043371332131
649.983408321845	0.0247231949056754
652.083486446845	0.0365027882518234
654.183056759346	-0.104265883136264
656.282158321847	-0.0861829485892258
658.380752071844	-0.134216449983711
660.478877071844	-0.117246530769222
662.576533321844	-0.147672293281403
664.673642696845	-0.087960735785316
666.770361446845	-0.118385186744149
668.864658321847	-0.100129764307241
670.960361446843	-0.125567182246954
673.05559582185	-0.0916958674894488
675.150283321847	-0.114472829015142
677.244502071844	-0.0388093251434043
679.338330196846	-0.103416631702174
681.431611446846	-0.0338796391929179
683.522470821845	-0.0538662024715393
685.614814571843	-0.0106222652481449
687.706611446847	-0.0755914957196353
689.798017696849	0.0122126523975794
691.888877071844	-0.028604707961307
693.977392696845	0.0347067352274451
696.067236446848	0.0284867447652744
698.156689571846	0.0205333919761301
700.243720821847	-0.0444363738309335
702.332158321846	-0.0209875128973636
704.420127071848	-0.0875474629860946
706.507627071849	-0.0498254360056478
708.592783321848	-0.0168885593677715
710.679345821845	0.0261598277652411
712.765361446844	-0.0237452993910665
714.849033321847	0.0363069303032262
716.934111446848	-0.0188272080577576
719.016845821847	0.0305076495627645
721.100986446847	-0.0215824721646811
723.184658321847	0.0153055082161586
725.265908321846	-0.0761029085955443
727.348642696845	-0.0710164421013246
729.428955196847	-0.0943547855503653
731.510673946843	-0.0328547080172825
733.590048946844	-0.0570400707804311
735.670830196843	0.0443643150367166
737.749267696847	0.0927047982096383
739.829033321847	0.152778546614712
741.906533321846	0.256427703637627
743.985361446848	0.411841423238883
746.061923946847	0.386312040366306
748.139814571845	0.422348500094643
750.215361446848	0.393085541425251
752.292236446843	0.38602969223308
754.366845821845	0.254343656866098
756.440986446847	0.268067109546166
758.516533321843	0.211367307880977
760.589658321845	0.219913897108938
762.664189571846	0.126798451604969
764.736455196849	0.175986337737896
766.808173946843	0.143729206610686
768.881298946846	0.16910183198857
770.952080196847	0.106182071861383
773.022392696847	0.161086964503482
775.092236446842	0.115397133221705
777.163486446847	0.221869387263894
779.232314571844	0.142854160577429
781.300752071846	0.202263809832743
783.368720821843	0.127831181413796
785.438017696848	0.161885148643961
787.504970821843	-0.0029280288629252
789.571533321847	0.0544560521612425
791.637548946848	-0.053227519885894
793.704970821847	-0.0431545477877648
795.770048946844	-0.118006227805978
797.834658321844	-0.0388260827848796
799.898798946848	-0.0998935459641643
801.962470821847	-0.0150580552279678
804.025673946846	-0.0111890530966718
806.088408321844	0.0606240132834728
808.150673946846	0.0622616921488088
810.214267696847	0.158522370589878
812.275595821844	0.11512086789682
814.336455196844	0.170105595238311
816.396767696846	0.144149354369745
818.456689571845	0.166138128150095
820.516142696844	0.143594707814458
822.575048946845	0.233361885482623
824.633564571846	0.18281562220136
826.691533321846	0.271790978235629
828.749033321848	0.228576180152999
830.806142696849	0.25100944486897
832.862705196847	0.208955826808506
834.918877071847	0.280671251596488
836.974502071844	0.202230769628187
839.027861446848	0.307165155049944
841.082548946848	0.358039757407482
843.136767696844	0.487127596981026
845.190517696847	0.541619140423876
847.243877071847	0.646582559447751
849.296689571845	0.667272891731898
851.349033321847	0.69897830124691
853.400908321848	0.635609236932567
855.450517696845	0.60275892370089
857.501455196845	0.561352264712497
859.551923946849	0.501442451945337
861.602002071846	0.402187618921516
863.649658321843	0.43794795948196
865.698798946843	0.371558978671231
867.747392696845	0.429560841894613
869.795517696846	0.407931664267068
871.841377071847	0.47950481585724
873.888564571844	0.353704801988272
875.935361446845	0.426342658386517
877.981611446849	0.261923389712621
880.025595821848	0.269928126921997
882.07090832185	0.182681193458194
884.115752071848	0.219695995331818
886.158408321844	0.158423703278203
888.202314571849	0.243033127995204
890.243955196845	0.183938550383175
892.287002071847	0.140281770556868
894.329502071847	0.100330890942331
896.369736446846	0.0364171493956178
898.411377071847	-0.0793077758955008
900.450673946845	-0.0408825129598256
902.491377071845	-0.0747377743292361
904.529736446846	-0.0932321264081395
906.569502071849	-0.111276358861261
908.607002071847	0.0607087042598096
910.645752071847	0.0152591491944634
912.682314571848	0.115617256846605
914.720205196849	0.111819043167031
916.755830196846	0.220901475412717
918.792783321849	0.107528185288572
920.827470821849	0.1581361898605
922.861689571848	0.10577244507553
924.89723644685	0.189543847397601
926.930517696845	0.139957484700204
928.965205196844	0.208994506675111
930.997548946845	0.17241669134475
933.029423946846	0.280718583237046
935.062705196844	0.233864670278308
937.093720821846	0.231004472020061
939.124189571845	0.163127130866371
941.156064571845	0.180524761200758
943.185673946846	0.119246943364431
945.214814571846	0.165290446073186
947.243486446845	0.149445524285142
949.273486446844	0.212028883305038
951.301220821846	0.196257851025194
953.328564571846	0.235866806474576
955.355361446847	0.180740646218453
957.383564571843	0.24473136083418
959.409423946847	0.259791003455291
961.434892696845	0.353991564885462
963.459892696847	0.331475598281145
965.484423946844	0.432803323047096
967.508486446844	0.397974954677551
969.533877071844	0.457787063741307
971.557080196846	0.377534798902616
973.579736446845	0.451409396438379
975.602002071846	0.373096390761788
977.623720821848	0.427530644202363
979.645048946848	0.375047682029191
981.665908321847	0.439690025926296
983.686298946846	0.368757860431202
985.706220821845	0.47118136624735
987.725752071845	0.465608384971745
989.744736446846	0.55711375992027
991.763330196845	0.626042989490202
993.781377071846	0.802570910611649
995.799033321848	0.968473012890229
997.816220821845	1.16586179010582
999.833017696848	1.07814505935195
1001.84926769685	0.999707644757535
1003.86512707184	0.799365018607318
1005.88043957185	0.605581998599632
1007.89536144684	0.328714048468385
1009.90801769685	0.252537422531759
1011.92200207184	0.141244695298241
1013.93551769685	0.108429770360374
1015.94864269685	-0.0350395670889725
1017.96129894685	-0.0442708579417683
1019.97340832184	-0.0845216458528455
1021.98333019684	-0.0162026829527235
1023.99465832184	-0.0271414823593261
1026.00543957185	0.00228054978066439
1028.01575207185	-0.0241088240844363
1030.02387707185	-0.0200080130580318
1032.03333019685	-0.0950122433499985
1034.04231457185	-0.127647595506232
1036.05083019684	-0.205993981907085
1038.05715832185	-0.15376980877852
1040.06473644685	-0.217688011102865
1042.07192394685	-0.23757934828933
1044.07684582184	-0.302057541746024
1046.08309582185	-0.292800245746463
1048.08895519684	-0.439675876729893
1050.09254894685	-0.36824815389221
1052.09739269685	-0.446442424493483
1054.10004894685	-0.384595561500561
1056.10411144685	-0.413995278507343
1058.10762707185	-0.310772961023844
1060.10895519685	-0.36015935430845
1062.11161144685	-0.228859862531351
1064.11200207184	-0.243216652011739
1066.11372082185	-0.169807492202068
1068.11325207184	-0.202256885199489
1070.11403332184	-0.0902579347316816
1072.11270519684	-0.135709823298356
1074.11262707185	-0.0951233318442064
1076.11028332185	-0.0794029467236044
1078.10934582185	0.0459411522960238
1080.10614269685	-0.0077408247477706
1082.10247082185	0.0940672025906792
1084.10012707185	0.0911412966897558
1086.09559582185	0.122366989418907
1088.09239269685	0.0228087370862227
1090.08692394685	0.0727044248082791
1092.08106457184	0.0452277517962614
1094.07645519685	0.142829436624169
1096.06965832185	0.108892684436
1098.06239269684	0.179655865042065
1100.05653332185	0.156392637513619
1102.04833019685	0.188515604176359
1104.03973644684	0.0358760744740323
1106.03075207185	0.0933540137966702
1108.02301769685	0.041450092882485
1110.01309582184	0.0391075442407498
1112.00270519685	-0.00875531099583782
1113.99184582185	0.0959614797905317
1115.98231457185	0.0728638641423629
1117.97059582184	0.181597439427151
1119.95840832185	0.213710498414542
1121.94583019684	0.314960632121398
1123.93278332184	0.339830124821646
1125.91926769685	0.407948909448407
1127.90708019684	0.302742888207604
1129.89262707185	0.244510037980945
1131.87778332184	0.13446390951799
1133.86247082184	0.105706771802971
1135.84668957184	0.00358854158011468
1137.83051769685	0.0719067823465878
1139.81387707185	0.0620437540384557
1141.79684582185	0.124787013309827
1143.77926769685	0.146261164800023
1145.76129894685	0.242131408098373
1147.74286144684	0.257869991232383
1149.72403332184	0.410324457222828
1151.70473644685	0.438827048204871
1153.68497082185	0.487197652251353
1155.66473644685	0.425646154290519
1157.64411144684	0.377300083759621
1159.62301769685	0.244241671162683
1161.60145519684	0.204320792029307
1163.57778332185	0.0999267347723674
1165.55536144684	0.121388189021218
1167.53247082185	0.0475867842254445
1169.50918957185	0.0608900295142405
1171.48543957184	-0.0478698616903159
1173.46122082185	-0.015643032458712
1175.43661144685	-0.139911983793553
1177.40973644685	-0.0884403416568773
1179.38418957185	-0.155276589069786
1181.35825207185	-0.068319075246194
1183.33184582185	-0.0906656033838829
1185.30325207185	-0.0313244925909544
1187.27598644685	-0.104971941204184
1189.24825207184	-0.0139939255912225
1191.22004894685	-0.101780616221333
1193.18965832185	-0.0715903134189944
1195.16059582185	-0.0592892900694721
1197.13114269685	0.0716341384515999
1199.09942394685	0.0560364044820574
1201.06903332184	0.156498817694398
1203.03645519685	0.169487353106859
1205.00520519685	0.236855637509052
1206.97356457184	0.159975381881992
1208.93965832184	0.181323052387398
1210.90708019685	0.174869851351787
1212.87223644684	0.207554193242572
1214.83879894685	0.179214872590961
1216.80489269684	0.245968355414362
1218.76879894685	0.259556421655731
1220.73403332185	0.384092519450121
1222.69708019685	0.399022788394433
1224.66137707184	0.559732992908437
1226.62356457185	0.634024581273167
1228.58528332185	0.80704767904615
1230.54833019685	0.799117634011793
1232.50911144685	0.89871304971615
1234.47129894684	0.887192464752616
1236.43122082184	1.01887689186253
1238.39254894684	0.976634813292549
1240.35161144684	1.0522672876227
1242.31028332185	1.06679723888615
1244.27020519684	1.13428464368053
1246.22801769685	1.1240911534837
1248.18536144685	1.15351675336996
1250.14395519685	1.15590900289953
1252.10043957185	1.21391962306868
1254.05645519685	1.2117085528634
1256.01208019685	1.19735315317305
1257.96895519685	1.19420328810605
1259.92372082184	1.27377077786758
1261.87793957184	1.23831787287034
1263.83184582185	1.26563716908819
1265.78700207185	1.25035083660731
1267.73997082184	1.28670318067958
1269.69247082185	1.20620163107478
1271.64458019685	1.26435352113765
1273.59629894685	1.19125855878306
1275.54754894684	1.25849883022667
1277.49833019685	1.25616404021241
1279.45043957185	1.31173909022053
1281.40036144685	1.23393087886797
1283.34989269685	1.29030431809647
1285.29895519685	1.22758148455711
1287.24754894685	1.24497206962087
1289.19575207184	1.1648633752302
1291.14356457184	1.18427508487628
1293.09083019684	1.17481165643687
1295.03778332185	1.20886560506105
1296.98426769685	1.17761138420261
1298.93028332185	1.30203866938893
1300.87583019684	1.2959671335515
1302.82106457185	1.36474166070738
1304.76575207185	1.31506909520863
1306.71004894685	1.37847431488069
1308.65395519685	1.26691697931898
1310.59739269684	1.3310491425778
1312.53864269685	1.22365322080623
1314.48129894685	1.28583857573753
1316.42333019685	1.17400719051059
1318.36504894685	1.21591911607078
1320.30629894685	1.12951879787735
1322.24723644684	1.19495107364239
1324.18583019685	1.14481809739536
1326.12583019684	1.18070411671036
1328.06536144685	1.12293645142196
1330.00458019684	1.21312992008228
1331.94145519685	1.1819267856294
1333.87973644684	1.19381106672571
1335.81770519685	1.13462535880507
1337.75504894684	1.19097893010769
1339.69020519685	1.0955996898148
1341.62676769685	1.05714623894778
1343.56301769685	0.960501267727494
1345.49692394684	1.01268724557951
1347.43223644684	0.85350776193593
1349.36692394685	0.828755263410528
1351.29973644684	0.759218112961918
1353.23364269684	0.81714391127511
1355.16551769685	0.686289157693324
1357.09864269684	0.740091650458083
1359.02958019685	0.654137693804671
1360.96176769684	0.68817011617142
1362.89364269684	0.589277018357308
1364.82333019684	0.655046338639949
1366.75426769685	0.651320710224837
1368.68301769685	0.681436738778984
1370.61317394685	0.638022051701881
1372.54114269685	0.695748246539324
1374.46864269684	0.621021344438589
1376.39754894685	0.633182348469944
1378.32426769684	0.626163059973521
1380.25223644685	0.634365629971711
1382.17801769685	0.593227118744522
1384.10348644685	0.66260847255478
1386.03020519684	0.606500274236538
1387.95473644685	0.696029790916384
1389.88051769685	0.715798805595512
1391.80426769685	0.81074982009693
1393.72754894684	0.793303384472466
1395.65036144684	0.884899052812358
1397.57458019684	0.863197362672452
1399.49661144685	0.970860928089053
1401.41817394684	0.916335238607331
1403.34098644684	1.02622562402505
1405.26176769685	1.06038508477647
1407.18208019684	1.08137391112749
1409.10192394684	0.99909164131185
1411.02145519685	1.11270286775903
1412.94223644685	1.01086763842181
1414.86083019685	1.05703428580603
1416.77895519685	1.05190795962102
1418.69676769685	1.11198322783068
1420.61411144684	1.06389456660509
1422.53098644684	1.19429149863223
1424.44754894685	1.16361857313839
1426.36364269685	1.28220027155859
1428.27926769685	1.2923261099952
1430.19442394684	1.45297560240982
1432.11098644685	1.48645840416063
1434.02536144685	1.62200869408818
1435.93926769685	1.66577115792478
1437.85286144685	1.85005029996682
1439.76598644685	1.85668061563896
1441.67692394684	1.96395671496222
1443.58926769684	1.96563291389805
1445.50114269685	2.00944877453836
1447.41254894685	1.91679379147621
1449.32364269685	1.92556242903925
1451.23411144685	1.85208422936532
1453.14426769685	1.79297861969189
1455.05411144685	1.65602507203553
1456.96333019685	1.60380315043264
1458.87223644684	1.43385224735493
1460.77911144685	1.33924745435908
1462.68723644685	1.18234209835921
1464.59473644685	1.12362629422438
1466.50208019685	0.979254315045182
1468.40879894685	0.88874083311012
1470.31348644685	0.71619107245877
1472.21958019684	0.68355273547138
1474.12504894684	0.534491303970242
1476.03020519685	0.459496061585867
1477.93317394684	0.3090076912803
1479.83754894685	0.235118334570302
1481.74129894685	0.0862637362058081
1483.64317394684	0.033934322713236
1485.54614269684	-0.0537376758869073
1487.44879894685	-0.0421167996781833
1489.34926769685	-0.0484019838092706
1491.25114269684	-0.033481852606883
1493.15067394685	-0.138633627483443
1495.05161144685	-0.105121332707569
1496.95223644685	-0.187778985761895
1498.85067394685	-0.192575187534487
1500.75036144684	-0.263924060249735
1502.64786144684	-0.225642477749062
1504.54676769685	-0.310200008040823
1506.44348644685	-0.189868096666856
1508.34161144685	-0.264116591463193
1510.23739269685	-0.186251463097477
1512.13473644685	-0.136093239369018
1514.02973644685	0.00637759486858158
1515.92442394685	-0.0847471666528463
1517.82036144684	-0.0362303805456179
1519.71426769685	-0.123352958466228
1521.60926769685	-0.0781100665963663
1523.50239269685	-0.184772822899845
1525.39489269684	-0.158563652544871
1527.28879894685	-0.194721483431806
1529.18051769685	-0.14831604656203
1531.07192394684	-0.274370975526011
1532.96458019684	-0.27100966965574
1534.85504894684	-0.301716669655974
1536.74520519685	-0.206405854825704
1538.63489269685	-0.229662545272276
1540.52583019685	-0.0914157094864834
1542.41473644685	-0.0352346042263321
1544.30317394685	0.175177174240616
1546.19114269684	0.438969019973683
1548.07879894684	1.0742749906623
1549.96770519685	1.46205103649592
1551.85442394685	1.6226839868666
1553.74083019684	1.47601919135363
1555.62692394685	1.22278601292896
1557.51239269684	0.628194555291202
1559.39754894685	0.285183464607911
1561.28223644684	0.132787484522567
1563.16661144685	0.201460598937473
1565.05051769685	0.21205756290567
1566.93567394685	0.336218245966791
1568.81879894685	0.347215527611638
1570.70145519685	0.48333476078912
1572.58379894684	0.520089881636153
1574.46551769684	0.663681115959093
1576.34708019685	0.714941506285129
1578.22629894684	0.877556768776088
1580.10692394685	0.874535391244819
1581.98723644685	0.972166649874168
1583.86692394685	0.894750842380972
1585.74645519685	0.926150880660344
1587.62536144684	0.824772565508738
1589.50395519685	0.859624262213401
1591.38208019684	0.793960812957891
1593.25989269685	0.925776044348765
1595.13551769685	0.951695669422776
1597.01239269685	1.0746374156875
1598.88895519685	1.06719584160396
1600.76504894685	1.13801582342518
1602.64067394684	1.04484670332971
1604.51442394685	1.08826800946497
1606.38926769685	0.968653201050017
1608.26364269685	1.10822729030969
1610.13770519684	1.11423400951801
1612.00973644685	1.21606440390283
1613.88301769684	1.18101002435569
1615.75583019685	1.22390183951646
1617.62661144685	1.08704558225162
1619.49864269685	1.15219221692738
1621.37020519685	1.09449301097939
1623.23973644685	1.13230397580884
1625.11051769685	1.12082547777547
1626.97926769685	1.20791596809048
1628.84926769685	1.13963540800543
1630.71879894684	1.22218557639451
1632.58629894684	1.14876296126423
1634.45504894685	1.28555690648005
1636.32176769685	1.20901687567272
1638.18973644685	1.28425179458699
1640.05567394685	1.25629154096842
1641.92270519685	1.39347038433564
1643.78786144685	1.30841709774134
1645.65254894684	1.43714917550361
1647.51833019684	1.44821794462752
1649.38223644685	1.5620627559949
1651.24739269685	1.52023681812955
1653.11036144684	1.63460732944696
1654.97301769684	1.57623385904819
1656.83692394685	1.60115716919336
1658.69879894684	1.50934928844964
1660.56176769685	1.5244523947467
1662.42286144684	1.4461472300251
1664.28348644685	1.48604033634712
1666.14364269684	1.41990100495809
1668.00504894685	1.39120345342317
1669.86442394684	1.31326106605519
1671.72348644684	1.22619814548688
1673.58208019684	1.07704989274458
1675.44192394684	1.04276002697358
1677.29973644685	0.963252863794054
1679.15708019684	0.93157819280492
1681.01411144685	0.891669299038398
1682.87067394685	0.861411432515638
1684.72676769685	0.722543870120546
1686.58426769685	0.704743532190122
1688.43958019685	0.583158220924133
1690.29458019685	0.540054958843655
1692.14911144685	0.497719046760636
1694.00317394684	0.458909754575018
1695.85692394685	0.320680261798145
1697.71036144685	0.307849799436156
1699.56333019685	0.180303710152657
1701.41583019685	0.154481258272114
1703.26801769685	0.0874455689379658
1705.11973644685	0.118382017075646
1706.97114269684	0.048123700261101
1708.82208019685	0.0826060152263608
1710.67254894684	-0.013551780454236
1712.52270519685	-0.00494663093684267
1714.37239269685	-0.0576631061152284
1716.22176769685	-0.0474581783575161
1718.07067394685	-0.131236395007619
1719.91754894684	-0.123495987263169
1721.76583019684	-0.212525140638945
1723.61348644685	-0.19242346298185
1725.46083019685	-0.227284249997723
1727.30770519684	-0.151781991242274
1729.15270519685	-0.174890584703434
1730.99879894684	-0.0471007128751069
1732.84458019684	-0.0449564360172872
1734.68989269685	0.0339378038193559
1736.53317394685	0.0313549595446432
1738.37770519685	0.1773905934092
1740.22192394684	0.143917479073735
1742.06567394685	0.174761223212158
1743.90739269684	0.160595323726938
1745.75020519685	0.258010625475578
1747.59286144684	0.167057576789006
1749.43333019684	0.210129412968229
1751.27504894685	0.195683214239466
1753.11473644685	0.225754173602269
1754.95583019685	0.158048703563225
1756.79629894684	0.190240345242444
1758.63489269685	0.187870685172641
1760.47458019685	0.22757480512783
1762.31239269684	0.189386302219191
1764.15129894685	0.212029703903227
1765.98817394685	0.168045757511891
1767.82645519685	0.201858635407831
1769.66254894685	0.136529467287716
1771.49989269684	0.154801815496313
1773.33536144685	0.076517562859209
1775.17020519685	0.140362945376921
1777.00645519685	0.0558202741314631
1778.84067394684	0.109365693848105
1780.67598644685	0.0468944947467662
1782.50942394685	0.143703379460135
1784.34239269685	0.0845812249640687
1786.17661144684	0.134972820015491
1788.00879894684	0.00773925963557076
1789.84051769684	0.0344022513737627
1791.67364269685	-0.0450307506766876
1793.50458019685	-0.0609140578702068
1795.33520519684	-0.199820076501226
1797.16536144685	-0.193232791860908
1798.99692394684	-0.283162188381795
