# Supplementary material for: Intraoperative rapid assessment of the deep muscle surgical margin of tongue squamous cell carcinoma via Raman spectroscopy
Source: Front Bioeng Biotechnol. 2024 Oct 8;12:1480279. doi: 10.3389/fbioe.2024.1480279 (PMC11493737; doi:10.3389/fbioe.2024.1480279)
Supplement: Supplementary file 4 [file DataSheet2.ZIP › Pathological grading corresponding to Raman spectroscopic data/Results of pathological grading/MDSCC/3-1-1_Raman.txt]

process from Raman raw data on 2022/8/8 10:36:42
601.541728634347	0.410549661054745
603.653017696848	0.323323863814949
605.76571300935	0.30594163199973
607.876025509344	0.24329036313199
609.985830196845	0.319306598967728
612.095166134346	0.334790983491274
614.203994259347	0.431925838084311
616.314228634346	0.460040915633016
618.422119259347	0.530559270226803
620.529502071848	0.510502491044775
622.636377071845	0.54407203386549
624.742783321846	0.524128484061777
626.848681759348	0.545464141764739
628.954111446845	0.541379573113602
631.060908321848	0.553705185525558
633.165361446845	0.516785157069535
635.269345821845	0.540119150719562
637.372783321851	0.445480329863528
639.475791134348	0.355557453489411
641.578291134349	0.228243674798165
643.680283321846	0.167170383555458
645.781806759347	-0.0191919295643856
647.882861446848	-0.0697818961622545
649.983408321845	-0.133187256251603
652.083486446845	-0.14367754681723
654.183056759346	-0.247880515340512
656.282158321847	-0.217905717090332
658.380752071844	-0.230930907063907
660.478877071844	-0.242565658671424
662.576533321844	-0.307168648294152
664.673642696845	-0.249336725880426
666.770361446845	-0.270612240881832
668.864658321847	-0.233415990038566
670.960361446843	-0.284076844643181
673.05559582185	-0.216609405087212
675.150283321847	-0.233310528017995
677.244502071844	-0.132180781899621
679.338330196846	-0.18023076087448
681.431611446846	-0.0664454683185625
683.522470821845	-0.060078588700577
685.614814571843	-0.0168825857988395
687.706611446847	-0.127597525604415
689.798017696849	-0.0560959333916458
691.888877071844	-0.090532796853438
693.977392696845	-0.00743318357876888
696.067236446848	-0.0148550371730778
698.156689571846	-0.0211254626175901
700.243720821847	-0.0844435314810141
702.332158321846	-0.0709516493826641
704.420127071848	-0.154782816877656
706.507627071849	-0.138275841201477
708.592783321848	-0.0589232234390806
710.679345821845	0.0250436918440187
712.765361446844	0.0346742290409736
714.849033321847	0.103044233844258
716.934111446848	0.0878617509031301
719.016845821847	0.133301244708832
721.100986446847	0.093930362949493
723.184658321847	0.137976953108875
725.265908321846	0.0976711934001457
727.348642696845	0.119006231525077
729.428955196847	0.0603213666902036
731.510673946843	0.114011327102162
733.590048946844	0.0747618344159662
735.670830196843	0.235669209056596
737.749267696847	0.395909514502534
739.829033321847	0.744850696896293
741.906533321846	0.997805182709868
743.985361446848	1.306122554887
746.061923946847	1.27203555252535
748.139814571845	1.20616342604293
750.215361446848	0.929731224666767
752.292236446843	0.704905875504352
754.366845821845	0.442480721489858
756.440986446847	0.389070703028921
758.516533321843	0.297808435715751
760.589658321845	0.282283750211633
762.664189571846	0.208458735908465
764.736455196849	0.178859469148563
766.808173946843	0.0931725171840014
768.881298946846	0.131018069782783
770.952080196847	0.117294657886077
773.022392696847	0.202414556622784
775.092236446842	0.206438760891558
777.163486446847	0.291909179224461
779.232314571844	0.215716935909285
781.300752071846	0.229009904450407
783.368720821843	0.128251102033687
785.438017696848	0.138294202026259
787.504970821843	0.0369667481404008
789.571533321847	0.0871983504038383
791.637548946848	0.0147440788778113
793.704970821847	0.0699732138897673
795.770048946844	0.01340584118023
797.834658321844	0.0939733513644683
799.898798946848	0.0495266715260243
801.962470821847	0.116046723176765
804.025673946846	0.0877844222670205
806.088408321844	0.156170679196379
808.150673946846	0.0863763988244273
810.214267696847	0.182754491065111
812.275595821844	0.121041775540135
814.336455196844	0.198631204905098
816.396767696846	0.17078575527583
818.456689571845	0.336732119541892
820.516142696844	0.283503260614339
822.575048946845	0.396762144707111
824.633564571846	0.351615435157186
826.691533321846	0.402958189171784
828.749033321848	0.281949156845172
830.806142696849	0.325077074584328
832.862705196847	0.272706995719375
834.918877071847	0.336385535805306
836.974502071844	0.320797745329543
839.027861446848	0.411501002298365
841.082548946848	0.447438836839041
843.136767696844	0.610630682698627
845.190517696847	0.593197346720473
847.243877071847	0.658157507243175
849.296689571845	0.670026205020463
851.349033321847	0.682022109517533
853.400908321848	0.561236006277397
855.450517696845	0.59424766512052
857.501455196845	0.521289919391506
859.551923946849	0.487712490144389
861.602002071846	0.450704006998535
863.649658321843	0.48483076929179
865.698798946843	0.390566752029912
867.747392696845	0.439498213117787
869.795517696846	0.392903759661891
871.841377071847	0.433283401649845
873.888564571844	0.334159361003884
875.935361446845	0.395649459224046
877.981611446849	0.315448707680929
880.025595821848	0.32625507788174
882.07090832185	0.232830516683634
884.115752071848	0.241275098368249
886.158408321844	0.191146859121403
888.202314571849	0.244111854374182
890.243955196845	0.165017623983488
892.287002071847	0.164173643547485
894.329502071847	0.143244417611072
896.369736446846	0.0788880892081352
898.411377071847	-0.104366044741198
900.450673946845	-0.0903037367964714
902.491377071845	-0.203057960582129
904.529736446846	-0.259084375876938
906.569502071849	-0.344166066901124
908.607002071847	-0.25977076896416
910.645752071847	-0.318555181273581
912.682314571848	-0.229873448415248
914.720205196849	-0.219912367944318
916.755830196846	-0.0587616810033751
918.792783321849	-0.0836804417635904
920.827470821849	-0.0416983204442261
922.861689571848	-0.0695645549251651
924.89723644685	0.0139815364521212
926.930517696845	-0.0559596180761446
928.965205196844	0.0254905416526867
930.997548946845	0.0231768477636365
933.029423946846	0.140797773337567
935.062705196844	0.106601718567475
937.093720821846	0.136221428077789
939.124189571845	0.114679657515552
941.156064571845	0.222632572785329
943.185673946846	0.189402994659133
945.214814571846	0.278031443676582
947.243486446845	0.300398470894095
949.273486446844	0.386454521824305
951.301220821846	0.329490327696334
953.328564571846	0.409284157235305
955.355361446847	0.364490900372431
957.383564571843	0.458976580659282
959.409423946847	0.445866359546415
961.434892696845	0.538386259511782
963.459892696847	0.522128973566197
965.484423946844	0.593305009782
967.508486446844	0.49594487149804
969.533877071844	0.506798860785636
971.557080196846	0.413825674731442
973.579736446845	0.391779978798041
975.602002071846	0.317227891692511
977.623720821848	0.378714259641043
979.645048946848	0.354605190898042
981.665908321847	0.481773339324832
983.686298946846	0.484099170793058
985.706220821845	0.616373146527877
987.725752071845	0.674273538525142
989.744736446846	0.834465167781985
991.763330196845	1.15692411234329
993.781377071846	1.597925184573
995.799033321848	1.9689444527842
997.816220821845	2.3383945354463
999.833017696848	2.40240367634939
1001.84926769685	2.15439667034869
1003.86512707184	1.72092956686089
1005.88043957185	1.36012715181909
1007.89536144684	0.86638546542062
1009.90801769685	0.622087361329704
1011.92200207184	0.405702716512707
1013.93551769685	0.329622190659592
1015.94864269685	0.101113991376877
1017.96129894685	0.0560906922621314
1019.97340832184	-0.080275137849469
1021.98333019684	-0.0882372371997064
1023.99465832184	-0.184805738357369
1026.00543957185	-0.188485646257163
1028.01575207185	-0.255798779796834
1030.02387707185	-0.186756722340505
1032.03333019685	-0.326917414974645
1034.04231457185	-0.379570261781566
1036.05083019684	-0.449194914420616
1038.05715832185	-0.425102991281818
1040.06473644685	-0.532960233249753
1042.07192394685	-0.495830445740467
1044.07684582184	-0.488590910044024
1046.08309582185	-0.434691714592503
1048.08895519684	-0.536934509247146
1050.09254894685	-0.485776608551674
1052.09739269685	-0.552575894156206
1054.10004894685	-0.534606058441312
1056.10411144685	-0.568637144115598
1058.10762707185	-0.515264310538669
1060.10895519685	-0.534691476334899
1062.11161144685	-0.440456470498106
1064.11200207184	-0.473458720744247
1066.11372082185	-0.411748211919587
1068.11325207184	-0.410436593742361
1070.11403332184	-0.361959465879977
1072.11270519684	-0.338272879553813
1074.11262707185	-0.221940227989904
1076.11028332185	-0.210843252889532
1078.10934582185	-0.0563940278653092
1080.10614269685	-0.0214899878061203
1082.10247082185	0.0317990439390883
1084.10012707185	0.0142932828111952
1086.09559582185	0.0867308647249558
1088.09239269685	-0.00556584510832181
1090.08692394685	0.0166634104228365
1092.08106457184	0.0230666683090703
1094.07645519685	0.0480785287750791
1096.06965832185	-0.0464851802753685
1098.06239269684	0.00664794733188501
1100.05653332185	-0.00561398071707231
1102.04833019685	0.0339034648488621
1104.03973644684	-0.0616637996316456
1106.03075207185	-0.01790557293711
1108.02301769685	-0.0246372006602655
1110.01309582184	0.026976944674999
1112.00270519685	0.0295193260203064
1113.99184582185	0.208640126687101
1115.98231457185	0.347769701443241
1117.97059582184	0.591745723240308
1119.95840832185	0.737240691549204
1121.94583019684	0.952062609229472
1123.93278332184	1.06994380521252
1125.91926769685	1.11972443878247
1127.90708019684	0.94759492910697
1129.89262707185	0.826954915037248
1131.87778332184	0.591192631593032
1133.86247082184	0.497860384646003
1135.84668957184	0.393378313683769
1137.83051769685	0.525354395190107
1139.81387707185	0.649010921240432
1141.79684582185	0.955915861877941
1143.77926769685	1.28845365697478
1145.76129894685	1.82317011179711
1147.74286144684	2.35329750005835
1149.72403332184	3.01412377906703
1151.70473644685	3.41743121338274
1153.68497082185	3.49075990742912
1155.66473644685	3.17630996177124
1157.64411144684	2.71005932119468
1159.62301769685	2.02167023198194
1161.60145519684	1.46316278319117
1163.57778332185	1.03676220390861
1165.55536144684	0.928086123166764
1167.53247082185	0.713911928547333
1169.50918957185	0.637517546430189
1171.48543957184	0.462875195825575
1173.46122082185	0.391754943003889
1175.43661144685	0.195344705297885
1177.40973644685	0.159346009384222
1179.38418957185	0.0612702500865794
1181.35825207185	0.104404674663016
1183.33184582185	0.0794514750334088
1185.30325207185	0.10463780386209
1187.27598644685	0.12886732582524
1189.24825207184	0.198429345317379
1191.22004894685	0.112743894999795
1193.18965832185	0.107898044088415
1195.16059582185	0.0533655827187829
1197.13114269685	0.0545735923118116
1199.09942394685	0.00746335331081127
1201.06903332184	0.0842066132934747
1203.03645519685	0.161009479122242
1205.00520519685	0.212865899274959
1206.97356457184	0.152862850648063
1208.93965832184	0.188331500964836
1210.90708019685	0.125263760742001
1212.87223644684	0.09102767180255
1214.83879894685	0.00983308047418063
1216.80489269684	0.0670011187788759
1218.76879894685	0.0204785835370842
1220.73403332185	0.139489678211618
1222.69708019685	0.142350119034916
1224.66137707184	0.295496298799264
1226.62356457185	0.294719603859448
1228.58528332185	0.419175344131048
1230.54833019685	0.40343464536349
1232.50911144685	0.477435151922663
1234.47129894684	0.47866704402432
1236.43122082184	0.638920010413642
1238.39254894684	0.649074297560389
1240.35161144684	0.734069514108796
1242.31028332185	0.786994700024565
1244.27020519684	0.879895319436031
1246.22801769685	0.826962388778298
1248.18536144685	0.873001346792165
1250.14395519685	0.907255577577416
1252.10043957185	0.984075988419534
1254.05645519685	0.983668056078272
1256.01208019685	1.02655958267414
1257.96895519685	1.01149611977607
1259.92372082184	1.0688384309197
1261.87793957184	1.01404415388166
1263.83184582185	1.06670685738001
1265.78700207185	1.0352542533879
1267.73997082184	1.11915907288252
1269.69247082185	1.00747478140269
1271.64458019685	1.04615915989214
1273.59629894685	0.967422095467555
1275.54754894684	1.02980557781038
1277.49833019685	0.965139485190548
1279.45043957185	0.993735288828077
1281.40036144685	0.920947580129194
1283.34989269685	0.966097809560637
1285.29895519685	0.934337946641932
1287.24754894685	0.965837853095735
1289.19575207184	1.010715286307
1291.14356457184	1.13657010347015
1293.09083019684	1.16857635791624
1295.03778332185	1.26569759911717
1296.98426769685	1.30394787319841
1298.93028332185	1.37896702227619
1300.87583019684	1.34070488523511
1302.82106457185	1.46514710480858
1304.76575207185	1.42825980472961
1306.71004894685	1.51730862190826
1308.65395519685	1.4660733842193
1310.59739269684	1.46871601028266
1312.53864269685	1.27082237391596
1314.48129894685	1.27687598442645
1316.42333019685	1.08805109487233
1318.36504894685	1.03748914540074
1320.30629894685	0.956444128470025
1322.24723644684	1.04261166691802
1324.18583019685	0.992025902187549
1326.12583019684	1.05678630317368
1328.06536144685	1.0659028352915
1330.00458019684	1.16584111321365
1331.94145519685	1.12508520959582
1333.87973644684	1.18099468516985
1335.81770519685	1.13099526691627
1337.75504894684	1.17775508150064
1339.69020519685	1.05090561611587
1341.62676769685	0.926710690438483
1343.56301769685	0.717465973670727
1345.49692394684	0.697965426943028
1347.43223644684	0.490728756216924
1349.36692394685	0.423939923056736
1351.29973644684	0.35475200960073
1353.23364269684	0.417975610747419
1355.16551769685	0.261623788228775
1357.09864269684	0.276078833931763
1359.02958019685	0.250152097921927
1360.96176769684	0.304571735957438
1362.89364269684	0.229179123915912
1364.82333019684	0.285943924858515
1366.75426769685	0.244614335858529
1368.68301769685	0.223741608285223
1370.61317394685	0.140119806191336
1372.54114269685	0.143914304419013
1374.46864269684	0.0547790762864793
1376.39754894685	0.0327839635576481
1378.32426769684	-0.0182257114898334
1380.25223644685	-0.00987167169722625
1382.17801769685	-0.0778627836079124
1384.10348644685	-0.008089208625222
1386.03020519684	-0.00169277871810891
1387.95473644685	0.0753375966896499
1389.88051769685	0.044230237164669
1391.80426769685	0.0976020548987151
1393.72754894684	0.0337312094614788
1395.65036144684	0.0687873910921724
1397.57458019684	0.0222904700029005
1399.49661144685	0.0879356177251793
1401.41817394684	0.0554668465087218
1403.34098644684	0.121138178762862
1405.26176769685	0.0589664556217713
1407.18208019684	0.139709841838709
1409.10192394684	0.105088007800674
1411.02145519685	0.190326471283157
1412.94223644685	0.173393400408258
1414.86083019685	0.309429751748326
1416.77895519685	0.285769536399442
1418.69676769685	0.386308261313644
1420.61411144684	0.346769729734461
1422.53098644684	0.464313592552173
1424.44754894685	0.460755348360692
1426.36364269685	0.605708792007647
1428.27926769685	0.683783566123395
1430.19442394684	0.956569310629334
1432.11098644685	1.0655058621638
1434.02536144685	1.30150830382405
1435.93926769685	1.42534061863978
1437.85286144685	1.61979828494896
1439.76598644685	1.61908507929348
1441.67692394684	1.7607362899347
1443.58926769684	1.73429606074836
1445.50114269685	1.78111382210966
1447.41254894685	1.6689891896049
1449.32364269685	1.66122762326674
1451.23411144685	1.5485970387698
1453.14426769685	1.47367873743781
1455.05411144685	1.29971232272814
1456.96333019685	1.23972570532882
1458.87223644684	1.03715017548882
1460.77911144685	0.883521047396641
1462.68723644685	0.689080640028834
1464.59473644685	0.590848414729493
1466.50208019685	0.35679148779505
1468.40879894685	0.313921918854447
1470.31348644685	0.156476734189539
1472.21958019684	0.0809540025648801
1474.12504894684	-0.0649526254598527
1476.03020519685	-0.0543218961011007
1477.93317394684	-0.236614275419072
1479.83754894685	-0.306245944593002
1481.74129894685	-0.409423217915332
1483.64317394684	-0.450583192901007
1485.54614269684	-0.54356546341765
1487.44879894685	-0.521782981338959
1489.34926769685	-0.57300615094411
1491.25114269684	-0.578531315288245
1493.15067394685	-0.604738824328308
1495.05161144685	-0.556669251752624
1496.95223644685	-0.534447169049997
1498.85067394685	-0.308062916648737
1500.75036144684	-0.12858881787912
1502.64786144684	0.130556566756297
1504.54676769685	0.368746666840565
1506.44348644685	0.749757157925302
1508.34161144685	1.08132139671963
1510.23739269685	1.51334930875365
1512.13473644685	1.89748580506449
1514.02973644685	2.33982506651785
1515.92442394685	2.58888220284945
1517.82036144684	2.72350480981601
1519.71426769685	2.657280422394
1521.60926769685	2.521174695957
1523.50239269685	2.0913168460466
1525.39489269684	1.6673328395415
1527.28879894685	1.15790757277031
1529.18051769685	0.748657164340386
1531.07192394684	0.273280719098807
1532.96458019684	0.0199256577492122
1534.85504894684	-0.222545972571425
1536.74520519685	-0.239325146416377
1538.63489269685	-0.353368159440151
1540.52583019685	-0.32012189817172
1542.41473644685	-0.322728352742274
1544.30317394685	-0.178410175393964
1546.19114269684	-0.0341578787220556
1548.07879894684	0.540243796519462
1549.96770519685	0.852242042117325
1551.85442394685	0.981529334993496
1553.74083019684	0.833094435103845
1555.62692394685	0.624336810652892
1557.51239269684	0.0979144047568354
1559.39754894685	-0.171651785995977
1561.28223644684	-0.26265805646517
1563.16661144685	-0.144499186705474
1565.05051769685	-0.0818014707778332
1566.93567394685	0.0699677745523104
1568.81879894685	0.139327279888875
1570.70145519685	0.370324005400647
1572.58379894684	0.505333145174461
1574.46551769684	0.729682672761498
1576.34708019685	0.845859245440636
1578.22629894684	1.05693208613803
1580.10692394685	1.07258817828665
1581.98723644685	1.1559439020711
1583.86692394685	1.09594725139308
1585.74645519685	1.07558482439671
1587.62536144684	0.951878901185637
1589.50395519685	0.927240346136585
1591.38208019684	0.818522876976516
1593.25989269685	0.825101627353774
1595.13551769685	0.797247634405949
1597.01239269685	0.903355731718136
1598.88895519685	0.852928312893766
1600.76504894685	0.895649102416314
1602.64067394684	0.797917521164777
1604.51442394685	0.827931870463203
1606.38926769685	0.71715951297648
1608.26364269685	0.758823027555138
1610.13770519684	0.761867494583925
1612.00973644685	0.889980010406248
1613.88301769684	0.834088960402909
1615.75583019685	0.860671404121234
1617.62661144685	0.780890232194224
1619.49864269685	0.814913563350103
1621.37020519685	0.712318586399988
1623.23973644685	0.766128315196113
1625.11051769685	0.754220592024183
1626.97926769685	0.878396444966683
1628.84926769685	0.904973526486998
1630.71879894684	1.0333492523624
1632.58629894684	1.07186685247078
1634.45504894685	1.23607368623948
1636.32176769685	1.22833124912302
1638.18973644685	1.31362669955436
1640.05567394685	1.3370317278364
1641.92270519685	1.45741769505909
1643.78786144685	1.4627176795579
1645.65254894684	1.60966142711038
1647.51833019684	1.65296407893504
1649.38223644685	1.78389899134658
1651.24739269685	1.82811700167858
1653.11036144684	1.90946495739459
1654.97301769684	1.9212590683299
1656.83692394685	1.93785418830183
1658.69879894684	1.81604305151799
1660.56176769685	1.78349597462216
1662.42286144684	1.65266699974615
1664.28348644685	1.58976538952973
1666.14364269684	1.46837049797767
1668.00504894685	1.45683236786806
1669.86442394684	1.28121441669708
1671.72348644684	1.21937672874006
1673.58208019684	1.07358313301677
1675.44192394684	0.987063407968805
1677.29973644685	0.824361450755077
1679.15708019684	0.782261601246887
1681.01411144685	0.638998674276564
1682.87067394685	0.582446518828874
1684.72676769685	0.501164470116493
1686.58426769685	0.467147348311187
1688.43958019685	0.378788886501866
1690.29458019685	0.347313957436995
1692.14911144685	0.249896431683709
1694.00317394684	0.149495635284381
1695.85692394685	0.0532963174872521
1697.71036144685	0.0171577809458938
1699.56333019685	-0.0744860854000819
1701.41583019685	-0.0991559628101015
1703.26801769685	-0.118407136224789
1705.11973644685	-0.108535702135924
1706.97114269684	-0.183826962912548
1708.82208019685	-0.146217005062084
1710.67254894684	-0.220056518746304
1712.52270519685	-0.241880832807311
1714.37239269685	-0.362956018173236
1716.22176769685	-0.382737421677774
1718.07067394685	-0.502781103587665
1719.91754894684	-0.480451101501075
1721.76583019684	-0.565060711348451
1723.61348644685	-0.513030049646005
1725.46083019685	-0.513239175239562
1727.30770519684	-0.394764120450077
1729.15270519685	-0.369263256940229
1730.99879894684	-0.2010466074764
1732.84458019684	-0.112902639746324
1734.68989269685	-0.0275473625462439
1736.53317394685	-0.050984136039915
1738.37770519685	0.0678669521152244
1740.22192394684	0.0187824347134438
1742.06567394685	0.0137063276019376
1743.90739269684	0.00710558863181632
1745.75020519685	0.140444219898001
1747.59286144684	0.0665695248396787
1749.43333019684	0.177893035403201
1751.27504894685	0.17835867222243
1753.11473644685	0.253326435482592
1754.95583019685	0.152749843743806
1756.79629894684	0.222530608479076
1758.63489269685	0.153616709678147
1760.47458019685	0.22552559774536
1762.31239269684	0.175338491354694
1764.15129894685	0.294672502489163
1765.98817394685	0.261864055614382
1767.82645519685	0.323705304126349
1769.66254894685	0.329667645063068
1771.49989269684	0.378712855878945
1773.33536144685	0.305448053885556
1775.17020519685	0.356753400774323
1777.00645519685	0.281154122688974
1778.84067394684	0.26701773612649
1780.67598644685	0.198834848833371
1782.50942394685	0.243408581532265
1784.34239269685	0.159323749201917
1786.17661144684	0.233364866426712
1788.00879894684	0.143425541292487
1789.84051769684	0.183085358439428
1791.67364269685	0.0927134955546762
1793.50458019685	0.152644178680276
1795.33520519684	0.0637966720888699
1797.16536144685	0.0917202158359487
1798.99692394684	0.0320084937128797
