# Supplementary material for: Intraoperative rapid assessment of the deep muscle surgical margin of tongue squamous cell carcinoma via Raman spectroscopy
Source: Front Bioeng Biotechnol. 2024 Oct 8;12:1480279. doi: 10.3389/fbioe.2024.1480279 (PMC11493737; doi:10.3389/fbioe.2024.1480279)
Supplement: Supplementary file 4 [file DataSheet2.ZIP › Pathological grading corresponding to Raman spectroscopic data/Results of pathological grading/MDSCC/3-1-2_Raman.txt]

process from Raman raw data on 2022/8/8 10:36:42
601.541728634347	0.157413867747238
603.653017696848	0.0323054847556818
605.76571300935	0.00287743638693883
607.876025509344	-0.0833618391220341
609.985830196845	0.0273865212163571
612.095166134346	0.0326642794323107
614.203994259347	0.162116752098711
616.314228634346	0.169218960865209
618.422119259347	0.285417455376603
620.529502071848	0.215241152479678
622.636377071845	0.246693522578767
624.742783321846	0.177946186792894
626.848681759348	0.261364401425283
628.954111446845	0.261639741367162
631.060908321848	0.311998568592912
633.165361446845	0.284649860152399
635.269345821845	0.333378396417316
637.372783321851	0.231061252845365
639.475791134348	0.159076156256646
641.578291134349	0.0136801553572923
643.680283321846	-0.00674344568463425
645.781806759347	-0.183983253294571
647.882861446848	-0.27588601387032
649.983408321845	-0.376686584265173
652.083486446845	-0.399303637335606
654.183056759346	-0.51023205088768
656.282158321847	-0.458380541683823
658.380752071844	-0.478114008589984
660.478877071844	-0.461901211926914
662.576533321844	-0.447009010900473
664.673642696845	-0.3864203915183
666.770361446845	-0.403600012391081
668.864658321847	-0.324103143699176
670.960361446843	-0.322688043045645
673.05559582185	-0.290748054527171
675.150283321847	-0.298686191446592
677.244502071844	-0.225993345287748
679.338330196846	-0.28693046393758
681.431611446846	-0.179636636503773
683.522470821845	-0.154763303473885
685.614814571843	-0.140706313520582
687.706611446847	-0.190339431372962
689.798017696849	-0.0795277129718954
691.888877071844	-0.105450228343869
693.977392696845	-0.0123613890207253
696.067236446848	0.0565625815311535
698.156689571846	0.106082952459587
700.243720821847	0.0622780028796797
702.332158321846	0.11083207526417
704.420127071848	0.0721751183589276
706.507627071849	0.135489943418804
708.592783321848	0.251507519219643
710.679345821845	0.379244483665047
712.765361446844	0.319435677008897
714.849033321847	0.419878532874606
716.934111446848	0.363078433169449
719.016845821847	0.351965836876019
721.100986446847	0.302795312768552
723.184658321847	0.38787852001164
725.265908321846	0.33959201770881
727.348642696845	0.365670886949204
729.428955196847	0.326335728559542
731.510673946843	0.378425004745452
733.590048946844	0.399081695020328
735.670830196843	0.553217669053197
737.749267696847	0.691606585534799
739.829033321847	1.01244379149159
741.906533321846	1.28919519973201
743.985361446848	1.53599965947379
746.061923946847	1.50886369909387
748.139814571845	1.50982550156789
750.215361446848	1.26086643532861
752.292236446843	1.05819980587381
754.366845821845	0.773933322343822
756.440986446847	0.722541880394175
758.516533321843	0.544945503285305
760.589658321845	0.540485543503564
762.664189571846	0.380205183084229
764.736455196849	0.401247782212295
766.808173946843	0.329791721471906
768.881298946846	0.446351948666774
770.952080196847	0.355426927580226
773.022392696847	0.475735996910032
775.092236446842	0.468141470369005
777.163486446847	0.519841975867621
779.232314571844	0.411311336126232
781.300752071846	0.437779637967196
783.368720821843	0.307433457531715
785.438017696848	0.295745196987326
787.504970821843	0.199580993227329
789.571533321847	0.255724652288478
791.637548946848	0.199797070694814
793.704970821847	0.224671428700105
795.770048946844	0.223019101087317
797.834658321844	0.27019770252204
799.898798946848	0.254569376132878
801.962470821847	0.321936251034003
804.025673946846	0.335010442351262
806.088408321844	0.376604051250041
808.150673946846	0.355649164961619
810.214267696847	0.437406729433775
812.275595821844	0.44767096321371
814.336455196844	0.526002881902059
816.396767696846	0.521338926348363
818.456689571845	0.607252300252497
820.516142696844	0.566919412883948
822.575048946845	0.674806675355086
824.633564571846	0.625247226747206
826.691533321846	0.670061875005047
828.749033321848	0.613308148596929
830.806142696849	0.596753547934867
832.862705196847	0.511198861679446
834.918877071847	0.536627124668115
836.974502071844	0.511789112123068
839.027861446848	0.596364579365741
841.082548946848	0.680070841231611
843.136767696844	0.858531990643456
845.190517696847	0.951899868401483
847.243877071847	1.02413184133658
849.296689571845	1.08683864164468
851.349033321847	1.05613761232547
853.400908321848	0.921100540638889
855.450517696845	0.904862048199675
857.501455196845	0.864048260294794
859.551923946849	0.739123710492578
861.602002071846	0.670975653677942
863.649658321843	0.616432327219968
865.698798946843	0.498651413832846
867.747392696845	0.476551076258261
869.795517696846	0.391658514279214
871.841377071847	0.442608682386378
873.888564571844	0.322846711872188
875.935361446845	0.379432986532606
877.981611446849	0.247468123259836
880.025595821848	0.265752716299318
882.07090832185	0.161571469843551
884.115752071848	0.219639400926496
886.158408321844	0.094667177604407
888.202314571849	0.138368219815163
890.243955196845	0.0490068023306662
892.287002071847	-0.0177573505982309
894.329502071847	-0.0589500631652982
896.369736446846	-0.0879405550868455
898.411377071847	-0.27792935652846
900.450673946845	-0.291638375960616
902.491377071845	-0.388612811591713
904.529736446846	-0.439564469015721
906.569502071849	-0.574188694683528
908.607002071847	-0.497461721293121
910.645752071847	-0.499545474521966
912.682314571848	-0.445499665512443
914.720205196849	-0.471566343883012
916.755830196846	-0.335956112962435
918.792783321849	-0.316925654832602
920.827470821849	-0.276555514630473
922.861689571848	-0.266568384563357
924.89723644685	-0.203747040502236
926.930517696845	-0.190651957932204
928.965205196844	-0.112164587024978
930.997548946845	-0.145616313417406
933.029423946846	-0.00323450439626072
935.062705196844	0.0492134101216664
937.093720821846	0.1302315535292
939.124189571845	0.124181541179269
941.156064571845	0.262501351611604
943.185673946846	0.26241512534088
945.214814571846	0.385959883349472
947.243486446845	0.347556824350306
949.273486446844	0.449172920260736
951.301220821846	0.451127773190336
953.328564571846	0.503163802595111
955.355361446847	0.421201221317801
957.383564571843	0.520357889652416
959.409423946847	0.501322430418298
961.434892696845	0.522632678967227
963.459892696847	0.480214269153862
965.484423946844	0.542868291808105
967.508486446844	0.495585825882785
969.533877071844	0.528563750459568
971.557080196846	0.495656975265234
973.579736446845	0.518991408225588
975.602002071846	0.422609022361911
977.623720821848	0.480709895583686
979.645048946848	0.46701597913875
981.665908321847	0.566972798403327
983.686298946846	0.57927133832149
985.706220821845	0.719392572182471
987.725752071845	0.752812936265798
989.744736446846	0.914902432078634
991.763330196845	1.0829829481014
993.781377071846	1.52258445992837
995.799033321848	1.97161883586983
997.816220821845	2.39714150386521
999.833017696848	2.53730883573306
1001.84926769685	2.3988507547777
1003.86512707184	2.04225909021764
1005.88043957185	1.57157373888373
1007.89536144684	0.978526510955646
1009.90801769685	0.596386624555123
1011.92200207184	0.368807151745216
1013.93551769685	0.190962793068167
1015.94864269685	0.00472983762341528
1017.96129894685	0.0337135905855916
1019.97340832184	-0.0417406587132518
1021.98333019684	0.0028525413142404
1023.99465832184	-0.0788734880483162
1026.00543957185	-0.0860452512362713
1028.01575207185	-0.185986522707083
1030.02387707185	-0.221167497252594
1032.03333019685	-0.358320158888063
1034.04231457185	-0.406710189879107
1036.05083019684	-0.484666900022177
1038.05715832185	-0.479160652516242
1040.06473644685	-0.591408726992768
1042.07192394685	-0.558785971753196
1044.07684582184	-0.659463890535733
1046.08309582185	-0.686118587491364
1048.08895519684	-0.824160541475152
1050.09254894685	-0.768131402452838
1052.09739269685	-0.888882603527037
1054.10004894685	-0.903526081684845
1056.10411144685	-0.95713762404057
1058.10762707185	-0.892314485441744
1060.10895519685	-0.903462022139053
1062.11161144685	-0.783831341702694
1064.11200207184	-0.707325846751274
1066.11372082185	-0.559380989765174
1068.11325207184	-0.539444830366591
1070.11403332184	-0.445883729543993
1072.11270519684	-0.46954487549624
1074.11262707185	-0.321460016249716
1076.11028332185	-0.307797588038795
1078.10934582185	-0.186647066834098
1080.10614269685	-0.107798144040999
1082.10247082185	0.000426905979281855
1084.10012707185	0.00217597610344455
1086.09559582185	0.136430152946531
1088.09239269685	0.115929276664929
1090.08692394685	0.124128687537734
1092.08106457184	0.143811832168865
1094.07645519685	0.239075684941156
1096.06965832185	0.169876378464494
1098.06239269684	0.264986367404362
1100.05653332185	0.257449393823691
1102.04833019685	0.348909059078863
1104.03973644684	0.204174597002805
1106.03075207185	0.230386331741926
1108.02301769685	0.19963147476949
1110.01309582184	0.286945442983921
1112.00270519685	0.205950940670931
1113.99184582185	0.449568245087193
1115.98231457185	0.549175853482296
1117.97059582184	0.767323190738608
1119.95840832185	0.94888311069991
1121.94583019684	1.30447143226968
1123.93278332184	1.34521280511382
1125.91926769685	1.44005744634131
1127.90708019684	1.42137409992361
1129.89262707185	1.27875594131007
1131.87778332184	1.04562723603624
1133.86247082184	1.01989257298388
1135.84668957184	0.933282119729824
1137.83051769685	0.982581633919153
1139.81387707185	1.07053566814068
1141.79684582185	1.37851996503318
1143.77926769685	1.72899344625694
1145.76129894685	2.34683744174095
1147.74286144684	2.91002645587648
1149.72403332184	3.64469620159969
1151.70473644685	4.09733115930399
1153.68497082185	4.19818140883589
1155.66473644685	3.80704702039711
1157.64411144684	3.30260367764629
1159.62301769685	2.56224581316732
1161.60145519684	1.93016346837868
1163.57778332185	1.4185584430526
1165.55536144684	1.27104280688386
1167.53247082185	1.08748276207845
1169.50918957185	1.03811394912105
1171.48543957184	0.830610729447841
1173.46122082185	0.791753087491401
1175.43661144685	0.608166642451266
1177.40973644685	0.529395850161563
1179.38418957185	0.422690353421814
1181.35825207185	0.484395934075621
1183.33184582185	0.487946883130348
1185.30325207185	0.533418698663866
1187.27598644685	0.510905766655014
1189.24825207184	0.559577964604671
1191.22004894685	0.480395192924362
1193.18965832185	0.462652707049642
1195.16059582185	0.423575276826995
1197.13114269685	0.545478197591251
1199.09942394685	0.455455206351303
1201.06903332184	0.551127027027974
1203.03645519685	0.61739820617214
1205.00520519685	0.674893990159433
1206.97356457184	0.559499373077614
1208.93965832184	0.685917769946599
1210.90708019685	0.567480389721823
1212.87223644684	0.525055527803659
1214.83879894685	0.530050275925134
1216.80489269684	0.614657951393355
1218.76879894685	0.59450303515041
1220.73403332185	0.747101523708068
1222.69708019685	0.791306846107432
1224.66137707184	0.916869481367769
1226.62356457185	0.925624040820082
1228.58528332185	1.07882994503024
1230.54833019685	1.10328820853692
1232.50911144685	1.20524600538036
1234.47129894684	1.24024138923556
1236.43122082184	1.47010560689358
1238.39254894684	1.48339689911916
1240.35161144684	1.64047629165302
1242.31028332185	1.64922061826329
1244.27020519684	1.71324973846035
1246.22801769685	1.65353724061981
1248.18536144685	1.69401291615765
1250.14395519685	1.63778245379365
1252.10043957185	1.75758914555132
1254.05645519685	1.78154288963412
1256.01208019685	1.75804902990512
1257.96895519685	1.80048766856106
1259.92372082184	1.963511711232
1261.87793957184	1.94419545274047
1263.83184582185	2.00690569284387
1265.78700207185	2.10743692587278
1267.73997082184	2.11316593414949
1269.69247082185	1.97348863214091
1271.64458019685	2.07966031184213
1273.59629894685	1.9888805109585
1275.54754894684	2.00810300342101
1277.49833019685	1.98969730457293
1279.45043957185	2.02728537916289
1281.40036144685	1.91131761308827
1283.34989269685	1.93084591794837
1285.29895519685	1.83164401697445
1287.24754894685	1.82084138423835
1289.19575207184	1.74829325351374
1291.14356457184	1.78341908767442
1293.09083019684	1.77140679882024
1295.03778332185	1.85938314212558
1296.98426769685	1.96156601168121
1298.93028332185	2.13296483266032
1300.87583019684	2.13729902218961
1302.82106457185	2.33352954806981
1304.76575207185	2.25919847799247
1306.71004894685	2.21793676519962
1308.65395519685	2.10679379926881
1310.59739269684	2.12590317628377
1312.53864269685	1.87842695449524
1314.48129894685	1.89690066183636
1316.42333019685	1.73232322239807
1318.36504894685	1.6957371374134
1320.30629894685	1.53419016772881
1322.24723644684	1.59065323038863
1324.18583019685	1.47230498426268
1326.12583019684	1.49198287398451
1328.06536144685	1.43924715610387
1330.00458019684	1.54811872644797
1331.94145519685	1.52317608440666
1333.87973644684	1.61362688183056
1335.81770519685	1.62051282821017
1337.75504894684	1.63131998424006
1339.69020519685	1.42171151526992
1341.62676769685	1.27447365450536
1343.56301769685	0.995867979483251
1345.49692394684	0.876472739952419
1347.43223644684	0.669615898181519
1349.36692394685	0.650685702524697
1351.29973644684	0.554288398866845
1353.23364269684	0.63520396656844
1355.16551769685	0.46090918197126
1357.09864269684	0.414357319820567
1359.02958019685	0.28844182679137
1360.96176769684	0.313517652583528
1362.89364269684	0.235867717818451
1364.82333019684	0.266271616903111
1366.75426769685	0.339084370526564
1368.68301769685	0.38434923277805
1370.61317394685	0.302622898928973
1372.54114269685	0.282536924304225
1374.46864269684	0.127758402582742
1376.39754894685	-0.0104838983803575
1378.32426769684	-0.163038514685582
1380.25223644685	-0.284210312108428
1382.17801769685	-0.388836241915783
1384.10348644685	-0.263477553357802
1386.03020519684	-0.245588754013681
1387.95473644685	-0.111886859148797
1389.88051769685	-0.00628670016226351
1391.80426769685	0.190596315336904
1393.72754894684	0.19427765384529
1395.65036144684	0.325396362835875
1397.57458019684	0.284211190589872
1399.49661144685	0.346383397035709
1401.41817394684	0.244690073110178
1403.34098644684	0.32077830058978
1405.26176769685	0.14859260559632
1407.18208019684	0.256528415393802
1409.10192394684	0.219014728097704
1411.02145519685	0.280492175482891
1412.94223644685	0.251366139976426
1414.86083019685	0.355359511853635
1416.77895519685	0.357179307658612
1418.69676769685	0.444626128655898
1420.61411144684	0.429607291983416
1422.53098644684	0.550671747305159
1424.44754894685	0.700930072238123
1426.36364269685	0.790399565836537
1428.27926769685	0.875899157238337
1430.19442394684	1.12824776886458
1432.11098644685	1.3091338701368
1434.02536144685	1.44509887220391
1435.93926769685	1.61840961730212
1437.85286144685	1.81555662548578
1439.76598644685	1.89559715737971
1441.67692394684	1.99647226524604
1443.58926769684	2.0451581246798
1445.50114269685	2.10068413079938
1447.41254894685	2.00742914557998
1449.32364269685	1.99037363679685
1451.23411144685	1.92643322633586
1453.14426769685	1.81466997873218
1455.05411144685	1.57691272224162
1456.96333019685	1.54418707356683
1458.87223644684	1.28792506246032
1460.77911144685	1.05959793372386
1462.68723644685	0.872188052949639
1464.59473644685	0.771105038056476
1466.50208019685	0.489612457487169
1468.40879894685	0.316384329658945
1470.31348644685	0.156005220835709
1472.21958019684	0.072958714561878
1474.12504894684	-0.0810470025400036
1476.03020519685	-0.0935500147766675
1477.93317394684	-0.211800371153799
1479.83754894685	-0.328813254947022
1481.74129894685	-0.460380320715274
1483.64317394684	-0.554065252123621
1485.54614269684	-0.663079748812265
1487.44879894685	-0.663189122877782
1489.34926769685	-0.715323164606104
1491.25114269684	-0.679497660519587
1493.15067394685	-0.692390841503084
1495.05161144685	-0.647897172994419
1496.95223644685	-0.64375488015196
1498.85067394685	-0.440423501738564
1500.75036144684	-0.336660907414284
1502.64786144684	-0.101101753174532
1504.54676769685	0.13234735854013
1506.44348644685	0.598950474638912
1508.34161144685	0.915160736612449
1510.23739269685	1.36057094174248
1512.13473644685	1.71946694224124
1514.02973644685	2.13260030226155
1515.92442394685	2.35830895687366
1517.82036144684	2.45981614076345
1519.71426769685	2.37288970369104
1521.60926769685	2.29094744193816
1523.50239269685	1.89391035917748
1525.39489269684	1.44463872964019
1527.28879894685	0.952719763273649
1529.18051769685	0.510669083923801
1531.07192394684	0.0957524999777206
1532.96458019684	-0.244217334063364
1534.85504894684	-0.517152915890676
1536.74520519685	-0.516258700588139
1538.63489269685	-0.597077529465992
1540.52583019685	-0.654695664645658
1542.41473644685	-0.531353613596877
1544.30317394685	-0.346858954373829
1546.19114269684	-0.167833142145241
1548.07879894684	0.460503710590729
1549.96770519685	0.844093513985058
1551.85442394685	0.877465222672129
1553.74083019684	0.808863513009953
1555.62692394685	0.618046876113567
1557.51239269684	0.129501184443598
1559.39754894685	-0.0629024358240713
1561.28223644684	-0.0874168000223676
1563.16661144685	0.0255978653639204
1565.05051769685	0.152368751200811
1566.93567394685	0.342268210602356
1568.81879894685	0.410478128130933
1570.70145519685	0.744409677939416
1572.58379894684	0.921682558564214
1574.46551769684	1.19705275677069
1576.34708019685	1.38449239489483
1578.22629894684	1.64444303088362
1580.10692394685	1.6645620864312
1581.98723644685	1.77938463363182
1583.86692394685	1.67719673243124
1585.74645519685	1.61577032433223
1587.62536144684	1.42224031883393
1589.50395519685	1.38674744350823
1591.38208019684	1.16502894996557
1593.25989269685	1.15322436160415
1595.13551769685	1.15123878438573
1597.01239269685	1.32964505408319
1598.88895519685	1.20165036242111
1600.76504894685	1.33509198981096
1602.64067394684	1.31120831673047
1604.51442394685	1.32185830160302
1606.38926769685	1.1807202925965
1608.26364269685	1.36676207081285
1610.13770519684	1.41941300546239
1612.00973644685	1.56721044964689
1613.88301769684	1.46419379881308
1615.75583019685	1.582240294266
1617.62661144685	1.4712186951412
1619.49864269685	1.526627572346
1621.37020519685	1.40281457310215
1623.23973644685	1.47833884172178
1625.11051769685	1.36659809715047
1626.97926769685	1.47126150175092
1628.84926769685	1.46012619103601
1630.71879894684	1.62559052098806
1632.58629894684	1.77743430764218
1634.45504894685	1.98650378814273
1636.32176769685	1.99030957007506
1638.18973644685	2.08998727593644
1640.05567394685	2.09515811343601
1641.92270519685	2.18064630294657
1643.78786144685	2.15664522990937
1645.65254894684	2.22948027139523
1647.51833019684	2.20523698086208
1649.38223644685	2.27716959609967
1651.24739269685	2.23686074420431
1653.11036144684	2.30208315312967
1654.97301769684	2.27241358011025
1656.83692394685	2.32626671048121
1658.69879894684	2.2020069465093
1660.56176769685	2.14955533861996
1662.42286144684	2.05477821687151
1664.28348644685	2.17900949873399
1666.14364269684	1.97788740049128
1668.00504894685	1.91687616930653
1669.86442394684	1.75150228240443
1671.72348644684	1.60485011442387
1673.58208019684	1.30282731413604
1675.44192394684	1.19183733640938
1677.29973644685	1.09733810869216
1679.15708019684	1.01574277637866
1681.01411144685	0.943809942693065
1682.87067394685	0.88355732173045
1684.72676769685	0.841263083594129
1686.58426769685	0.812379810094626
1688.43958019685	0.676346952080053
1690.29458019685	0.609517250916895
1692.14911144685	0.594738490469069
1694.00317394684	0.485378818324079
1695.85692394685	0.340656649320294
1697.71036144685	0.289440063155666
1699.56333019685	0.13261690254518
1701.41583019685	0.0916352971353263
1703.26801769685	0.0535735636844379
1705.11973644685	0.0301095912112146
1706.97114269684	0.0501016465051976
1708.82208019685	0.0625576502000058
1710.67254894684	-0.0747942898920542
1712.52270519685	-0.13447598285336
1714.37239269685	-0.294799458978673
1716.22176769685	-0.408626578883116
1718.07067394685	-0.54303933939326
1719.91754894684	-0.549019662936303
1721.76583019684	-0.664879271707093
1723.61348644685	-0.578950317863928
1725.46083019685	-0.581644792474265
1727.30770519684	-0.459094605160885
1729.15270519685	-0.431050691859411
1730.99879894684	-0.216786916645901
1732.84458019684	-0.0844944971223072
1734.68989269685	0.0960247300445758
1736.53317394685	0.144000849660415
1738.37770519685	0.282087842439523
1740.22192394684	0.27519547967529
1742.06567394685	0.180332000711985
1743.90739269684	0.1385584289294
1745.75020519685	0.245977052641308
1747.59286144684	0.149937950061314
1749.43333019684	0.193723838208882
1751.27504894685	0.203324807384377
1753.11473644685	0.292606923007384
1754.95583019685	0.194089097975962
1756.79629894684	0.255734579033401
1758.63489269685	0.270925433211914
1760.47458019685	0.327030384875798
1762.31239269684	0.333177113881334
1764.15129894685	0.430473356286996
1765.98817394685	0.376298373430018
1767.82645519685	0.391397089780128
1769.66254894685	0.397261621732355
1771.49989269684	0.344535797784431
1773.33536144685	0.238930905087273
1775.17020519685	0.29089974400182
1777.00645519685	0.14917041757468
1778.84067394684	0.175547333124541
1780.67598644685	0.115492867891362
1782.50942394685	0.179390259067134
1784.34239269685	0.124110323249852
1786.17661144684	0.264671050733625
1788.00879894684	0.110509051681561
1789.84051769684	0.0801334980876618
1791.67364269685	-0.0418895724807271
1793.50458019685	-0.0563097997228965
1795.33520519684	-0.280520893315554
1797.16536144685	-0.312751436539088
1798.99692394684	-0.434480987684537
