# Supplementary material for: Intraoperative rapid assessment of the deep muscle surgical margin of tongue squamous cell carcinoma via Raman spectroscopy
Source: Front Bioeng Biotechnol. 2024 Oct 8;12:1480279. doi: 10.3389/fbioe.2024.1480279 (PMC11493737; doi:10.3389/fbioe.2024.1480279)
Supplement: Supplementary file 4 [file DataSheet2.ZIP › Pathological grading corresponding to Raman spectroscopic data/Results of pathological grading/MDSCC/3-1-3_Raman.txt]

process from Raman raw data on 2022/8/8 10:36:42
601.541728634347	0.379895916827365
603.653017696848	0.217983248064229
605.76571300935	0.116171964163016
607.876025509344	0.0577084157202421
609.985830196845	0.0878101356338448
612.095166134346	0.0931745081342115
614.203994259347	0.242403854553288
616.314228634346	0.322413553353499
618.422119259347	0.351026341128261
620.529502071848	0.356033284272314
622.636377071845	0.375444028464926
624.742783321846	0.268975572251406
626.848681759348	0.256560031653407
628.954111446845	0.221294278778998
631.060908321848	0.158373650992928
633.165361446845	0.00542765619695729
635.269345821845	-0.00195043867398681
637.372783321851	-0.126996010204778
639.475791134348	-0.231257845262746
641.578291134349	-0.364561403642142
643.680283321846	-0.317457527862246
645.781806759347	-0.521889841275879
647.882861446848	-0.599789321096523
649.983408321845	-0.703564234702469
652.083486446845	-0.746708386781279
654.183056759346	-0.859520115415251
656.282158321847	-0.794553345088957
658.380752071844	-0.780186484867556
660.478877071844	-0.729133578037818
662.576533321844	-0.73797593320927
664.673642696845	-0.659169226617564
666.770361446845	-0.643406196411263
668.864658321847	-0.588539549766949
670.960361446843	-0.516890665232438
673.05559582185	-0.445154251074371
675.150283321847	-0.575156108756858
677.244502071844	-0.486273619435508
679.338330196846	-0.518574294059079
681.431611446846	-0.463568223823074
683.522470821845	-0.365686274685004
685.614814571843	-0.205503211233122
687.706611446847	-0.242458771845975
689.798017696849	-0.165776664375016
691.888877071844	-0.167697012993642
693.977392696845	-0.0838146046751831
696.067236446848	-0.0320313217690682
698.156689571846	-0.0281385214522629
700.243720821847	0.0278980435419385
702.332158321846	0.122311805368895
704.420127071848	0.118594518852433
706.507627071849	0.223913907552173
708.592783321848	0.405223671987471
710.679345821845	0.487119789046233
712.765361446844	0.478981592039759
714.849033321847	0.486337703082199
716.934111446848	0.454431662175978
719.016845821847	0.442225603432632
721.100986446847	0.436041509313839
723.184658321847	0.484164275168496
725.265908321846	0.519186361724053
727.348642696845	0.542525115505555
729.428955196847	0.569368384053746
731.510673946843	0.645768276935485
733.590048946844	0.678811442817562
735.670830196843	0.839184819966476
737.749267696847	1.06785623361179
739.829033321847	1.30371759323606
741.906533321846	1.53712526783573
743.985361446848	1.78023619950875
746.061923946847	1.82669778705952
748.139814571845	1.76101579253742
750.215361446848	1.68023495425882
752.292236446843	1.47236356668469
754.366845821845	1.22078094931771
756.440986446847	1.0821275631331
758.516533321843	0.824476461175152
760.589658321845	0.671547479027367
762.664189571846	0.512293417792762
764.736455196849	0.425532143057012
766.808173946843	0.279749143525237
768.881298946846	0.333409709836303
770.952080196847	0.209479347195497
773.022392696847	0.228739893916213
775.092236446842	0.168267614217996
777.163486446847	0.236843244283364
779.232314571844	0.11379023558078
781.300752071846	0.129716467541357
783.368720821843	0.0143745150576819
785.438017696848	0.0805107399492613
787.504970821843	-0.00541310260143746
789.571533321847	0.13375640554392
791.637548946848	0.00553823083623683
793.704970821847	0.0713749151277057
795.770048946844	-0.0480341785758469
797.834658321844	0.0208200735610831
799.898798946848	-0.0481665647394038
801.962470821847	0.114241629128344
804.025673946846	0.227590336732305
806.088408321844	0.460795198683286
808.150673946846	0.468251814715529
810.214267696847	0.645914479960936
812.275595821844	0.686511140970254
814.336455196844	0.716486115515977
816.396767696846	0.647201429617212
818.456689571845	0.772369305445693
820.516142696844	0.746811684237457
822.575048946845	0.801220481334667
824.633564571846	0.789177776322106
826.691533321846	0.840972006399682
828.749033321848	0.771731766759217
830.806142696849	0.790535601340366
832.862705196847	0.804861844233301
834.918877071847	0.889672346874875
836.974502071844	0.923235373074647
839.027861446848	1.09360154170474
841.082548946848	1.25970137198436
843.136767696844	1.55080197632429
845.190517696847	1.67744823172745
847.243877071847	1.88128835166964
849.296689571845	1.97068038199029
851.349033321847	1.99742245868754
853.400908321848	1.8656193017726
855.450517696845	1.81972800054331
857.501455196845	1.66988838325187
859.551923946849	1.43504745436263
861.602002071846	1.26446315186587
863.649658321843	1.11648227642456
865.698798946843	0.939688005383346
867.747392696845	0.863357070018083
869.795517696846	0.774077254245526
871.841377071847	0.760715250735871
873.888564571844	0.629660721718153
875.935361446845	0.66621368773059
877.981611446849	0.508431647023599
880.025595821848	0.521654382272288
882.07090832185	0.347411659518684
884.115752071848	0.283599846401103
886.158408321844	0.116798482100819
888.202314571849	0.0825807126597056
890.243955196845	-0.0382120163338868
892.287002071847	-0.0829662450298088
894.329502071847	-0.0811828191556856
896.369736446846	-0.203022688087515
898.411377071847	-0.43307211868165
900.450673946845	-0.40513067560795
902.491377071845	-0.532171005303496
904.529736446846	-0.650993059055224
906.569502071849	-0.730519231196922
908.607002071847	-0.527126463866182
910.645752071847	-0.589837141559713
912.682314571848	-0.458688369484548
914.720205196849	-0.444962236416586
916.755830196846	-0.199453149906788
918.792783321849	-0.220139457655648
920.827470821849	-0.0720660439209269
922.861689571848	-0.0856503580988033
924.89723644685	0.0829005485492189
926.930517696845	0.0872210309066759
928.965205196844	0.309567114711854
930.997548946845	0.365185684378503
933.029423946846	0.596473124412682
935.062705196844	0.725216299082774
937.093720821846	0.861604702447721
939.124189571845	0.820038016898877
941.156064571845	0.834056903057274
943.185673946846	0.776939937927466
945.214814571846	0.820520586287557
947.243486446845	0.814241844570972
949.273486446844	0.8077578158709
951.301220821846	0.797139291537178
953.328564571846	0.89507369782973
955.355361446847	0.811166814488786
957.383564571843	0.820760307951559
959.409423946847	0.904676506284659
961.434892696845	0.944656875627516
963.459892696847	0.903530576646858
965.484423946844	1.02752028983997
967.508486446844	0.973668660935402
969.533877071844	1.01101105640777
971.557080196846	0.889388322189745
973.579736446845	0.906708379552867
975.602002071846	0.666310955088079
977.623720821848	0.666191287339302
979.645048946848	0.55442906535859
981.665908321847	0.641803072661844
983.686298946846	0.6043456797413
985.706220821845	0.819309222977893
987.725752071845	0.873709674689053
989.744736446846	1.02757197176533
991.763330196845	1.29421569728356
993.781377071846	1.85816568657339
995.799033321848	2.54279148934535
997.816220821845	3.12530155211584
999.833017696848	3.35717169685091
1001.84926769685	3.20703655476183
1003.86512707184	2.61152561203761
1005.88043957185	1.8495833971063
1007.89536144684	1.05972936570572
1009.90801769685	0.532325051828934
1011.92200207184	0.208805457878668
1013.93551769685	0.0240860057082841
1015.94864269685	-0.280377674617512
1017.96129894685	-0.3819675590928
1019.97340832184	-0.496135694879285
1021.98333019684	-0.507560704681907
1023.99465832184	-0.559155123844675
1026.00543957185	-0.586892697452015
1028.01575207185	-0.670737962868202
1030.02387707185	-0.699904342289983
1032.03333019685	-0.891356556031553
1034.04231457185	-1.03979172524828
1036.05083019684	-1.18634834198065
1038.05715832185	-1.18783085361991
1040.06473644685	-1.35488619788163
1042.07192394685	-1.343544733996
1044.07684582184	-1.48329953382847
1046.08309582185	-1.4266083998582
1048.08895519684	-1.63590636388835
1050.09254894685	-1.52287735340832
1052.09739269685	-1.70123179125392
1054.10004894685	-1.71892330651366
1056.10411144685	-1.79160739231725
1058.10762707185	-1.65123240170652
1060.10895519685	-1.7830317101625
1062.11161144685	-1.59800344751983
1064.11200207184	-1.53281183086216
1066.11372082185	-1.42485004745754
1068.11325207184	-1.39325931916846
1070.11403332184	-1.24077000414724
1072.11270519684	-1.26459623721962
1074.11262707185	-1.11784152828898
1076.11028332185	-1.04146925329701
1078.10934582185	-0.757505601324624
1080.10614269685	-0.541793218626992
1082.10247082185	-0.39795677213948
1084.10012707185	-0.284869919281562
1086.09559582185	-0.194578691102379
1088.09239269685	-0.390455096085304
1090.08692394685	-0.463850441703471
1092.08106457184	-0.372364042799859
1094.07645519685	-0.306256783529477
1096.06965832185	-0.3221132294575
1098.06239269684	-0.134410399233843
1100.05653332185	-0.0659258288166598
1102.04833019685	0.0596673320503101
1104.03973644684	-0.0726445191735365
1106.03075207185	0.0333890727151811
1108.02301769685	0.0590087215491621
1110.01309582184	0.0351260797692703
1112.00270519685	0.0147757047384971
1113.99184582185	0.359697898256115
1115.98231457185	0.571372788792246
1117.97059582184	0.861675530815546
1119.95840832185	1.20375159410469
1121.94583019684	1.51256553991101
1123.93278332184	1.59331317008269
1125.91926769685	1.62830461067165
1127.90708019684	1.50138144212843
1129.89262707185	1.34437103746592
1131.87778332184	1.13035908338583
1133.86247082184	1.07640117773991
1135.84668957184	0.994147301910971
1137.83051769685	1.1641818800548
1139.81387707185	1.32478038834341
1141.79684582185	1.68944721736659
1143.77926769685	2.19828325542346
1145.76129894685	3.00287734314793
1147.74286144684	3.75892479531802
1149.72403332184	4.80828993615285
1151.70473644685	5.50429800011523
1153.68497082185	5.73016871235507
1155.66473644685	5.30797176987988
1157.64411144684	4.65903143150842
1159.62301769685	3.72722277189274
1161.60145519684	2.95503540398965
1163.57778332185	2.29763178222908
1165.55536144684	2.13538011497423
1167.53247082185	1.93296843509114
1169.50918957185	1.75315090494183
1171.48543957184	1.474872361645
1173.46122082185	1.29690225179866
1175.43661144685	0.954914690196347
1177.40973644685	0.67650612713237
1179.38418957185	0.505952196920646
1181.35825207185	0.463758966687351
1183.33184582185	0.405791038794632
1185.30325207185	0.443913111429538
1187.27598644685	0.536398119700834
1189.24825207184	0.558686220337961
1191.22004894685	0.478646614715558
1193.18965832185	0.517112878883381
1195.16059582185	0.453749916641868
1197.13114269685	0.452101537402712
1199.09942394685	0.439770848636954
1201.06903332184	0.559559029441459
1203.03645519685	0.611907344643839
1205.00520519685	0.649853131044779
1206.97356457184	0.650368808046892
1208.93965832184	0.730865994746694
1210.90708019685	0.709648339050204
1212.87223644684	0.768069523787744
1214.83879894685	0.819939097422832
1216.80489269684	0.986798271959401
1218.76879894685	1.10884706127473
1220.73403332185	1.30200661725911
1222.69708019685	1.43423291078409
1224.66137707184	1.71046305100077
1226.62356457185	1.83434191968968
1228.58528332185	2.02578255060109
1230.54833019685	2.1708788836122
1232.50911144685	2.36930929302389
1234.47129894684	2.46458820645267
1236.43122082184	2.65061795098012
1238.39254894684	2.73122390441984
1240.35161144684	2.8359273462076
1242.31028332185	2.88469787351028
1244.27020519684	2.96808080717653
1246.22801769685	2.94182619467909
1248.18536144685	2.89242905714258
1250.14395519685	2.82901037194569
1252.10043957185	2.87322878225092
1254.05645519685	2.8829698849641
1256.01208019685	2.8246771760472
1257.96895519685	2.86003729245817
1259.92372082184	3.05446704143094
1261.87793957184	3.05043759494913
1263.83184582185	3.06570273177425
1265.78700207185	3.08553464703607
1267.73997082184	3.08117315114259
1269.69247082185	2.88916050922381
1271.64458019685	2.88995009832252
1273.59629894685	2.72872007527889
1275.54754894684	2.71090332928526
1277.49833019685	2.64665794014002
1279.45043957185	2.61226297888737
1281.40036144685	2.40861992746403
1283.34989269685	2.37537762424171
1285.29895519685	2.28685879109503
1287.24754894685	2.22381138761045
1289.19575207184	2.11196865606786
1291.14356457184	2.20128853482834
1293.09083019684	2.22338829037562
1295.03778332185	2.30810175874029
1296.98426769685	2.40810615013737
1298.93028332185	2.58134928172899
1300.87583019684	2.56235894727195
1302.82106457185	2.78770364911162
1304.76575207185	2.67981506096254
1306.71004894685	2.58397164638927
1308.65395519685	2.45804112982762
1310.59739269684	2.42801581398959
1312.53864269685	2.12450442323984
1314.48129894685	2.05861310475655
1316.42333019685	1.90573906957405
1318.36504894685	1.74448157196093
1320.30629894685	1.52841734639753
1322.24723644684	1.49716481880529
1324.18583019685	1.32946982963438
1326.12583019684	1.3233213359631
1328.06536144685	1.32735616425231
1330.00458019684	1.460512706168
1331.94145519685	1.4368759820963
1333.87973644684	1.6552262102723
1335.81770519685	1.70848043045771
1337.75504894684	1.8140440453268
1339.69020519685	1.60116425074636
1341.62676769685	1.41453146517921
1343.56301769685	1.14233204811467
1345.49692394684	0.918319689422049
1347.43223644684	0.569006627572719
1349.36692394685	0.488396594087476
1351.29973644684	0.356418095171932
1353.23364269684	0.310278792272129
1355.16551769685	0.110434081722588
1357.09864269684	0.00174421026258642
1359.02958019685	-0.00450813470172307
1360.96176769684	0.0564688118973891
1362.89364269684	0.0366409930302893
1364.82333019684	0.174981601992158
1366.75426769685	0.321973019180973
1368.68301769685	0.303336690543063
1370.61317394685	0.175946567271353
1372.54114269685	0.164802467999834
1374.46864269684	0.0294642840219694
1376.39754894685	-0.158086511905083
1378.32426769684	-0.365650778700854
1380.25223644685	-0.295654881331188
1382.17801769685	-0.36745888950054
1384.10348644685	-0.229441292307285
1386.03020519684	-0.121642736177364
1387.95473644685	0.109716142163109
1389.88051769685	0.122649712758687
1391.80426769685	0.252188260672312
1393.72754894684	0.212651103701432
1395.65036144684	0.280654961653966
1397.57458019684	0.195121999706544
1399.49661144685	0.233799324550546
1401.41817394684	0.140907708558302
1403.34098644684	0.18743813618147
1405.26176769685	0.0209598907972008
1407.18208019684	0.0175625627169325
1409.10192394684	-0.00445727162173171
1411.02145519685	0.030518265192427
1412.94223644685	-0.0388210351113116
1414.86083019685	0.206052239836708
1416.77895519685	0.348579116806661
1418.69676769685	0.442657405075465
1420.61411144684	0.512022232397499
1422.53098644684	0.799800034524196
1424.44754894685	0.834068566975816
1426.36364269685	0.927262889844599
1428.27926769685	1.03509937928209
1430.19442394684	1.31279439197556
1432.11098644685	1.41756038705392
1434.02536144685	1.70360278580495
1435.93926769685	1.97458265797184
1437.85286144685	2.2721876254235
1439.76598644685	2.46410260276485
1441.67692394684	2.67401906930451
1443.58926769684	2.86624411943978
1445.50114269685	2.9914978402735
1447.41254894685	2.88496641305295
1449.32364269685	2.82290733501009
1451.23411144685	2.79694407730386
1453.14426769685	2.49313543125038
1455.05411144685	2.21137749330575
1456.96333019685	2.1161536934859
1458.87223644684	1.79634274807023
1460.77911144685	1.41979622900345
1462.68723644685	1.12295782040917
1464.59473644685	0.814517716498187
1466.50208019685	0.441255826120425
1468.40879894685	0.225904205386996
1470.31348644685	-0.0371127786705188
1472.21958019684	-0.227470774236167
1474.12504894684	-0.408640683462409
1476.03020519685	-0.551014047637523
1477.93317394684	-0.820170160898726
1479.83754894685	-1.08377404103663
1481.74129894685	-1.23563633210557
1483.64317394684	-1.40516109892417
1485.54614269684	-1.53813891764281
1487.44879894685	-1.47512525190751
1489.34926769685	-1.45830890980625
1491.25114269684	-1.48384615084558
1493.15067394685	-1.48923022153758
1495.05161144685	-1.31855664603938
1496.95223644685	-1.32722299023902
1498.85067394685	-0.925127539568734
1500.75036144684	-0.628378960207897
1502.64786144684	-0.262807018885837
1504.54676769685	0.0201502084872232
1506.44348644685	0.636622286711827
1508.34161144685	1.01594054584461
1510.23739269685	1.66647400102033
1512.13473644685	2.29035554280614
1514.02973644685	2.91120368530238
1515.92442394685	3.22687805760484
1517.82036144684	3.44879444123541
1519.71426769685	3.31253651053697
1521.60926769685	3.09445020361812
1523.50239269685	2.70495180955123
1525.39489269684	2.18671494868795
1527.28879894685	1.54426746976338
1529.18051769685	1.04661268626637
1531.07192394684	0.505307561047346
1532.96458019684	0.168336413117913
1534.85504894684	-0.0997053735842428
1536.74520519685	-0.15691150340956
1538.63489269685	-0.163287545398987
1540.52583019685	-0.0214891230525041
1542.41473644685	0.0241515220050132
1544.30317394685	0.291378102643705
1546.19114269684	0.682665882809772
1548.07879894684	1.38560085265573
1549.96770519685	1.79851538857423
1551.85442394685	1.90447860584624
1553.74083019684	1.88296454513045
1555.62692394685	1.73494832129433
1557.51239269684	1.22307376862364
1559.39754894685	1.0306873215473
1561.28223644684	1.04504345883561
1563.16661144685	1.20161785724832
1565.05051769685	1.33749500950336
1566.93567394685	1.5839056061659
1568.81879894685	1.71954370782447
1570.70145519685	2.05871971456452
1572.58379894684	2.37051909509665
1574.46551769684	2.73400598102188
1576.34708019685	3.13909659178006
1578.22629894684	3.7303908548767
1580.10692394685	4.07098247679613
1581.98723644685	4.40123217853562
1583.86692394685	4.44976428786026
1585.74645519685	4.45159452369717
1587.62536144684	4.1663670053216
1589.50395519685	4.10137706788584
1591.38208019684	3.79798935709641
1593.25989269685	3.74700885088657
1595.13551769685	3.69438933526584
1597.01239269685	3.90525777569815
1598.88895519685	3.7471877710239
1600.76504894685	3.78062404422229
1602.64067394684	3.73951138446341
1604.51442394685	3.72613532423225
1606.38926769685	3.52650929852547
1608.26364269685	3.64543855454968
1610.13770519684	3.76101763343053
1612.00973644685	3.92789361184236
1613.88301769684	3.94931680281513
1615.75583019685	3.97903396567278
1617.62661144685	3.91930311411465
1619.49864269685	3.9281922200318
1621.37020519685	3.88989919331618
1623.23973644685	3.96593314563472
1625.11051769685	4.09391962019532
1626.97926769685	4.35645299411789
1628.84926769685	4.57339714215868
1630.71879894684	4.86297199462115
1632.58629894684	5.11666858791028
1634.45504894685	5.34381822013904
1636.32176769685	5.39084941217067
1638.18973644685	5.41191169421006
1640.05567394685	5.22994531477116
1641.92270519685	5.13871885585604
1643.78786144685	5.01374265820579
1645.65254894684	4.93518384006393
1647.51833019684	4.84178692865271
1649.38223644685	4.92374473031452
1651.24739269685	4.92709121816711
1653.11036144684	4.94286414012737
1654.97301769684	5.00624530125128
1656.83692394685	5.09204670726115
1658.69879894684	5.06890786138729
1660.56176769685	4.96761815461656
1662.42286144684	4.88467647481309
1664.28348644685	4.82481570685724
1666.14364269684	4.63472016822237
1668.00504894685	4.51883746692903
1669.86442394684	4.3994431612162
1671.72348644684	4.20510523225147
1673.58208019684	3.99315946113347
1675.44192394684	3.86991113517217
1677.29973644685	3.66889006135835
1679.15708019684	3.50150374685086
1681.01411144685	3.41869451899112
1682.87067394685	3.29828835166688
1684.72676769685	3.12040942957537
1686.58426769685	3.02372734385722
1688.43958019685	2.84728264173356
1690.29458019685	2.69122538485101
1692.14911144685	2.55503175388736
1694.00317394684	2.34898586884844
1695.85692394685	2.08593950437984
1697.71036144685	2.00369658061061
1699.56333019685	1.7354134531945
1701.41583019685	1.55053419056406
1703.26801769685	1.34780027865622
1705.11973644685	1.07195821116534
1706.97114269684	0.569729326726872
1708.82208019685	0.0908902134092386
1710.67254894684	-0.709205123026777
1712.52270519685	-1.47240556780912
1714.37239269685	-2.20865438613805
1716.22176769685	-2.91916061550876
1718.07067394685	-3.44986742093016
1719.91754894684	-3.67416949882488
1721.76583019684	-3.84219138274273
1723.61348644685	-3.65936903601681
1725.46083019685	-3.20184502066024
1727.30770519684	-2.60864224011743
1729.15270519685	-1.9862655881156
1730.99879894684	-1.0527765599108
1732.84458019684	-0.250590888222973
1734.68989269685	0.454098742761857
1736.53317394685	0.988073625994446
1738.37770519685	1.5879495602436
1740.22192394684	1.82074690298646
1742.06567394685	1.90272319887316
1743.90739269684	1.93514254895268
1745.75020519685	2.03074883222746
1747.59286144684	1.92410705045057
1749.43333019684	1.98085578365038
1751.27504894685	1.9992260615798
1753.11473644685	2.01947157643116
1754.95583019685	1.91668983162015
1756.79629894684	2.00257099609991
1758.63489269685	1.98277603275665
1760.47458019685	2.02802128279723
1762.31239269684	2.00372901387351
1764.15129894685	2.11452260232949
1765.98817394685	2.07483219658411
1767.82645519685	2.06946333615565
1769.66254894685	2.01404413996443
1771.49989269684	2.03279685538189
1773.33536144685	1.87858772011612
1775.17020519685	1.77895976894922
1777.00645519685	1.61571626584248
1778.84067394684	1.55538909223259
1780.67598644685	1.47447238992095
1782.50942394685	1.46625513878303
1784.34239269685	1.45398128043166
1786.17661144684	1.49780999338259
1788.00879894684	1.33141666953537
1789.84051769684	1.18654717358271
1791.67364269685	1.00615167575961
1793.50458019685	0.958563120826454
1795.33520519684	0.743572442393145
1797.16536144685	0.659171737040708
1798.99692394684	0.550932697916835
