# Supplementary material for: Intraoperative rapid assessment of the deep muscle surgical margin of tongue squamous cell carcinoma via Raman spectroscopy
Source: Front Bioeng Biotechnol. 2024 Oct 8;12:1480279. doi: 10.3389/fbioe.2024.1480279 (PMC11493737; doi:10.3389/fbioe.2024.1480279)
Supplement: Supplementary file 4 [file DataSheet2.ZIP › Pathological grading corresponding to Raman spectroscopic data/Results of pathological grading/MDSCC/3-1-4_Raman.txt]

process from Raman raw data on 2022/8/8 10:36:43
601.541728634347	0.97276283575485
603.653017696848	0.789777733870949
605.76571300935	0.736593678531449
607.876025509344	0.625250948440424
609.985830196845	0.721157295317624
612.095166134346	0.725164734188269
614.203994259347	0.8707890984127
616.314228634346	0.956649315240469
618.422119259347	1.09987502060611
620.529502071848	1.02959926652468
622.636377071845	1.04107589060644
624.742783321846	0.964386747651901
626.848681759348	0.941477584537438
628.954111446845	0.906440203518855
631.060908321848	0.833225310377031
633.165361446845	0.77760440963516
635.269345821845	0.81411646016295
637.372783321851	0.661929132140244
639.475791134348	0.501860111646153
641.578291134349	0.351937034033341
643.680283321846	0.241123533179376
645.781806759347	0.029081205333199
647.882861446848	-0.0392163715868037
649.983408321845	-0.203763611819852
652.083486446845	-0.190648994561343
654.183056759346	-0.309946963707461
656.282158321847	-0.32068604830539
658.380752071844	-0.391740722009246
660.478877071844	-0.345159563314922
662.576533321844	-0.393809132644492
664.673642696845	-0.33555188680765
666.770361446845	-0.398672662351032
668.864658321847	-0.362810428707917
670.960361446843	-0.350414521154704
673.05559582185	-0.291502421479066
675.150283321847	-0.341376639167322
677.244502071844	-0.250748021704339
679.338330196846	-0.286867470494343
681.431611446846	-0.226633359471009
683.522470821845	-0.218551579151438
685.614814571843	-0.15509878194564
687.706611446847	-0.235752708532033
689.798017696849	-0.175748598771946
691.888877071844	-0.155114840708848
693.977392696845	-0.052200715597877
696.067236446848	-0.0325822372864479
698.156689571846	0.0017368187720308
700.243720821847	0.0273203728166322
702.332158321846	0.00733277657127474
704.420127071848	-0.126700768375372
706.507627071849	-0.0516772263475502
708.592783321848	0.0982794200182298
710.679345821845	0.196026330779659
712.765361446844	0.189963625602076
714.849033321847	0.289173454250175
716.934111446848	0.216291951746911
719.016845821847	0.204309153092453
721.100986446847	0.137390536232402
723.184658321847	0.157032623268151
725.265908321846	0.147886855502719
727.348642696845	0.199429083501002
729.428955196847	0.197789428353019
731.510673946843	0.263817471004529
733.590048946844	0.283355163646888
735.670830196843	0.416725843737566
737.749267696847	0.541381967004469
739.829033321847	0.811530686444996
741.906533321846	1.05287618264768
743.985361446848	1.30343944858546
746.061923946847	1.30044510923284
748.139814571845	1.2743536498574
750.215361446848	1.04245452929993
752.292236446843	0.794263345283952
754.366845821845	0.549535557534227
756.440986446847	0.450862381695856
758.516533321843	0.326770167258388
760.589658321845	0.278458231522791
762.664189571846	0.208372146574732
764.736455196849	0.207272743278594
766.808173946843	0.134435068276872
768.881298946846	0.222570446991483
770.952080196847	0.114874689677265
773.022392696847	0.148063616571307
775.092236446842	0.128079655178226
777.163486446847	0.206688133926974
779.232314571844	0.0812299886754317
781.300752071846	0.180441672767955
783.368720821843	0.0936500054289411
785.438017696848	0.108404393503946
787.504970821843	0.0103974313421986
789.571533321847	0.114629612397039
791.637548946848	-0.00874781527090818
793.704970821847	0.0140052376670496
795.770048946844	-0.0778636387325946
797.834658321844	0.0219001593888777
799.898798946848	-0.0458511491077047
801.962470821847	0.106264637499692
804.025673946846	0.17855970382621
806.088408321844	0.361786217416125
808.150673946846	0.351566328775021
810.214267696847	0.498708484348441
812.275595821844	0.469762124087111
814.336455196844	0.508455713022585
816.396767696846	0.487465848344158
818.456689571845	0.592975568807958
820.516142696844	0.581021435850431
822.575048946845	0.744620001837376
824.633564571846	0.762234243523068
826.691533321846	0.807045201558395
828.749033321848	0.738470337489503
830.806142696849	0.701287089671325
832.862705196847	0.635496458542576
834.918877071847	0.754121321200984
836.974502071844	0.772322650709526
839.027861446848	0.897642055457567
841.082548946848	1.01778296876915
843.136767696844	1.23870146591577
845.190517696847	1.24283939625514
847.243877071847	1.31711405644151
849.296689571845	1.38592633479269
851.349033321847	1.42643349621343
853.400908321848	1.30112732466111
855.450517696845	1.30622399488394
857.501455196845	1.19388645839769
859.551923946849	1.09359084182864
861.602002071846	1.0228043231848
863.649658321843	1.01446668347091
865.698798946843	0.924202543090587
867.747392696845	1.00388164245558
869.795517696846	0.926781094818836
871.841377071847	0.930247017948147
873.888564571844	0.777052079104124
875.935361446845	0.770187817530712
877.981611446849	0.609244909638619
880.025595821848	0.623244868437666
882.07090832185	0.41670028892014
884.115752071848	0.383887196812054
886.158408321844	0.259697045157964
888.202314571849	0.263841488379455
890.243955196845	0.0968264055852046
892.287002071847	0.139399822635937
894.329502071847	0.0951967472569777
896.369736446846	0.0550485065445514
898.411377071847	-0.17019685702769
900.450673946845	-0.132840023482345
902.491377071845	-0.258117466099748
904.529736446846	-0.334759957296171
906.569502071849	-0.41304393464776
908.607002071847	-0.273724808731572
910.645752071847	-0.347365364209338
912.682314571848	-0.263714729163269
914.720205196849	-0.208995634930034
916.755830196846	-0.127778257457919
918.792783321849	-0.14512980186629
920.827470821849	-0.063420571496124
922.861689571848	-0.0906235500219168
924.89723644685	-0.0223216280828638
926.930517696845	0.0198646833303542
928.965205196844	0.149123849327225
930.997548946845	0.1911742598665
933.029423946846	0.356798468199372
935.062705196844	0.379969147922566
937.093720821846	0.489959922514288
939.124189571845	0.580912439005942
941.156064571845	0.712554918903777
943.185673946846	0.691040723624099
945.214814571846	0.821077043663365
947.243486446845	0.792314945927956
949.273486446844	0.774591786080578
951.301220821846	0.682586036367695
953.328564571846	0.758110477345213
955.355361446847	0.682295128778833
957.383564571843	0.74647845251684
959.409423946847	0.734257524727752
961.434892696845	0.789020741357376
963.459892696847	0.696073553408723
965.484423946844	0.751776896357455
967.508486446844	0.675601691219697
969.533877071844	0.744525605814431
971.557080196846	0.681571573844053
973.579736446845	0.681216159868882
975.602002071846	0.564511256766423
977.623720821848	0.631536679930889
979.645048946848	0.543114302705078
981.665908321847	0.651189427811062
983.686298946846	0.74160286179756
985.706220821845	0.917195397031321
987.725752071845	0.933883344020103
989.744736446846	1.14532640476193
991.763330196845	1.39476639639253
993.781377071846	1.88460298282075
995.799033321848	2.48509796315335
997.816220821845	3.06407650810769
999.833017696848	3.19086485936492
1001.84926769685	3.14531260440327
1003.86512707184	2.67566150741197
1005.88043957185	2.08928111745507
1007.89536144684	1.39399318173281
1009.90801769685	1.01374486469109
1011.92200207184	0.662592527814923
1013.93551769685	0.483998924503112
1015.94864269685	0.147400207848818
1017.96129894685	0.0412513837302413
1019.97340832184	-0.156492567020393
1021.98333019684	-0.173458253851265
1023.99465832184	-0.267448606767459
1026.00543957185	-0.24522250285321
1028.01575207185	-0.284143862028088
1030.02387707185	-0.219675177464126
1032.03333019685	-0.411024484399718
1034.04231457185	-0.455639824286209
1036.05083019684	-0.533740749110564
1038.05715832185	-0.572130072588152
1040.06473644685	-0.724230944530348
1042.07192394685	-0.658110529643466
1044.07684582184	-0.776663099484836
1046.08309582185	-0.774210216559482
1048.08895519684	-0.879134887422424
1050.09254894685	-0.766611649435731
1052.09739269685	-0.86655729616723
1054.10004894685	-0.770738889298002
1056.10411144685	-0.78968732323807
1058.10762707185	-0.691462907060895
1060.10895519685	-0.748753736015601
1062.11161144685	-0.566715941217808
1064.11200207184	-0.644498631803003
1066.11372082185	-0.586202036599786
1068.11325207184	-0.600499939561701
1070.11403332184	-0.490783592049013
1072.11270519684	-0.561845794921851
1074.11262707185	-0.400103186510592
1076.11028332185	-0.357330202371259
1078.10934582185	-0.201300576965821
1080.10614269685	-0.136770388618118
1082.10247082185	-0.0342992390642394
1084.10012707185	-0.000486436755920749
1086.09559582185	0.0777027824368588
1088.09239269685	0.0605240460531604
1090.08692394685	0.0945961057093996
1092.08106457184	0.0972353692471302
1094.07645519685	0.193331474604179
1096.06965832185	0.153604055668893
1098.06239269684	0.185338334529661
1100.05653332185	0.131051223645784
1102.04833019685	0.239609068716902
1104.03973644684	0.0802543865036114
1106.03075207185	0.15115718397783
1108.02301769685	0.187307507983576
1110.01309582184	0.280483867093096
1112.00270519685	0.214481915902923
1113.99184582185	0.449211602085427
1115.98231457185	0.605284657504967
1117.97059582184	0.84122322382558
1119.95840832185	0.982363204009175
1121.94583019684	1.3384802373912
1123.93278332184	1.47785847713828
1125.91926769685	1.54056779799146
1127.90708019684	1.43954032370402
1129.89262707185	1.39764145994133
1131.87778332184	1.22043898637713
1133.86247082184	1.17701697920222
1135.84668957184	1.17001525315209
1137.83051769685	1.3669893782448
1139.81387707185	1.57371338487371
1141.79684582185	1.96438282593749
1143.77926769685	2.51956592430673
1145.76129894685	3.38912398638189
1147.74286144684	4.30559098196375
1149.72403332184	5.3633724299641
1151.70473644685	6.06165227008387
1153.68497082185	6.23990021078021
1155.66473644685	5.73693594884759
1157.64411144684	4.92013496949619
1159.62301769685	3.8165811526892
1161.60145519684	2.84413416037006
1163.57778332185	2.16392163921745
1165.55536144684	1.90003298137754
1167.53247082185	1.64430007129261
1169.50918957185	1.55191834407202
1171.48543957184	1.3388415912147
1173.46122082185	1.2258594056936
1175.43661144685	1.00947719774098
1177.40973644685	0.966404585007581
1179.38418957185	0.886579315595782
1181.35825207185	0.960562716232289
1183.33184582185	1.01497849140111
1185.30325207185	1.12633759816794
1187.27598644685	1.07878246669588
1189.24825207184	1.11440825745399
1191.22004894685	1.08734446178403
1193.18965832185	0.98125172879918
1195.16059582185	0.81508298392464
1197.13114269685	0.867018928027733
1199.09942394685	0.791888263333874
1201.06903332184	0.826550136668629
1203.03645519685	0.847430000783788
1205.00520519685	0.9406013806651
1206.97356457184	0.849254600386757
1208.93965832184	0.914607966554058
1210.90708019685	0.800161225897057
1212.87223644684	0.823663256453415
1214.83879894685	0.788359924938959
1216.80489269684	0.852069419651684
1218.76879894685	0.835031443230378
1220.73403332185	1.00143042916204
1222.69708019685	1.02400047682141
1224.66137707184	1.18595033564554
1226.62356457185	1.28815564609789
1228.58528332185	1.47787954665375
1230.54833019685	1.48590719521644
1232.50911144685	1.62471614750302
1234.47129894684	1.68567339181112
1236.43122082184	1.81827032658657
1238.39254894684	1.78570414930311
1240.35161144684	1.96800600958943
1242.31028332185	1.99389709367165
1244.27020519684	2.10315102836074
1246.22801769685	2.11749229504881
1248.18536144685	2.21688444440935
1250.14395519685	2.17260713742451
1252.10043957185	2.2610045335648
1254.05645519685	2.20724029542413
1256.01208019685	2.26693950000379
1257.96895519685	2.27343602018357
1259.92372082184	2.44853360614877
1261.87793957184	2.48789011654566
1263.83184582185	2.59849248137647
1265.78700207185	2.60611875699914
1267.73997082184	2.65666635851221
1269.69247082185	2.5128751634669
1271.64458019685	2.50232018302029
1273.59629894685	2.35482047025585
1275.54754894684	2.37516911110367
1277.49833019685	2.30792513310394
1279.45043957185	2.28984464099608
1281.40036144685	2.23731846760211
1283.34989269685	2.29576266422816
1285.29895519685	2.17616025823691
1287.24754894685	2.19988022746003
1289.19575207184	2.07570750797368
1291.14356457184	2.05689106228556
1293.09083019684	2.06189790114377
1295.03778332185	2.09050487564065
1296.98426769685	2.05247897543182
1298.93028332185	2.23638911945682
1300.87583019684	2.24810421699169
1302.82106457185	2.34754512199976
1304.76575207185	2.28694279639842
1306.71004894685	2.31790807585708
1308.65395519685	2.2493998342315
1310.59739269684	2.26369095416595
1312.53864269685	2.02994867542799
1314.48129894685	2.0274070099598
1316.42333019685	1.85543926811943
1318.36504894685	1.77346820745913
1320.30629894685	1.56571067483486
1322.24723644684	1.56663744696056
1324.18583019685	1.46939165945565
1326.12583019684	1.54295946033403
1328.06536144685	1.49712595227345
1330.00458019684	1.61333187911333
1331.94145519685	1.58801028175537
1333.87973644684	1.67690737907731
1335.81770519685	1.59255015992142
1337.75504894684	1.5927933942221
1339.69020519685	1.37793598930011
1341.62676769685	1.23484221678285
1343.56301769685	0.986748993199456
1345.49692394684	0.953719245332024
1347.43223644684	0.69754922337296
1349.36692394685	0.645831837447759
1351.29973644684	0.569299896921223
1353.23364269684	0.586709717699932
1355.16551769685	0.288530311397096
1357.09864269684	0.284761930119942
1359.02958019685	0.227619618544054
1360.96176769684	0.227415573368432
1362.89364269684	0.116998593785866
1364.82333019684	0.173143542352534
1366.75426769685	0.147682541012102
1368.68301769685	0.118490669892424
1370.61317394685	-0.00028803636939756
1372.54114269685	0.0100495570025032
1374.46864269684	-0.123376253047809
1376.39754894685	-0.184283270358435
1378.32426769684	-0.263548289231835
1380.25223644685	-0.294169449904416
1382.17801769685	-0.410181515120087
1384.10348644685	-0.264192349960922
1386.03020519684	-0.213603846557817
1387.95473644685	-0.0904006606018015
1389.88051769685	-0.0697811974091564
1391.80426769685	0.127311925714139
1393.72754894684	0.142296765294532
1395.65036144684	0.221081787758976
1397.57458019684	0.129198787263874
1399.49661144685	0.216371445861796
1401.41817394684	0.137039628362174
1403.34098644684	0.128803052918386
1405.26176769685	-0.00285053391633028
1407.18208019684	0.0864666673388115
1409.10192394684	0.0383430640056304
1411.02145519685	0.135368975567246
1412.94223644685	0.117691944885678
1414.86083019685	0.253808148080282
1416.77895519685	0.324617083588294
1418.69676769685	0.452339020982777
1420.61411144684	0.466030405446077
1422.53098644684	0.631089586329495
1424.44754894685	0.714446794490755
1426.36364269685	0.819188463686032
1428.27926769685	0.918592918707589
1430.19442394684	1.15559847634722
1432.11098644685	1.35734587258867
1434.02536144685	1.56023035120757
1435.93926769685	1.78063082202914
1437.85286144685	1.97644742159986
1439.76598644685	2.05511656277815
1441.67692394684	2.20106627475548
1443.58926769684	2.27648719881023
1445.50114269685	2.31394543505706
1447.41254894685	2.23247922802943
1449.32364269685	2.1597686286039
1451.23411144685	2.09364823074537
1453.14426769685	1.92976987685375
1455.05411144685	1.66225175915463
1456.96333019685	1.59137848945755
1458.87223644684	1.35841184438669
1460.77911144685	1.12001051131051
1462.68723644685	0.902029931185155
1464.59473644685	0.770016959341433
1466.50208019685	0.495045028205766
1468.40879894685	0.351957030846961
1470.31348644685	0.0364455668283199
1472.21958019684	-0.108253075978155
1474.12504894684	-0.312433344419048
1476.03020519685	-0.338673674462996
1477.93317394684	-0.540086320845091
1479.83754894685	-0.640574076708674
1481.74129894685	-0.703870970682374
1483.64317394684	-0.739302219062495
1485.54614269684	-0.895667964609459
1487.44879894685	-0.850455248548485
1489.34926769685	-0.831365686397533
1491.25114269684	-0.797863423512467
1493.15067394685	-0.766489597605471
1495.05161144685	-0.584537195662961
1496.95223644685	-0.522196114932228
1498.85067394685	-0.206497383840201
1500.75036144684	0.0201320471553004
1502.64786144684	0.368215428589281
1504.54676769685	0.664686867177977
1506.44348644685	1.27971851240108
1508.34161144685	1.80455393687708
1510.23739269685	2.48864428368711
1512.13473644685	3.09141562385275
1514.02973644685	3.71894812217022
1515.92442394685	4.05443945661676
1517.82036144684	4.2657322541495
1519.71426769685	4.16112347562631
1521.60926769685	3.92556033214424
1523.50239269685	3.45433320183025
1525.39489269684	2.85817171936839
1527.28879894685	2.09128211510694
1529.18051769685	1.4353198490054
1531.07192394684	0.738519813336268
1532.96458019684	0.228593512312386
1534.85504894684	-0.165651284488945
1536.74520519685	-0.346590194718033
1538.63489269685	-0.497426686054666
1540.52583019685	-0.481718509097675
1542.41473644685	-0.473315375674758
1544.30317394685	-0.321306209493684
1546.19114269684	-0.0594531423849958
1548.07879894684	0.548442932425758
1549.96770519685	0.919592119645415
1551.85442394685	0.986645042244618
1553.74083019684	0.860364436583836
1555.62692394685	0.633488089262357
1557.51239269684	0.123781448159093
1559.39754894685	-0.0956853182397026
1561.28223644684	-0.0936955773419754
1563.16661144685	0.0245595944197703
1565.05051769685	0.16990684905744
1566.93567394685	0.345585874560243
1568.81879894685	0.425641544627638
1570.70145519685	0.617592625322345
1572.58379894684	0.796137920094168
1574.46551769684	1.05218312324553
1576.34708019685	1.22875902757568
1578.22629894684	1.45790964839631
1580.10692394685	1.60187632483718
1581.98723644685	1.75707583149625
1583.86692394685	1.71125401362929
1585.74645519685	1.68156135265878
1587.62536144684	1.54971282082897
1589.50395519685	1.55472791190601
1591.38208019684	1.47270343889909
1593.25989269685	1.45323792581087
1595.13551769685	1.45370942410671
1597.01239269685	1.64291342633442
1598.88895519685	1.55575936632283
1600.76504894685	1.57579412479436
1602.64067394684	1.53949537541291
1604.51442394685	1.61353453303082
1606.38926769685	1.47946263151204
1608.26364269685	1.62958016611395
1610.13770519684	1.68628541605545
1612.00973644685	1.82137927345082
1613.88301769684	1.82173233862198
1615.75583019685	1.86354531420562
1617.62661144685	1.74533042206002
1619.49864269685	1.79837683374097
1621.37020519685	1.7451959689518
1623.23973644685	1.76765072512592
1625.11051769685	1.77769880542991
1626.97926769685	1.9196881309885
1628.84926769685	1.975185403762
1630.71879894684	2.08525328502827
1632.58629894684	2.10298584098933
1634.45504894685	2.26471823830235
1636.32176769685	2.21730089503905
1638.18973644685	2.26692793170008
1640.05567394685	2.28313079679242
1641.92270519685	2.38742232059781
1643.78786144685	2.39374547789066
1645.65254894684	2.5455200740048
1647.51833019684	2.62140512788335
1649.38223644685	2.74511506741709
1651.24739269685	2.78232003406504
1653.11036144684	2.9277151599432
1654.97301769684	2.9172093410711
1656.83692394685	2.96313014666327
1658.69879894684	2.91415445527406
1660.56176769685	2.8725997673555
1662.42286144684	2.71072404946028
1664.28348644685	2.71855466781597
1666.14364269684	2.51439910403712
1668.00504894685	2.43495313871131
1669.86442394684	2.31747713452683
1671.72348644684	2.19506708910296
1673.58208019684	2.02465061608234
1675.44192394684	1.96154219006252
1677.29973644685	1.74583459182594
1679.15708019684	1.61370285111548
1681.01411144685	1.50438404540131
1682.87067394685	1.42677590788412
1684.72676769685	1.22933586607081
1686.58426769685	1.24497590779475
1688.43958019685	1.15952346206359
1690.29458019685	1.07794078349394
1692.14911144685	0.917885731103524
1694.00317394684	0.820995706061979
1695.85692394685	0.612237493617499
1697.71036144685	0.506348388124934
1699.56333019685	0.314446353512153
1701.41583019685	0.26401876993765
1703.26801769685	0.228132270969184
1705.11973644685	0.157504902259632
1706.97114269684	0.0400132202099144
1708.82208019685	0.0870953260003375
1710.67254894684	-0.0517314256955501
1712.52270519685	-0.192690595543638
1714.37239269685	-0.321953996760328
1716.22176769685	-0.379545269413541
1718.07067394685	-0.552926168596628
1719.91754894684	-0.574048864545546
1721.76583019684	-0.691118848725353
1723.61348644685	-0.582565503663147
1725.46083019685	-0.537853721498266
1727.30770519684	-0.358375107079269
1729.15270519685	-0.27397128694588
1730.99879894684	0.0297819665738643
1732.84458019684	0.124482578836535
1734.68989269685	0.238119069643972
1736.53317394685	0.255942505766996
1738.37770519685	0.399051566933338
1740.22192394684	0.40294682250402
1742.06567394685	0.391406921195482
1743.90739269684	0.458454433720988
1745.75020519685	0.549196399980247
1747.59286144684	0.444871780971141
1749.43333019684	0.477649009861864
1751.27504894685	0.483559526540319
1753.11473644685	0.509375528424016
1754.95583019685	0.40300659027713
1756.79629894684	0.519561993058403
1758.63489269685	0.506763864781988
1760.47458019685	0.534164658554289
1762.31239269684	0.487907023020171
1764.15129894685	0.593451852730652
1765.98817394685	0.498185356592046
1767.82645519685	0.489050815575411
1769.66254894685	0.437732126089088
1771.49989269684	0.429100845880157
1773.33536144685	0.333066381975186
1775.17020519685	0.374529292305795
1777.00645519685	0.296807433809761
1778.84067394684	0.25933724964159
1780.67598644685	0.15158015437197
1782.50942394685	0.144767559275294
1784.34239269685	0.0630258496851184
1786.17661144684	0.036124850591591
1788.00879894684	-0.0481666044491931
1789.84051769684	-0.0782757692022642
1791.67364269685	-0.141986935429372
1793.50458019685	-0.162783263790686
1795.33520519684	-0.266868648624836
1797.16536144685	-0.286998325224999
1798.99692394684	-0.37662713841587
