# Supplementary material for: Intraoperative rapid assessment of the deep muscle surgical margin of tongue squamous cell carcinoma via Raman spectroscopy
Source: Front Bioeng Biotechnol. 2024 Oct 8;12:1480279. doi: 10.3389/fbioe.2024.1480279 (PMC11493737; doi:10.3389/fbioe.2024.1480279)
Supplement: Supplementary file 4 [file DataSheet2.ZIP › Pathological grading corresponding to Raman spectroscopic data/Results of pathological grading/MDSCC/3-2-1_Raman.txt]

process from Raman raw data on 2022/8/8 10:36:43
601.541728634347	0.292002087828394
603.653017696848	0.150828281606721
605.76571300935	0.102613865310047
607.876025509344	-0.00506740837062125
609.985830196845	0.0998452065548179
612.095166134346	0.00707559877636754
614.203994259347	0.166071144887184
616.314228634346	0.149599523443158
618.422119259347	0.267647950161063
620.529502071848	0.196458235044787
622.636377071845	0.298685911817188
624.742783321846	0.185574645443722
626.848681759348	0.278581739629828
628.954111446845	0.245750785906665
631.060908321848	0.315148825831869
633.165361446845	0.237789285217133
635.269345821845	0.306737849437098
637.372783321851	0.200113675336212
639.475791134348	0.0764663546480335
641.578291134349	-0.108144992632162
643.680283321846	-0.11144507799122
645.781806759347	-0.341030598112411
647.882861446848	-0.433576346792108
649.983408321845	-0.531325158548498
652.083486446845	-0.584883835737088
654.183056759346	-0.70885523866292
656.282158321847	-0.695376239545851
658.380752071844	-0.761309724665068
660.478877071844	-0.703972635568562
662.576533321844	-0.732099932368243
664.673642696845	-0.658572482384329
666.770361446845	-0.66454350442271
668.864658321847	-0.583369994495882
670.960361446843	-0.606480196734168
673.05559582185	-0.525769900783672
675.150283321847	-0.593379989267476
677.244502071844	-0.471699764692346
679.338330196846	-0.493298632566336
681.431611446846	-0.411743267751604
683.522470821845	-0.365195686196699
685.614814571843	-0.273185457414968
687.706611446847	-0.312626554404943
689.798017696849	-0.219862890971882
691.888877071844	-0.179511064823998
693.977392696845	-0.0334853389584282
696.067236446848	0.0277730418605984
698.156689571846	0.0211948592072417
700.243720821847	0.0717702617813245
702.332158321846	0.119486487903146
704.420127071848	0.0814543716157345
706.507627071849	0.191748466749601
708.592783321848	0.383181685131035
710.679345821845	0.456802187316242
712.765361446844	0.505786973298456
714.849033321847	0.5169255983119
716.934111446848	0.427563689079392
719.016845821847	0.425535273365199
721.100986446847	0.423864327610204
723.184658321847	0.411725234693535
725.265908321846	0.370678572586996
727.348642696845	0.453206616602159
729.428955196847	0.424356517436195
731.510673946843	0.434073608126226
733.590048946844	0.477057196888325
735.670830196843	0.671885720552126
737.749267696847	0.803229929868621
739.829033321847	1.08899150322699
741.906533321846	1.40576310497795
743.985361446848	1.74454969875259
746.061923946847	1.79542527437016
748.139814571845	1.79455339640862
750.215361446848	1.65518418337766
752.292236446843	1.43408502606968
754.366845821845	1.10446248356706
756.440986446847	1.02116946837037
758.516533321843	0.804992704326395
760.589658321845	0.74307526574205
762.664189571846	0.66049137583019
764.736455196849	0.636555542040242
766.808173946843	0.501833915801569
768.881298946846	0.590296606330838
770.952080196847	0.491274885795974
773.022392696847	0.526244045831419
775.092236446842	0.517277904847759
777.163486446847	0.669150185508357
779.232314571844	0.597279533091438
781.300752071846	0.670949907965337
783.368720821843	0.582300047146191
785.438017696848	0.636767478311242
787.504970821843	0.544683056418563
789.571533321847	0.669124425948723
791.637548946848	0.588045374904681
793.704970821847	0.684422121256176
795.770048946844	0.64457269820835
797.834658321844	0.687508618275615
799.898798946848	0.581933447852208
801.962470821847	0.713920732626463
804.025673946846	0.724263997617726
806.088408321844	0.799366747217135
808.150673946846	0.845652465225953
810.214267696847	1.00312538009618
812.275595821844	0.972657169201142
814.336455196844	1.05217225784037
816.396767696846	1.12847926223046
818.456689571845	1.22985114483737
820.516142696844	1.20679647115975
822.575048946845	1.31577382550975
824.633564571846	1.32421605070809
826.691533321846	1.33148694334812
828.749033321848	1.25352453953488
830.806142696849	1.33384681802448
832.862705196847	1.28525757071085
834.918877071847	1.31709944662839
836.974502071844	1.31323623354029
839.027861446848	1.41112808991727
841.082548946848	1.46218383333763
843.136767696844	1.65950867324537
845.190517696847	1.66025572912059
847.243877071847	1.74203275111367
849.296689571845	1.80355350992011
851.349033321847	1.79336572428682
853.400908321848	1.68158243451379
855.450517696845	1.74070042662737
857.501455196845	1.65033534619988
859.551923946849	1.48175376196144
861.602002071846	1.42613323199441
863.649658321843	1.34494736163202
865.698798946843	1.18121870561092
867.747392696845	1.22995068423097
869.795517696846	1.2162307703303
871.841377071847	1.20425692755342
873.888564571844	1.09810195818974
875.935361446845	1.11250817654249
877.981611446849	0.90974928756998
880.025595821848	0.894308340308015
882.07090832185	0.771366833600553
884.115752071848	0.800083075414477
886.158408321844	0.70484045037017
888.202314571849	0.747360492478293
890.243955196845	0.622122828116943
892.287002071847	0.623521931765424
894.329502071847	0.528837733944897
896.369736446846	0.46016418541285
898.411377071847	0.263054885854956
900.450673946845	0.235487213189572
902.491377071845	0.0309786935294767
904.529736446846	-0.071392808274453
906.569502071849	-0.185950318914024
908.607002071847	-0.0619810502864198
910.645752071847	-0.116551927023636
912.682314571848	-0.082906356597789
914.720205196849	-0.0782417650313505
916.755830196846	0.0293099498659899
918.792783321849	-0.0728246627321596
920.827470821849	-0.0263471037625891
922.861689571848	-0.0107429804395451
924.89723644685	0.0268316686052685
926.930517696845	0.00824590687778937
928.965205196844	0.0954095673680513
930.997548946845	0.0910132483264192
933.029423946846	0.236635152603469
935.062705196844	0.259853075923445
937.093720821846	0.34466253817061
939.124189571845	0.286352603555144
941.156064571845	0.32324513977585
943.185673946846	0.250316148111438
945.214814571846	0.331338762830228
947.243486446845	0.308335152062682
949.273486446844	0.378868010998247
951.301220821846	0.407828306936324
953.328564571846	0.447763141244138
955.355361446847	0.421765877275277
957.383564571843	0.472117576819585
959.409423946847	0.433321000799026
961.434892696845	0.436957232989982
963.459892696847	0.425453940341924
965.484423946844	0.518963131106375
967.508486446844	0.441206795925666
969.533877071844	0.541576783196945
971.557080196846	0.488739580357333
973.579736446845	0.537908377569636
975.602002071846	0.408523772935894
977.623720821848	0.500478997022583
979.645048946848	0.41776460371733
981.665908321847	0.456078126467617
983.686298946846	0.423381416540735
985.706220821845	0.517756307916159
987.725752071845	0.482528939870804
989.744736446846	0.585452464960724
991.763330196845	0.711467308895578
993.781377071846	1.12557659732727
995.799033321848	1.554070714555
997.816220821845	1.93822707287217
999.833017696848	2.03443169885537
1001.84926769685	2.02000766336045
1003.86512707184	1.58004527007881
1005.88043957185	1.09669756179056
1007.89536144684	0.546414802774677
1009.90801769685	0.245795280568245
1011.92200207184	-0.062661300552918
1013.93551769685	-0.234222404825061
1015.94864269685	-0.469492150434974
1017.96129894685	-0.522353279253593
1019.97340832184	-0.615688545872729
1021.98333019684	-0.575816714273969
1023.99465832184	-0.627008465077211
1026.00543957185	-0.591519815795891
1028.01575207185	-0.649024986973643
1030.02387707185	-0.633447049523966
1032.03333019685	-0.756871179939196
1034.04231457185	-0.862344793055513
1036.05083019684	-0.991726474908489
1038.05715832185	-1.01998931986702
1040.06473644685	-1.2104329552289
1042.07192394685	-1.27648622228827
1044.07684582184	-1.361360834251
1046.08309582185	-1.37467792035528
1048.08895519684	-1.50214064276736
1050.09254894685	-1.43587075283256
1052.09739269685	-1.52869374429071
1054.10004894685	-1.4644372778921
1056.10411144685	-1.48220258912625
1058.10762707185	-1.38588578617959
1060.10895519685	-1.38704582554584
1062.11161144685	-1.13333827276659
1064.11200207184	-1.11153947515163
1066.11372082185	-0.967710717590364
1068.11325207184	-0.970124106769049
1070.11403332184	-0.869069522186919
1072.11270519684	-0.947660541627897
1074.11262707185	-0.779711337446599
1076.11028332185	-0.716244149299655
1078.10934582185	-0.209495953420458
1080.10614269685	0.214262340128641
1082.10247082185	0.43570060575621
1084.10012707185	0.47870875904249
1086.09559582185	0.467274354762537
1088.09239269685	0.0759718844713007
1090.08692394685	-0.259575494059675
1092.08106457184	-0.351343607959791
1094.07645519685	-0.286011131671842
1096.06965832185	-0.342996459873689
1098.06239269684	-0.278964015904023
1100.05653332185	-0.297689544491959
1102.04833019685	-0.171028831299793
1104.03973644684	-0.307083366710515
1106.03075207185	-0.216322287873083
1108.02301769685	-0.16097422613359
1110.01309582184	-0.0657879892000324
1112.00270519685	-0.146167955923204
1113.99184582185	0.0822666730869059
1115.98231457185	0.237035934058895
1117.97059582184	0.45603643853417
1119.95840832185	0.65268385022091
1121.94583019684	0.953683227919839
1123.93278332184	1.01574097984104
1125.91926769685	1.12753781591294
1127.90708019684	0.943613869052058
1129.89262707185	0.821470977198487
1131.87778332184	0.591813537385065
1133.86247082184	0.526797877122704
1135.84668957184	0.337024632615282
1137.83051769685	0.501958756276565
1139.81387707185	0.558166527296407
1141.79684582185	0.764302872107066
1143.77926769685	1.0386997020708
1145.76129894685	1.57095625023334
1147.74286144684	1.98155873141604
1149.72403332184	2.57030202067
1151.70473644685	2.99736230071397
1153.68497082185	3.09804007716849
1155.66473644685	2.81602584128029
1157.64411144684	2.399804417567
1159.62301769685	1.8592219245923
1161.60145519684	1.40754881074162
1163.57778332185	1.0475740967093
1165.55536144684	0.952165345540436
1167.53247082185	0.868137236673022
1169.50918957185	0.812384520360922
1171.48543957184	0.620763219339096
1173.46122082185	0.541333697114624
1175.43661144685	0.348480667442686
1177.40973644685	0.263799682099148
1179.38418957185	0.171921864292472
1181.35825207185	0.224451512888152
1183.33184582185	0.213224555312252
1185.30325207185	0.261415041579994
1187.27598644685	0.272600029295688
1189.24825207184	0.391399212322597
1191.22004894685	0.366882828961877
1193.18965832185	0.36255469731384
1195.16059582185	0.346192180476407
1197.13114269685	0.432839119750156
1199.09942394685	0.385360387186324
1201.06903332184	0.468437963951885
1203.03645519685	0.614624492406563
1205.00520519685	0.683597727438382
1206.97356457184	0.602371218097403
1208.93965832184	0.675539520467908
1210.90708019685	0.583455023086515
1212.87223644684	0.555555432126198
1214.83879894685	0.563687705899156
1216.80489269684	0.696446290517997
1218.76879894685	0.661394235709452
1220.73403332185	0.870639939129887
1222.69708019685	0.941084971880628
1224.66137707184	1.09375347881269
1226.62356457185	1.15122564393795
1228.58528332185	1.35067412745076
1230.54833019685	1.33480059641499
1232.50911144685	1.41505165904061
1234.47129894684	1.51690512842356
1236.43122082184	1.70810297151093
1238.39254894684	1.73028317279045
1240.35161144684	1.8994274758395
1242.31028332185	1.99509204875108
1244.27020519684	2.1327299384684
1246.22801769685	2.1149002959462
1248.18536144685	2.19149609229254
1250.14395519685	2.17084490289881
1252.10043957185	2.26744557203068
1254.05645519685	2.26504116346359
1256.01208019685	2.30061592685826
1257.96895519685	2.33315312262852
1259.92372082184	2.44205119019631
1261.87793957184	2.44600886075017
1263.83184582185	2.47844924898124
1265.78700207185	2.52598128153466
1267.73997082184	2.54238853807107
1269.69247082185	2.48547878159309
1271.64458019685	2.55696617690194
1273.59629894685	2.49182041741039
1275.54754894684	2.51876671530533
1277.49833019685	2.51830473318796
1279.45043957185	2.5570469905357
1281.40036144685	2.4604819051238
1283.34989269685	2.51033193318835
1285.29895519685	2.40241221531312
1287.24754894685	2.41059235239578
1289.19575207184	2.37064641507948
1291.14356457184	2.42023398532467
1293.09083019684	2.44401566156461
1295.03778332185	2.57858445272586
1296.98426769685	2.62494093106204
1298.93028332185	2.73875462436047
1300.87583019684	2.78770504835251
1302.82106457185	2.94179069562153
1304.76575207185	2.93391757967009
1306.71004894685	2.93715417072286
1308.65395519685	2.93903994151344
1310.59739269684	2.88944985160123
1312.53864269685	2.70309428413526
1314.48129894685	2.6447997659742
1316.42333019685	2.51965867799368
1318.36504894685	2.41937844904271
1320.30629894685	2.29034946687204
1322.24723644684	2.24809013724422
1324.18583019685	2.18247253012106
1326.12583019684	2.2381625476591
1328.06536144685	2.1961512869895
1330.00458019684	2.33293711861273
1331.94145519685	2.32909191798524
1333.87973644684	2.37527181498376
1335.81770519685	2.25680676256576
1337.75504894684	2.32219797358914
1339.69020519685	2.10078426267614
1341.62676769685	2.02109292654529
1343.56301769685	1.86771375400849
1345.49692394684	1.82945830873575
1347.43223644684	1.56040306950467
1349.36692394685	1.49561959376376
1351.29973644684	1.33003460901989
1353.23364269684	1.30205943295658
1355.16551769685	1.10485204108767
1357.09864269684	1.14870193377368
1359.02958019685	1.10106885305237
1360.96176769684	1.09766142331722
1362.89364269684	0.96284813623322
1364.82333019684	1.03217925390993
1366.75426769685	0.955863486119654
1368.68301769685	0.890350321247809
1370.61317394685	0.768647596240726
1372.54114269685	0.792085634268517
1374.46864269684	0.642373353227981
1376.39754894685	0.535128802105248
1378.32426769684	0.466132176158908
1380.25223644685	0.449112330395963
1382.17801769685	0.350108465411267
1384.10348644685	0.3995886039163
1386.03020519684	0.324012631193682
1387.95473644685	0.387549650092524
1389.88051769685	0.405188570052132
1391.80426769685	0.464887526783627
1393.72754894684	0.455526367578841
1395.65036144684	0.549384053253902
1397.57458019684	0.537568617343879
1399.49661144685	0.620929926836027
1401.41817394684	0.550386899564387
1403.34098644684	0.587978453325888
1405.26176769685	0.48035258813843
1407.18208019684	0.466919108664399
1409.10192394684	0.330356901602272
1411.02145519685	0.385953933636415
1412.94223644685	0.315349969996305
1414.86083019685	0.471383880352505
1416.77895519685	0.483704503900583
1418.69676769685	0.539609763745659
1420.61411144684	0.537709394431147
1422.53098644684	0.682612209852607
1424.44754894685	0.738316099634631
1426.36364269685	0.807780769296926
1428.27926769685	0.944345001891463
1430.19442394684	1.19713757034282
1432.11098644685	1.34006621225467
1434.02536144685	1.51950079344022
1435.93926769685	1.7332999644475
1437.85286144685	1.88162153426697
1439.76598644685	1.91018514515616
1441.67692394684	1.99744970590444
1443.58926769684	1.97539261788683
1445.50114269685	2.01865367447272
1447.41254894685	1.90492155770011
1449.32364269685	1.89399400428158
1451.23411144685	1.83654154509105
1453.14426769685	1.69621095911992
1455.05411144685	1.44577088126346
1456.96333019685	1.42513182744784
1458.87223644684	1.16851053166761
1460.77911144685	0.903056065296596
1462.68723644685	0.739007076816733
1464.59473644685	0.604553551692391
1466.50208019685	0.276491200060036
1468.40879894685	0.0513214694375392
1470.31348644685	-0.154858352143435
1472.21958019684	-0.331140979409611
1474.12504894684	-0.506705317060039
1476.03020519685	-0.55481477719951
1477.93317394684	-0.729039042886313
1479.83754894685	-0.911432178472239
1481.74129894685	-1.02684293096064
1483.64317394684	-1.14819481826459
1485.54614269684	-1.2526882485912
1487.44879894685	-1.22373582875116
1489.34926769685	-1.22560697820444
1491.25114269684	-1.23188642921025
1493.15067394685	-1.26298141807911
1495.05161144685	-1.22262793321141
1496.95223644685	-1.25415638922874
1498.85067394685	-1.0353959428495
1500.75036144684	-0.94721092170721
1502.64786144684	-0.773960055904809
1504.54676769685	-0.616818990882223
1506.44348644685	-0.283855181323815
1508.34161144685	-0.104394561162508
1510.23739269685	0.274806743954741
1512.13473644685	0.594400361478733
1514.02973644685	0.919941514232164
1515.92442394685	1.11143459051124
1517.82036144684	1.27284692020061
1519.71426769685	1.16424981435853
1521.60926769685	1.12720954715502
1523.50239269685	0.867975486118837
1525.39489269684	0.584247108021941
1527.28879894685	0.189007973069636
1529.18051769685	-0.0687076363470283
1531.07192394684	-0.375464997813879
1532.96458019684	-0.525057454759065
1534.85504894684	-0.634351358307981
1536.74520519685	-0.599582290877891
1538.63489269685	-0.585310856941305
1540.52583019685	-0.514851937738342
1542.41473644685	-0.360942390237199
1544.30317394685	-0.19020583551702
1546.19114269684	0.113625928980696
1548.07879894684	0.839669869638783
1549.96770519685	1.26776177340304
1551.85442394685	1.37332692768314
1553.74083019684	1.38883873983895
1555.62692394685	1.30280534033352
1557.51239269684	0.777627402478572
1559.39754894685	0.593230526602099
1561.28223644684	0.588154112816255
1563.16661144685	0.80059497986565
1565.05051769685	0.857692530986583
1566.93567394685	1.08218026218856
1568.81879894685	1.17004403966109
1570.70145519685	1.48207877892582
1572.58379894684	1.64484120192344
1574.46551769684	2.01286209644462
1576.34708019685	2.32794540971003
1578.22629894684	2.75958868387352
1580.10692394685	2.95082659264318
1581.98723644685	3.12878237623289
1583.86692394685	3.16592689821113
1585.74645519685	3.17753388528376
1587.62536144684	3.03105565451841
1589.50395519685	3.07626731185962
1591.38208019684	3.01857830438377
1593.25989269685	3.00337512863126
1595.13551769685	2.99547385586362
1597.01239269685	3.18615938216033
1598.88895519685	3.12068460782314
1600.76504894685	3.19745900463261
1602.64067394684	3.22115052615948
1604.51442394685	3.30221133619739
1606.38926769685	3.1595694723826
1608.26364269685	3.25107852012803
1610.13770519684	3.26579477815437
1612.00973644685	3.33647413925758
1613.88301769684	3.23970023843185
1615.75583019685	3.2266388325948
1617.62661144685	3.01477465632854
1619.49864269685	3.00717036188473
1621.37020519685	2.8296521821411
1623.23973644685	2.73575530450017
1625.11051769685	2.59468136375915
1626.97926769685	2.67413473360051
1628.84926769685	2.59015635091566
1630.71879894684	2.58562328274513
1632.58629894684	2.53749150904304
1634.45504894685	2.6383508903686
1636.32176769685	2.53073751567933
1638.18973644685	2.49849050796905
1640.05567394685	2.56024667036445
1641.92270519685	2.67661627510876
1643.78786144685	2.67825306815269
1645.65254894684	2.79329786744
1647.51833019684	2.82643886885489
1649.38223644685	2.83836083560539
1651.24739269685	2.79828212152472
1653.11036144684	2.8457541736347
1654.97301769684	2.81537096047015
1656.83692394685	2.82345962622423
1658.69879894684	2.73535079255572
1660.56176769685	2.70798090894078
1662.42286144684	2.5471372445374
1664.28348644685	2.47445884827636
1666.14364269684	2.31922342282638
1668.00504894685	2.24464473735782
1669.86442394684	2.06257590731434
1671.72348644684	1.91924085290299
1673.58208019684	1.73414942324047
1675.44192394684	1.64383442283298
1677.29973644685	1.40009071563475
1679.15708019684	1.33477356802211
1681.01411144685	1.29094829997706
1682.87067394685	1.20379483242891
1684.72676769685	1.08981079757041
1686.58426769685	1.13136509107909
1688.43958019685	0.972980097637958
1690.29458019685	0.863004903950525
1692.14911144685	0.819799508546566
1694.00317394684	0.705081509212675
1695.85692394685	0.516405985577023
1697.71036144685	0.506860449937108
1699.56333019685	0.347614966863432
1701.41583019685	0.297887106756605
1703.26801769685	0.193161824099775
1705.11973644685	0.145229235818363
1706.97114269684	-0.00385576736420035
1708.82208019685	-0.111483032642639
1710.67254894684	-0.474555023031996
1712.52270519685	-0.726326944624077
1714.37239269685	-1.05606858863825
1716.22176769685	-1.32190522693304
1718.07067394685	-1.61473661242297
1719.91754894684	-1.69072681563148
1721.76583019684	-1.77750065833038
1723.61348644685	-1.62355396453671
1725.46083019685	-1.53444501626836
1727.30770519684	-1.17628346604761
1729.15270519685	-0.934085022962506
1730.99879894684	-0.544428614230696
1732.84458019684	-0.287560297749849
1734.68989269685	-0.00493964153969273
1736.53317394685	0.185071739712384
1738.37770519685	0.492976575314742
1740.22192394684	0.549852861970862
1742.06567394685	0.610951120177674
1743.90739269684	0.660070887342101
1745.75020519685	0.673985644822324
1747.59286144684	0.527738076277672
1749.43333019684	0.608048333480781
1751.27504894685	0.566761496062327
1753.11473644685	0.644524586684952
1754.95583019685	0.586511227590279
1756.79629894684	0.715192220225958
1758.63489269685	0.665872698523117
1760.47458019685	0.768674572080556
1762.31239269684	0.729221171704523
1764.15129894685	0.821403180780408
1765.98817394685	0.705708727412798
1767.82645519685	0.690576487442456
1769.66254894685	0.656556646198112
1771.49989269684	0.670236517825686
1773.33536144685	0.512986738322411
1775.17020519685	0.584315502842003
1777.00645519685	0.534190978667823
1778.84067394684	0.501033350608282
1780.67598644685	0.404273801703596
1782.50942394685	0.536232546848282
1784.34239269685	0.438492472847827
1786.17661144684	0.492237274978834
1788.00879894684	0.366217035411921
1789.84051769684	0.305319754588027
1791.67364269685	0.158393856102123
1793.50458019685	0.220469761557524
1795.33520519684	0.045486207376598
1797.16536144685	-0.00723798064313996
1798.99692394684	-0.0702686664064913
