# Supplementary material for: Intraoperative rapid assessment of the deep muscle surgical margin of tongue squamous cell carcinoma via Raman spectroscopy
Source: Front Bioeng Biotechnol. 2024 Oct 8;12:1480279. doi: 10.3389/fbioe.2024.1480279 (PMC11493737; doi:10.3389/fbioe.2024.1480279)
Supplement: Supplementary file 4 [file DataSheet2.ZIP › Pathological grading corresponding to Raman spectroscopic data/Results of pathological grading/MDSCC/3-2-2_Raman.txt]

process from Raman raw data on 2022/8/8 10:36:43
601.541728634347	0.169519213868909
603.653017696848	0.0583712500567799
605.76571300935	0.0381199720838765
607.876025509344	-0.0313616348095422
609.985830196845	0.0385102100577797
612.095166134346	0.0117267250437578
614.203994259347	0.163070749709959
616.314228634346	0.212293584018624
618.422119259347	0.312306746941942
620.529502071848	0.258673447411809
622.636377071845	0.294495686841628
624.742783321846	0.226044606246461
626.848681759348	0.257743034476249
628.954111446845	0.245662087144439
631.060908321848	0.299032873828111
633.165361446845	0.291509662100225
635.269345821845	0.335762933584618
637.372783321851	0.258996392499199
639.475791134348	0.226379327308621
641.578291134349	0.121035433049428
643.680283321846	0.0821266382349677
645.781806759347	-0.08755604128865
647.882861446848	-0.143160706702702
649.983408321845	-0.255094550760532
652.083486446845	-0.283966594220658
654.183056759346	-0.406024034045601
656.282158321847	-0.359295915204058
658.380752071844	-0.414349438949273
660.478877071844	-0.379873674280873
662.576533321844	-0.40502677175084
664.673642696845	-0.336564989429462
666.770361446845	-0.397820281147062
668.864658321847	-0.351390967668493
670.960361446843	-0.396358986077331
673.05559582185	-0.349936706575534
675.150283321847	-0.388090375066923
677.244502071844	-0.2821901188006
679.338330196846	-0.302626108872204
681.431611446846	-0.179892637949195
683.522470821845	-0.176630309279034
685.614814571843	-0.0921362705709043
687.706611446847	-0.11798740791275
689.798017696849	-0.0407559544932212
691.888877071844	-0.0667161474262912
693.977392696845	0.0285804080178025
696.067236446848	0.0177903945485696
698.156689571846	0.0187999220942459
700.243720821847	-0.00577593579393465
702.332158321846	0.0638241703752556
704.420127071848	0.0357710158057216
706.507627071849	0.0914063054689791
708.592783321848	0.112961810324265
710.679345821845	0.190229274087358
712.765361446844	0.145072358087049
714.849033321847	0.149891314938088
716.934111446848	0.0754466873453339
719.016845821847	0.130921652253306
721.100986446847	0.0811659661598867
723.184658321847	0.0855621345801865
725.265908321846	0.0521055660188949
727.348642696845	0.133640565282889
729.428955196847	0.131686482421941
731.510673946843	0.201909006708746
733.590048946844	0.26519390558235
735.670830196843	0.451998271800278
737.749267696847	0.589448588152152
739.829033321847	0.852853414997298
741.906533321846	1.15774553963479
743.985361446848	1.4073550081994
746.061923946847	1.37237527223337
748.139814571845	1.33942569279179
750.215361446848	1.15056261531387
752.292236446843	0.852372500344984
754.366845821845	0.56317009703227
756.440986446847	0.490945429869981
758.516533321843	0.349315605131039
760.589658321845	0.273613122312725
762.664189571846	0.218118221687064
764.736455196849	0.184499485586002
766.808173946843	0.114998399715375
768.881298946846	0.184008946060061
770.952080196847	0.115772944933582
773.022392696847	0.113826806681061
775.092236446842	0.0637120162708698
777.163486446847	0.114344186642512
779.232314571844	-0.0284312974463319
781.300752071846	0.00346665679694524
783.368720821843	-0.0988981631386423
785.438017696848	-0.0352784216135262
787.504970821843	-0.114982218578973
789.571533321847	-0.0502167999092649
791.637548946848	-0.0926260066350437
793.704970821847	0.0053921744815284
795.770048946844	-0.054216865733224
797.834658321844	-0.0222386229390281
799.898798946848	-0.0461316874483941
801.962470821847	0.00213534423917849
804.025673946846	-0.00384613055231853
806.088408321844	0.0639052793358985
808.150673946846	0.0946409589082862
810.214267696847	0.222866542921167
812.275595821844	0.222034764300616
814.336455196844	0.320281374692087
816.396767696846	0.348600174796417
818.456689571845	0.474067644007164
820.516142696844	0.474767565369206
822.575048946845	0.650703737428017
824.633564571846	0.611752588976685
826.691533321846	0.681420367934692
828.749033321848	0.634185941895964
830.806142696849	0.610138151613796
832.862705196847	0.482333258116455
834.918877071847	0.527557608006248
836.974502071844	0.502507470629467
839.027861446848	0.53319909262774
841.082548946848	0.572889004466276
843.136767696844	0.785205809390874
845.190517696847	0.840240783351703
847.243877071847	0.941872679877264
849.296689571845	0.994867791272981
851.349033321847	1.06366486396053
853.400908321848	0.907325150165008
855.450517696845	0.912778202199263
857.501455196845	0.831338752681347
859.551923946849	0.773976236938864
861.602002071846	0.717469335152686
863.649658321843	0.70172563205773
865.698798946843	0.585778809097434
867.747392696845	0.619246351403291
869.795517696846	0.514416911385126
871.841377071847	0.520960799114931
873.888564571844	0.402431083119581
875.935361446845	0.438845386487543
877.981611446849	0.2856100438824
880.025595821848	0.357473146161368
882.07090832185	0.221186978465141
884.115752071848	0.30604210126117
886.158408321844	0.285946837253164
888.202314571849	0.354118097732368
890.243955196845	0.282204047026141
892.287002071847	0.324843425816709
894.329502071847	0.264892437323596
896.369736446846	0.199339804056507
898.411377071847	0.0466137180786745
900.450673946845	0.100881015422942
902.491377071845	0.018536914922322
904.529736446846	-0.00952141055628886
906.569502071849	-0.147529097663721
908.607002071847	-0.0573712831758826
910.645752071847	-0.181175535306579
912.682314571848	-0.177384592386403
914.720205196849	-0.195536352262053
916.755830196846	-0.059517972222892
918.792783321849	-0.0667603076642251
920.827470821849	0.0650597770600427
922.861689571848	0.145472337218138
924.89723644685	0.281477127560066
926.930517696845	0.309127709634851
928.965205196844	0.408129791589801
930.997548946845	0.378202549392796
933.029423946846	0.445302976106632
935.062705196844	0.392397769971751
937.093720821846	0.465033841476298
939.124189571845	0.42066331214329
941.156064571845	0.506809976159275
943.185673946846	0.485901136859781
945.214814571846	0.601526012035805
947.243486446845	0.572235590985258
949.273486446844	0.622078762034363
951.301220821846	0.598870633613473
953.328564571846	0.672737440194283
955.355361446847	0.637515557099647
957.383564571843	0.734178198574853
959.409423946847	0.707986352504122
961.434892696845	0.695633270919501
963.459892696847	0.602932610477239
965.484423946844	0.592995312271199
967.508486446844	0.432422312077819
969.533877071844	0.453151869718454
971.557080196846	0.380917471485702
973.579736446845	0.368762872433564
975.602002071846	0.301163530726853
977.623720821848	0.374815816761554
979.645048946848	0.379225169225663
981.665908321847	0.501085218688303
983.686298946846	0.52929685885195
985.706220821845	0.640080978192572
987.725752071845	0.693065715616683
989.744736446846	0.808737435878243
991.763330196845	1.03322152118915
993.781377071846	1.57381433393681
995.799033321848	2.16460123808258
997.816220821845	2.70633583937806
999.833017696848	2.8973862341976
1001.84926769685	2.82206877963031
1003.86512707184	2.38521880412884
1005.88043957185	1.8173226617574
1007.89536144684	1.18295566360865
1009.90801769685	0.796474982299287
1011.92200207184	0.451354304655439
1013.93551769685	0.275187994882259
1015.94864269685	0.0552940949453671
1017.96129894685	-0.0577038223930515
1019.97340832184	-0.149142183121
1021.98333019684	-0.0916119304851577
1023.99465832184	-0.152639851921833
1026.00543957185	-0.183345841922659
1028.01575207185	-0.257281893288223
1030.02387707185	-0.205416074217737
1032.03333019685	-0.355052675854068
1034.04231457185	-0.458307028304063
1036.05083019684	-0.549828370171866
1038.05715832185	-0.505254674241115
1040.06473644685	-0.661267703391985
1042.07192394685	-0.653198255673544
1044.07684582184	-0.681298665095284
1046.08309582185	-0.67377644699701
1048.08895519684	-0.763969548401434
1050.09254894685	-0.674400236704031
1052.09739269685	-0.785813406035828
1054.10004894685	-0.752935467121745
1056.10411144685	-0.722204218570795
1058.10762707185	-0.671369122037788
1060.10895519685	-0.750360732435837
1062.11161144685	-0.60828420291918
1064.11200207184	-0.60468015265127
1066.11372082185	-0.553976625685067
1068.11325207184	-0.565146967917798
1070.11403332184	-0.455453713653725
1072.11270519684	-0.474385743431412
1074.11262707185	-0.413362873449813
1076.11028332185	-0.411778316718113
1078.10934582185	-0.317113179872337
1080.10614269685	-0.313805011397307
1082.10247082185	-0.249287652189878
1084.10012707185	-0.250535011414058
1086.09559582185	-0.222390166866489
1088.09239269685	-0.281988797048172
1090.08692394685	-0.272391124011449
1092.08106457184	-0.275953899179626
1094.07645519685	-0.241355504431795
1096.06965832185	-0.261831716029974
1098.06239269684	-0.149023721381184
1100.05653332185	-0.122708378203356
1102.04833019685	-0.0341901681743195
1104.03973644684	-0.0808887590933409
1106.03075207185	-0.0201835600570064
1108.02301769685	-0.0341730492717431
1110.01309582184	0.0204471030746163
1112.00270519685	0.0238356062300795
1113.99184582185	0.20628303396191
1115.98231457185	0.32997523686501
1117.97059582184	0.628599396680187
1119.95840832185	0.866614174907397
1121.94583019684	1.13337731252051
1123.93278332184	1.27540217467063
1125.91926769685	1.34692930785837
1127.90708019684	1.20761450742384
1129.89262707185	1.00424780110328
1131.87778332184	0.776392163331622
1133.86247082184	0.726980937660045
1135.84668957184	0.660624648073423
1137.83051769685	0.801480998560436
1139.81387707185	0.981953319596244
1141.79684582185	1.37441930624993
1143.77926769685	1.82993509576593
1145.76129894685	2.57469555881491
1147.74286144684	3.35534400825316
1149.72403332184	4.29538812159387
1151.70473644685	4.84053120284668
1153.68497082185	5.0011737361132
1155.66473644685	4.59738620108774
1157.64411144684	3.85046625817921
1159.62301769685	2.90979719351904
1161.60145519684	2.0833794736952
1163.57778332185	1.43230266193129
1165.55536144684	1.18837619530345
1167.53247082185	0.979362447188919
1169.50918957185	0.887959053191366
1171.48543957184	0.75381927236009
1173.46122082185	0.622723545305604
1175.43661144685	0.453039495585529
1177.40973644685	0.384425054056351
1179.38418957185	0.28856126959738
1181.35825207185	0.352450446949121
1183.33184582185	0.415435817747664
1185.30325207185	0.478189637551679
1187.27598644685	0.482415816284401
1189.24825207184	0.521539421035698
1191.22004894685	0.466780854045595
1193.18965832185	0.464982315706777
1195.16059582185	0.350467775864871
1197.13114269685	0.421819438023135
1199.09942394685	0.381445074631813
1201.06903332184	0.429665899352017
1203.03645519685	0.432538625513303
1205.00520519685	0.535987314047304
1206.97356457184	0.390144093983338
1208.93965832184	0.412456651144538
1210.90708019685	0.300176303263385
1212.87223644684	0.259862421386117
1214.83879894685	0.167413566485379
1216.80489269684	0.306127391904084
1218.76879894685	0.25094588265145
1220.73403332185	0.363063280671042
1222.69708019685	0.368315991141742
1224.66137707184	0.509421107534507
1226.62356457185	0.48511936554263
1228.58528332185	0.627992276890552
1230.54833019685	0.628235813628066
1232.50911144685	0.698969000641938
1234.47129894684	0.688970676818712
1236.43122082184	0.864982588253241
1238.39254894684	0.83341363694089
1240.35161144684	0.915475488721683
1242.31028332185	0.96067135072002
1244.27020519684	1.05441287951038
1246.22801769685	0.990130445825287
1248.18536144685	1.07589567872367
1250.14395519685	1.05204748373623
1252.10043957185	1.16590611203966
1254.05645519685	1.17271323307239
1256.01208019685	1.20690632661379
1257.96895519685	1.22152714873923
1259.92372082184	1.4005757845336
1261.87793957184	1.40978674510927
1263.83184582185	1.47207192864423
1265.78700207185	1.51580593853646
1267.73997082184	1.55125146800191
1269.69247082185	1.43341752148385
1271.64458019685	1.44623155505167
1273.59629894685	1.38752380343715
1275.54754894684	1.41401727520221
1277.49833019685	1.40451219448616
1279.45043957185	1.41297494210025
1281.40036144685	1.35656066221128
1283.34989269685	1.38606570789122
1285.29895519685	1.32836306363038
1287.24754894685	1.35637293447826
1289.19575207184	1.38686275121688
1291.14356457184	1.47418271447324
1293.09083019684	1.53503855781568
1295.03778332185	1.6314121661639
1296.98426769685	1.69540926451987
1298.93028332185	1.85371003531117
1300.87583019684	1.86736465721228
1302.82106457185	2.03295777937956
1304.76575207185	2.03521786500363
1306.71004894685	2.1146095569261
1308.65395519685	2.05203302229518
1310.59739269684	2.08449118297921
1312.53864269685	1.91221485485738
1314.48129894685	1.94508733419198
1316.42333019685	1.78568048130617
1318.36504894685	1.73612341945761
1320.30629894685	1.57951180254932
1322.24723644684	1.57862026572289
1324.18583019685	1.44590045741748
1326.12583019684	1.45318046707095
1328.06536144685	1.42485645655975
1330.00458019684	1.56922305599105
1331.94145519685	1.52122177538959
1333.87973644684	1.59423091821103
1335.81770519685	1.58600103176195
1337.75504894684	1.59074319989372
1339.69020519685	1.42954233367686
1341.62676769685	1.35400244093327
1343.56301769685	1.15612394841489
1345.49692394684	1.04098811912476
1347.43223644684	0.807683640860375
1349.36692394685	0.72314178681043
1351.29973644684	0.590566365289391
1353.23364269684	0.631363574367896
1355.16551769685	0.451372795037656
1357.09864269684	0.449619388006198
1359.02958019685	0.383523547307846
1360.96176769684	0.375685270858526
1362.89364269684	0.218349218657892
1364.82333019684	0.239390843579997
1366.75426769685	0.157120300211034
1368.68301769685	0.113087486750914
1370.61317394685	-0.0257427782485706
1372.54114269685	0.012624730508378
1374.46864269684	-0.0705698254625418
1376.39754894685	-0.054451608735576
1378.32426769684	-0.109665581156321
1380.25223644685	-0.0360312181801419
1382.17801769685	-0.0973290403444196
1384.10348644685	0.031355814811775
1386.03020519684	0.0220891714412801
1387.95473644685	0.140630328357332
1389.88051769685	0.161700077281381
1391.80426769685	0.259442183531348
1393.72754894684	0.241892475955865
1395.65036144684	0.30999095954482
1397.57458019684	0.248852776335156
1399.49661144685	0.30582227270537
1401.41817394684	0.244529960415662
1403.34098644684	0.246226462346044
1405.26176769685	0.136055138512944
1407.18208019684	0.186531976335658
1409.10192394684	0.13549695758411
1411.02145519685	0.216754673986685
1412.94223644685	0.202551266994647
1414.86083019685	0.38279518855569
1416.77895519685	0.386647153025649
1418.69676769685	0.399221749455648
1420.61411144684	0.419174321563503
1422.53098644684	0.538704828270028
1424.44754894685	0.54357785667753
1426.36364269685	0.709228733012935
1428.27926769685	0.888637406516835
1430.19442394684	1.12245382322098
1432.11098644685	1.34797362685651
1434.02536144685	1.6214200304523
1435.93926769685	1.77926400125742
1437.85286144685	2.03674012198087
1439.76598644685	2.12285367838069
1441.67692394684	2.29095339714166
1443.58926769684	2.34394623152929
1445.50114269685	2.39900627801558
1447.41254894685	2.27033345405391
1449.32364269685	2.18148233869906
1451.23411144685	1.99732351620264
1453.14426769685	1.81947622662719
1455.05411144685	1.60635038248449
1456.96333019685	1.57417654352753
1458.87223644684	1.44082395559903
1460.77911144685	1.22986104402324
1462.68723644685	1.03260595481774
1464.59473644685	0.876802442297418
1466.50208019685	0.576204447155845
1468.40879894685	0.370947798440767
1470.31348644685	0.146870139729685
1472.21958019684	0.0271045559726701
1474.12504894684	-0.182180052034283
1476.03020519685	-0.281494421532216
1477.93317394684	-0.480375099523144
1479.83754894685	-0.593924102056064
1481.74129894685	-0.719922667131414
1483.64317394684	-0.742108615238124
1485.54614269684	-0.813312637315477
1487.44879894685	-0.769707233133602
1489.34926769685	-0.750549139177593
1491.25114269684	-0.693000060564856
1493.15067394685	-0.649233368278544
1495.05161144685	-0.541035949614553
1496.95223644685	-0.446679862648438
1498.85067394685	-0.189951997845213
1500.75036144684	0.0246214618348972
1502.64786144684	0.351186311201531
1504.54676769685	0.706381196234332
1506.44348644685	1.26565707620352
1508.34161144685	1.75367269481646
1510.23739269685	2.37698416128811
1512.13473644685	2.95059979601453
1514.02973644685	3.50236085728636
1515.92442394685	3.82413879666191
1517.82036144684	4.03703092617315
1519.71426769685	3.91574732753665
1521.60926769685	3.70613282053066
1523.50239269685	3.22153689750118
1525.39489269684	2.61279736353637
1527.28879894685	1.93395589025303
1529.18051769685	1.36008280427123
1531.07192394684	0.713834998674969
1532.96458019684	0.275069928924864
1534.85504894684	-0.0701174658289005
1536.74520519685	-0.264810226999998
1538.63489269685	-0.458513345664102
1540.52583019685	-0.456174529966688
1542.41473644685	-0.418504250585954
1544.30317394685	-0.28078501524908
1546.19114269684	-0.0796870595812038
1548.07879894684	0.519034160149772
1549.96770519685	0.821846248043585
1551.85442394685	0.865133733305726
1553.74083019684	0.717423760066083
1555.62692394685	0.543696084406236
1557.51239269684	-0.0181791228347947
1559.39754894685	-0.244702535850536
1561.28223644684	-0.329599201608687
1563.16661144685	-0.20513458390613
1565.05051769685	-0.148533738681181
1566.93567394685	0.0594658663341932
1568.81879894685	0.0497131867056737
1570.70145519685	0.240915932723169
1572.58379894684	0.394808635421668
1574.46551769684	0.630961410638974
1576.34708019685	0.763778398263526
1578.22629894684	1.0664119941311
1580.10692394685	1.2078173216488
1581.98723644685	1.30388121182889
1583.86692394685	1.23339375170048
1585.74645519685	1.25176909076632
1587.62536144684	1.03769249244613
1589.50395519685	0.994733291429299
1591.38208019684	0.91641637227238
1593.25989269685	0.972976253257428
1595.13551769685	0.952154765972097
1597.01239269685	1.13057767804105
1598.88895519685	1.10016647362724
1600.76504894685	1.15165601743848
1602.64067394684	1.1186159939075
1604.51442394685	1.18919262809487
1606.38926769685	1.12707733217383
1608.26364269685	1.19366150957848
1610.13770519684	1.20929966656416
1612.00973644685	1.25535831424571
1613.88301769684	1.19227860696429
1615.75583019685	1.17216705946097
1617.62661144685	1.09483497374526
1619.49864269685	1.10992356302532
1621.37020519685	1.03785929923185
1623.23973644685	1.01363344811284
1625.11051769685	1.02279727656997
1626.97926769685	1.15623880787564
1628.84926769685	1.1734593417531
1630.71879894684	1.32208528498597
1632.58629894684	1.39996784871948
1634.45504894685	1.57043837745488
1636.32176769685	1.55560479483063
1638.18973644685	1.71805847210595
1640.05567394685	1.81454729742924
1641.92270519685	2.03833781953733
1643.78786144685	2.1873675866222
1645.65254894684	2.38978984214424
1647.51833019684	2.47748269690968
1649.38223644685	2.59689365818471
1651.24739269685	2.5460393230841
1653.11036144684	2.53196262604834
1654.97301769684	2.48394137287809
1656.83692394685	2.38285368606051
1658.69879894684	2.26252731554592
1660.56176769685	2.19908888815402
1662.42286144684	2.04995583681378
1664.28348644685	1.9975414256993
1666.14364269684	1.8554252568002
1668.00504894685	1.75048030572233
1669.86442394684	1.61020427220785
1671.72348644684	1.47368012560929
1673.58208019684	1.28469260621068
1675.44192394684	1.18842468467477
1677.29973644685	1.03462404143556
1679.15708019684	0.955798789297802
1681.01411144685	0.860173364443199
1682.87067394685	0.777272495251196
1684.72676769685	0.666625760629898
1686.58426769685	0.648700964911285
1688.43958019685	0.482476076951031
1690.29458019685	0.424128897895088
1692.14911144685	0.327174145246829
1694.00317394684	0.24366138660983
1695.85692394685	0.0658850383292418
1697.71036144685	0.0550946624710491
1699.56333019685	-0.0889750314453863
1701.41583019685	-0.129384484792524
1703.26801769685	-0.197799291932114
1705.11973644685	-0.18873474882497
1706.97114269684	-0.258886455376967
1708.82208019685	-0.277539711023763
1710.67254894684	-0.407024968161863
1712.52270519685	-0.448107835201398
1714.37239269685	-0.602373616396704
1716.22176769685	-0.652777926027682
1718.07067394685	-0.752906071379158
1719.91754894684	-0.777406945577241
1721.76583019684	-0.851004461233856
1723.61348644685	-0.762822053215473
1725.46083019685	-0.737970508019117
1727.30770519684	-0.620285139649553
1729.15270519685	-0.535139965503106
1730.99879894684	-0.300503527964366
1732.84458019684	-0.21844986138467
1734.68989269685	-0.104674284362943
1736.53317394685	-0.0181556149746314
1738.37770519685	0.149617178222059
1740.22192394684	0.124415257048611
1742.06567394685	0.199333299060186
1743.90739269684	0.200842530440667
1745.75020519685	0.278159038272065
1747.59286144684	0.166763681690611
1749.43333019684	0.210403244060643
1751.27504894685	0.172543368853439
1753.11473644685	0.246082267949021
1754.95583019685	0.179045507633731
1756.79629894684	0.328189896896816
1758.63489269685	0.362576407873235
1760.47458019685	0.438306043661726
1762.31239269684	0.420926809610734
1764.15129894685	0.52782963732119
1765.98817394685	0.501867788607598
1767.82645519685	0.559776545246706
1769.66254894685	0.536474816197142
1771.49989269684	0.564477799126905
1773.33536144685	0.490318897727661
1775.17020519685	0.505206029253799
1777.00645519685	0.415431021636749
1778.84067394684	0.4709378046837
1780.67598644685	0.471561744391494
1782.50942394685	0.555961245460225
1784.34239269685	0.528188917528439
1786.17661144684	0.619886852809827
1788.00879894684	0.517684012252829
1789.84051769684	0.47061772392027
1791.67364269685	0.377504768398296
1793.50458019685	0.439304700805025
1795.33520519684	0.311864320707514
1797.16536144685	0.332693303780104
1798.99692394684	0.328049961212514
