# Supplementary material for: Intraoperative rapid assessment of the deep muscle surgical margin of tongue squamous cell carcinoma via Raman spectroscopy
Source: Front Bioeng Biotechnol. 2024 Oct 8;12:1480279. doi: 10.3389/fbioe.2024.1480279 (PMC11493737; doi:10.3389/fbioe.2024.1480279)
Supplement: Supplementary file 4 [file DataSheet2.ZIP › Pathological grading corresponding to Raman spectroscopic data/Results of pathological grading/MDSCC/3-2-3_Raman.txt]

process from Raman raw data on 2022/8/8 10:36:43
601.541728634347	0.353616712338436
603.653017696848	0.0797949330227539
605.76571300935	-0.0643915588456991
607.876025509344	-0.266901719026606
609.985830196845	-0.295096271233092
612.095166134346	-0.404535257754304
614.203994259347	-0.260251958671802
616.314228634346	-0.262649870888083
618.422119259347	-0.172599141095986
620.529502071848	-0.240916181870006
622.636377071845	-0.261757689757587
624.742783321846	-0.417613799689121
626.848681759348	-0.468267809725631
628.954111446845	-0.605939885096205
631.060908321848	-0.624248773335324
633.165361446845	-0.711134060834041
635.269345821845	-0.784667679733673
637.372783321851	-0.962329480312889
639.475791134348	-1.07034662441805
641.578291134349	-1.248418974781
643.680283321846	-1.24340331981048
645.781806759347	-1.27044994309873
647.882861446848	-1.15341566757033
649.983408321845	-0.961903828286523
652.083486446845	-0.575474751971001
654.183056759346	-0.142891780991761
656.282158321847	0.613474729467015
658.380752071844	1.35718142956006
660.478877071844	2.14088793591992
662.576533321844	2.97457736360045
664.673642696845	4.0220698836894
666.770361446845	5.09967447399467
668.864658321847	6.23716838231945
670.960361446843	6.90262781281467
673.05559582185	6.95942562509882
675.150283321847	6.23741199410296
677.244502071844	5.01185287966018
679.338330196846	3.47453419593265
681.431611446846	2.26545323161363
683.522470821845	1.42515460692198
685.614814571843	0.97565413159856
687.706611446847	0.59767047441693
689.798017696849	0.478532313805886
691.888877071844	0.310066983361565
693.977392696845	0.265812892905757
696.067236446848	0.175655232466426
698.156689571846	0.173684969838234
700.243720821847	0.104092646627066
702.332158321846	0.233267851420891
704.420127071848	0.300676509258267
706.507627071849	0.536821553183927
708.592783321848	0.809969827071114
710.679345821845	1.03341658802213
712.765361446844	1.05462574242014
714.849033321847	1.00230739280866
716.934111446848	0.758925701262456
719.016845821847	0.574422617183814
721.100986446847	0.40737159822703
723.184658321847	0.333500131837212
725.265908321846	0.440223663382625
727.348642696845	0.783650030983637
729.428955196847	1.2819774124782
731.510673946843	2.22501028824311
733.590048946844	3.5974728334518
735.670830196843	5.89897619756567
737.749267696847	9.29212514717872
739.829033321847	13.4644875649486
741.906533321846	17.171464099447
743.985361446848	19.9722693919349
746.061923946847	21.3221646195374
748.139814571845	21.1145838714122
750.215361446848	19.3189862110769
752.292236446843	16.9452678286413
754.366845821845	14.5899809022163
756.440986446847	12.3620784982011
758.516533321843	10.0926857928008
760.589658321845	8.23406785912817
762.664189571846	6.78512480776976
764.736455196849	5.62274736215767
766.808173946843	4.56784536514849
768.881298946846	3.81147596639175
770.952080196847	3.20449796407667
773.022392696847	2.83596601006772
775.092236446842	2.58665275653772
777.163486446847	2.61948230846463
779.232314571844	2.70121172446969
781.300752071846	2.95717031245312
783.368720821843	3.26157813167725
785.438017696848	3.73164632769374
787.504970821843	4.01631781063352
789.571533321847	4.31481888441638
791.637548946848	4.198217058399
793.704970821847	3.99732818675943
795.770048946844	3.48259329519794
797.834658321844	3.03018576374981
799.898798946848	2.46089814875228
801.962470821847	2.06114299866198
804.025673946846	1.67815285406479
806.088408321844	1.49212024769008
808.150673946846	1.29365770442124
810.214267696847	1.27889538698449
812.275595821844	1.33742045343681
814.336455196844	1.48083311284654
816.396767696846	1.58587336002179
818.456689571845	1.79422868073704
820.516142696844	1.71567905182786
822.575048946845	1.68521445146797
824.633564571846	1.44887232850019
826.691533321846	1.18179015534665
828.749033321848	0.735772870942924
830.806142696849	0.524165398891824
832.862705196847	0.185925199909121
834.918877071847	-0.0200303347832573
836.974502071844	-0.264133753129869
839.027861446848	-0.380107165872573
841.082548946848	-0.561924138227567
843.136767696844	-0.644199311329601
845.190517696847	-0.809260299729942
847.243877071847	-0.937092251960394
849.296689571845	-1.10125774601681
851.349033321847	-1.26244194458926
853.400908321848	-1.42823249262631
855.450517696845	-1.53423386086993
857.501455196845	-1.63419005921827
859.551923946849	-1.77026558928659
861.602002071846	-1.88353565739575
863.649658321843	-2.00312212819918
865.698798946843	-2.17688926054416
867.747392696845	-2.1880789407393
869.795517696846	-2.29557640545528
871.841377071847	-2.28427613236786
873.888564571844	-2.35587231392179
875.935361446845	-2.25165697397037
877.981611446849	-2.35304278391405
880.025595821848	-2.227001804569
882.07090832185	-2.27076822304221
884.115752071848	-2.13575657476053
886.158408321844	-2.07732897721945
888.202314571849	-1.84723451226481
890.243955196845	-1.82435215633515
892.287002071847	-1.61981352767233
894.329502071847	-1.50718820497707
896.369736446846	-1.41410844168612
898.411377071847	-1.49535574825495
900.450673946845	-1.30300676969424
902.491377071845	-1.25052044978122
904.529736446846	-1.05171356447252
906.569502071849	-0.83079494768657
908.607002071847	-0.290789039341377
910.645752071847	0.175878003599536
912.682314571848	0.770299030648232
914.720205196849	1.27580802183175
916.755830196846	1.87707268729423
918.792783321849	2.19870964063117
920.827470821849	2.44779640504285
922.861689571848	2.45914234929322
924.89723644685	2.48368702630512
926.930517696845	2.40766765079209
928.965205196844	2.41405378179635
930.997548946845	2.34706740623966
933.029423946846	2.53161060165843
935.062705196844	2.5699656769682
937.093720821846	2.70945675324091
939.124189571845	2.83290103905426
941.156064571845	3.19243353166195
943.185673946846	3.47543794711407
945.214814571846	4.00128417404736
947.243486446845	4.43787422645178
949.273486446844	4.85110832412528
951.301220821846	5.13174211582955
953.328564571846	5.56507827224101
955.355361446847	5.97422370762908
957.383564571843	6.57861400114814
959.409423946847	7.48832907814477
961.434892696845	8.59916443789842
963.459892696847	9.5566494943549
965.484423946844	10.5459561989453
967.508486446844	11.1470064961795
969.533877071844	11.4301713615944
971.557080196846	11.1896973131261
973.579736446845	10.8113700843798
975.602002071846	10.0344667382859
977.623720821848	9.50399403090094
979.645048946848	9.12577902808476
981.665908321847	9.25782104731286
983.686298946846	9.81686197835535
985.706220821845	10.9721637041617
987.725752071845	12.1011607065498
989.744736446846	13.1400496481914
991.763330196845	13.8640476078323
993.781377071846	14.3859812158322
995.799033321848	14.5549075564377
997.816220821845	14.3084058570016
999.833017696848	13.3875405881649
1001.84926769685	12.1202483142424
1003.86512707184	10.3537261326044
1005.88043957185	8.40743057361371
1007.89536144684	6.48398874203775
1009.90801769685	5.01397858567003
1011.92200207184	3.76551419265235
1013.93551769685	2.80545626731615
1015.94864269685	1.91444927002402
1017.96129894685	1.25822230997485
1019.97340832184	0.705564467051659
1021.98333019684	0.418050885260215
1023.99465832184	0.114967185570208
1026.00543957185	-0.113852136181748
1028.01575207185	-0.322812641803552
1030.02387707185	-0.382382421526756
1032.03333019685	-0.545407503332683
1034.04231457185	-0.599828568749899
1036.05083019684	-0.60453390092519
1038.05715832185	-0.448702170842239
1040.06473644685	-0.454681054654543
1042.07192394685	-0.317656337746485
1044.07684582184	-0.261792651307815
1046.08309582185	-0.126941309499216
1048.08895519684	-0.123391282022283
1050.09254894685	0.0159622951813958
1052.09739269685	-0.0584737756237246
1054.10004894685	0.0579294918925939
1056.10411144685	0.124442332926492
1058.10762707185	0.393216588047551
1060.10895519685	0.788244663710145
1062.11161144685	1.56358492367201
1064.11200207184	2.31995912368109
1066.11372082185	3.28585908463765
1068.11325207184	4.15067872774728
1070.11403332184	4.96290484768315
1072.11270519684	5.50738639048626
1074.11262707185	6.04394794849225
1076.11028332185	6.38781204721431
1078.10934582185	6.87235542364505
1080.10614269685	7.24876415575403
1082.10247082185	7.53891603212213
1084.10012707185	7.57399955703949
1086.09559582185	7.399485496784
1088.09239269685	6.72776657277689
1090.08692394685	5.9038698832718
1092.08106457184	4.9800270351567
1094.07645519685	4.30550155976772
1096.06965832185	3.71231530366788
1098.06239269684	3.64390453069888
1100.05653332185	3.86077218730412
1102.04833019685	4.57243710867078
1104.03973644684	5.38878501961193
1106.03075207185	6.77445743747882
1108.02301769685	8.46467910426253
1110.01309582184	10.4423392095765
1112.00270519685	12.4695952766608
1113.99184582185	14.8230087727619
1115.98231457185	17.3167412266142
1117.97059582184	20.2704772207777
1119.95840832185	23.5381450286065
1121.94583019684	26.661709166784
1123.93278332184	28.5772780170169
1125.91926769685	29.0568530103877
1127.90708019684	27.59090690462
1129.89262707185	24.5242186690045
1131.87778332184	20.6152739551273
1133.86247082184	17.0956010686732
1135.84668957184	14.3209814107444
1137.83051769685	12.7681895253539
1139.81387707185	12.0514536720528
1141.79684582185	12.1181884024716
1143.77926769685	12.4338687670924
1145.76129894685	12.8276324838514
1147.74286144684	12.9269077500267
1149.72403332184	12.9664091331296
1151.70473644685	12.7492547990942
1153.68497082185	12.6704960959064
1155.66473644685	12.9639043656395
1157.64411144684	14.1812241927772
1159.62301769685	16.5101036798073
1161.60145519684	19.9626041513082
1163.57778332185	23.7437780616967
1165.55536144684	27.1807175230584
1167.53247082185	28.935171927216
1169.50918957185	28.4678158862042
1171.48543957184	25.5630274060125
1173.46122082185	21.0677077764828
1175.43661144685	15.6086116243205
1177.40973644685	10.4011597777282
1179.38418957185	5.98051751820458
1181.35825207185	2.87685260643536
1183.33184582185	0.688222950221643
1185.30325207185	-0.61999492981306
1187.27598644685	-1.47353714911276
1189.24825207184	-1.96290034271294
1191.22004894685	-2.34529327220935
1193.18965832185	-2.36748041840031
1195.16059582185	-2.35813592225458
1197.13114269685	-2.03556399554333
1199.09942394685	-1.50999679923984
1201.06903332184	-0.589913515059266
1203.03645519685	0.480760424293067
1205.00520519685	1.8060234006407
1206.97356457184	3.13173993103834
1208.93965832184	4.6083664446806
1210.90708019685	5.96250637587502
1212.87223644684	7.75427810960667
1214.83879894685	9.9920897116728
1216.80489269684	12.5315672740616
1218.76879894685	14.5512029331594
1220.73403332185	16.0161192317547
1222.69708019685	16.3286354267232
1224.66137707184	15.5845714965843
1226.62356457185	13.9744528520939
1228.58528332185	12.3941865565289
1230.54833019685	10.7796280140767
1232.50911144685	9.56951006317144
1234.47129894684	8.60664635054388
1236.43122082184	7.94566491288919
1238.39254894684	7.32541054197026
1240.35161144684	6.96637010336786
1242.31028332185	6.48854355569546
1244.27020519684	5.98000079584239
1246.22801769685	5.25341189490456
1248.18536144685	4.39283643825019
1250.14395519685	3.3561388545225
1252.10043957185	2.34518757144895
1254.05645519685	1.20315295154086
1256.01208019685	0.139989875622234
1257.96895519685	-0.734719923524494
1259.92372082184	-1.40730023828547
1261.87793957184	-2.07501352165735
1263.83184582185	-2.47604714283887
1265.78700207185	-2.77792215072787
1267.73997082184	-3.01724849619347
1269.69247082185	-3.29834981991428
1271.64458019685	-3.29773117909639
1273.59629894685	-3.29894152828342
1275.54754894684	-3.13384378540167
1277.49833019685	-2.89224695509029
1279.45043957185	-2.60302838964753
1281.40036144685	-2.39995611176732
1283.34989269685	-2.08966775195921
1285.29895519685	-1.70553632079395
1287.24754894685	-0.872630848970516
1289.19575207184	0.69156368036812
1291.14356457184	3.39225826706632
1293.09083019684	7.11268574565872
1295.03778332185	11.5201993053595
1296.98426769685	15.8274017568443
1298.93028332185	19.4888340385232
1300.87583019684	21.4766970836243
1302.82106457185	21.8848501190589
1304.76575207185	20.6016716613744
1306.71004894685	18.3850309413656
1308.65395519685	15.4557889139599
1310.59739269684	12.5767823235884
1312.53864269685	9.84614923798546
1314.48129894685	7.8008543802539
1316.42333019685	6.11525921196522
1318.36504894685	5.1809915850248
1320.30629894685	4.77545391405556
1322.24723644684	5.06172565891029
1324.18583019685	6.05596583291947
1326.12583019684	8.18144162542347
1328.06536144685	11.2786109105299
1330.00458019684	15.4875132438884
1331.94145519685	20.2524261104239
1333.87973644684	25.1410494622609
1335.81770519685	28.674648550156
1337.75504894684	30.288656669441
1339.69020519685	29.4409861171228
1341.62676769685	27.0529708542458
1343.56301769685	23.7062848246271
1345.49692394684	20.8504627976473
1347.43223644684	19.0008996369103
1349.36692394685	18.6032703100457
1351.29973644684	18.8791133439022
1353.23364269684	19.8620207393289
1355.16551769685	21.0507225214883
1357.09864269684	22.7126199600906
1359.02958019685	24.7497736687068
1360.96176769684	27.2607252591992
1362.89364269684	29.7503444600886
1364.82333019684	32.4996013090446
1366.75426769685	35.1682694096511
1368.68301769685	37.3915860080056
1370.61317394685	38.3114353709326
1372.54114269685	37.5813641201378
1374.46864269684	34.7993052600112
1376.39754894685	30.506322567188
1378.32426769684	25.5264905209991
1380.25223644685	21.1551174307668
1382.17801769685	18.2196257584581
1384.10348644685	17.0898997279602
1386.03020519684	17.2799559057488
1387.95473644685	18.3998646790157
1389.88051769685	19.8026577680109
1391.80426769685	20.9626338386154
1393.72754894684	21.2130596589794
1395.65036144684	20.2853359201272
1397.57458019684	18.0971904924838
1399.49661144685	15.0632598685366
1401.41817394684	11.4824817948125
1403.34098644684	8.03518541556963
1405.26176769685	5.00758470040972
1407.18208019684	2.83725860363057
1409.10192394684	1.25556778381059
1411.02145519685	0.445992884555835
1412.94223644685	0.293614872355363
1414.86083019685	1.00235426381994
1416.77895519685	2.11797158585694
1418.69676769685	3.78427759345232
1420.61411144684	5.52835286333629
1422.53098644684	7.3671980220567
1424.44754894685	8.8801239089679
1426.36364269685	10.0233709896193
1428.27926769685	10.4025798769857
1430.19442394684	10.2111711794697
1432.11098644685	9.24944968901133
1434.02536144685	7.85923840748575
1435.93926769685	6.29307140595597
1437.85286144685	5.03483972321391
1439.76598644685	4.03589356322044
1441.67692394684	3.54565784280294
1443.58926769684	3.26289464947553
1445.50114269685	3.17147877614013
1447.41254894685	2.93784079099777
1449.32364269685	2.83868190664475
1451.23411144685	2.72999141817894
1453.14426769685	2.55979121189517
1455.05411144685	2.26030193938158
1456.96333019685	2.1410926805076
1458.87223644684	1.88625551078673
1460.77911144685	1.61234170115199
1462.68723644685	1.35900936285009
1464.59473644685	1.11104911024074
1466.50208019685	0.582394226691008
1468.40879894685	0.022032472919193
1470.31348644685	-0.737994938567169
1472.21958019684	-1.44610528137451
1474.12504894684	-2.17425099555794
1476.03020519685	-2.6743294310196
1477.93317394684	-3.27108390418215
1479.83754894685	-3.70064759041077
1481.74129894685	-4.00387473303107
1483.64317394684	-4.16409505945757
1485.54614269684	-4.14077435788295
1487.44879894685	-3.80166310794476
1489.34926769685	-3.3107471475775
1491.25114269684	-2.76300489546787
1493.15067394685	-2.08889913681497
1495.05161144685	-1.30164532666504
1496.95223644685	-0.54169833480114
1498.85067394685	0.274863881307283
1500.75036144684	0.813405324727569
1502.64786144684	1.17855210819647
1504.54676769685	1.22525142133679
1506.44348644685	1.28821624160196
1508.34161144685	1.23172537238372
1510.23739269685	1.58319840406443
1512.13473644685	2.05904923242218
1514.02973644685	2.85380402030353
1515.92442394685	3.6167360956066
1517.82036144684	4.60254494043551
1519.71426769685	5.46731155525083
1521.60926769685	6.58065463262955
1523.50239269685	7.81342756689969
1525.39489269684	9.51894610191323
1527.28879894685	11.4467775009575
1529.18051769685	14.0145148745636
1531.07192394684	16.9633331870974
1532.96458019684	20.3308647577286
1534.85504894684	23.777412315572
1536.74520519685	27.3339621068137
1538.63489269685	30.3926623110752
1540.52583019685	33.0524188976131
1542.41473644685	35.1707337646287
1544.30317394685	36.9950801830184
1546.19114269684	38.6909484998702
1548.07879894684	40.6629215317737
1549.96770519685	42.3354748273628
1551.85442394685	43.81954390268
1553.74083019684	45.0277788811748
1555.62692394685	45.8737101996867
1557.51239269684	45.8785529786709
1559.39754894685	45.4663728134158
1561.28223644684	44.400887399564
1563.16661144685	42.9656498149748
1565.05051769685	41.4863776741349
1566.93567394685	41.0047725230201
1568.81879894685	41.8821254594287
1570.70145519685	44.9971248126658
1572.58379894684	50.376843825625
1574.46551769684	58.0840569209969
1576.34708019685	67.3758633472571
1578.22629894684	77.4398107344417
1580.10692394685	86.1881824089044
1581.98723644685	91.7925154772882
1583.86692394685	92.6946039719867
1585.74645519685	88.9714076796193
1587.62536144684	81.4813673392189
1589.50395519685	72.3351896677001
1591.38208019684	63.5083017070817
1593.25989269685	56.570187067595
1595.13551769685	51.5539553274878
1597.01239269685	48.200101078604
1598.88895519685	45.2864310633598
1600.76504894685	42.5068921177338
1602.64067394684	39.2908044721803
1604.51442394685	35.9738560760808
1606.38926769685	32.6790049913015
1608.26364269685	30.3174659503103
1610.13770519684	28.9816728681265
1612.00973644685	28.8012749574757
1613.88301769684	29.1017705725818
1615.75583019685	29.4868592216475
1617.62661144685	29.5220325929861
1619.49864269685	29.4415714169979
1621.37020519685	29.4360139409255
1623.23973644685	30.2398307013851
1625.11051769685	32.4649348119103
1626.97926769685	36.630292840403
1628.84926769685	42.6868194927597
1630.71879894684	50.0635409069079
1632.58629894684	56.7715656931607
1634.45504894685	60.6584409518459
1636.32176769685	59.7585892243588
1638.18973644685	54.0827092107734
1640.05567394685	44.6166918370171
1641.92270519685	33.8951430581014
1643.78786144685	24.1428408386685
1645.65254894684	16.9965441072164
1647.51833019684	12.2727676353092
1649.38223644685	9.40277718601908
1651.24739269685	7.50095265586583
1653.11036144684	6.18707471657643
1654.97301769684	5.23125762969204
1656.83692394685	4.49163819391651
1658.69879894684	3.85989921755129
1660.56176769685	3.37850432364718
1662.42286144684	2.91372411696915
1664.28348644685	2.65383095858471
1666.14364269684	2.31731495405216
1668.00504894685	2.08780997844883
1669.86442394684	1.86909393864653
1671.72348644684	1.68952039235205
1673.58208019684	1.47320454267458
1675.44192394684	1.36960196204319
1677.29973644685	1.16349727777924
1679.15708019684	1.01443062207863
1681.01411144685	0.835697233582891
1682.87067394685	0.6398021035277
1684.72676769685	0.385385302672319
1686.58426769685	0.282620236771095
1688.43958019685	0.0294460794120255
1690.29458019685	-0.165334122202239
1692.14911144685	-0.336335589227531
1694.00317394684	-0.496468268038427
1695.85692394685	-0.75549663437971
1697.71036144685	-0.873250523755019
1699.56333019685	-1.02172532752223
1701.41583019685	-1.05759100560721
1703.26801769685	-1.11337189014779
1705.11973644685	-1.05641350038593
1706.97114269684	-1.03153009646985
1708.82208019685	-0.966617282963568
1710.67254894684	-1.09567503661168
1712.52270519685	-1.10042750938851
1714.37239269685	-1.18611043399898
1716.22176769685	-1.23635789012963
1718.07067394685	-1.32615569597317
1719.91754894684	-1.2190637058365
1721.76583019684	-1.23200053880487
1723.61348644685	-1.12265361878008
1725.46083019685	-1.05930085821217
1727.30770519684	-0.852858289283574
1729.15270519685	-0.748951577883247
1730.99879894684	-0.51796355830794
1732.84458019684	-0.347729427371007
1734.68989269685	-0.151055388677833
1736.53317394685	-0.0543148920496606
1738.37770519685	0.122514875341949
1740.22192394684	0.18279097347704
1742.06567394685	0.167327027109366
1743.90739269684	0.185807983487734
1745.75020519685	0.276133439393732
1747.59286144684	0.146601896058201
1749.43333019684	0.177407472324546
1751.27504894685	0.217455345903943
1753.11473644685	0.240426062595816
1754.95583019685	0.112516666289196
1756.79629894684	0.197830386876547
1758.63489269685	0.20196247913475
1760.47458019685	0.228752148761941
1762.31239269684	0.228539418721255
1764.15129894685	0.403885005587256
1765.98817394685	0.363440428063655
1767.82645519685	0.382718855720213
1769.66254894685	0.380289261253665
1771.49989269684	0.441546447504379
1773.33536144685	0.336308841817072
1775.17020519685	0.410242716528558
1777.00645519685	0.420641723793096
1778.84067394684	0.464027479058586
1780.67598644685	0.467734692550778
1782.50942394685	0.608524991905938
1784.34239269685	0.684273616284372
1786.17661144684	0.781442087076414
1788.00879894684	0.846824935365589
1789.84051769684	0.943975854466487
1791.67364269685	0.972605222692948
1793.50458019685	1.12349999082966
1795.33520519684	1.19709016989532
1797.16536144685	1.27663309185516
1798.99692394684	1.31788605168123
