# Supplementary material for: Intraoperative rapid assessment of the deep muscle surgical margin of tongue squamous cell carcinoma via Raman spectroscopy
Source: Front Bioeng Biotechnol. 2024 Oct 8;12:1480279. doi: 10.3389/fbioe.2024.1480279 (PMC11493737; doi:10.3389/fbioe.2024.1480279)
Supplement: Supplementary file 4 [file DataSheet2.ZIP › Pathological grading corresponding to Raman spectroscopic data/Results of pathological grading/MDSCC/3-2-4_Raman.txt]

process from Raman raw data on 2022/8/8 10:36:44
601.541728634347	0.0799422464061195
603.653017696848	-0.1740719798442
605.76571300935	-0.321391884724846
607.876025509344	-0.487760566064253
609.985830196845	-0.495609900835575
612.095166134346	-0.52681950296045
614.203994259347	-0.369361605065933
616.314228634346	-0.330094753500759
618.422119259347	-0.220017619480188
620.529502071848	-0.210490854712589
622.636377071845	-0.228620428418708
624.742783321846	-0.334046088094226
626.848681759348	-0.356610081318024
628.954111446845	-0.433922199386473
631.060908321848	-0.495946818636753
633.165361446845	-0.55126997596841
635.269345821845	-0.586329413978547
637.372783321851	-0.707573571892112
639.475791134348	-0.806179983908862
641.578291134349	-0.966277104351946
643.680283321846	-1.00151102562648
645.781806759347	-1.11181171071803
647.882861446848	-1.08669530325847
649.983408321845	-0.921394082796382
652.083486446845	-0.58181807514768
654.183056759346	-0.208459566327349
656.282158321847	0.446051376328171
658.380752071844	1.02659246014616
660.478877071844	1.57243357661343
662.576533321844	2.06593849882478
664.673642696845	2.73770885958498
666.770361446845	3.37201268219218
668.864658321847	4.06643916935656
670.960361446843	4.46339515511835
673.05559582185	4.49045366532863
675.150283321847	3.92157635541156
677.244502071844	3.12054899524668
679.338330196846	2.08559727928201
681.431611446846	1.33006082825545
683.522470821845	0.868135719937925
685.614814571843	0.633575201470933
687.706611446847	0.43524095497537
689.798017696849	0.441010524295734
691.888877071844	0.293593626480344
693.977392696845	0.290910001875829
696.067236446848	0.315493318918413
698.156689571846	0.231854787409134
700.243720821847	0.235489437162244
702.332158321846	0.334512578324791
704.420127071848	0.421072643839693
706.507627071849	0.600493162712212
708.592783321848	0.857294252219901
710.679345821845	0.991946551896035
712.765361446844	1.01370804015528
714.849033321847	0.960111596416766
716.934111446848	0.782635840830949
719.016845821847	0.73864972693724
721.100986446847	0.629540558947213
723.184658321847	0.655399686159569
725.265908321846	0.722308009844141
727.348642696845	0.932284319401788
729.428955196847	1.24567728311501
731.510673946843	1.92494271927029
733.590048946844	2.86131388587012
735.670830196843	4.41632366672377
737.749267696847	6.75863649726034
739.829033321847	9.47209243755742
741.906533321846	11.8529703165428
743.985361446848	13.6291574054904
746.061923946847	14.3716936166837
748.139814571845	14.0197751049768
750.215361446848	12.7215812894759
752.292236446843	11.0661488080801
754.366845821845	9.36259967397211
756.440986446847	7.87182289682312
758.516533321843	6.36184795077145
760.589658321845	5.20055383882692
762.664189571846	4.19951750934109
764.736455196849	3.52868197068989
766.808173946843	2.92802342529831
768.881298946846	2.56244149428056
770.952080196847	2.12187921161444
773.022392696847	2.01929494058572
775.092236446842	1.88059183557561
777.163486446847	1.9016070074918
779.232314571844	1.90178401144743
781.300752071846	2.13398299815537
783.368720821843	2.3201256638763
785.438017696848	2.70055676482571
787.504970821843	2.92143449613189
789.571533321847	3.24997655600521
791.637548946848	3.21804328888197
793.704970821847	3.19182125886266
795.770048946844	2.9317590187465
797.834658321844	2.75931196369714
799.898798946848	2.39208312012562
801.962470821847	2.34213550392269
804.025673946846	2.18641212047334
806.088408321844	2.09858596467603
808.150673946846	1.93396002095881
810.214267696847	1.94337647501453
812.275595821844	1.86070967972893
814.336455196844	1.88185198964561
816.396767696846	1.95228510150167
818.456689571845	2.14835444739236
820.516142696844	2.13997169537862
822.575048946845	2.12717853422413
824.633564571846	1.98967031839419
826.691533321846	1.75902750044065
828.749033321848	1.34389418355244
830.806142696849	1.0951344312881
832.862705196847	0.780228709378378
834.918877071847	0.623752247502068
836.974502071844	0.400855519205948
839.027861446848	0.291615725851443
841.082548946848	0.13476946776683
843.136767696844	0.197282584044729
845.190517696847	0.057647873256542
847.243877071847	0.0129892636621207
849.296689571845	-0.0160827523496891
851.349033321847	-0.114424260417252
853.400908321848	-0.356622502451557
855.450517696845	-0.474320386336728
857.501455196845	-0.599533728110544
859.551923946849	-0.765565592319319
861.602002071846	-0.831862162811888
863.649658321843	-0.95311915954187
865.698798946843	-1.13804911152675
867.747392696845	-1.16198786937304
869.795517696846	-1.29134166240084
871.841377071847	-1.30996246957596
873.888564571844	-1.42355822308446
875.935361446845	-1.33532997820083
877.981611446849	-1.47247722477192
880.025595821848	-1.3452304651326
882.07090832185	-1.45156857937258
884.115752071848	-1.34827326515477
886.158408321844	-1.3314147688738
888.202314571849	-1.19047471523822
890.243955196845	-1.23009715387468
892.287002071847	-1.15118102248692
894.329502071847	-1.01019960037797
896.369736446846	-1.01518271313228
898.411377071847	-1.12698990693161
900.450673946845	-1.03415740861362
902.491377071845	-0.98013412983255
904.529736446846	-0.926395954138457
906.569502071849	-0.846142166071161
908.607002071847	-0.480467328135319
910.645752071847	-0.229364067060658
912.682314571848	0.129376342851856
914.720205196849	0.445300948043268
916.755830196846	0.84134676261715
918.792783321849	1.00976152244505
920.827470821849	1.1864825012907
922.861689571848	1.1802047299621
924.89723644685	1.19814297220421
926.930517696845	1.1479248596558
928.965205196844	1.23535840347824
930.997548946845	1.1830195169
933.029423946846	1.36104383601702
935.062705196844	1.40861676228371
937.093720821846	1.56920547638498
939.124189571845	1.63774349631501
941.156064571845	1.92045700896477
943.185673946846	2.16921346026874
945.214814571846	2.55260714955404
947.243486446845	2.88264038295875
949.273486446844	3.17899723789083
951.301220821846	3.39532640615937
953.328564571846	3.72938292728588
955.355361446847	3.95420718085097
957.383564571843	4.3712249676945
959.409423946847	4.96248331944133
961.434892696845	5.68554804214665
963.459892696847	6.29947042675849
965.484423946844	6.96623269653543
967.508486446844	7.3450570655769
969.533877071844	7.51906726247842
971.557080196846	7.31163335604856
973.579736446845	6.96374720260559
975.602002071846	6.35808284969818
977.623720821848	5.95264059724053
979.645048946848	5.67730447271742
981.665908321847	5.81125569269648
983.686298946846	6.14256639882979
985.706220821845	6.91055872375387
987.725752071845	7.62076572407835
989.744736446846	8.29446764860359
991.763330196845	8.75970846921973
993.781377071846	9.25886841641591
995.799033321848	9.48626144490311
997.816220821845	9.35966870054324
999.833017696848	8.80191318831004
1001.84926769685	7.87880510055362
1003.86512707184	6.49957835999402
1005.88043957185	5.02300313891521
1007.89536144684	3.57671334497644
1009.90801769685	2.41850848347639
1011.92200207184	1.52891371892088
1013.93551769685	0.856929495667885
1015.94864269685	0.200468755099337
1017.96129894685	-0.175237451022781
1019.97340832184	-0.520358084373925
1021.98333019684	-0.685231030747786
1023.99465832184	-0.885080861397626
1026.00543957185	-1.01109922740523
1028.01575207185	-1.15610323567222
1030.02387707185	-1.19513188508927
1032.03333019685	-1.38294045471281
1034.04231457185	-1.52510887380998
1036.05083019684	-1.51794522916219
1038.05715832185	-1.47313871751686
1040.06473644685	-1.51527528518625
1042.07192394685	-1.44425313941235
1044.07684582184	-1.29692356700332
1046.08309582185	-1.20203033614166
1048.08895519684	-1.21167277099107
1050.09254894685	-1.08812235160656
1052.09739269685	-1.12794352860618
1054.10004894685	-1.14151731477261
1056.10411144685	-1.10966696628452
1058.10762707185	-0.889275046485068
1060.10895519685	-0.640130451593393
1062.11161144685	-0.0448270827104125
1064.11200207184	0.498321444574117
1066.11372082185	1.12401245438485
1068.11325207184	1.65484304348905
1070.11403332184	2.26986880230089
1072.11270519684	2.5743585340723
1074.11262707185	2.98761709059738
1076.11028332185	3.27955096292175
1078.10934582185	3.6396993026529
1080.10614269685	3.82945626961214
1082.10247082185	4.08551681894568
1084.10012707185	4.14242622047624
1086.09559582185	4.1087001600763
1088.09239269685	3.72689652114525
1090.08692394685	3.18762960643903
1092.08106457184	2.67145577745714
1094.07645519685	2.2376286268638
1096.06965832185	1.87140398481529
1098.06239269684	1.94457637267277
1100.05653332185	2.24242277174676
1102.04833019685	2.77294423823327
1104.03973644684	3.38930870194571
1106.03075207185	4.37115779353655
1108.02301769685	5.48767567038328
1110.01309582184	6.74449681792328
1112.00270519685	8.02753634038851
1113.99184582185	9.51508582358468
1115.98231457185	11.0499419466464
1117.97059582184	12.9671872816319
1119.95840832185	15.0819572977841
1121.94583019684	17.0742446548839
1123.93278332184	18.2571298030843
1125.91926769685	18.5080242806981
1127.90708019684	17.50911539456
1129.89262707185	15.4564232317882
1131.87778332184	12.8828260982918
1133.86247082184	10.706814380222
1135.84668957184	8.93367957658194
1137.83051769685	7.92502432540459
1139.81387707185	7.5337589739475
1141.79684582185	7.63622615565504
1143.77926769685	7.91076502835182
1145.76129894685	8.38567937331476
1147.74286144684	8.63294948521195
1149.72403332184	8.86860798901751
1151.70473644685	8.88598515291483
1153.68497082185	8.79083240626767
1155.66473644685	8.78412117070923
1157.64411144684	9.34507406392129
1159.62301769685	10.5640313003892
1161.60145519684	12.594564278831
1163.57778332185	14.9450687289951
1165.55536144684	17.1900084551186
1167.53247082185	18.3357680846735
1169.50918957185	18.0602502266493
1171.48543957184	16.175585013749
1173.46122082185	13.219363799221
1175.43661144685	9.67220918866241
1177.40973644685	6.25722214492714
1179.38418957185	3.44641210408912
1181.35825207185	1.45249269068762
1183.33184582185	0.145373954076433
1185.30325207185	-0.731391245613167
1187.27598644685	-1.25688356100733
1189.24825207184	-1.56339128473383
1191.22004894685	-1.83560313080767
1193.18965832185	-1.92736687433126
1195.16059582185	-1.93455196368512
1197.13114269685	-1.60049601445365
1199.09942394685	-1.20399995264535
1201.06903332184	-0.545940970264155
1203.03645519685	0.252851639452217
1205.00520519685	1.25374998798964
1206.97356457184	2.04908564651919
1208.93965832184	2.97530677985151
1210.90708019685	3.9161378275129
1212.87223644684	5.1731664236712
1214.83879894685	6.64678907776943
1216.80489269684	8.39528372521215
1218.76879894685	9.77231039987049
1220.73403332185	10.7451738319429
1222.69708019685	10.8960513116804
1224.66137707184	10.3979368078836
1226.62356457185	9.31470977064379
1228.58528332185	8.38327140219968
1230.54833019685	7.34833648338008
1232.50911144685	6.60862904077322
1234.47129894684	5.964049149179
1236.43122082184	5.65649862369315
1238.39254894684	5.18932828022525
1240.35161144684	5.01166916025608
1242.31028332185	4.69873806785955
1244.27020519684	4.47657802846368
1246.22801769685	3.99727496859356
1248.18536144685	3.51665170137227
1250.14395519685	2.84470327828234
1252.10043957185	2.22761452897566
1254.05645519685	1.58106876966821
1256.01208019685	0.909498616516771
1257.96895519685	0.356938290357391
1259.92372082184	0.0542911307741178
1261.87793957184	-0.252990457509156
1263.83184582185	-0.46253066764092
1265.78700207185	-0.574346161817459
1267.73997082184	-0.62276674416978
1269.69247082185	-0.754736108742577
1271.64458019685	-0.620701624503511
1273.59629894685	-0.59740228074412
1275.54754894684	-0.428488731592267
1277.49833019685	-0.272930006656395
1279.45043957185	-0.0589065863444489
1281.40036144685	-0.0334327307364219
1283.34989269685	0.145260884779248
1285.29895519685	0.349593527199488
1287.24754894685	0.867696133083712
1289.19575207184	1.82759135460134
1291.14356457184	3.58158014276421
1293.09083019684	5.89854995990055
1295.03778332185	8.69512693906188
1296.98426769685	11.4353885199861
1298.93028332185	13.6938455991332
1300.87583019684	14.7718590662646
1302.82106457185	15.0299033815938
1304.76575207185	14.0832940846626
1306.71004894685	12.5071256321687
1308.65395519685	10.6174289164132
1310.59739269684	8.89299299602646
1312.53864269685	7.15759830627741
1314.48129894685	6.04556999844152
1316.42333019685	5.08971134190426
1318.36504894685	4.69763057433386
1320.30629894685	4.49313482610421
1322.24723644684	4.76913868769424
1324.18583019685	5.32394372163867
1326.12583019684	6.80169152262386
1328.06536144685	8.69238761337368
1330.00458019684	11.4228366389446
1331.94145519685	14.4841590873143
1333.87973644684	17.736368461639
1335.81770519685	19.8814432080891
1337.75504894684	20.82818628415
1339.69020519685	20.1556188318078
1341.62676769685	18.4580823763978
1343.56301769685	16.1836644416551
1345.49692394684	14.4460935994447
1347.43223644684	13.2290567601663
1349.36692394685	13.0405226285446
1351.29973644684	13.2847792186427
1353.23364269684	14.0041846076158
1355.16551769685	14.7206676811374
1357.09864269684	15.7445755289212
1359.02958019685	17.0021279120502
1360.96176769684	18.4696769209963
1362.89364269684	19.7923918640948
1364.82333019684	21.3858427301133
1366.75426769685	23.0111630012518
1368.68301769685	24.3540000570613
1370.61317394685	24.9282126087436
1372.54114269685	24.595252822534
1374.46864269684	22.7751383412898
1376.39754894685	20.0318721181301
1378.32426769684	16.7104448004858
1380.25223644685	13.8523631673013
1382.17801769685	11.8812612056009
1384.10348644685	11.2456921731937
1386.03020519684	11.4634214415015
1387.95473644685	12.3215815234292
1389.88051769685	13.3529415940812
1391.80426769685	14.0903977133107
1393.72754894684	14.0805153843094
1395.65036144684	13.279385184991
1397.57458019684	11.6786029333441
1399.49661144685	9.59047360000289
1401.41817394684	7.13102813976292
1403.34098644684	4.91166849524126
1405.26176769685	2.94081738147838
1407.18208019684	1.62555183090814
1409.10192394684	0.550982379702873
1411.02145519685	0.112134321007147
1412.94223644685	0.0759661067617117
1414.86083019685	0.582433218979304
1416.77895519685	1.46023856256835
1418.69676769685	2.63108749922043
1420.61411144684	3.86647572095546
1422.53098644684	5.1095737227912
1424.44754894685	6.24896691853286
1426.36364269685	6.90179091342003
1428.27926769685	7.11551618503319
1430.19442394684	6.97994320511475
1432.11098644685	6.35964265811464
1434.02536144685	5.43189989088341
1435.93926769685	4.5098103001277
1437.85286144685	3.83123942339216
1439.76598644685	3.272522661957
1441.67692394684	3.02091395436298
1443.58926769684	2.8626816282499
1445.50114269685	2.81023475899912
1447.41254894685	2.64157376676945
1449.32364269685	2.539024297514
1451.23411144685	2.39545632086424
1453.14426769685	2.23905072691207
1455.05411144685	1.9382579850818
1456.96333019685	1.83113790434436
1458.87223644684	1.57612150192074
1460.77911144685	1.31630009717031
1462.68723644685	1.12622673872369
1464.59473644685	0.849977503994353
1466.50208019685	0.387319029511389
1468.40879894685	-0.0518545990714188
1470.31348644685	-0.624392576597756
1472.21958019684	-1.23369381332918
1474.12504894684	-1.74603918719237
1476.03020519685	-2.19207729437903
1477.93317394684	-2.74149487104467
1479.83754894685	-3.06984315207433
1481.74129894685	-3.32791430785431
1483.64317394684	-3.46777344858845
1485.54614269684	-3.47701275548303
1487.44879894685	-3.22758264880264
1489.34926769685	-2.96095167193823
1491.25114269684	-2.59535769236004
1493.15067394685	-2.21118855200081
1495.05161144685	-1.67747524618187
1496.95223644685	-1.15971086903977
1498.85067394685	-0.563615481745558
1500.75036144684	-0.148770014219053
1502.64786144684	0.130646439363204
1504.54676769685	0.262409978714174
1506.44348644685	0.421324507168777
1508.34161144685	0.559937265154645
1510.23739269685	0.901304975265532
1512.13473644685	1.41092803155772
1514.02973644685	2.01539594769747
1515.92442394685	2.59115724859504
1517.82036144684	3.23047340955253
1519.71426769685	3.76493646122509
1521.60926769685	4.45575922926815
1523.50239269685	5.13719498459278
1525.39489269684	6.08027299577356
1527.28879894685	7.21103456212592
1529.18051769685	8.71054656480737
1531.07192394684	10.5012838955159
1532.96458019684	12.734090019197
1534.85504894684	15.0278163167749
1536.74520519685	17.406488580022
1538.63489269685	19.5685906473222
1540.52583019685	21.3818433320325
1542.41473644685	22.825982196851
1544.30317394685	24.0858513656318
1546.19114269684	25.2846309776688
1548.07879894684	26.8552276932563
1549.96770519685	28.0548972368027
1551.85442394685	29.0003658753825
1553.74083019684	29.8266921185998
1555.62692394685	30.3964561577409
1557.51239269684	30.2465648694387
1559.39754894685	30.0746816416482
1561.28223644684	29.4814999442972
1563.16661144685	28.6733966037638
1565.05051769685	27.7674950284137
1566.93567394685	27.4998499283262
1568.81879894685	28.1399492257901
1570.70145519685	30.369560577797
1572.58379894684	33.9690809155843
1574.46551769684	39.3028466053656
1576.34708019685	45.651748370528
1578.22629894684	52.4663792615804
1580.10692394685	58.2480855757022
1581.98723644685	61.9984513818947
1583.86692394685	62.4282227619107
1585.74645519685	59.8151808051613
1587.62536144684	54.6725944873615
1589.50395519685	48.7326379483573
1591.38208019684	42.9982141644018
1593.25989269685	38.5892002998444
1595.13551769685	35.5865403455868
1597.01239269685	33.7721118667912
1598.88895519685	31.9674134561689
1600.76504894685	30.2934579353597
1602.64067394684	28.2817152960769
1604.51442394685	26.0630597726155
1606.38926769685	23.6959599483933
1608.26364269685	22.1333530046624
1610.13770519684	21.1619162987553
1612.00973644685	21.0444983580741
1613.88301769684	21.0923445373709
1615.75583019685	21.2364335649069
1617.62661144685	21.0286204974478
1619.49864269685	20.7943523315699
1621.37020519685	20.4420169143536
1623.23973644685	20.7810584990845
1625.11051769685	22.0966157260834
1626.97926769685	24.7417993469867
1628.84926769685	28.6898690987641
1630.71879894684	33.5817513580423
1632.58629894684	38.002119037619
1634.45504894685	40.5225435209636
1636.32176769685	39.7805827699095
1638.18973644685	35.9470992662098
1640.05567394685	29.6616898549389
1641.92270519685	22.6647702843941
1643.78786144685	16.3102119206583
1645.65254894684	11.8818649018092
1647.51833019684	8.80589822293609
1649.38223644685	7.02612173226436
1651.24739269685	5.71091387407989
1653.11036144684	4.83243959135541
1654.97301769684	4.13068408042784
1656.83692394685	3.73261771369056
1658.69879894684	3.23115174768509
1660.56176769685	2.93795716621185
1662.42286144684	2.58524027369191
1664.28348644685	2.38615353992151
1666.14364269684	2.12552680077238
1668.00504894685	1.97868010989055
1669.86442394684	1.68877136893644
1671.72348644684	1.56696041153555
1673.58208019684	1.37321885401212
1675.44192394684	1.17467789473005
1677.29973644685	0.938413199119339
1679.15708019684	0.799127385137808
1681.01411144685	0.67079864066352
1682.87067394685	0.451468428290411
1684.72676769685	0.264256540394399
1686.58426769685	0.177464357923839
1688.43958019685	0.141547288012873
1690.29458019685	0.0508464655599141
1692.14911144685	0.028783199730924
1694.00317394684	-0.107692738471144
1695.85692394685	-0.3040729843284
1697.71036144685	-0.443757696227749
1699.56333019685	-0.690615687479465
1701.41583019685	-0.839597204009635
1703.26801769685	-0.852663792591386
1705.11973644685	-0.844114358223976
1706.97114269684	-0.906270403411497
1708.82208019685	-0.887700894207683
1710.67254894684	-0.923956097467453
1712.52270519685	-1.07318744927386
1714.37239269685	-1.19195400711203
1716.22176769685	-1.29543716278516
1718.07067394685	-1.43101603465681
1719.91754894684	-1.50467031036095
1721.76583019684	-1.53986381133461
1723.61348644685	-1.4800827908399
1725.46083019685	-1.35500958999688
1727.30770519684	-1.05031347898677
1729.15270519685	-0.847756405859968
1730.99879894684	-0.435336540920559
1732.84458019684	-0.135295525952813
1734.68989269685	0.0796672477673042
1736.53317394685	0.211769698243415
1738.37770519685	0.503513953459333
1740.22192394684	0.451668263297336
1742.06567394685	0.523653115730781
1743.90739269684	0.66467536826633
1745.75020519685	0.768050020453188
1747.59286144684	0.668212847537802
1749.43333019684	0.864271994536864
1751.27504894685	0.834032703694447
1753.11473644685	0.795197854937555
1754.95583019685	0.688293905554076
1756.79629894684	0.789578412335686
1758.63489269685	0.757745018776689
1760.47458019685	0.918863420156129
1762.31239269684	0.986602751266787
1764.15129894685	1.13812368508036
1765.98817394685	1.11895477175551
1767.82645519685	1.11094643650273
1769.66254894685	1.03790741065916
1771.49989269684	1.06618917194834
1773.33536144685	0.994978263749601
1775.17020519685	0.968511352008136
1777.00645519685	1.04858465820251
1778.84067394684	1.08577369898222
1780.67598644685	1.09803325026246
1782.50942394685	1.25817700616392
1784.34239269685	1.38768249472832
1786.17661144684	1.48965791522329
1788.00879894684	1.42570576168373
1789.84051769684	1.46373409419749
1791.67364269685	1.4410918976713
1793.50458019685	1.53005016270095
1795.33520519684	1.42543763656232
1797.16536144685	1.51069391593956
1798.99692394684	1.46857586219261
