# Supplementary material for: Intraoperative rapid assessment of the deep muscle surgical margin of tongue squamous cell carcinoma via Raman spectroscopy
Source: Front Bioeng Biotechnol. 2024 Oct 8;12:1480279. doi: 10.3389/fbioe.2024.1480279 (PMC11493737; doi:10.3389/fbioe.2024.1480279)
Supplement: Supplementary file 4 [file DataSheet2.ZIP › Pathological grading corresponding to Raman spectroscopic data/Results of pathological grading/MDSCC/4-1-1_Raman.txt]

process from Raman raw data on 2022/8/8 10:36:44
601.541728634347	0.146226540746568
603.653017696848	0.0826225505404068
605.76571300935	0.103136561112649
607.876025509344	0.0818154330092682
609.985830196845	0.184256935300084
612.095166134346	0.187970575932411
614.203994259347	0.309907333494692
616.314228634346	0.357271114018374
618.422119259347	0.449263250607146
620.529502071848	0.433869234322799
622.636377071845	0.502759311997153
624.742783321846	0.444742980560846
626.848681759348	0.424001233384047
628.954111446845	0.383553563745124
631.060908321848	0.351354653285711
633.165361446845	0.255776522943535
635.269345821845	0.308683200493789
637.372783321851	0.23402645445816
639.475791134348	0.210124245227519
641.578291134349	0.141278344048601
643.680283321846	0.146559000779234
645.781806759347	-0.0176643058190962
647.882861446848	-0.0459913316036307
649.983408321845	-0.119221056541534
652.083486446845	-0.0784640072687353
654.183056759346	-0.176939158967684
656.282158321847	-0.116847041863707
658.380752071844	-0.11559662637373
660.478877071844	-0.0731784463025917
662.576533321844	-0.152792255392768
664.673642696845	-0.102896226803068
666.770361446845	-0.162903270105062
668.864658321847	-0.174331848640946
670.960361446843	-0.229519446104348
673.05559582185	-0.20871778890529
675.150283321847	-0.248605028153179
677.244502071844	-0.181772508191244
679.338330196846	-0.218751589457497
681.431611446846	-0.181758809061648
683.522470821845	-0.173455093119799
685.614814571843	-0.0999109498611972
687.706611446847	-0.147264176346539
689.798017696849	-0.0630477690792191
691.888877071844	-0.0954182230740344
693.977392696845	-0.0193776148204847
696.067236446848	-0.0358425517680132
698.156689571846	-0.0694468602148675
700.243720821847	-0.104547414368625
702.332158321846	-0.0623546827462462
704.420127071848	-0.129528922168873
706.507627071849	-0.10025988035386
708.592783321848	-0.0468973342174479
710.679345821845	-0.00819087662878815
712.765361446844	-0.0266987060950612
714.849033321847	0.0644380211952296
716.934111446848	0.02590914190543
719.016845821847	0.0692555160296706
721.100986446847	0.00917660184455826
723.184658321847	0.0455630043812789
725.265908321846	-0.0223225969159842
727.348642696845	0.00742530128493968
729.428955196847	0.0153919009480887
731.510673946843	0.102914023802384
733.590048946844	0.101903848893528
735.670830196843	0.190629521781915
737.749267696847	0.250263594973262
739.829033321847	0.365555566558129
741.906533321846	0.438414916475921
743.985361446848	0.582762500699033
746.061923946847	0.573138154171602
748.139814571845	0.618532379627396
750.215361446848	0.56852710891701
752.292236446843	0.548490757257866
754.366845821845	0.463683865173266
756.440986446847	0.435646593256649
758.516533321843	0.346556994149381
760.589658321845	0.325031409332723
762.664189571846	0.257113841097208
764.736455196849	0.264067462146926
766.808173946843	0.229213771332553
768.881298946846	0.245168604640384
770.952080196847	0.176617446896557
773.022392696847	0.213817990632549
775.092236446842	0.150770496095816
777.163486446847	0.198992208527926
779.232314571844	0.159231126215701
781.300752071846	0.223720995710266
783.368720821843	0.149313870528346
785.438017696848	0.177348449249848
787.504970821843	0.104779845572949
789.571533321847	0.186213225384876
791.637548946848	0.0718524760092407
793.704970821847	0.100582327571061
795.770048946844	0.041750398289139
797.834658321844	0.0769833170776906
799.898798946848	-0.0436386529933657
801.962470821847	0.0618347513766366
804.025673946846	0.0418037937172926
806.088408321844	0.0877587377871123
808.150673946846	0.0689798475718248
810.214267696847	0.179694822990882
812.275595821844	0.136588974876588
814.336455196844	0.215300085982904
816.396767696846	0.202040282513934
818.456689571845	0.329266110489925
820.516142696844	0.292409693002071
822.575048946845	0.389533167537934
824.633564571846	0.335243059514937
826.691533321846	0.414953382301775
828.749033321848	0.301682530140653
830.806142696849	0.319468883450412
832.862705196847	0.28250647730863
834.918877071847	0.374171803114649
836.974502071844	0.328938910328759
839.027861446848	0.446569873959845
841.082548946848	0.492997646473356
843.136767696844	0.59287611311845
845.190517696847	0.565115541777203
847.243877071847	0.623184286896958
849.296689571845	0.596576440643076
851.349033321847	0.636450361304696
853.400908321848	0.531496317591916
855.450517696845	0.576038905615434
857.501455196845	0.524309817957487
859.551923946849	0.519613573076697
861.602002071846	0.443348503097639
863.649658321843	0.463185327286709
865.698798946843	0.360177361617303
867.747392696845	0.386345258569747
869.795517696846	0.28258734770813
871.841377071847	0.261498843837131
873.888564571844	0.179090205328833
875.935361446845	0.263214610210923
877.981611446849	0.202086247722121
880.025595821848	0.241148679725967
882.07090832185	0.217611757161535
884.115752071848	0.297380924052959
886.158408321844	0.220539948750485
888.202314571849	0.315482181891952
890.243955196845	0.275546943411001
892.287002071847	0.329141347364242
894.329502071847	0.259965185173058
896.369736446846	0.238662591534677
898.411377071847	0.0614602257121817
900.450673946845	0.100314114977493
902.491377071845	-0.0214013757413056
904.529736446846	-0.0333699118147024
906.569502071849	-0.0995674340869073
908.607002071847	-0.0159293146899131
910.645752071847	-0.0935357613506369
912.682314571848	-0.0111978857716792
914.720205196849	-0.0512661885372552
916.755830196846	0.0412325361647561
918.792783321849	-0.00187451268249106
920.827470821849	0.0480761586374001
922.861689571848	-0.0143317491269954
924.89723644685	0.0465351795430706
926.930517696845	0.0296308670085637
928.965205196844	0.0951397560079954
930.997548946845	0.124900136554601
933.029423946846	0.2364933135309
935.062705196844	0.215070298566644
937.093720821846	0.235197766638777
939.124189571845	0.191450911082114
941.156064571845	0.173558473590731
943.185673946846	0.122497556777347
945.214814571846	0.196211086416497
947.243486446845	0.190149339029233
949.273486446844	0.256924896120438
951.301220821846	0.251703356613945
953.328564571846	0.301595291178529
955.355361446847	0.289425133280105
957.383564571843	0.375881031016235
959.409423946847	0.370983296587298
961.434892696845	0.426540134258687
963.459892696847	0.406663907351231
965.484423946844	0.474684893814526
967.508486446844	0.403683371748713
969.533877071844	0.442391251104794
971.557080196846	0.447643374920716
973.579736446845	0.509135928601921
975.602002071846	0.427034976306061
977.623720821848	0.534405017160907
979.645048946848	0.552182104193491
981.665908321847	0.607308628129658
983.686298946846	0.613794868272748
985.706220821845	0.706311104068902
987.725752071845	0.641585486603958
989.744736446846	0.71582254982124
991.763330196845	0.783278313815515
993.781377071846	0.996237323966426
995.799033321848	1.22738558952662
997.816220821845	1.47510552487944
999.833017696848	1.47215526537803
1001.84926769685	1.41383937906454
1003.86512707184	1.15885385375498
1005.88043957185	0.893873268686889
1007.89536144684	0.574033601053969
1009.90801769685	0.391976931683359
1011.92200207184	0.214914305317762
1013.93551769685	0.153235590543346
1015.94864269685	-0.00831109778260952
1017.96129894685	-0.0299733166261547
1019.97340832184	-0.0889886121860002
1021.98333019684	-0.0455410277135684
1023.99465832184	-0.135460260896622
1026.00543957185	-0.124821722168093
1028.01575207185	-0.18973730381839
1030.02387707185	-0.152218652153408
1032.03333019685	-0.227353757837847
1034.04231457185	-0.224102141570171
1036.05083019684	-0.280823520512087
1038.05715832185	-0.272159314152333
1040.06473644685	-0.385415778473856
1042.07192394685	-0.399776589421435
1044.07684582184	-0.466038600350743
1046.08309582185	-0.431002805809925
1048.08895519684	-0.495270520391472
1050.09254894685	-0.444818416436533
1052.09739269685	-0.526035621892305
1054.10004894685	-0.495124537556819
1056.10411144685	-0.52914674040619
1058.10762707185	-0.455046614736858
1060.10895519685	-0.480487189726063
1062.11161144685	-0.335948156570169
1064.11200207184	-0.344256925535774
1066.11372082185	-0.296605629817407
1068.11325207184	-0.308783688591689
1070.11403332184	-0.215388994691324
1072.11270519684	-0.283385217713629
1074.11262707185	-0.178058228788842
1076.11028332185	-0.174937007770382
1078.10934582185	-0.10432659351082
1080.10614269685	-0.111391273168095
1082.10247082185	-0.0389823289189906
1084.10012707185	-0.0621612583690023
1086.09559582185	-0.00136651847034841
1088.09239269685	-0.0570991929213847
1090.08692394685	-0.0670052714505118
1092.08106457184	-0.0787185652125117
1094.07645519685	0.00031368342888527
1096.06965832185	-0.0537987221014475
1098.06239269684	-0.00479522993160231
1100.05653332185	0.0146099734876657
1102.04833019685	0.111826064703848
1104.03973644684	0.0129466372238198
1106.03075207185	0.114101970411468
1108.02301769685	0.109984494002305
1110.01309582184	0.175944702622104
1112.00270519685	0.160082802796438
1113.99184582185	0.276469080949909
1115.98231457185	0.286531216057455
1117.97059582184	0.45207237078219
1119.95840832185	0.5401825592119
1121.94583019684	0.653469774420159
1123.93278332184	0.696356592749737
1125.91926769685	0.756983301185755
1127.90708019684	0.651447285388201
1129.89262707185	0.568294587170186
1131.87778332184	0.46288033649293
1133.86247082184	0.453517120750519
1135.84668957184	0.316905227353061
1137.83051769685	0.409102633361499
1139.81387707185	0.409471932679878
1141.79684582185	0.535351098477236
1143.77926769685	0.649015045470037
1145.76129894685	0.985849430476065
1147.74286144684	1.19149685591142
1149.72403332184	1.55299528724461
1151.70473644685	1.73950733109629
1153.68497082185	1.79003327562748
1155.66473644685	1.60579340906747
1157.64411144684	1.40537568933948
1159.62301769685	1.0812527313071
1161.60145519684	0.851924823434473
1163.57778332185	0.657161313520561
1165.55536144684	0.660602073587398
1167.53247082185	0.5455387455807
1169.50918957185	0.541019276411106
1171.48543957184	0.38370629298646
1173.46122082185	0.344000084213974
1175.43661144685	0.144708591628131
1177.40973644685	0.0714684814017232
1179.38418957185	-0.0582979819817808
1181.35825207185	-0.042808871276975
1183.33184582185	-0.119731547938585
1185.30325207185	-0.0494038786719386
1187.27598644685	-0.0234015809791117
1189.24825207184	0.0492097936972584
1191.22004894685	-0.0154494651209234
1193.18965832185	0.0313729322427321
1195.16059582185	-0.0247290517123702
1197.13114269685	0.0330268288919342
1199.09942394685	-0.00605228891879506
1201.06903332184	0.0956549569978051
1203.03645519685	0.111725490388352
1205.00520519685	0.20373288456247
1206.97356457184	0.14228957692066
1208.93965832184	0.182122908262983
1210.90708019685	0.173343850139332
1212.87223644684	0.24182208731159
1214.83879894685	0.212906056238268
1216.80489269684	0.334833142856411
1218.76879894685	0.329446119109235
1220.73403332185	0.428077960509313
1222.69708019685	0.431616339501034
1224.66137707184	0.561986477306306
1226.62356457185	0.526501411240957
1228.58528332185	0.653101267847745
1230.54833019685	0.606481251765956
1232.50911144685	0.654161788146439
1234.47129894684	0.611410563266446
1236.43122082184	0.745170539421366
1238.39254894684	0.725219258928803
1240.35161144684	0.838259827299936
1242.31028332185	0.848464939550581
1244.27020519684	0.931204364080685
1246.22801769685	0.887191797948418
1248.18536144685	0.939347045158399
1250.14395519685	0.878607376962663
1252.10043957185	0.916416679223744
1254.05645519685	0.869884663604267
1256.01208019685	0.867909206421842
1257.96895519685	0.811299865672709
1259.92372082184	0.895670772395761
1261.87793957184	0.903053936760557
1263.83184582185	0.973192394265197
1265.78700207185	0.974428004745846
1267.73997082184	1.05262755937585
1269.69247082185	0.991038113859332
1271.64458019685	0.990077533902564
1273.59629894685	0.90398610643507
1275.54754894684	0.958006546237101
1277.49833019685	0.925639144287317
1279.45043957185	0.959048293831046
1281.40036144685	0.922333620573852
1283.34989269685	0.996989543486677
1285.29895519685	0.914478784026414
1287.24754894685	0.928541633328791
1289.19575207184	0.919345945967336
1291.14356457184	1.01923200946288
1293.09083019684	1.03384498941224
1295.03778332185	1.1752678600846
1296.98426769685	1.24837578837361
1298.93028332185	1.38411906559784
1300.87583019684	1.34808798308765
1302.82106457185	1.45419794248335
1304.76575207185	1.3758465662743
1306.71004894685	1.34645925503875
1308.65395519685	1.29770629683364
1310.59739269684	1.33590042912232
1312.53864269685	1.19885585270796
1314.48129894685	1.26333016121959
1316.42333019685	1.17014733531445
1318.36504894685	1.13454785837806
1320.30629894685	1.04100692499031
1322.24723644684	1.15103991528932
1324.18583019685	1.07639099002162
1326.12583019684	1.16446254150279
1328.06536144685	1.15700379860476
1330.00458019684	1.29444013347353
1331.94145519685	1.24708581089052
1333.87973644684	1.3534330307229
1335.81770519685	1.41103619338895
1337.75504894684	1.49867543933888
1339.69020519685	1.40193035674648
1341.62676769685	1.3573678869794
1343.56301769685	1.22746251555211
1345.49692394684	1.12926867801704
1347.43223644684	0.910048258269171
1349.36692394685	0.908695679225787
1351.29973644684	0.841160756496038
1353.23364269684	0.867229938842996
1355.16551769685	0.753852331201557
1357.09864269684	0.833684432639842
1359.02958019685	0.765315303754818
1360.96176769684	0.791206430468293
1362.89364269684	0.730117548632848
1364.82333019684	0.828588361257687
1366.75426769685	0.823660248081154
1368.68301769685	0.880362446717101
1370.61317394685	0.859981312669788
1372.54114269685	0.875691103756736
1374.46864269684	0.777147612598583
1376.39754894685	0.737361606741757
1378.32426769684	0.619957445689408
1380.25223644685	0.578836278992611
1382.17801769685	0.495817570977323
1384.10348644685	0.543782068090763
1386.03020519684	0.509720386028931
1387.95473644685	0.591782078712754
1389.88051769685	0.572378146341663
1391.80426769685	0.665943229028386
1393.72754894684	0.644217933479837
1395.65036144684	0.711522550793092
1397.57458019684	0.665657676895222
1399.49661144685	0.748178003432372
1401.41817394684	0.685079113975547
1403.34098644684	0.704276541460644
1405.26176769685	0.614405102063699
1407.18208019684	0.630445317900865
1409.10192394684	0.525267480021654
1411.02145519685	0.615246897205282
1412.94223644685	0.61480402502545
1414.86083019685	0.733948775093637
1416.77895519685	0.724086633742843
1418.69676769685	0.843642905838237
1420.61411144684	0.801122866602555
1422.53098644684	0.901976807005724
1424.44754894685	0.899870029232375
1426.36364269685	1.00428781126311
1428.27926769685	1.0332104440341
1430.19442394684	1.16410821844596
1432.11098644685	1.16938152184682
1434.02536144685	1.27520545046838
1435.93926769685	1.33703539204933
1437.85286144685	1.44925664328926
1439.76598644685	1.45716448774246
1441.67692394684	1.50912416609728
1443.58926769684	1.48976108019124
1445.50114269685	1.52000545834417
1447.41254894685	1.39481759131402
1449.32364269685	1.37462277200666
1451.23411144685	1.344061286178
1453.14426769685	1.28305342835276
1455.05411144685	1.11739948765702
1456.96333019685	1.08691975290918
1458.87223644684	0.961314515584917
1460.77911144685	0.8068690721216
1462.68723644685	0.640478702899458
1464.59473644685	0.548283702493364
1466.50208019685	0.378089357185161
1468.40879894685	0.207470961671817
1470.31348644685	0.0863338286811768
1472.21958019684	0.00991819857304677
1474.12504894684	-0.130930610397996
1476.03020519685	-0.143612313392481
1477.93317394684	-0.223746580855419
1479.83754894685	-0.260048197140947
1481.74129894685	-0.315771830822484
1483.64317394684	-0.321687160943327
1485.54614269684	-0.422038968475732
1487.44879894685	-0.402511930680873
1489.34926769685	-0.462635709182479
1491.25114269684	-0.460285106391893
1493.15067394685	-0.521989735406635
1495.05161144685	-0.448379404374606
1496.95223644685	-0.476808778437089
1498.85067394685	-0.365227519708981
1500.75036144684	-0.363275426705087
1502.64786144684	-0.219162123408296
1504.54676769685	-0.195362408454287
1506.44348644685	0.0242890933092497
1508.34161144685	0.138287589288893
1510.23739269685	0.335103450652667
1512.13473644685	0.510701886575902
1514.02973644685	0.737118261765062
1515.92442394685	0.804307825190165
1517.82036144684	0.884820845768104
1519.71426769685	0.854782659632718
1521.60926769685	0.825473517800532
1523.50239269685	0.634948739690714
1525.39489269684	0.515888598884715
1527.28879894685	0.296638379894745
1529.18051769685	0.153513381997243
1531.07192394684	-0.0643561126539396
1532.96458019684	-0.13553980236685
1534.85504894684	-0.271117419053354
1536.74520519685	-0.28607866454729
1538.63489269685	-0.300478251692624
1540.52583019685	-0.213960854983185
1542.41473644685	-0.145731249994213
1544.30317394685	0.0644108794464842
1546.19114269684	0.367265821450758
1548.07879894684	1.03035887003048
1549.96770519685	1.36243038212129
1551.85442394685	1.46060050666048
1553.74083019684	1.36774960544685
1555.62692394685	1.17573796862067
1557.51239269684	0.594115866869913
1559.39754894685	0.34789360667051
1561.28223644684	0.263576466774055
1563.16661144685	0.309769747125358
1565.05051769685	0.300098724751962
1566.93567394685	0.405128842849564
1568.81879894685	0.382005103109293
1570.70145519685	0.532167925216839
1572.58379894684	0.652672613608217
1574.46551769684	0.874599422425206
1576.34708019685	1.03617369323513
1578.22629894684	1.3220954364588
1580.10692394685	1.46584541143844
1581.98723644685	1.61474869789453
1583.86692394685	1.61171553907926
1585.74645519685	1.62943129273052
1587.62536144684	1.50114117497162
1589.50395519685	1.46641552335993
1591.38208019684	1.36097959991903
1593.25989269685	1.32793872102457
1595.13551769685	1.28285280540919
1597.01239269685	1.40803280669604
1598.88895519685	1.32326871847059
1600.76504894685	1.32582579622533
1602.64067394684	1.31100432633829
1604.51442394685	1.36003925478295
1606.38926769685	1.24141657465637
1608.26364269685	1.33019620816509
1610.13770519684	1.34187348358961
1612.00973644685	1.40407321051447
1613.88301769684	1.33880157918895
1615.75583019685	1.3479234112686
1617.62661144685	1.25320850847129
1619.49864269685	1.27819315865503
1621.37020519685	1.16130213247601
1623.23973644685	1.16852518230434
1625.11051769685	1.14586869826681
1626.97926769685	1.21602683035172
1628.84926769685	1.1586160394715
1630.71879894684	1.31463100587175
1632.58629894684	1.34316139474885
1634.45504894685	1.41489377706557
1636.32176769685	1.34574211902091
1638.18973644685	1.43532306755657
1640.05567394685	1.37046051172996
1641.92270519685	1.38626610523886
1643.78786144685	1.32553379858987
1645.65254894684	1.41309950034605
1647.51833019684	1.37595426621948
1649.38223644685	1.43883193562172
1651.24739269685	1.35019436257033
1653.11036144684	1.42429006638523
1654.97301769684	1.35888028707808
1656.83692394685	1.33752618915173
1658.69879894684	1.16923124459191
1660.56176769685	1.20293750810629
1662.42286144684	1.05901854334653
1664.28348644685	1.06851044000339
1666.14364269684	0.977423481163896
1668.00504894685	0.963824056952632
1669.86442394684	0.868685363961447
1671.72348644684	0.841563774177558
1673.58208019684	0.692514469728536
1675.44192394684	0.668443942536754
1677.29973644685	0.577845195152719
1679.15708019684	0.555669585833016
1681.01411144685	0.497342514120987
1682.87067394685	0.475119150045714
1684.72676769685	0.38332977583346
1686.58426769685	0.421936168872662
1688.43958019685	0.363670778124657
1690.29458019685	0.358005358318906
1692.14911144685	0.331935066745103
1694.00317394684	0.311970185180371
1695.85692394685	0.176296132803657
1697.71036144685	0.130273199125327
1699.56333019685	0.0407865308144153
1701.41583019685	0.0270064093085125
1703.26801769685	-0.0158717357669218
1705.11973644685	0.0515672339847697
1706.97114269684	-0.00116124643980697
1708.82208019685	0.0180979557366356
1710.67254894684	-0.0950748785205064
1712.52270519685	-0.130494306012594
1714.37239269685	-0.239145202618914
1716.22176769685	-0.214382119521673
1718.07067394685	-0.315819938477205
1719.91754894684	-0.309520119572653
1721.76583019684	-0.399908577113848
1723.61348644685	-0.374842263921209
1725.46083019685	-0.430090542681938
1727.30770519684	-0.327128310329357
1729.15270519685	-0.287051990071461
1730.99879894684	-0.086432731356723
1732.84458019684	0.000423079554082051
1734.68989269685	0.144630533152281
1736.53317394685	0.162497890559877
1738.37770519685	0.341004641108356
1740.22192394684	0.354229087271989
1742.06567394685	0.427406306551717
1743.90739269684	0.413874429567301
1745.75020519685	0.506407999413142
1747.59286144684	0.429735622388108
1749.43333019684	0.485049674001743
1751.27504894685	0.458465343201681
1753.11473644685	0.513063155049622
1754.95583019685	0.495988457797381
1756.79629894684	0.562813552095406
1758.63489269685	0.56583676906132
1760.47458019685	0.647927958655316
1762.31239269684	0.668627770455458
1764.15129894685	0.694766188038329
1765.98817394685	0.701938469802712
1767.82645519685	0.711350503880283
1769.66254894685	0.642471635610292
1771.49989269684	0.673487901489864
1773.33536144685	0.663974280765217
1775.17020519685	0.680253147843018
1777.00645519685	0.651653387797808
1778.84067394684	0.713839203976931
1780.67598644685	0.658896479889194
1782.50942394685	0.719185099362363
1784.34239269685	0.713412878500037
1786.17661144684	0.805498366611687
1788.00879894684	0.744480637192055
1789.84051769684	0.787142902988819
1791.67364269685	0.736109151960392
1793.50458019685	0.730997595884872
1795.33520519684	0.596082186997336
1797.16536144685	0.594605391219034
1798.99692394684	0.512798888956695
