# Supplementary material for: Intraoperative rapid assessment of the deep muscle surgical margin of tongue squamous cell carcinoma via Raman spectroscopy
Source: Front Bioeng Biotechnol. 2024 Oct 8;12:1480279. doi: 10.3389/fbioe.2024.1480279 (PMC11493737; doi:10.3389/fbioe.2024.1480279)
Supplement: Supplementary file 4 [file DataSheet2.ZIP › Pathological grading corresponding to Raman spectroscopic data/Results of pathological grading/MDSCC/4-1-2_Raman.txt]

process from Raman raw data on 2022/8/8 10:36:44
601.541728634347	0.206903768882853
603.653017696848	0.0237562193203189
605.76571300935	-0.0399687471953598
607.876025509344	-0.144177181940108
609.985830196845	-0.0670139482775767
612.095166134346	-0.0524777960842471
614.203994259347	0.11915952842952
616.314228634346	0.10783911910994
618.422119259347	0.276025356079913
620.529502071848	0.356096842646025
622.636377071845	0.364138237133602
624.742783321846	0.316080592206902
626.848681759348	0.426962083545959
628.954111446845	0.386043698998378
631.060908321848	0.34474025917865
633.165361446845	0.240928897836625
635.269345821845	0.210011230532189
637.372783321851	0.0729490056424993
639.475791134348	-0.0418842171801543
641.578291134349	-0.176636725437618
643.680283321846	-0.180894088467198
645.781806759347	-0.374685572841486
647.882861446848	-0.466826819457594
649.983408321845	-0.544699799259547
652.083486446845	-0.515813872120248
654.183056759346	-0.604001036129375
656.282158321847	-0.408820712844658
658.380752071844	-0.368644927638911
660.478877071844	-0.276013163286109
662.576533321844	-0.309511215202292
664.673642696845	-0.191407399032016
666.770361446845	-0.273582540767961
668.864658321847	-0.247226670668567
670.960361446843	-0.296074414542602
673.05559582185	-0.202501250471357
675.150283321847	-0.265445523524875
677.244502071844	-0.151180731530701
679.338330196846	-0.144840455981182
681.431611446846	-0.00161547954155594
683.522470821845	0.0789216395145331
685.614814571843	0.218873137805474
687.706611446847	0.183111306624596
689.798017696849	0.365084740533632
691.888877071844	0.381552699211284
693.977392696845	0.466396553440177
696.067236446848	0.559227908121215
698.156689571846	0.636029974783582
700.243720821847	0.610308216855287
702.332158321846	0.667086682823424
704.420127071848	0.628814987024782
706.507627071849	0.689326882731223
708.592783321848	0.7986935807034
710.679345821845	0.90424415350202
712.765361446844	0.940857286732978
714.849033321847	1.00427726110297
716.934111446848	0.980071187543047
719.016845821847	1.02805984201393
721.100986446847	0.959619059802037
723.184658321847	1.03405115861102
725.265908321846	1.02270755290385
727.348642696845	1.07872639531394
729.428955196847	1.11836720688797
731.510673946843	1.20165482798234
733.590048946844	1.15875405886374
735.670830196843	1.31334646454934
737.749267696847	1.44156794087615
739.829033321847	1.56477688446137
741.906533321846	1.75825428077553
743.985361446848	2.0180753929526
746.061923946847	2.02891220964926
748.139814571845	1.9543889210305
750.215361446848	1.82638654913688
752.292236446843	1.71248020264409
754.366845821845	1.47543381004317
756.440986446847	1.38734541877682
758.516533321843	1.26458398976462
760.589658321845	1.24766913331661
762.664189571846	1.08717717446814
764.736455196849	1.04999243984508
766.808173946843	0.987989803983339
768.881298946846	1.00716880771068
770.952080196847	0.905243281397077
773.022392696847	0.907831076950004
775.092236446842	0.877155266780392
777.163486446847	0.860522512584453
779.232314571844	0.766696599767101
781.300752071846	0.765018000356008
783.368720821843	0.686917891406097
785.438017696848	0.716640202639724
787.504970821843	0.635454004213841
789.571533321847	0.723686944765745
791.637548946848	0.612368405507766
793.704970821847	0.693134958850237
795.770048946844	0.575615472885431
797.834658321844	0.598694913751331
799.898798946848	0.561826120384922
801.962470821847	0.645451912542853
804.025673946846	0.644395090837179
806.088408321844	0.753078436774217
808.150673946846	0.775474712790242
810.214267696847	0.888495340439363
812.275595821844	0.939275513338146
814.336455196844	0.970516791854379
816.396767696846	0.995940203313864
818.456689571845	1.13915174102334
820.516142696844	1.08640238718812
822.575048946845	1.17827313418036
824.633564571846	1.18429987541458
826.691533321846	1.29390193496391
828.749033321848	1.20098352391642
830.806142696849	1.25367880725167
832.862705196847	1.22668709423255
834.918877071847	1.29864411633929
836.974502071844	1.22718917220948
839.027861446848	1.37838990939258
841.082548946848	1.43771180705636
843.136767696844	1.56316072620035
845.190517696847	1.59267909206653
847.243877071847	1.70258087121567
849.296689571845	1.6786553269161
851.349033321847	1.63970639509665
853.400908321848	1.5316264277489
855.450517696845	1.47024241738154
857.501455196845	1.39438749004273
859.551923946849	1.25786847201613
861.602002071846	1.20822916278291
863.649658321843	1.15042242194852
865.698798946843	1.07895636545828
867.747392696845	1.03561371066303
869.795517696846	0.975908179660337
871.841377071847	0.95429759015525
873.888564571844	0.773712969595579
875.935361446845	0.822883470015938
877.981611446849	0.601948253044213
880.025595821848	0.616376994625739
882.07090832185	0.454639763598607
884.115752071848	0.468724603610212
886.158408321844	0.32532142091992
888.202314571849	0.412286675761152
890.243955196845	0.294256719960572
892.287002071847	0.313141954500281
894.329502071847	0.319147951772663
896.369736446846	0.247875005525373
898.411377071847	0.0057328764680733
900.450673946845	0.00376444496521344
902.491377071845	-0.145899496962386
904.529736446846	-0.215705727756017
906.569502071849	-0.366923859059739
908.607002071847	-0.284728923789885
910.645752071847	-0.324435177136593
912.682314571848	-0.306423091129147
914.720205196849	-0.361467286781192
916.755830196846	-0.254970780870337
918.792783321849	-0.231827126141297
920.827470821849	-0.207189064319891
922.861689571848	-0.219662554780257
924.89723644685	-0.100003867769146
926.930517696845	-0.0303353550370957
928.965205196844	-0.0198700040073163
930.997548946845	-0.0238626944669136
933.029423946846	0.154401554232209
935.062705196844	0.159987429915645
937.093720821846	0.229441790449926
939.124189571845	0.31975660634663
941.156064571845	0.335177700386907
943.185673946846	0.329772260086372
945.214814571846	0.449263389540647
947.243486446845	0.421522636138548
949.273486446844	0.392542785316436
951.301220821846	0.475272789131111
953.328564571846	0.52535680878691
955.355361446847	0.409653614847798
957.383564571843	0.492198428716506
959.409423946847	0.639577849361729
961.434892696845	0.687077106166669
963.459892696847	0.715366265312753
965.484423946844	0.838456726707591
967.508486446844	0.833299874025499
969.533877071844	0.835417854779735
971.557080196846	0.838041755935194
973.579736446845	0.861601059940369
975.602002071846	0.820379757227556
977.623720821848	0.891896482999812
979.645048946848	0.874825188910677
981.665908321847	0.905925813005751
983.686298946846	0.942729610465051
985.706220821845	1.03427782054149
987.725752071845	0.963252990670867
989.744736446846	1.04463367886308
991.763330196845	1.18476372369702
993.781377071846	1.39406165692293
995.799033321848	1.6267212803898
997.816220821845	1.89265241719016
999.833017696848	1.93255751286893
1001.84926769685	1.76275504612295
1003.86512707184	1.45981874692785
1005.88043957185	1.13232706706737
1007.89536144684	0.747983701227042
1009.90801769685	0.458198215985874
1011.92200207184	0.279262006623867
1013.93551769685	0.125075902361857
1015.94864269685	-0.102547782930344
1017.96129894685	-0.183949370749531
1019.97340832184	-0.393949194837376
1021.98333019684	-0.447013742709885
1023.99465832184	-0.542061933381888
1026.00543957185	-0.58729553028445
1028.01575207185	-0.63269231345248
1030.02387707185	-0.485240087968236
1032.03333019685	-0.533989250299385
1034.04231457185	-0.604308952906706
1036.05083019684	-0.637618343354063
1038.05715832185	-0.647695246433557
1040.06473644685	-0.783801507087389
1042.07192394685	-0.749003687117636
1044.07684582184	-0.770962237649883
1046.08309582185	-0.72261649289635
1048.08895519684	-0.859754337121672
1050.09254894685	-0.737326246979023
1052.09739269685	-0.851412940007833
1054.10004894685	-0.858070938307776
1056.10411144685	-0.862899707506585
1058.10762707185	-0.765101077953943
1060.10895519685	-0.898221680244546
1062.11161144685	-0.778702342774523
1064.11200207184	-0.73238223119921
1066.11372082185	-0.647810909295345
1068.11325207184	-0.618396267406581
1070.11403332184	-0.475080500670231
1072.11270519684	-0.544958928171241
1074.11262707185	-0.442895071919224
1076.11028332185	-0.44031688440333
1078.10934582185	-0.329362709335498
1080.10614269685	-0.318033136548763
1082.10247082185	-0.219187745227202
1084.10012707185	-0.167536115815381
1086.09559582185	-0.0592562992261492
1088.09239269685	-0.0687992792542786
1090.08692394685	0.0129555462826261
1092.08106457184	0.0245398463267179
1094.07645519685	0.125171392214952
1096.06965832185	0.128553315236445
1098.06239269684	0.197024654165659
1100.05653332185	0.253407064458429
1102.04833019685	0.483578386973022
1104.03973644684	0.379271545412337
1106.03075207185	0.39584688495728
1108.02301769685	0.51306212638724
1110.01309582184	0.600080207044925
1112.00270519685	0.543790115269019
1113.99184582185	0.740432139877953
1115.98231457185	0.797666589752851
1117.97059582184	0.888584974359219
1119.95840832185	1.00514626037801
1121.94583019684	1.2038719888555
1123.93278332184	1.26650107387547
1125.91926769685	1.37697372214637
1127.90708019684	1.33875022129729
1129.89262707185	1.27146057263855
1131.87778332184	1.16092633552847
1133.86247082184	1.19379635407512
1135.84668957184	1.05199076738717
1137.83051769685	1.132491011995
1139.81387707185	1.18318589031861
1141.79684582185	1.33754681312956
1143.77926769685	1.48588124282884
1145.76129894685	1.82353187589905
1147.74286144684	2.05406745951314
1149.72403332184	2.43446935330729
1151.70473644685	2.66439627699208
1153.68497082185	2.66274824994667
1155.66473644685	2.48644527839275
1157.64411144684	2.28428867133994
1159.62301769685	1.95827709390426
1161.60145519684	1.66888051303312
1163.57778332185	1.43850121653657
1165.55536144684	1.46238578487072
1167.53247082185	1.44305517358964
1169.50918957185	1.3111006166348
1171.48543957184	1.18617069814894
1173.46122082185	1.11091530732642
1175.43661144685	0.913285640923903
1177.40973644685	0.832939862671594
1179.38418957185	0.800698573095929
1181.35825207185	0.808932562670918
1183.33184582185	0.899060335732429
1185.30325207185	0.953482604568194
1187.27598644685	0.864788682885262
1189.24825207184	0.90064794532185
1191.22004894685	0.829690166455578
1193.18965832185	0.776725970092173
1195.16059582185	0.800084697973091
1197.13114269685	0.901176959224756
1199.09942394685	0.836140663705123
1201.06903332184	0.961256494836107
1203.03645519685	1.01375449030462
1205.00520519685	0.995604017507674
1206.97356457184	0.914745579542
1208.93965832184	1.07030698202902
1210.90708019685	1.03810892841864
1212.87223644684	1.10300998937612
1214.83879894685	1.12979220062584
1216.80489269684	1.29110331024253
1218.76879894685	1.27584368553966
1220.73403332185	1.46481270664543
1222.69708019685	1.59977014991159
1224.66137707184	1.79274406261771
1226.62356457185	1.8530868361986
1228.58528332185	2.04265592653167
1230.54833019685	2.00040145172431
1232.50911144685	2.04080175525218
1234.47129894684	2.11976885195423
1236.43122082184	2.29654972011372
1238.39254894684	2.33335636036804
1240.35161144684	2.51134571933892
1242.31028332185	2.52745918122645
1244.27020519684	2.67005413009758
1246.22801769685	2.60852279426132
1248.18536144685	2.6745825342494
1250.14395519685	2.64167202593228
1252.10043957185	2.77483346721522
1254.05645519685	2.81436418191157
1256.01208019685	2.79909487600179
1257.96895519685	2.8120328367321
1259.92372082184	2.96983023636051
1261.87793957184	2.87575301380116
1263.83184582185	2.81097448664343
1265.78700207185	2.84678054601744
1267.73997082184	2.88726202841042
1269.69247082185	2.7048974672274
1271.64458019685	2.81685747424615
1273.59629894685	2.75314132100067
1275.54754894684	2.8475969406478
1277.49833019685	2.71681358311963
1279.45043957185	2.72054098369779
1281.40036144685	2.71573869009808
1283.34989269685	2.73410642470748
1285.29895519685	2.62578206644122
1287.24754894685	2.69399480900421
1289.19575207184	2.67006515800176
1291.14356457184	2.64158228287323
1293.09083019684	2.63903269854995
1295.03778332185	2.70305951907693
1296.98426769685	2.70684923784802
1298.93028332185	2.88274098194836
1300.87583019684	2.74974386751001
1302.82106457185	2.89003963474431
1304.76575207185	2.77957342265245
1306.71004894685	2.8176069485624
1308.65395519685	2.53860928193564
1310.59739269684	2.63602816764416
1312.53864269685	2.40704378218425
1314.48129894685	2.48105556118674
1316.42333019685	2.27699838811009
1318.36504894685	2.44147652428302
1320.30629894685	2.3039363545841
1322.24723644684	2.31873948878655
1324.18583019685	2.09760097243094
1326.12583019684	2.0689624589661
1328.06536144685	1.96080155882305
1330.00458019684	1.96104982807742
1331.94145519685	1.83126241801369
1333.87973644684	1.93655066838301
1335.81770519685	1.8814148734769
1337.75504894684	1.81895875729293
1339.69020519685	1.61769537293884
1341.62676769685	1.58883312084026
1343.56301769685	1.37174239019907
1345.49692394684	1.37781856265423
1347.43223644684	1.11339234830268
1349.36692394685	1.10523908278293
1351.29973644684	0.974277107205864
1353.23364269684	1.05085399458164
1355.16551769685	0.790917330865682
1357.09864269684	0.80706963105348
1359.02958019685	0.685623518238287
1360.96176769684	0.652013865635524
1362.89364269684	0.541903924079122
1364.82333019684	0.659782045182851
1366.75426769685	0.607922777139322
1368.68301769685	0.711589183626359
1370.61317394685	0.645508104355258
1372.54114269685	0.556390266187066
1374.46864269684	0.424292154619138
1376.39754894685	0.401732525169734
1378.32426769684	0.166382425275515
1380.25223644685	0.103555565907357
1382.17801769685	0.0584657246542406
1384.10348644685	-0.0199984634896282
1386.03020519684	0.0401964042174541
1387.95473644685	0.193824447473844
1389.88051769685	0.295138708680383
1391.80426769685	0.45694600605276
1393.72754894684	0.612209661261147
1395.65036144684	0.759428287589742
1397.57458019684	0.758469752004714
1399.49661144685	0.941796474952127
1401.41817394684	0.908543936738454
1403.34098644684	0.990787314870261
1405.26176769685	0.845204304207186
1407.18208019684	0.882847713009085
1409.10192394684	0.761346087429104
1411.02145519685	0.817000354076072
1412.94223644685	0.781672841753164
1414.86083019685	0.842719572551346
1416.77895519685	0.94867534301045
1418.69676769685	1.02470101151437
1420.61411144684	0.893922692771753
1422.53098644684	1.08040886705413
1424.44754894685	1.18632034042128
1426.36364269685	1.27851322309436
1428.27926769685	1.29972596743477
1430.19442394684	1.6007770166828
1432.11098644685	1.58723241460621
1434.02536144685	1.74224755243694
1435.93926769685	1.8509962507913
1437.85286144685	2.06955919003286
1439.76598644685	2.10834247543875
1441.67692394684	2.24007968949616
1443.58926769684	2.27970117360741
1445.50114269685	2.33283812389578
1447.41254894685	2.19774890143248
1449.32364269685	2.17833407442868
1451.23411144685	2.16563754410686
1453.14426769685	2.02725206663513
1455.05411144685	1.75942593656924
1456.96333019685	1.67978308945266
1458.87223644684	1.49580619275395
1460.77911144685	1.2501498281286
1462.68723644685	1.0367576011115
1464.59473644685	0.882711857391087
1466.50208019685	0.659557262447265
1468.40879894685	0.443695686681849
1470.31348644685	0.276346548058655
1472.21958019684	0.119584316776979
1474.12504894684	-0.0487301439890757
1476.03020519685	-0.133454447231827
1477.93317394684	-0.367204997340423
1479.83754894685	-0.559266331741355
1481.74129894685	-0.705687006459982
1483.64317394684	-0.746914882022224
1485.54614269684	-0.882433449565553
1487.44879894685	-0.799992787992551
1489.34926769685	-0.884028440347379
1491.25114269684	-0.827616740496637
1493.15067394685	-0.926776719742065
1495.05161144685	-0.867943366259851
1496.95223644685	-0.968480140022848
1498.85067394685	-0.703641813776699
1500.75036144684	-0.682548208285823
1502.64786144684	-0.549782961481696
1504.54676769685	-0.531644667133037
1506.44348644685	-0.330648244612576
1508.34161144685	-0.340072966895036
1510.23739269685	-0.133744918841103
1512.13473644685	-0.0143304167152678
1514.02973644685	0.257723319867239
1515.92442394685	0.43016793710575
1517.82036144684	0.484309006153694
1519.71426769685	0.40230748814804
1521.60926769685	0.364856390892555
1523.50239269685	0.179550785757158
1525.39489269684	-0.0233573337147277
1527.28879894685	-0.221728115824249
1529.18051769685	-0.343122331198117
1531.07192394684	-0.442961722169173
1532.96458019684	-0.566542092613361
1534.85504894684	-0.615041427062977
1536.74520519685	-0.53717209044521
1538.63489269685	-0.522307746992794
1540.52583019685	-0.482513320372959
1542.41473644685	-0.289083765642999
1544.30317394685	-0.0216954023250082
1546.19114269684	0.313639700427473
1548.07879894684	0.968990950059037
1549.96770519685	1.37854086261746
1551.85442394685	1.43217489662254
1553.74083019684	1.33898870584852
1555.62692394685	1.15256012573241
1557.51239269684	0.757724204105784
1559.39754894685	0.578581616302756
1561.28223644684	0.540498822910536
1563.16661144685	0.756445016502994
1565.05051769685	0.853286681162331
1566.93567394685	0.97540585651933
1568.81879894685	0.995953041663142
1570.70145519685	1.21447917314003
1572.58379894684	1.20789330378057
1574.46551769684	1.42118077296925
1576.34708019685	1.62603301235379
1578.22629894684	1.95357138865859
1580.10692394685	2.10365191158763
1581.98723644685	2.3048492552748
1583.86692394685	2.30535893502127
1585.74645519685	2.30221202200829
1587.62536144684	2.17863298318906
1589.50395519685	2.26467170901265
1591.38208019684	2.22381487301209
1593.25989269685	2.32943120577499
1595.13551769685	2.39527681223922
1597.01239269685	2.77844087674055
1598.88895519685	2.58306118457386
1600.76504894685	2.68153448714236
1602.64067394684	2.58426849252635
1604.51442394685	2.66818329966543
1606.38926769685	2.43411284729837
1608.26364269685	2.61304613362148
1610.13770519684	2.63019160976262
1612.00973644685	2.77245866886108
1613.88301769684	2.67547086856212
1615.75583019685	2.71090738724052
1617.62661144685	2.59428918010622
1619.49864269685	2.74271818848968
1621.37020519685	2.58535440200041
1623.23973644685	2.56128953671202
1625.11051769685	2.41977387816024
1626.97926769685	2.55140286422773
1628.84926769685	2.40403565437816
1630.71879894684	2.52735363663339
1632.58629894684	2.52209983795467
1634.45504894685	2.57947169522873
1636.32176769685	2.49256744661875
1638.18973644685	2.57636335803903
1640.05567394685	2.57789881941642
1641.92270519685	2.65218859034758
1643.78786144685	2.67906389387457
1645.65254894684	2.67972539726372
1647.51833019684	2.52497295750567
1649.38223644685	2.39629941524305
1651.24739269685	2.31281653501389
1653.11036144684	2.22413774154745
1654.97301769684	2.17688288645797
1656.83692394685	2.10715021723524
1658.69879894684	2.07044516102872
1660.56176769685	1.85462655246528
1662.42286144684	1.79519115516922
1664.28348644685	1.74756692479428
1666.14364269684	1.59779134761203
1668.00504894685	1.49642076006279
1669.86442394684	1.50306443861842
1671.72348644684	1.34191895860141
1673.58208019684	1.29118188477884
1675.44192394684	1.27958811466306
1677.29973644685	1.18514958683335
1679.15708019684	1.02484174335927
1681.01411144685	1.0276116892552
1682.87067394685	0.862597119441887
1684.72676769685	0.712315457776015
1686.58426769685	0.678728935793288
1688.43958019685	0.633124463084812
1690.29458019685	0.564454562948583
1692.14911144685	0.572277066804475
1694.00317394684	0.492809368095266
1695.85692394685	0.354768249388769
1697.71036144685	0.320580986787434
1699.56333019685	0.0670755252359641
1701.41583019685	-0.0493407660656544
1703.26801769685	-0.029391271352381
1705.11973644685	-0.0077779574444321
1706.97114269684	-0.0798042933104171
1708.82208019685	0.0718378141153266
1710.67254894684	-0.0492542954417559
1712.52270519685	-0.173664219374132
1714.37239269685	-0.36405377243068
1716.22176769685	-0.333156638981905
1718.07067394685	-0.503004571249278
1719.91754894684	-0.456789428471325
1721.76583019684	-0.48511742347165
1723.61348644685	-0.383167560443496
1725.46083019685	-0.473394827774712
1727.30770519684	-0.30978081633566
1729.15270519685	-0.256756742834853
1730.99879894684	-0.0741292922553498
1732.84458019684	0.0844898327500232
1734.68989269685	0.252869174937928
1736.53317394685	0.329460377188241
1738.37770519685	0.551180855803352
1740.22192394684	0.61221171520657
1742.06567394685	0.536451636130494
1743.90739269684	0.606953884266034
1745.75020519685	0.608634052590844
1747.59286144684	0.443571608002912
1749.43333019684	0.437335994598129
1751.27504894685	0.630066859363467
1753.11473644685	0.556578107875282
1754.95583019685	0.48225737615104
1756.79629894684	0.645355020594423
1758.63489269685	0.711943919363421
1760.47458019685	0.665314672026341
1762.31239269684	0.8394817582369
1764.15129894685	0.935334099935687
1765.98817394685	0.836589962685082
1767.82645519685	0.752160207265831
1769.66254894685	0.683901237766577
1771.49989269684	0.475492062600438
1773.33536144685	0.359174382235892
1775.17020519685	0.444207797614411
1777.00645519685	0.334318467092999
1778.84067394684	0.369105566066537
1780.67598644685	0.313667871093003
1782.50942394685	0.39675926873656
1784.34239269685	0.259524917690953
1786.17661144684	0.286433014054978
1788.00879894684	0.114635329209648
1789.84051769684	0.0570131546505763
1791.67364269685	-0.0777696907587142
1793.50458019685	-0.221572928213959
1795.33520519684	-0.404952314216473
1797.16536144685	-0.586645480625918
1798.99692394684	-0.759728484699053
