# Supplementary material for: Intraoperative rapid assessment of the deep muscle surgical margin of tongue squamous cell carcinoma via Raman spectroscopy
Source: Front Bioeng Biotechnol. 2024 Oct 8;12:1480279. doi: 10.3389/fbioe.2024.1480279 (PMC11493737; doi:10.3389/fbioe.2024.1480279)
Supplement: Supplementary file 4 [file DataSheet2.ZIP › Pathological grading corresponding to Raman spectroscopic data/Results of pathological grading/MDSCC/4-1-3_Raman.txt]

process from Raman raw data on 2022/8/8 10:36:44
601.541728634347	0.762644348280645
603.653017696848	0.638257617984664
605.76571300935	0.587334082352982
607.876025509344	0.487174032547216
609.985830196845	0.535192471710161
612.095166134346	0.519724862914757
614.203994259347	0.700239069673728
616.314228634346	0.804710376521996
618.422119259347	0.910454972573149
620.529502071848	0.887121113256342
622.636377071845	0.919675320191487
624.742783321846	0.784292784708185
626.848681759348	0.765191234908173
628.954111446845	0.761285772984508
631.060908321848	0.744070323272098
633.165361446845	0.681216913411305
635.269345821845	0.71388858080104
637.372783321851	0.604984298830431
639.475791134348	0.462376241450244
641.578291134349	0.320653325760759
643.680283321846	0.248501737099531
645.781806759347	0.0489362281037131
647.882861446848	-0.0255971117973104
649.983408321845	-0.144710807285236
652.083486446845	-0.159790233775681
654.183056759346	-0.27942796255391
656.282158321847	-0.250419453661124
658.380752071844	-0.32995732516585
660.478877071844	-0.255707121058748
662.576533321844	-0.297132980218407
664.673642696845	-0.20582610836081
666.770361446845	-0.250016622085099
668.864658321847	-0.23178080500233
670.960361446843	-0.30166948858087
673.05559582185	-0.255255383740831
675.150283321847	-0.341979771692792
677.244502071844	-0.318400034143281
679.338330196846	-0.332053650887673
681.431611446846	-0.273438899011097
683.522470821845	-0.262655419596086
685.614814571843	-0.196293084081873
687.706611446847	-0.258025779600786
689.798017696849	-0.182414338456709
691.888877071844	-0.157617038525359
693.977392696845	-0.0331950409007504
696.067236446848	-0.0199026423658779
698.156689571846	0.0241153241869085
700.243720821847	-0.00991177859486925
702.332158321846	0.0168131438163641
704.420127071848	-0.0514673793235261
706.507627071849	0.00442184643887344
708.592783321848	0.160254960154077
710.679345821845	0.296909464174206
712.765361446844	0.308552427565758
714.849033321847	0.350395554954588
716.934111446848	0.297884343831811
719.016845821847	0.260663951733193
721.100986446847	0.144658584414543
723.184658321847	0.162883422031882
725.265908321846	0.0758081941913531
727.348642696845	0.118268461092839
729.428955196847	0.128918992932483
731.510673946843	0.187127524842793
733.590048946844	0.152333096969699
735.670830196843	0.322675665796254
737.749267696847	0.425995305197773
739.829033321847	0.663254306353508
741.906533321846	0.928456810114028
743.985361446848	1.19407748590683
746.061923946847	1.15550140004061
748.139814571845	1.15682219249203
750.215361446848	0.977499348387028
752.292236446843	0.770402004920129
754.366845821845	0.51558698683246
756.440986446847	0.490657692705923
758.516533321843	0.33048304331578
760.589658321845	0.265201791352524
762.664189571846	0.151593527648316
764.736455196849	0.118110669437556
766.808173946843	0.0226489690388689
768.881298946846	0.0619325505350616
770.952080196847	-0.0292813959201226
773.022392696847	0.0319049824950071
775.092236446842	0.00703587570137643
777.163486446847	0.0458080851742295
779.232314571844	-0.0564160779422025
781.300752071846	-0.0371069666772712
783.368720821843	-0.154106866738374
785.438017696848	-0.136316150586339
787.504970821843	-0.243418453795755
789.571533321847	-0.143901384831281
791.637548946848	-0.220473622174012
793.704970821847	-0.114423673175935
795.770048946844	-0.1891602741253
797.834658321844	-0.103338148989764
799.898798946848	-0.144793452413893
801.962470821847	0.00125763265270962
804.025673946846	-0.00194110499111844
806.088408321844	0.172354095259209
808.150673946846	0.235906965868367
810.214267696847	0.398635018827662
812.275595821844	0.38485418833136
814.336455196844	0.4147120604176
816.396767696846	0.416066019174764
818.456689571845	0.542452134995557
820.516142696844	0.488347731048805
822.575048946845	0.614460122952011
824.633564571846	0.688175267542817
826.691533321846	0.799364208162217
828.749033321848	0.718906619910882
830.806142696849	0.789212132247457
832.862705196847	0.75599173309115
834.918877071847	0.818951196333131
836.974502071844	0.764681471943845
839.027861446848	0.898799770011323
841.082548946848	1.00360407644729
843.136767696844	1.21306525961899
845.190517696847	1.24242655454657
847.243877071847	1.4023673422374
849.296689571845	1.48134845419375
851.349033321847	1.53208922074953
853.400908321848	1.46639276888146
855.450517696845	1.468950498867
857.501455196845	1.37915894720754
859.551923946849	1.22840939439013
861.602002071846	1.09584101315048
863.649658321843	1.03439687664417
865.698798946843	0.954197534072023
867.747392696845	0.902975956970124
869.795517696846	0.858821209360599
871.841377071847	0.905774914602631
873.888564571844	0.740832503996103
875.935361446845	0.756611640827686
877.981611446849	0.634902855020812
880.025595821848	0.622193962641234
882.07090832185	0.453769964492977
884.115752071848	0.494572448499667
886.158408321844	0.363569236560778
888.202314571849	0.438482794687815
890.243955196845	0.347479903202782
892.287002071847	0.361441261698502
894.329502071847	0.298466227234655
896.369736446846	0.220682599096676
898.411377071847	0.0555808732657965
900.450673946845	0.0201795241904108
902.491377071845	-0.108514938487303
904.529736446846	-0.202404037737892
906.569502071849	-0.250461359602724
908.607002071847	-0.204702318641836
910.645752071847	-0.258238949617436
912.682314571848	-0.182268328872567
914.720205196849	-0.145042550627409
916.755830196846	-0.015490988585384
918.792783321849	-0.0597796558752464
920.827470821849	0.0208520075665604
922.861689571848	-0.0108529110027291
924.89723644685	0.0972086865608901
926.930517696845	0.0954972314507074
928.965205196844	0.235142801686578
930.997548946845	0.261043470624656
933.029423946846	0.42222837685074
935.062705196844	0.413036711708912
937.093720821846	0.490172488327914
939.124189571845	0.504352566973921
941.156064571845	0.548242272587942
943.185673946846	0.485335397243887
945.214814571846	0.559714928527256
947.243486446845	0.541612808035751
949.273486446844	0.578162125871472
951.301220821846	0.586212464597651
953.328564571846	0.652242973119769
955.355361446847	0.586453215343539
957.383564571843	0.580728619896234
959.409423946847	0.530566088926349
961.434892696845	0.569940969572656
963.459892696847	0.494258865576626
965.484423946844	0.579261501260305
967.508486446844	0.513730577038473
969.533877071844	0.548709368647167
971.557080196846	0.441072540298649
973.579736446845	0.509200955399962
975.602002071846	0.382908539059258
977.623720821848	0.47892454863063
979.645048946848	0.414342871357491
981.665908321847	0.535468878555918
983.686298946846	0.478844081382249
985.706220821845	0.619779967540609
987.725752071845	0.664324180031144
989.744736446846	0.844015805176127
991.763330196845	0.978678620895863
993.781377071846	1.53124165591294
995.799033321848	2.12377865296608
997.816220821845	2.67055477599436
999.833017696848	2.75824754619984
1001.84926769685	2.70887587655253
1003.86512707184	2.21793344147665
1005.88043957185	1.60507909565237
1007.89536144684	0.887346480185698
1009.90801769685	0.58859772721118
1011.92200207184	0.303789700006405
1013.93551769685	0.142400762934642
1015.94864269685	-0.038151719618071
1017.96129894685	-0.127512843239003
1019.97340832184	-0.270467739889909
1021.98333019684	-0.230096231211121
1023.99465832184	-0.263830635414621
1026.00543957185	-0.255415660889554
1028.01575207185	-0.257524067769879
1030.02387707185	-0.226122310923188
1032.03333019685	-0.378458379898206
1034.04231457185	-0.477984935823343
1036.05083019684	-0.593691060486748
1038.05715832185	-0.612713632728969
1040.06473644685	-0.714296314644344
1042.07192394685	-0.728369673887329
1044.07684582184	-0.794663451751177
1046.08309582185	-0.779168314728736
1048.08895519684	-0.88529141189278
1050.09254894685	-0.841152840193189
1052.09739269685	-0.907949067862916
1054.10004894685	-0.86314606675316
1056.10411144685	-0.919073669141994
1058.10762707185	-0.83131847209296
1060.10895519685	-0.887922282498351
1062.11161144685	-0.739020733603581
1064.11200207184	-0.767193439932441
1066.11372082185	-0.657239389526211
1068.11325207184	-0.672222307274353
1070.11403332184	-0.545873474087273
1072.11270519684	-0.575664392208921
1074.11262707185	-0.432442328269161
1076.11028332185	-0.438301884466028
1078.10934582185	-0.190044635706101
1080.10614269685	-0.0411282964792008
1082.10247082185	0.118643411747911
1084.10012707185	0.11574715506481
1086.09559582185	0.226367244286308
1088.09239269685	0.0918703198028368
1090.08692394685	0.0138938741555137
1092.08106457184	-0.0608190293452253
1094.07645519685	0.0642659399612739
1096.06965832185	0.00902834779031991
1098.06239269684	0.0615187519487392
1100.05653332185	0.120410882354548
1102.04833019685	0.234178067146303
1104.03973644684	0.116260290218491
1106.03075207185	0.133927736647365
1108.02301769685	0.140655267566757
1110.01309582184	0.10182089403807
1112.00270519685	0.0576157353029032
1113.99184582185	0.245149881254093
1115.98231457185	0.352811352020296
1117.97059582184	0.587990840090328
1119.95840832185	0.788109790655682
1121.94583019684	1.03447465950228
1123.93278332184	1.0942689985427
1125.91926769685	1.1661827769569
1127.90708019684	1.03882453538228
1129.89262707185	0.916887127138608
1131.87778332184	0.722135416001464
1133.86247082184	0.692412831079338
1135.84668957184	0.621969242208763
1137.83051769685	0.697090983197739
1139.81387707185	0.749761410037365
1141.79684582185	1.01463682645948
1143.77926769685	1.34689404237207
1145.76129894685	1.93430581993081
1147.74286144684	2.52714541831654
1149.72403332184	3.31419908157963
1151.70473644685	3.80348002078938
1153.68497082185	3.96407792982984
1155.66473644685	3.69662248326875
1157.64411144684	3.21361986604612
1159.62301769685	2.5330531936699
1161.60145519684	1.94220208299967
1163.57778332185	1.44730872427959
1165.55536144684	1.24694396440054
1167.53247082185	1.06768351146829
1169.50918957185	0.933253462700236
1171.48543957184	0.776156791951166
1173.46122082185	0.691783001871443
1175.43661144685	0.52495814618743
1177.40973644685	0.461433919210918
1179.38418957185	0.375192085556449
1181.35825207185	0.378147547181783
1183.33184582185	0.3817731384392
1185.30325207185	0.403333232472903
1187.27598644685	0.408243736245794
1189.24825207184	0.506762493059114
1191.22004894685	0.474698837238748
1193.18965832185	0.492736694193241
1195.16059582185	0.458982663111669
1197.13114269685	0.561910737684627
1199.09942394685	0.516821284105362
1201.06903332184	0.652208021906034
1203.03645519685	0.677222140074235
1205.00520519685	0.743281077526348
1206.97356457184	0.62276827930782
1208.93965832184	0.689563535425435
1210.90708019685	0.548771406855195
1212.87223644684	0.59291543745266
1214.83879894685	0.575187168190723
1216.80489269684	0.666796210356438
1218.76879894685	0.652255108016703
1220.73403332185	0.844642575144036
1222.69708019685	0.848627846350524
1224.66137707184	1.03911326755141
1226.62356457185	1.13696104160272
1228.58528332185	1.34939019402611
1230.54833019685	1.38000340419057
1232.50911144685	1.52717230381387
1234.47129894684	1.5692500106139
1236.43122082184	1.75077111247128
1238.39254894684	1.77022902117619
1240.35161144684	1.90179796425539
1242.31028332185	1.97519746141833
1244.27020519684	2.08238721661843
1246.22801769685	2.06082775259631
1248.18536144685	2.08594865976298
1250.14395519685	2.06696649800239
1252.10043957185	2.16200132306261
1254.05645519685	2.18776287813867
1256.01208019685	2.18767663904202
1257.96895519685	2.23925264439944
1259.92372082184	2.35889035625235
1261.87793957184	2.29818297404648
1263.83184582185	2.33516938271535
1265.78700207185	2.34287305878109
1267.73997082184	2.36602616310896
1269.69247082185	2.28667554086229
1271.64458019685	2.32411655505965
1273.59629894685	2.20610781205988
1275.54754894684	2.24876114866143
1277.49833019685	2.15298513017214
1279.45043957185	2.15300372639007
1281.40036144685	2.07930144047415
1283.34989269685	2.11891216172577
1285.29895519685	2.00039763192427
1287.24754894685	2.07444633395545
1289.19575207184	2.01252350278912
1291.14356457184	2.0841275947983
1293.09083019684	2.07247350515073
1295.03778332185	2.17155996842149
1296.98426769685	2.13697184517989
1298.93028332185	2.2382175206632
1300.87583019684	2.17419536407331
1302.82106457185	2.32754729076663
1304.76575207185	2.27358129944389
1306.71004894685	2.33329927482416
1308.65395519685	2.29323952644921
1310.59739269684	2.34367356073386
1312.53864269685	2.12476031110396
1314.48129894685	2.15988026680941
1316.42333019685	2.00786520281059
1318.36504894685	1.96737050481829
1320.30629894685	1.82225080416958
1322.24723644684	1.86205788245445
1324.18583019685	1.71331326981112
1326.12583019684	1.75949124097434
1328.06536144685	1.6625968988464
1330.00458019684	1.71993196861729
1331.94145519685	1.65040784698232
1333.87973644684	1.75956888214301
1335.81770519685	1.68557363969069
1337.75504894684	1.73455299901372
1339.69020519685	1.58294904338328
1341.62676769685	1.49355254070917
1343.56301769685	1.26615195480554
1345.49692394684	1.1471485273882
1347.43223644684	0.876846594560107
1349.36692394685	0.802177368056107
1351.29973644684	0.682990040686491
1353.23364269684	0.654830901851369
1355.16551769685	0.436885964135399
1357.09864269684	0.388848652788056
1359.02958019685	0.277337794056962
1360.96176769684	0.232130336867101
1362.89364269684	0.126908210499437
1364.82333019684	0.172886208172883
1366.75426769685	0.143941140931418
1368.68301769685	0.126211916880322
1370.61317394685	-0.00358118112706052
1372.54114269685	0.00495722805726473
1374.46864269684	-0.0754256333486296
1376.39754894685	-0.0916090917873476
1378.32426769684	-0.141047639871204
1380.25223644685	-0.102354922826237
1382.17801769685	-0.194391752877095
1384.10348644685	-0.0987275593437289
1386.03020519684	-0.0666590662355588
1387.95473644685	0.0443330952093106
1389.88051769685	0.0823148342503259
1391.80426769685	0.224629207662701
1393.72754894684	0.208369406188297
1395.65036144684	0.267243063718126
1397.57458019684	0.262630184719626
1399.49661144685	0.33749707271221
1401.41817394684	0.271140224917303
1403.34098644684	0.324485898694434
1405.26176769685	0.210147747220219
1407.18208019684	0.248798537675782
1409.10192394684	0.196445805804046
1411.02145519685	0.262050566223763
1412.94223644685	0.29384516903599
1414.86083019685	0.439800340764577
1416.77895519685	0.466411980174939
1418.69676769685	0.585461019796128
1420.61411144684	0.625351433103845
1422.53098644684	0.733830659552495
1424.44754894685	0.794209568134875
1426.36364269685	0.891922112671864
1428.27926769685	0.999975691826478
1430.19442394684	1.28792769095571
1432.11098644685	1.51251640090584
1434.02536144685	1.83873063836018
1435.93926769685	2.07250535169163
1437.85286144685	2.344211255532
1439.76598644685	2.40027226686357
1441.67692394684	2.53016869106904
1443.58926769684	2.53040528223983
1445.50114269685	2.59770883895391
1447.41254894685	2.45457662652211
1449.32364269685	2.43525921982041
1451.23411144685	2.29427720250999
1453.14426769685	2.06817443490445
1455.05411144685	1.81220809688079
1456.96333019685	1.7137087987939
1458.87223644684	1.44885029470106
1460.77911144685	1.23546393110786
1462.68723644685	1.10285531084713
1464.59473644685	0.947782428385892
1466.50208019685	0.648402106581273
1468.40879894685	0.46305178131513
1470.31348644685	0.194779891370558
1472.21958019684	0.00964382466423785
1474.12504894684	-0.216750937395659
1476.03020519685	-0.290290983267937
1477.93317394684	-0.528796911500251
1479.83754894685	-0.654049432726765
1481.74129894685	-0.796512405133626
1483.64317394684	-0.844003485883718
1485.54614269684	-0.993806823339867
1487.44879894685	-0.966863415021862
1489.34926769685	-0.987242851194651
1491.25114269684	-0.957247986675554
1493.15067394685	-1.01863472046563
1495.05161144685	-0.917743624110244
1496.95223644685	-0.871071119985686
1498.85067394685	-0.666165872772297
1500.75036144684	-0.548825629576982
1502.64786144684	-0.272068446823141
1504.54676769685	-0.0644199478964538
1506.44348644685	0.354519615207835
1508.34161144685	0.663073773647454
1510.23739269685	1.10158022933052
1512.13473644685	1.44156736965317
1514.02973644685	1.90108089471221
1515.92442394685	2.09483466846018
1517.82036144684	2.26674320835048
1519.71426769685	2.23446477087253
1521.60926769685	2.14001146624366
1523.50239269685	1.82825785913121
1525.39489269684	1.47162282664408
1527.28879894685	0.99452794224527
1529.18051769685	0.621998177321132
1531.07192394684	0.191322534832807
1532.96458019684	-0.162316245844124
1534.85504894684	-0.424469091366291
1536.74520519685	-0.534457805888337
1538.63489269685	-0.640238314058877
1540.52583019685	-0.566026245766011
1542.41473644685	-0.468018096452624
1544.30317394685	-0.276721806009675
1546.19114269684	0.00355926439334553
1548.07879894684	0.673514165270831
1549.96770519685	1.0312934208502
1551.85442394685	1.10550060492704
1553.74083019684	1.05656130895761
1555.62692394685	0.895792040084814
1557.51239269684	0.329984699012925
1559.39754894685	0.0748904657547769
1561.28223644684	0.0794135670392393
1563.16661144685	0.204652759503801
1565.05051769685	0.300312299398229
1566.93567394685	0.475382504435061
1568.81879894685	0.568784111403033
1570.70145519685	0.751235524627759
1572.58379894684	0.890925308247574
1574.46551769684	1.10082574693331
1576.34708019685	1.26260945792626
1578.22629894684	1.55010480538607
1580.10692394685	1.68211643505214
1581.98723644685	1.87779843643875
1583.86692394685	1.89887332977662
1585.74645519685	1.95331323783944
1587.62536144684	1.84392884475193
1589.50395519685	1.84014025614664
1591.38208019684	1.75677197464643
1593.25989269685	1.8152721169987
1595.13551769685	1.81466632885468
1597.01239269685	2.04219910557924
1598.88895519685	2.06910918739925
1600.76504894685	2.1418211811428
1602.64067394684	2.15450140164063
1604.51442394685	2.28604217251132
1606.38926769685	2.1708395758194
1608.26364269685	2.32579402550374
1610.13770519684	2.36306324680982
1612.00973644685	2.50868782347732
1613.88301769684	2.51976406262042
1615.75583019685	2.59249224759117
1617.62661144685	2.47690551717608
1619.49864269685	2.56559791974104
1621.37020519685	2.42428086985399
1623.23973644685	2.38533857212514
1625.11051769685	2.36239275335191
1626.97926769685	2.48433474084214
1628.84926769685	2.49464467834304
1630.71879894684	2.63110593948494
1632.58629894684	2.68563457319232
1634.45504894685	2.84288829550195
1636.32176769685	2.8419723769257
1638.18973644685	2.97268287913045
1640.05567394685	3.11285670016139
1641.92270519685	3.3359074058601
1643.78786144685	3.48355521679036
1645.65254894684	3.74657390532775
1647.51833019684	3.83404645579901
1649.38223644685	3.97025538425737
1651.24739269685	3.99807000367139
1653.11036144684	4.03973257588353
1654.97301769684	4.00847679990522
1656.83692394685	4.03777336549103
1658.69879894684	3.93978774972896
1660.56176769685	3.92372508746888
1662.42286144684	3.79514348617238
1664.28348644685	3.7802728571603
1666.14364269684	3.63724919434799
1668.00504894685	3.5278208114521
1669.86442394684	3.36660869237056
1671.72348644684	3.19623149310161
1673.58208019684	2.97291495893182
1675.44192394684	2.88509533587535
1677.29973644685	2.74142743067853
1679.15708019684	2.61534791100297
1681.01411144685	2.55737258318311
1682.87067394685	2.45009737923903
1684.72676769685	2.27962820271642
1686.58426769685	2.17655781804405
1688.43958019685	1.99534747179837
1690.29458019685	1.91130034959843
1692.14911144685	1.76582258018414
1694.00317394684	1.57780002309147
1695.85692394685	1.40935801850094
1697.71036144685	1.37343225597101
1699.56333019685	1.14135902841025
1701.41583019685	1.04948416025832
1703.26801769685	0.969112749771114
1705.11973644685	0.904521217838237
1706.97114269684	0.695094539643605
1708.82208019685	0.579289223067917
1710.67254894684	0.321211049939734
1712.52270519685	0.0442648087490625
1714.37239269685	-0.276842858451346
1716.22176769685	-0.496317289798696
1718.07067394685	-0.774621752104281
1719.91754894684	-0.842608443806284
1721.76583019684	-0.891967718765727
1723.61348644685	-0.761828731627816
1725.46083019685	-0.669508348900251
1727.30770519684	-0.358629601673044
1729.15270519685	-0.166693372479699
1730.99879894684	0.169868167071058
1732.84458019684	0.36818342375534
1734.68989269685	0.622299562181922
1736.53317394685	0.693379507539191
1738.37770519685	0.891143212115423
1740.22192394684	0.903072812167011
1742.06567394685	0.933805674817847
1743.90739269684	0.902837106591164
1745.75020519685	0.99394400205324
1747.59286144684	0.868946862663449
1749.43333019684	0.918688909918615
1751.27504894685	0.809319078708256
1753.11473644685	0.829808737865847
1754.95583019685	0.689353865314672
1756.79629894684	0.75168902456744
1758.63489269685	0.728649734119585
1760.47458019685	0.845335156936812
1762.31239269684	0.799318292522912
1764.15129894685	0.862855832198022
1765.98817394685	0.768175959846872
1767.82645519685	0.690934672974493
1769.66254894685	0.56954096497401
1771.49989269684	0.542638100137083
1773.33536144685	0.443789331747951
1775.17020519685	0.432367471210227
1777.00645519685	0.372737488361224
1778.84067394684	0.381632873306785
1780.67598644685	0.294645740802991
1782.50942394685	0.273072981183532
1784.34239269685	0.148141246757689
1786.17661144684	0.125997705189093
1788.00879894684	-0.0500699028607414
1789.84051769684	-0.141680237686614
1791.67364269685	-0.261622202379613
1793.50458019685	-0.228636279664272
1795.33520519684	-0.425680742863619
1797.16536144685	-0.485608967424639
1798.99692394684	-0.575059213556756
