# Supplementary material for: Intraoperative rapid assessment of the deep muscle surgical margin of tongue squamous cell carcinoma via Raman spectroscopy
Source: Front Bioeng Biotechnol. 2024 Oct 8;12:1480279. doi: 10.3389/fbioe.2024.1480279 (PMC11493737; doi:10.3389/fbioe.2024.1480279)
Supplement: Supplementary file 4 [file DataSheet2.ZIP › Pathological grading corresponding to Raman spectroscopic data/Results of pathological grading/MDSCC/4-1-4_Raman.txt]

process from Raman raw data on 2022/8/8 10:36:45
601.541728634347	0.633072154330478
603.653017696848	0.502440385855323
605.76571300935	0.486164201296901
607.876025509344	0.42648221741274
609.985830196845	0.534444294484501
612.095166134346	0.550901043344737
614.203994259347	0.711585782981473
616.314228634346	0.737773292247169
618.422119259347	0.833006923544076
620.529502071848	0.783584367801552
622.636377071845	0.808847551829189
624.742783321846	0.671347006375015
626.848681759348	0.693946018472445
628.954111446845	0.617105092587195
631.060908321848	0.657750394875563
633.165361446845	0.589626443889131
635.269345821845	0.635638170938364
637.372783321851	0.568600245306726
639.475791134348	0.520220291760324
641.578291134349	0.338902964955395
643.680283321846	0.28702009912783
645.781806759347	0.0977320956054655
647.882861446848	-0.0015592403492235
649.983408321845	-0.148680681744139
652.083486446845	-0.141061865061261
654.183056759346	-0.254939574432399
656.282158321847	-0.135433471334636
658.380752071844	-0.178420351082195
660.478877071844	-0.134489899954531
662.576533321844	-0.200390375512654
664.673642696845	-0.161377135625543
666.770361446845	-0.2896542662115
668.864658321847	-0.265384112634337
670.960361446843	-0.302267954363828
673.05559582185	-0.275564132254686
675.150283321847	-0.368138016631406
677.244502071844	-0.316220854981765
679.338330196846	-0.420273928405152
681.431611446846	-0.404669674736738
683.522470821845	-0.40974526743571
685.614814571843	-0.32382715032233
687.706611446847	-0.374796741258365
689.798017696849	-0.267688359534276
691.888877071844	-0.24890442683656
693.977392696845	-0.130364455220388
696.067236446848	-0.153467415212589
698.156689571846	-0.133675990239709
700.243720821847	-0.174170333688892
702.332158321846	-0.116496251777704
704.420127071848	-0.183370052925198
706.507627071849	-0.0652201782051804
708.592783321848	0.0583176988260163
710.679345821845	0.196869694369241
712.765361446844	0.162073032940583
714.849033321847	0.218979358166308
716.934111446848	0.169784006376915
719.016845821847	0.186334907601776
721.100986446847	0.109256891621499
723.184658321847	0.13361472300835
725.265908321846	0.071066707755449
727.348642696845	0.0802207941580093
729.428955196847	0.00389221299968767
731.510673946843	0.0608514997991279
733.590048946844	0.0868781768845963
735.670830196843	0.25607538213572
737.749267696847	0.404483070216827
739.829033321847	0.713057024141165
741.906533321846	0.940511414175262
743.985361446848	1.21711468276644
746.061923946847	1.23878139502412
748.139814571845	1.23756957029042
750.215361446848	1.04389728679996
752.292236446843	0.849349031024047
754.366845821845	0.599440129983066
756.440986446847	0.48089000528887
758.516533321843	0.302644544950255
760.589658321845	0.269109055999621
762.664189571846	0.175960717236364
764.736455196849	0.134018901534233
766.808173946843	0.062505675961944
768.881298946846	0.131963264501707
770.952080196847	0.0349647340456443
773.022392696847	0.0638155365804494
775.092236446842	0.039246954025117
777.163486446847	0.13712397377671
779.232314571844	0.0307135307088515
781.300752071846	0.054344322896668
783.368720821843	-0.0181092209923008
785.438017696848	-0.0149292915994295
787.504970821843	-0.161364671593986
789.571533321847	-0.0387138767238184
791.637548946848	-0.144789292964361
793.704970821847	-0.103119853223177
795.770048946844	-0.184360538244732
797.834658321844	-0.124747021665115
799.898798946848	-0.235248116542436
801.962470821847	-0.0962326437372383
804.025673946846	-0.0939494318985226
806.088408321844	0.00395268255206815
808.150673946846	0.00696485543511471
810.214267696847	0.124783925278308
812.275595821844	0.134619584865504
814.336455196844	0.217668724904513
816.396767696846	0.289725709751792
818.456689571845	0.447535180587948
820.516142696844	0.47457148360283
822.575048946845	0.541398968352354
824.633564571846	0.507212236531586
826.691533321846	0.543158872634734
828.749033321848	0.459106707978236
830.806142696849	0.434923555910927
832.862705196847	0.362686993712799
834.918877071847	0.451241559172985
836.974502071844	0.419284824443082
839.027861446848	0.51525972841651
841.082548946848	0.626507042038924
843.136767696844	0.907962894951964
845.190517696847	0.97505830578001
847.243877071847	1.12709100878439
849.296689571845	1.19993855924614
851.349033321847	1.23691867875112
853.400908321848	1.05714235611777
855.450517696845	1.01325613781466
857.501455196845	0.911879914780457
859.551923946849	0.829930170809035
861.602002071846	0.738174573684375
863.649658321843	0.729399698091129
865.698798946843	0.670401865914386
867.747392696845	0.684417598374694
869.795517696846	0.587384531986061
871.841377071847	0.625449508200774
873.888564571844	0.57145164535379
875.935361446845	0.583824424597395
877.981611446849	0.425925353692747
880.025595821848	0.461198100417732
882.07090832185	0.341091435156926
884.115752071848	0.340352275499214
886.158408321844	0.311924368170281
888.202314571849	0.451982862218841
890.243955196845	0.384277712698633
892.287002071847	0.420503972572334
894.329502071847	0.411725340308521
896.369736446846	0.370655693234767
898.411377071847	0.207999857639521
900.450673946845	0.230298040240996
902.491377071845	0.119091603764218
904.529736446846	0.0732308702642115
906.569502071849	8.70618279691371E-05
908.607002071847	0.0571872824143611
910.645752071847	-0.00251739768117432
912.682314571848	0.0848102440238279
914.720205196849	0.0626011523403349
916.755830196846	0.18265929999086
918.792783321849	0.212562185228307
920.827470821849	0.312033869196227
922.861689571848	0.288588452184825
924.89723644685	0.428609931779647
926.930517696845	0.47035249210407
928.965205196844	0.531540018888677
930.997548946845	0.519833447803563
933.029423946846	0.680313389149745
935.062705196844	0.606350359544706
937.093720821846	0.650842062532263
939.124189571845	0.613695704822732
941.156064571845	0.666748383049367
943.185673946846	0.590207896906151
945.214814571846	0.682738032196596
947.243486446845	0.656739450160387
949.273486446844	0.767955838443044
951.301220821846	0.757751763332209
953.328564571846	0.808767567139626
955.355361446847	0.777210579003196
957.383564571843	0.806927706274365
959.409423946847	0.742100303019754
961.434892696845	0.80494527447064
963.459892696847	0.740136577331612
965.484423946844	0.748864812796853
967.508486446844	0.699960575450348
969.533877071844	0.740617358677497
971.557080196846	0.640106570839663
973.579736446845	0.687258406889725
975.602002071846	0.609986730004209
977.623720821848	0.583148807883845
979.645048946848	0.52632848909272
981.665908321847	0.59265967555686
983.686298946846	0.572202909539101
985.706220821845	0.723418726816647
987.725752071845	0.784974301654842
989.744736446846	0.94377686673667
991.763330196845	1.16923022818349
993.781377071846	1.7473116067668
995.799033321848	2.35503479487164
997.816220821845	2.91654364520585
999.833017696848	3.01723529238808
1001.84926769685	2.91103693312036
1003.86512707184	2.3234023329961
1005.88043957185	1.66804867650632
1007.89536144684	1.0014797161258
1009.90801769685	0.590826470251244
1011.92200207184	0.24493498683438
1013.93551769685	0.0875729139911243
1015.94864269685	-0.157332664751067
1017.96129894685	-0.294047958697774
1019.97340832184	-0.39611918343283
1021.98333019684	-0.350015428690369
1023.99465832184	-0.362560684738128
1026.00543957185	-0.344470626127332
1028.01575207185	-0.386238206604247
1030.02387707185	-0.366619191567594
1032.03333019685	-0.515054225249855
1034.04231457185	-0.6201557265519
1036.05083019684	-0.697933317235226
1038.05715832185	-0.706152800179865
1040.06473644685	-0.791481463467363
1042.07192394685	-0.801798473801
1044.07684582184	-0.882402954542073
1046.08309582185	-0.867058897387182
1048.08895519684	-0.967902143320487
1050.09254894685	-0.934601850825629
1052.09739269685	-0.979878643784588
1054.10004894685	-0.912744612215022
1056.10411144685	-0.997553721129577
1058.10762707185	-0.910821806832161
1060.10895519685	-0.932818152871334
1062.11161144685	-0.794293348864244
1064.11200207184	-0.826842873788024
1066.11372082185	-0.658300652928773
1068.11325207184	-0.636695559557324
1070.11403332184	-0.485934795400709
1072.11270519684	-0.507383980467267
1074.11262707185	-0.354056944250686
1076.11028332185	-0.389052650973639
1078.10934582185	-0.289308309316283
1080.10614269685	-0.293776230292053
1082.10247082185	-0.16463322489588
1084.10012707185	-0.169856070951084
1086.09559582185	-0.0729338537742308
1088.09239269685	-0.103207015256345
1090.08692394685	-0.0684013454947205
1092.08106457184	-0.099636981653191
1094.07645519685	-0.0339539835507594
1096.06965832185	-0.0676849157339063
1098.06239269684	0.0289167924856883
1100.05653332185	0.0432710603595012
1102.04833019685	0.0885786203098746
1104.03973644684	-0.0567839754071997
1106.03075207185	-0.0248065541688334
1108.02301769685	-0.0331991403998018
1110.01309582184	0.0419955052701653
1112.00270519685	0.0697339913936048
1113.99184582185	0.324186466477329
1115.98231457185	0.49115624745474
1117.97059582184	0.751763796760571
1119.95840832185	0.942745748173678
1121.94583019684	1.21826888927978
1123.93278332184	1.32094668036871
1125.91926769685	1.3630892364842
1127.90708019684	1.20015992045492
1129.89262707185	1.04391234320062
1131.87778332184	0.783226507396137
1133.86247082184	0.693625842828027
1135.84668957184	0.555520436985205
1137.83051769685	0.603997038060157
1139.81387707185	0.693139057642952
1141.79684582185	1.02168323424368
1143.77926769685	1.40914629934974
1145.76129894685	2.11516164862846
1147.74286144684	2.85686266952263
1149.72403332184	3.72483608134564
1151.70473644685	4.27302525952584
1153.68497082185	4.45139024274707
1155.66473644685	4.10383106432874
1157.64411144684	3.56360442461576
1159.62301769685	2.74394367511894
1161.60145519684	2.09701883314676
1163.57778332185	1.55161975111224
1165.55536144684	1.39027341650501
1167.53247082185	1.13505301076191
1169.50918957185	1.01929520617253
1171.48543957184	0.795493318703905
1173.46122082185	0.706827333964469
1175.43661144685	0.383673910376842
1177.40973644685	0.261382736617406
1179.38418957185	0.107110987490188
1181.35825207185	0.105561712464066
1183.33184582185	-0.0036118076169771
1185.30325207185	0.106353395473405
1187.27598644685	0.101627911261033
1189.24825207184	0.196318030821516
1191.22004894685	0.0990936930283794
1193.18965832185	0.171187791014518
1195.16059582185	0.140391005410521
1197.13114269685	0.233746234506981
1199.09942394685	0.235392946665598
1201.06903332184	0.377848574077234
1203.03645519685	0.43601216520122
1205.00520519685	0.496874512163544
1206.97356457184	0.422958420728861
1208.93965832184	0.418613262287352
1210.90708019685	0.336166581459935
1212.87223644684	0.35208057806085
1214.83879894685	0.346709530716993
1216.80489269684	0.427292774984778
1218.76879894685	0.49141296912569
1220.73403332185	0.669561075489611
1222.69708019685	0.711715829709874
1224.66137707184	0.807351541635853
1226.62356457185	0.85931027257314
1228.58528332185	0.983772408165976
1230.54833019685	0.958601763809014
1232.50911144685	1.05273023249165
1234.47129894684	1.08591230384172
1236.43122082184	1.22606311820041
1238.39254894684	1.18219720412864
1240.35161144684	1.33247964419826
1242.31028332185	1.36896095809041
1244.27020519684	1.44728161348641
1246.22801769685	1.4613034006116
1248.18536144685	1.53146676596205
1250.14395519685	1.43683889027182
1252.10043957185	1.47224148877578
1254.05645519685	1.43181502351058
1256.01208019685	1.3863059716067
1257.96895519685	1.37974483313943
1259.92372082184	1.48338322855386
1261.87793957184	1.45477493619228
1263.83184582185	1.51618981977043
1265.78700207185	1.53465169222608
1267.73997082184	1.5884253823875
1269.69247082185	1.50321808882757
1271.64458019685	1.52842625422491
1273.59629894685	1.47256961366688
1275.54754894684	1.49124119289172
1277.49833019685	1.41513071666131
1279.45043957185	1.44133212698327
1281.40036144685	1.41797340823291
1283.34989269685	1.51646848697075
1285.29895519685	1.5063103642662
1287.24754894685	1.61726874193363
1289.19575207184	1.64848002392341
1291.14356457184	1.79775390369829
1293.09083019684	1.84291665584209
1295.03778332185	2.00710808543022
1296.98426769685	2.14644445774093
1298.93028332185	2.34492544739985
1300.87583019684	2.33707072455982
1302.82106457185	2.43972337108258
1304.76575207185	2.35872292439737
1306.71004894685	2.28455245755751
1308.65395519685	2.16797162325824
1310.59739269684	2.1629233610976
1312.53864269685	2.00197972336878
1314.48129894685	2.03377894719631
1316.42333019685	1.86898624318914
1318.36504894685	1.84672807675554
1320.30629894685	1.70450065619622
1322.24723644684	1.73543702084413
1324.18583019685	1.62457235573865
1326.12583019684	1.7613883024527
1328.06536144685	1.77295345517936
1330.00458019684	1.92281083570052
1331.94145519685	1.94627561527355
1333.87973644684	2.09873941246403
1335.81770519685	2.08049422352124
1337.75504894684	2.10417280071169
1339.69020519685	1.93890056011168
1341.62676769685	1.8284956677079
1343.56301769685	1.57411010990768
1345.49692394684	1.42406905081756
1347.43223644684	1.15954403861684
1349.36692394685	1.10068022648215
1351.29973644684	0.958909857433582
1353.23364269684	0.913027363094329
1355.16551769685	0.731324009181805
1357.09864269684	0.714921026969591
1359.02958019685	0.635252869336625
1360.96176769684	0.641014148246484
1362.89364269684	0.613980265743464
1364.82333019684	0.73751982626942
1366.75426769685	0.727477384858446
1368.68301769685	0.728887447979162
1370.61317394685	0.607157936280345
1372.54114269685	0.582139974298514
1374.46864269684	0.358640564794314
1376.39754894685	0.243040071338925
1378.32426769684	0.0401796688882143
1380.25223644685	0.0485737497916716
1382.17801769685	-0.0227430676455356
1384.10348644685	0.134049548568214
1386.03020519684	0.172475073739236
1387.95473644685	0.36036818784288
1389.88051769685	0.383633140258098
1391.80426769685	0.486168052528512
1393.72754894684	0.451156375201947
1395.65036144684	0.504857572985344
1397.57458019684	0.391131803677069
1399.49661144685	0.378270502241037
1401.41817394684	0.30056044301125
1403.34098644684	0.249868329920218
1405.26176769685	0.106282465511413
1407.18208019684	0.170616174838301
1409.10192394684	0.115128895177577
1411.02145519685	0.170153439999467
1412.94223644685	0.180963015612576
1414.86083019685	0.378372706501722
1416.77895519685	0.417749114817582
1418.69676769685	0.535665031098517
1420.61411144684	0.555316493121012
1422.53098644684	0.730472911237285
1424.44754894685	0.782617058349445
1426.36364269685	0.92950496667217
1428.27926769685	1.09728603515182
1430.19442394684	1.34819965900326
1432.11098644685	1.5849955183063
1434.02536144685	1.82224575038043
1435.93926769685	2.04161669574592
1437.85286144685	2.28054108478528
1439.76598644685	2.40976493887644
1441.67692394684	2.52409083504207
1443.58926769684	2.60494510504472
1445.50114269685	2.66623694255858
1447.41254894685	2.57157570921132
1449.32364269685	2.49242409726011
1451.23411144685	2.35106478973185
1453.14426769685	2.15195380297115
1455.05411144685	1.93702047531551
1456.96333019685	1.84027749602095
1458.87223644684	1.63147085299016
1460.77911144685	1.41157339264203
1462.68723644685	1.17712412070193
1464.59473644685	0.949092541224331
1466.50208019685	0.585277909563388
1468.40879894685	0.362149617456595
1470.31348644685	0.103027293269122
1472.21958019684	-0.0718871207605218
1474.12504894684	-0.262047247424277
1476.03020519685	-0.315487189673433
1477.93317394684	-0.501167084027713
1479.83754894685	-0.639922019363496
1481.74129894685	-0.804285450547781
1483.64317394684	-0.903594269188687
1485.54614269684	-1.05429693754465
1487.44879894685	-1.08893368600809
1489.34926769685	-1.1157443965169
1491.25114269684	-1.05944470550551
1493.15067394685	-1.07612359308345
1495.05161144685	-0.964613626400251
1496.95223644685	-0.883391394532396
1498.85067394685	-0.639796546884043
1500.75036144684	-0.481828452116332
1502.64786144684	-0.208619122831323
1504.54676769685	0.111395102082867
1506.44348644685	0.610259160610241
1508.34161144685	0.942856500143449
1510.23739269685	1.52495904661816
1512.13473644685	1.99233646200807
1514.02973644685	2.46571767104862
1515.92442394685	2.70919368809462
1517.82036144684	3.00803568579514
1519.71426769685	3.00031573336082
1521.60926769685	2.98605691303862
1523.50239269685	2.59587787336383
1525.39489269684	2.20793337299199
1527.28879894685	1.64666384987092
1529.18051769685	1.14815554892547
1531.07192394684	0.577295763620498
1532.96458019684	0.231655218787012
1534.85504894684	-0.101686314986978
1536.74520519685	-0.205111747148493
1538.63489269685	-0.362335032808147
1540.52583019685	-0.333212539352701
1542.41473644685	-0.285950889217247
1544.30317394685	-0.0353895293121127
1546.19114269684	0.244420725871805
1548.07879894684	0.914542165678114
1549.96770519685	1.29323495924007
1551.85442394685	1.42281999660145
1553.74083019684	1.3093337153274
1555.62692394685	1.12800526632941
1557.51239269684	0.604767645772398
1559.39754894685	0.349206174780136
1561.28223644684	0.266556931670436
1563.16661144685	0.358442129759879
1565.05051769685	0.37362785399344
1566.93567394685	0.54408672314247
1568.81879894685	0.623333910348833
1570.70145519685	0.906829053375958
1572.58379894684	1.08371431590425
1574.46551769684	1.42278278632187
1576.34708019685	1.67252264446086
1578.22629894684	2.0349309756152
1580.10692394685	2.19673900466779
1581.98723644685	2.38937275354556
1583.86692394685	2.30645536733883
1585.74645519685	2.25033490134194
1587.62536144684	2.06468153876884
1589.50395519685	1.98620032811147
1591.38208019684	1.82398741050932
1593.25989269685	1.83106483467384
1595.13551769685	1.81315650060313
1597.01239269685	1.93557610019832
1598.88895519685	1.89446331182535
1600.76504894685	1.96689430070444
1602.64067394684	1.91637816109798
1604.51442394685	1.95221796471498
1606.38926769685	1.82744779793788
1608.26364269685	1.89069775239093
1610.13770519684	1.9522497765536
1612.00973644685	2.08871149741384
1613.88301769684	2.04885206779676
1615.75583019685	2.09372903954784
1617.62661144685	1.99034317789645
1619.49864269685	1.94897307486346
1621.37020519685	1.84673656160138
1623.23973644685	1.85718466639673
1625.11051769685	1.86029540497566
1626.97926769685	2.02658904657991
1628.84926769685	2.11247321401618
1630.71879894684	2.32700622214847
1632.58629894684	2.52434955449644
1634.45504894685	2.76847023135801
1636.32176769685	2.82851949723613
1638.18973644685	2.9643139618793
1640.05567394685	2.98908527233215
1641.92270519685	3.10209691315103
1643.78786144685	3.13030636621716
1645.65254894684	3.29991712109862
1647.51833019684	3.2968449779703
1649.38223644685	3.41284798641499
1651.24739269685	3.35551857566492
1653.11036144684	3.3334072131243
1654.97301769684	3.15869488705803
1656.83692394685	3.11016682746856
1658.69879894684	2.91010680356649
1660.56176769685	2.75350620772801
1662.42286144684	2.53882447258553
1664.28348644685	2.48940412778038
1666.14364269684	2.27242417650413
1668.00504894685	2.16280176416836
1669.86442394684	2.02526202257189
1671.72348644684	1.90926218129914
1673.58208019684	1.71122867447733
1675.44192394684	1.62304813376548
1677.29973644685	1.4867966371026
1679.15708019684	1.37762841386825
1681.01411144685	1.27484492432103
1682.87067394685	1.1782726472662
1684.72676769685	1.08276056027731
1686.58426769685	1.02138693617587
1688.43958019685	0.876814435061277
1690.29458019685	0.777651433544065
1692.14911144685	0.691634457612793
1694.00317394684	0.496332472353032
1695.85692394685	0.273046819917823
1697.71036144685	0.228136422614995
1699.56333019685	0.106797845888252
1701.41583019685	0.023120044872087
1703.26801769685	0.0230743004725866
1705.11973644685	0.0488872089456436
1706.97114269684	-0.0600399799498916
1708.82208019685	-0.146030648996827
1710.67254894684	-0.296575855168186
1712.52270519685	-0.367574395946093
1714.37239269685	-0.533419621740592
1716.22176769685	-0.592530362064309
1718.07067394685	-0.666019945321949
1719.91754894684	-0.61905151018783
1721.76583019684	-0.703697462655441
1723.61348644685	-0.613697705578971
1725.46083019685	-0.565918942973525
1727.30770519684	-0.426604446241214
1729.15270519685	-0.378234522443108
1730.99879894684	-0.142899549557029
1732.84458019684	-0.0373000117023423
1734.68989269685	0.0542208671186302
1736.53317394685	0.085971217749119
1738.37770519685	0.216753718170992
1740.22192394684	0.176776302687671
1742.06567394685	0.177745796416787
1743.90739269684	0.22458092061683
1745.75020519685	0.313991085854241
1747.59286144684	0.200768832452241
1749.43333019684	0.255537327161932
1751.27504894685	0.225279015430488
1753.11473644685	0.210481518430839
1754.95583019685	0.131076546119402
1756.79629894684	0.237947597637572
1758.63489269685	0.211558458502736
1760.47458019685	0.275724108491261
1762.31239269684	0.322767586771903
1764.15129894685	0.365143257996095
1765.98817394685	0.332762942726163
1767.82645519685	0.339365867462107
1769.66254894685	0.304739018624105
1771.49989269684	0.267050942322584
1773.33536144685	0.255894718905267
1775.17020519685	0.300283627053943
1777.00645519685	0.255959044132794
1778.84067394684	0.24028158141931
1780.67598644685	0.181654482422971
1782.50942394685	0.195054238781864
1784.34239269685	0.0906151029664954
1786.17661144684	0.12070398220564
1788.00879894684	0.0427350522320182
1789.84051769684	0.0201837502930289
1791.67364269685	-0.0916620205509275
1793.50458019685	-0.0533101695599498
1795.33520519684	-0.139872637386958
1797.16536144685	-0.148954670118087
1798.99692394684	-0.197191743450048
