# Supplementary material for: Intraoperative rapid assessment of the deep muscle surgical margin of tongue squamous cell carcinoma via Raman spectroscopy
Source: Front Bioeng Biotechnol. 2024 Oct 8;12:1480279. doi: 10.3389/fbioe.2024.1480279 (PMC11493737; doi:10.3389/fbioe.2024.1480279)
Supplement: Supplementary file 4 [file DataSheet2.ZIP › Pathological grading corresponding to Raman spectroscopic data/Results of pathological grading/MDSCC/4-2-1_Raman.txt]

process from Raman raw data on 2022/8/8 10:36:45
601.541728634347	0.208354399525518
603.653017696848	0.10864737800199
605.76571300935	0.0828153198379198
607.876025509344	0.0311476017259338
609.985830196845	0.134051945969958
612.095166134346	0.12258773839693
614.203994259347	0.253266792545674
616.314228634346	0.256289787669459
618.422119259347	0.35411457785716
620.529502071848	0.312534418006834
622.636377071845	0.374089905513188
624.742783321846	0.28393040258311
626.848681759348	0.361747732823233
628.954111446845	0.317171250657196
631.060908321848	0.288063152734992
633.165361446845	0.212041915016954
635.269345821845	0.251078621329469
637.372783321851	0.125246353924553
639.475791134348	0.0354119497360728
641.578291134349	-0.0796915084926297
643.680283321846	-0.0867534346669174
645.781806759347	-0.245254505061183
647.882861446848	-0.284634143852827
649.983408321845	-0.314750509740179
652.083486446845	-0.259814290313699
654.183056759346	-0.351003641164255
656.282158321847	-0.271389257381202
658.380752071844	-0.270289291480367
660.478877071844	-0.199454446007366
662.576533321844	-0.232624152735042
664.673642696845	-0.204345274722925
666.770361446845	-0.277882380276765
668.864658321847	-0.237787837613524
670.960361446843	-0.316687373727348
673.05559582185	-0.256248627168276
675.150283321847	-0.300018440746356
677.244502071844	-0.218388839002642
679.338330196846	-0.282701867852097
681.431611446846	-0.233241762723765
683.522470821845	-0.243345177375176
685.614814571843	-0.146092208922482
687.706611446847	-0.197874412562811
689.798017696849	-0.0948964800777219
691.888877071844	-0.0946226021829659
693.977392696845	-0.00661148370437559
696.067236446848	-0.0344565476468404
698.156689571846	-0.0319392791314215
700.243720821847	-0.0677901136479306
702.332158321846	-0.00688847238481571
704.420127071848	-0.0812602051204863
706.507627071849	-0.0162047659988218
708.592783321848	0.0751625725639542
710.679345821845	0.143874103404329
712.765361446844	0.0898371208061235
714.849033321847	0.10931401728007
716.934111446848	0.0844263964371805
719.016845821847	0.116843960461608
721.100986446847	0.0831078579480504
723.184658321847	0.127073264740062
725.265908321846	0.128248516329904
727.348642696845	0.164608665906542
729.428955196847	0.141089960664146
731.510673946843	0.19265971472268
733.590048946844	0.244529187231393
735.670830196843	0.395067961374451
737.749267696847	0.489767733386515
739.829033321847	0.714280390973641
741.906533321846	0.874882580575303
743.985361446848	1.05105850231777
746.061923946847	1.01176521487548
748.139814571845	1.01767650370567
750.215361446848	0.893952602774505
752.292236446843	0.788684128650488
754.366845821845	0.636228954647009
756.440986446847	0.621533975261855
758.516533321843	0.5153928965197
760.589658321845	0.444192545748507
762.664189571846	0.37071693117295
764.736455196849	0.376037710020768
766.808173946843	0.301324069342343
768.881298946846	0.347346400519456
770.952080196847	0.288979773756438
773.022392696847	0.30794747350248
775.092236446842	0.245570010477763
777.163486446847	0.337170158563424
779.232314571844	0.221226624235214
781.300752071846	0.27077663138715
783.368720821843	0.2146435090865
785.438017696848	0.233682466811103
787.504970821843	0.107357350261253
789.571533321847	0.223487779933208
791.637548946848	0.124089948841373
793.704970821847	0.148292987615321
795.770048946844	0.0939843559033307
797.834658321844	0.16763612300656
799.898798946848	0.0834887877075516
801.962470821847	0.220152847807014
804.025673946846	0.217728800123552
806.088408321844	0.29509714049621
808.150673946846	0.266008363785033
810.214267696847	0.369006557262821
812.275595821844	0.317714937078676
814.336455196844	0.367947678917886
816.396767696846	0.318408172667944
818.456689571845	0.404791114311934
820.516142696844	0.333719887914384
822.575048946845	0.386557891982164
824.633564571846	0.351849796468201
826.691533321846	0.382021912185309
828.749033321848	0.297111813755436
830.806142696849	0.34776705969054
832.862705196847	0.344373980623772
834.918877071847	0.444657203817911
836.974502071844	0.454893072959209
839.027861446848	0.541556770168569
841.082548946848	0.560513596950102
843.136767696844	0.706571577881874
845.190517696847	0.643091190360508
847.243877071847	0.778569955727306
849.296689571845	0.79875425605556
851.349033321847	0.835431614406417
853.400908321848	0.70480250435989
855.450517696845	0.803805695890929
857.501455196845	0.764465147566284
859.551923946849	0.732859545505647
861.602002071846	0.701846379451155
863.649658321843	0.711783679713818
865.698798946843	0.618122824421988
867.747392696845	0.568201772027692
869.795517696846	0.48621800499879
871.841377071847	0.470310927794145
873.888564571844	0.355103204339173
875.935361446845	0.390141154060586
877.981611446849	0.291781244181124
880.025595821848	0.351680186735933
882.07090832185	0.246470016197463
884.115752071848	0.303910366021086
886.158408321844	0.18970815547101
888.202314571849	0.245930993306587
890.243955196845	0.125545357178197
892.287002071847	0.140689480645847
894.329502071847	0.0847394345076964
896.369736446846	0.0560225031026107
898.411377071847	-0.117543543021156
900.450673946845	-0.0728623845668892
902.491377071845	-0.157499593194729
904.529736446846	-0.145618543416532
906.569502071849	-0.192425115258885
908.607002071847	-0.115955436476696
910.645752071847	-0.184036523195232
912.682314571848	-0.151833378497173
914.720205196849	-0.203073311445394
916.755830196846	-0.109544924442105
918.792783321849	-0.0668388698961451
920.827470821849	0.0101965316299015
922.861689571848	0.0353111376243191
924.89723644685	0.131974524637826
926.930517696845	0.117468789449276
928.965205196844	0.164329487914046
930.997548946845	0.175725162578402
933.029423946846	0.344212233176933
935.062705196844	0.303536833754492
937.093720821846	0.381424832533895
939.124189571845	0.36335862710925
941.156064571845	0.423861043188765
943.185673946846	0.326608358178589
945.214814571846	0.417329663185114
947.243486446845	0.384415388284424
949.273486446844	0.416614293094767
951.301220821846	0.36637008014705
953.328564571846	0.426148450801861
955.355361446847	0.399606072158036
957.383564571843	0.484895196624905
959.409423946847	0.498846291286611
961.434892696845	0.589761659501931
963.459892696847	0.585744851518143
965.484423946844	0.684176289432259
967.508486446844	0.651436394454464
969.533877071844	0.709973284058805
971.557080196846	0.660998775697436
973.579736446845	0.710457336733128
975.602002071846	0.600143089669643
977.623720821848	0.631402751818484
979.645048946848	0.565720433361349
981.665908321847	0.589959700952704
983.686298946846	0.572200968799649
985.706220821845	0.678204650233596
987.725752071845	0.65707799060786
989.744736446846	0.781977733174074
991.763330196845	0.887277951928695
993.781377071846	1.17596539852775
995.799033321848	1.42817413513575
997.816220821845	1.71032774205844
999.833017696848	1.69993344446397
1001.84926769685	1.6167980105231
1003.86512707184	1.26331547914515
1005.88043957185	0.967392626565982
1007.89536144684	0.5261834802279
1009.90801769685	0.326025096870438
1011.92200207184	0.144600999780891
1013.93551769685	0.0721050019858467
1015.94864269685	-0.142035697394363
1017.96129894685	-0.158277502180141
1019.97340832184	-0.27193680768508
1021.98333019684	-0.255675835863002
1023.99465832184	-0.345331723414574
1026.00543957185	-0.305313918625785
1028.01575207185	-0.353835234422718
1030.02387707185	-0.328324495187303
1032.03333019685	-0.407636040016456
1034.04231457185	-0.404875529323959
1036.05083019684	-0.466712571145194
1038.05715832185	-0.46262579857256
1040.06473644685	-0.523546725026762
1042.07192394685	-0.49568726400517
1044.07684582184	-0.577729449555136
1046.08309582185	-0.536101547114811
1048.08895519684	-0.593922104921774
1050.09254894685	-0.539403006738155
1052.09739269685	-0.639689572904956
1054.10004894685	-0.596528856777894
1056.10411144685	-0.635289620157124
1058.10762707185	-0.557800446272921
1060.10895519685	-0.607192710897493
1062.11161144685	-0.481352210700436
1064.11200207184	-0.477369049896367
1066.11372082185	-0.427522458111866
1068.11325207184	-0.427255613803283
1070.11403332184	-0.330891419026017
1072.11270519684	-0.425279392222393
1074.11262707185	-0.353759352803451
1076.11028332185	-0.362684122553162
1078.10934582185	-0.264406745933854
1080.10614269685	-0.258353346661409
1082.10247082185	-0.076818650712994
1084.10012707185	-0.0889675588650789
1086.09559582185	0.0262275259319154
1088.09239269685	-0.0319603419551129
1090.08692394685	0.00992987836283987
1092.08106457184	-0.0480700399065483
1094.07645519685	0.0648813462212274
1096.06965832185	0.0194087649383619
1098.06239269684	0.0866104208597278
1100.05653332185	0.109617786567696
1102.04833019685	0.234198968335591
1104.03973644684	0.15238218875524
1106.03075207185	0.186197804966866
1108.02301769685	0.203176997513822
1110.01309582184	0.23301502979092
1112.00270519685	0.208039829390373
1113.99184582185	0.403011755472392
1115.98231457185	0.477585248185648
1117.97059582184	0.678469161291218
1119.95840832185	0.787411270579696
1121.94583019684	0.922828626360797
1123.93278332184	0.936824886294005
1125.91926769685	1.00293040480651
1127.90708019684	0.839449395227831
1129.89262707185	0.754024455038319
1131.87778332184	0.62524651866562
1133.86247082184	0.563409247836404
1135.84668957184	0.441972993036501
1137.83051769685	0.512544785824417
1139.81387707185	0.52963829023912
1141.79684582185	0.662710533312264
1143.77926769685	0.837338503163124
1145.76129894685	1.18759590268229
1147.74286144684	1.43709639880711
1149.72403332184	1.82869700964363
1151.70473644685	2.04196140352528
1153.68497082185	2.10572992395441
1155.66473644685	1.90708291364811
1157.64411144684	1.74744738201025
1159.62301769685	1.41519699998543
1161.60145519684	1.20044210798571
1163.57778332185	0.98214311423294
1165.55536144684	1.00568691041229
1167.53247082185	0.87406721026818
1169.50918957185	0.828891010584016
1171.48543957184	0.650241985887988
1173.46122082185	0.583260472002024
1175.43661144685	0.335283459582683
1177.40973644685	0.232391574714114
1179.38418957185	0.0838912796680233
1181.35825207185	0.092286480154371
1183.33184582185	-0.00947914613826129
1185.30325207185	0.0402184439935809
1187.27598644685	0.0164688316875754
1189.24825207184	0.0678393814811216
1191.22004894685	0.0177304223820158
1193.18965832185	0.0437460978312458
1195.16059582185	-0.000554226322606155
1197.13114269685	0.0950235630327256
1199.09942394685	0.0852503955628379
1201.06903332184	0.229172125168191
1203.03645519685	0.302610237170512
1205.00520519685	0.377143840947525
1206.97356457184	0.326527170361743
1208.93965832184	0.427491281217357
1210.90708019685	0.338571773745912
1212.87223644684	0.37034373752283
1214.83879894685	0.398489308121356
1216.80489269684	0.584099566611911
1218.76879894685	0.627998952354432
1220.73403332185	0.842936193137149
1222.69708019685	0.919633236853031
1224.66137707184	1.03995209343816
1226.62356457185	1.05934805360727
1228.58528332185	1.16771063878809
1230.54833019685	1.1321925409774
1232.50911144685	1.26227929460461
1234.47129894684	1.29513257175739
1236.43122082184	1.42432136403684
1238.39254894684	1.45636725764376
1240.35161144684	1.5814993261217
1242.31028332185	1.57969681494933
1244.27020519684	1.68526902959169
1246.22801769685	1.6085016401
1248.18536144685	1.64163397066784
1250.14395519685	1.58452189236505
1252.10043957185	1.60279117906254
1254.05645519685	1.53793110067861
1256.01208019685	1.54121857541946
1257.96895519685	1.46946278758949
1259.92372082184	1.54708964241064
1261.87793957184	1.49709172893219
1263.83184582185	1.54223918430918
1265.78700207185	1.51051451631508
1267.73997082184	1.54500714358815
1269.69247082185	1.40145281355314
1271.64458019685	1.46531843297905
1273.59629894685	1.36970429739591
1275.54754894684	1.40847409447161
1277.49833019685	1.37926812035079
1279.45043957185	1.40896860711271
1281.40036144685	1.30616856729128
1283.34989269685	1.35261024416613
1285.29895519685	1.2800373251354
1287.24754894685	1.33560010282235
1289.19575207184	1.32273547210519
1291.14356457184	1.45875372249634
1293.09083019684	1.47194193914095
1295.03778332185	1.60616021745915
1296.98426769685	1.65491564178873
1298.93028332185	1.84628850057632
1300.87583019684	1.81174908155944
1302.82106457185	1.97936087034225
1304.76575207185	1.88894435393857
1306.71004894685	1.90687301611391
1308.65395519685	1.79138714043458
1310.59739269684	1.81249041239676
1312.53864269685	1.63099798167016
1314.48129894685	1.64204360150001
1316.42333019685	1.50497602344385
1318.36504894685	1.47985191449953
1320.30629894685	1.36200836238243
1322.24723644684	1.37900883721974
1324.18583019685	1.35186215628491
1326.12583019684	1.42198514849534
1328.06536144685	1.42209981237394
1330.00458019684	1.57100961250464
1331.94145519685	1.60797339925921
1333.87973644684	1.76138793214915
1335.81770519685	1.75881842611813
1337.75504894684	1.82481878479729
1339.69020519685	1.714107442889
1341.62676769685	1.64107791366985
1343.56301769685	1.48806543684054
1345.49692394684	1.41436890980458
1347.43223644684	1.23870499087602
1349.36692394685	1.19497257259468
1351.29973644684	1.13667647683386
1353.23364269684	1.13852741867572
1355.16551769685	1.05802204680572
1357.09864269684	1.06857742054808
1359.02958019685	1.08583384247271
1360.96176769684	1.12462153548566
1362.89364269684	1.08673896449548
1364.82333019684	1.20438824899409
1366.75426769685	1.22582958907316
1368.68301769685	1.20703331871215
1370.61317394685	1.13200280312347
1372.54114269685	1.17150520713147
1374.46864269684	1.03973575281924
1376.39754894685	0.940002830793503
1378.32426769684	0.783883617027328
1380.25223644685	0.75464827472743
1382.17801769685	0.619907162333476
1384.10348644685	0.672968665921246
1386.03020519684	0.719644812970955
1387.95473644685	0.868555965494664
1389.88051769685	0.908012274222841
1391.80426769685	1.02329727821083
1393.72754894684	1.02171300224288
1395.65036144684	1.06591970054342
1397.57458019684	0.985965752392303
1399.49661144685	1.02239833760501
1401.41817394684	0.92386265626655
1403.34098644684	0.886833912325926
1405.26176769685	0.728825631484597
1407.18208019684	0.739699837619781
1409.10192394684	0.632296780460678
1411.02145519685	0.683739887303119
1412.94223644685	0.659351191845531
1414.86083019685	0.848751018671493
1416.77895519685	0.847294575389725
1418.69676769685	0.964995287805607
1420.61411144684	0.94876022313511
1422.53098644684	1.0848996266553
1424.44754894685	1.08637692328958
1426.36364269685	1.2092091774762
1428.27926769685	1.23670663260566
1430.19442394684	1.37521953142232
1432.11098644685	1.42801629909772
1434.02536144685	1.55530399879424
1435.93926769685	1.61693786772645
1437.85286144685	1.74058132947016
1439.76598644685	1.80073144128531
1441.67692394684	1.8737834137178
1443.58926769684	1.8668307208757
1445.50114269685	1.96802539410959
1447.41254894685	1.89835767055689
1449.32364269685	1.90913097346044
1451.23411144685	1.86254916582405
1453.14426769685	1.75742885703548
1455.05411144685	1.5327902837023
1456.96333019685	1.47870730311541
1458.87223644684	1.27870652679732
1460.77911144685	1.09437309041252
1462.68723644685	0.929064227075742
1464.59473644685	0.835131884794407
1466.50208019685	0.593905871626163
1468.40879894685	0.401346840814995
1470.31348644685	0.215046266530067
1472.21958019684	0.0774046564565083
1474.12504894684	-0.106599284888176
1476.03020519685	-0.171748937441805
1477.93317394684	-0.289232450752479
1479.83754894685	-0.420126046621249
1481.74129894685	-0.509221067746978
1483.64317394684	-0.522622900477614
1485.54614269684	-0.637010506546972
1487.44879894685	-0.631182460186267
1489.34926769685	-0.652446984120388
1491.25114269684	-0.63779017093097
1493.15067394685	-0.725298709828081
1495.05161144685	-0.673555442764609
1496.95223644685	-0.701015401938037
1498.85067394685	-0.527346877228126
1500.75036144684	-0.462549052197232
1502.64786144684	-0.319132328969715
1504.54676769685	-0.258872629667167
1506.44348644685	-0.0403336187513901
1508.34161144685	0.0112588342463482
1510.23739269685	0.202857792647109
1512.13473644685	0.340203873075751
1514.02973644685	0.553716863661293
1515.92442394685	0.617568798047216
1517.82036144684	0.713432110478749
1519.71426769685	0.645769376166839
1521.60926769685	0.588825254134179
1523.50239269685	0.445348710466163
1525.39489269684	0.329875736487139
1527.28879894685	0.148218508230627
1529.18051769685	0.0255130018192347
1531.07192394684	-0.175821844560517
1532.96458019684	-0.231783490622405
1534.85504894684	-0.344082829728222
1536.74520519685	-0.349850874673223
1538.63489269685	-0.327230650341477
1540.52583019685	-0.182516324998062
1542.41473644685	-0.119415684231086
1544.30317394685	0.115163848830548
1546.19114269684	0.473042479626827
1548.07879894684	1.06620365783121
1549.96770519685	1.49394005681154
1551.85442394685	1.63520047662615
1553.74083019684	1.53445406320415
1555.62692394685	1.34375102404479
1557.51239269684	0.846705060134951
1559.39754894685	0.561912877279042
1561.28223644684	0.446321425012229
1563.16661144685	0.574924161762169
1565.05051769685	0.593788032581045
1566.93567394685	0.752899114708612
1568.81879894685	0.788229133568819
1570.70145519685	0.987500886042994
1572.58379894684	1.12542783663372
1574.46551769684	1.44034365000675
1576.34708019685	1.6916783290975
1578.22629894684	2.03557626488433
1580.10692394685	2.26266617165476
1581.98723644685	2.412872271998
1583.86692394685	2.38127820923913
1585.74645519685	2.39027401173539
1587.62536144684	2.23860003770437
1589.50395519685	2.23849304193885
1591.38208019684	2.11145993614824
1593.25989269685	2.07660419975136
1595.13551769685	2.0257565482415
1597.01239269685	2.12753953188403
1598.88895519685	1.99857046552219
1600.76504894685	2.04760624819036
1602.64067394684	1.97604706846241
1604.51442394685	1.95768341032016
1606.38926769685	1.82347815274738
1608.26364269685	1.85980849920924
1610.13770519684	1.83871794291031
1612.00973644685	1.93503027694851
1613.88301769684	1.84999515630469
1615.75583019685	1.8692463903937
1617.62661144685	1.76355100722012
1619.49864269685	1.81287879831541
1621.37020519685	1.66733349938485
1623.23973644685	1.71067206929658
1625.11051769685	1.68282443925756
1626.97926769685	1.80324100012797
1628.84926769685	1.79532177796068
1630.71879894684	1.9837203820222
1632.58629894684	2.03784365271969
1634.45504894685	2.20952176094787
1636.32176769685	2.16259485104271
1638.18973644685	2.13766319217092
1640.05567394685	1.99278682769344
1641.92270519685	1.92652278048527
1643.78786144685	1.71462768098968
1645.65254894684	1.73837179635504
1647.51833019684	1.67724883475745
1649.38223644685	1.71292528533866
1651.24739269685	1.70117842102445
1653.11036144684	1.79664456031898
1654.97301769684	1.67912415336349
1656.83692394685	1.76078103951531
1658.69879894684	1.69447473708732
1660.56176769685	1.69483276208757
1662.42286144684	1.56458126339166
1664.28348644685	1.63564072788591
1666.14364269684	1.4606413254219
1668.00504894685	1.44320042280688
1669.86442394684	1.30445720737856
1671.72348644684	1.22616902376757
1673.58208019684	1.05156265816723
1675.44192394684	1.03886559362431
1677.29973644685	0.919616790315843
1679.15708019684	0.859460310804479
1681.01411144685	0.824219721346708
1682.87067394685	0.795301792067249
1684.72676769685	0.671546687628478
1686.58426769685	0.625595479432889
1688.43958019685	0.522009962116556
1690.29458019685	0.493651180879056
1692.14911144685	0.446785889406243
1694.00317394684	0.394644249795391
1695.85692394685	0.316749846800121
1697.71036144685	0.343962850145232
1699.56333019685	0.174670000124848
1701.41583019685	0.139321456813803
1703.26801769685	0.101830814618467
1705.11973644685	0.113134803614798
1706.97114269684	0.0107070231294699
1708.82208019685	0.0446541963683842
1710.67254894684	-0.097073519125189
1712.52270519685	-0.174142516552337
1714.37239269685	-0.355656083137148
1716.22176769685	-0.444810607003291
1718.07067394685	-0.607419382387405
1719.91754894684	-0.605216874135863
1721.76583019684	-0.716006788731534
1723.61348644685	-0.659713947234394
1725.46083019685	-0.622441262845058
1727.30770519684	-0.410532047594643
1729.15270519685	-0.343647447122919
1730.99879894684	-0.0968612607988177
1732.84458019684	0.0453454025598035
1734.68989269685	0.221119216453161
1736.53317394685	0.301635428389261
1738.37770519685	0.493837455852287
1740.22192394684	0.569720587079729
1742.06567394685	0.662291480879674
1743.90739269684	0.664925253180797
1745.75020519685	0.727702084659967
1747.59286144684	0.657154142525286
1749.43333019684	0.738305922878851
1751.27504894685	0.689534824917814
1753.11473644685	0.789177188731173
1754.95583019685	0.742990568555257
1756.79629894684	0.892519385650616
1758.63489269685	0.85847553561868
1760.47458019685	0.993236203124269
1762.31239269684	0.967994436910999
1764.15129894685	1.04623754950728
1765.98817394685	0.986454915908837
1767.82645519685	1.0314446081199
1769.66254894685	0.965275232393452
1771.49989269684	0.964385001068422
1773.33536144685	0.89025302204422
1775.17020519685	0.964747828190923
1777.00645519685	0.924225885521167
1778.84067394684	0.973308965773185
1780.67598644685	0.979898530854825
1782.50942394685	1.04453690016015
1784.34239269685	0.96442632255696
1786.17661144684	0.982266338973716
1788.00879894684	0.877051903662874
1789.84051769684	0.876848938632833
1791.67364269685	0.851820695490517
1793.50458019685	0.888494717793293
1795.33520519684	0.786894223656873
1797.16536144685	0.801843254368293
1798.99692394684	0.744186068517735
