# Supplementary material for: Intraoperative rapid assessment of the deep muscle surgical margin of tongue squamous cell carcinoma via Raman spectroscopy
Source: Front Bioeng Biotechnol. 2024 Oct 8;12:1480279. doi: 10.3389/fbioe.2024.1480279 (PMC11493737; doi:10.3389/fbioe.2024.1480279)
Supplement: Supplementary file 4 [file DataSheet2.ZIP › Pathological grading corresponding to Raman spectroscopic data/Results of pathological grading/MDSCC/4-2-2_Raman.txt]

process from Raman raw data on 2022/8/8 10:36:45
601.541728634347	0.0497856336240545
603.653017696848	-0.0772461450026753
605.76571300935	-0.170387974299587
607.876025509344	-0.24327778672739
609.985830196845	-0.149656334184613
612.095166134346	-0.136652961542836
614.203994259347	0.00505829601510754
616.314228634346	0.0666391100399153
618.422119259347	0.180200234669769
620.529502071848	0.137429061610135
622.636377071845	0.20480884444197
624.742783321846	0.118180104703129
626.848681759348	0.220598769513117
628.954111446845	0.175815316544004
631.060908321848	0.217324107099131
633.165361446845	0.161438318584032
635.269345821845	0.226399909001117
637.372783321851	0.0407775364955114
639.475791134348	0.0295460515554282
641.578291134349	-0.105615908229851
643.680283321846	-0.161745230895349
645.781806759347	-0.336321611020168
647.882861446848	-0.376421986342621
649.983408321845	-0.537440501584314
652.083486446845	-0.565006914515635
654.183056759346	-0.649535383309285
656.282158321847	-0.61208570752342
658.380752071844	-0.627972058893164
660.478877071844	-0.559814278452791
662.576533321844	-0.556599399984009
664.673642696845	-0.44372876056417
666.770361446845	-0.45414082816967
668.864658321847	-0.353183556279646
670.960361446843	-0.323904800804314
673.05559582185	-0.218254295496394
675.150283321847	-0.29246337913446
677.244502071844	-0.131694930636229
679.338330196846	-0.106651894096132
681.431611446846	-0.0233298337948895
683.522470821845	0.0573039733878602
685.614814571843	0.443931295525829
687.706611446847	0.398656155517983
689.798017696849	0.458809652709704
691.888877071844	0.504356281549548
693.977392696845	0.608604284129967
696.067236446848	0.343419941407149
698.156689571846	0.31019524119381
700.243720821847	0.326096908700833
702.332158321846	0.329317662191727
704.420127071848	0.206302103665024
706.507627071849	0.299952918631107
708.592783321848	0.446036077452987
710.679345821845	0.532377915893932
712.765361446844	0.624960097241228
714.849033321847	0.681493391216236
716.934111446848	0.658202468912521
719.016845821847	0.70823841290175
721.100986446847	0.644564807360098
723.184658321847	0.562368606261458
725.265908321846	0.592063848791099
727.348642696845	0.668860414807909
729.428955196847	0.575234048580086
731.510673946843	0.689599635224567
733.590048946844	0.75107177363796
735.670830196843	0.898260382472643
737.749267696847	1.03780102643654
739.829033321847	1.32591874723889
741.906533321846	1.62658780619412
743.985361446848	1.91765839495181
746.061923946847	1.82827566695786
748.139814571845	1.68543887936264
750.215361446848	1.5283102418714
752.292236446843	1.18298193219988
754.366845821845	0.875350840068222
756.440986446847	0.816587195559549
758.516533321843	0.741794133034375
760.589658321845	0.664768456432455
762.664189571846	0.603797624497815
764.736455196849	0.563176827242074
766.808173946843	0.475801409527406
768.881298946846	0.509117123748808
770.952080196847	0.416726662427465
773.022392696847	0.412722202102685
775.092236446842	0.406836003395938
777.163486446847	0.459529174236337
779.232314571844	0.378782334726424
781.300752071846	0.422634169689189
783.368720821843	0.32157318845276
785.438017696848	0.339405980563242
787.504970821843	0.250652105601006
789.571533321847	0.348105647920619
791.637548946848	0.24025145681415
793.704970821847	0.321942633069426
795.770048946844	0.261146550371421
797.834658321844	0.309162814200107
799.898798946848	0.198013539588771
801.962470821847	0.271870829609497
804.025673946846	0.266786775393143
806.088408321844	0.311193456153831
808.150673946846	0.337392939210048
810.214267696847	0.407889540107305
812.275595821844	0.359800616061335
814.336455196844	0.448990626814179
816.396767696846	0.452808037253646
818.456689571845	0.560531972691678
820.516142696844	0.561980867393999
822.575048946845	0.754763171767877
824.633564571846	0.687217934092615
826.691533321846	0.770130053748062
828.749033321848	0.698885014379783
830.806142696849	0.728878261251538
832.862705196847	0.663744698900558
834.918877071847	0.726783250523283
836.974502071844	0.699788823503866
839.027861446848	0.74352672610965
841.082548946848	0.817899149736093
843.136767696844	0.975217733679671
845.190517696847	1.00940433476717
847.243877071847	1.09535425575606
849.296689571845	1.14857240979333
851.349033321847	1.12126408278857
853.400908321848	0.952131085818849
855.450517696845	0.931186237726024
857.501455196845	0.83184941962196
859.551923946849	0.711293295082839
861.602002071846	0.631423046846322
863.649658321843	0.620911712562872
865.698798946843	0.47287174894791
867.747392696845	0.488206061019241
869.795517696846	0.417619780973098
871.841377071847	0.487036644480384
873.888564571844	0.358534416713042
875.935361446845	0.448170070032575
877.981611446849	0.299318515633217
880.025595821848	0.295377298500284
882.07090832185	0.18254319576738
884.115752071848	0.203880230130494
886.158408321844	0.0797062205037946
888.202314571849	0.116770517706584
890.243955196845	0.058853862419312
892.287002071847	0.0152752012065775
894.329502071847	0.0163123767904949
896.369736446846	-0.0211863219220163
898.411377071847	-0.21119263202354
900.450673946845	-0.153414824575407
902.491377071845	-0.272801746776111
904.529736446846	-0.336801267533644
906.569502071849	-0.453482674126008
908.607002071847	-0.306850138189702
910.645752071847	-0.420993293913909
912.682314571848	-0.3531260227129
914.720205196849	-0.397068364818722
916.755830196846	-0.269280455368744
918.792783321849	-0.341829420441002
920.827470821849	-0.287845051196314
922.861689571848	-0.305150251836039
924.89723644685	-0.18154829013514
926.930517696845	-0.133588459670591
928.965205196844	-0.0311855552673705
930.997548946845	-0.0159150883122265
933.029423946846	0.113342816525062
935.062705196844	0.0877976807925052
937.093720821846	0.128987729363018
939.124189571845	0.0593960376031646
941.156064571845	0.164505107261334
943.185673946846	0.133963614837
945.214814571846	0.23583761591351
947.243486446845	0.297858417437283
949.273486446844	0.436531680418966
951.301220821846	0.419029890827574
953.328564571846	0.516641988584865
955.355361446847	0.493002782140138
957.383564571843	0.510034063289879
959.409423946847	0.539932394405639
961.434892696845	0.614409603073454
963.459892696847	0.580333692929173
965.484423946844	0.691115878507446
967.508486446844	0.668427364162596
969.533877071844	0.738003042482262
971.557080196846	0.744859841523464
973.579736446845	0.868436289619808
975.602002071846	0.789699951356852
977.623720821848	0.82584558504135
979.645048946848	0.772030724894933
981.665908321847	0.78431330824867
983.686298946846	0.699394458890197
985.706220821845	0.800935290612642
987.725752071845	0.858940089250837
989.744736446846	0.952943582376861
991.763330196845	1.06040321577325
993.781377071846	1.42015370621965
995.799033321848	1.71395247080187
997.816220821845	2.02738738636782
999.833017696848	2.08558266647964
1001.84926769685	2.00235300572922
1003.86512707184	1.62725576512815
1005.88043957185	1.29392562775956
1007.89536144684	0.821849927130074
1009.90801769685	0.56835383000805
1011.92200207184	0.331333692315752
1013.93551769685	0.239837783351959
1015.94864269685	-0.0593097764206618
1017.96129894685	-0.127431187474883
1019.97340832184	-0.259838652958024
1021.98333019684	-0.224707355745124
1023.99465832184	-0.268041489022778
1026.00543957185	-0.209088891564193
1028.01575207185	-0.263275505588467
1030.02387707185	-0.261769568162435
1032.03333019685	-0.392428742810864
1034.04231457185	-0.578614462973519
1036.05083019684	-0.706985857684117
1038.05715832185	-0.856291075844752
1040.06473644685	-1.09664121490101
1042.07192394685	-1.19746133890163
1044.07684582184	-1.39846580760195
1046.08309582185	-1.56916965576647
1048.08895519684	-1.71030102428858
1050.09254894685	-1.73453421245654
1052.09739269685	-1.84769758221518
1054.10004894685	-1.74821800770638
1056.10411144685	-1.63542085192637
1058.10762707185	-1.42782354440357
1060.10895519685	-1.20808092034724
1062.11161144685	-0.909941643254342
1064.11200207184	-0.77250863979009
1066.11372082185	-0.539097559701361
1068.11325207184	-0.53514813715293
1070.11403332184	-0.449642369158596
1072.11270519684	-0.494013685271284
1074.11262707185	-0.294997300267084
1076.11028332185	-0.34513281862553
1078.10934582185	-0.143323079723757
1080.10614269685	-0.0295738659308427
1082.10247082185	0.0568071546151145
1084.10012707185	-0.00876776546709834
1086.09559582185	0.0887918995029509
1088.09239269685	0.0405268600731574
1090.08692394685	-0.0301854239070281
1092.08106457184	-0.0633596410958717
1094.07645519685	0.00662011952010744
1096.06965832185	-0.0802023997327979
1098.06239269684	-0.0175181803646751
1100.05653332185	0.0178179534565857
1102.04833019685	0.279867358895899
1104.03973644684	0.216608314381347
1106.03075207185	0.340791368763462
1108.02301769685	0.396582295737801
1110.01309582184	0.503434939001863
1112.00270519685	0.385718172527106
1113.99184582185	0.653462511768169
1115.98231457185	0.77583987257816
1117.97059582184	0.947281031111913
1119.95840832185	1.14882478942525
1121.94583019684	1.4470347321199
1123.93278332184	1.45906822710845
1125.91926769685	1.53655573809948
1127.90708019684	1.40677908679464
1129.89262707185	1.26833598098199
1131.87778332184	1.02353133373032
1133.86247082184	1.02358247170446
1135.84668957184	0.907239815965852
1137.83051769685	1.0604768809236
1139.81387707185	1.04472096853493
1141.79684582185	1.25011557603483
1143.77926769685	1.45829488754237
1145.76129894685	1.90041548487386
1147.74286144684	2.13426463704911
1149.72403332184	2.64126580730311
1151.70473644685	2.901906248226
1153.68497082185	2.86427630534081
1155.66473644685	2.632766315852
1157.64411144684	2.30421970951136
1159.62301769685	1.8558837060541
1161.60145519684	1.4701186178911
1163.57778332185	1.26840963231115
1165.55536144684	1.18089037960044
1167.53247082185	1.11371292983398
1169.50918957185	1.07628066347434
1171.48543957184	0.954840751162749
1173.46122082185	0.78378345620041
1175.43661144685	0.567692134790775
1177.40973644685	0.471742607777685
1179.38418957185	0.385307762919467
1181.35825207185	0.431899608761114
1183.33184582185	0.414455267089295
1185.30325207185	0.506796720108866
1187.27598644685	0.540723738959798
1189.24825207184	0.566745190862491
1191.22004894685	0.597731266674998
1193.18965832185	0.743333905392774
1195.16059582185	0.733062868685693
1197.13114269685	0.769870083185538
1199.09942394685	0.796421249639195
1201.06903332184	0.805439228299235
1203.03645519685	0.813054548478249
1205.00520519685	0.789006967397654
1206.97356457184	0.751878355708868
1208.93965832184	0.801104353968981
1210.90708019685	0.683977822946304
1212.87223644684	0.696296109317473
1214.83879894685	0.698525179633407
1216.80489269684	0.878000638271203
1218.76879894685	0.80897427139405
1220.73403332185	1.05761584203543
1222.69708019685	1.11416571731087
1224.66137707184	1.23834055856571
1226.62356457185	1.23753690844609
1228.58528332185	1.43830000878592
1230.54833019685	1.39800132297074
1232.50911144685	1.41797802643441
1234.47129894684	1.51889610692888
1236.43122082184	1.6436895991547
1238.39254894684	1.63566449626433
1240.35161144684	1.6497947973362
1242.31028332185	1.74991504244235
1244.27020519684	1.77785046379546
1246.22801769685	1.79624743522095
1248.18536144685	1.82276116879086
1250.14395519685	1.97052999501591
1252.10043957185	2.12439023757827
1254.05645519685	2.16814709993264
1256.01208019685	2.15734362810235
1257.96895519685	2.24229503335977
1259.92372082184	2.23397757389864
1261.87793957184	2.11004333241829
1263.83184582185	2.19039154416157
1265.78700207185	2.17989429869021
1267.73997082184	2.16967468146242
1269.69247082185	2.10894098090932
1271.64458019685	2.15593618615139
1273.59629894685	2.0080501696844
1275.54754894684	2.00553968652144
1277.49833019685	1.99662459422171
1279.45043957185	1.99912628608871
1281.40036144685	1.91236463363163
1283.34989269685	1.98819101275245
1285.29895519685	1.92271214183023
1287.24754894685	1.9664278427025
1289.19575207184	1.92032104135063
1291.14356457184	1.97437154579217
1293.09083019684	2.00367293406839
1295.03778332185	2.11887433405445
1296.98426769685	2.06711930958886
1298.93028332185	2.20264764018327
1300.87583019684	2.20065909836711
1302.82106457185	2.29984967334639
1304.76575207185	2.2961997884147
1306.71004894685	2.23862541889821
1308.65395519685	2.21588630961833
1310.59739269684	2.18610908648179
1312.53864269685	1.9379550172593
1314.48129894685	1.82956697624815
1316.42333019685	1.74638376979533
1318.36504894685	1.64723755599692
1320.30629894685	1.4709718144141
1322.24723644684	1.45945246535314
1324.18583019685	1.36152829278478
1326.12583019684	1.33426834569065
1328.06536144685	1.23492761677841
1330.00458019684	1.42059199857749
1331.94145519685	1.41823025795583
1333.87973644684	1.48612139930964
1335.81770519685	1.43801661877296
1337.75504894684	1.48592311445509
1339.69020519685	1.2078483086562
1341.62676769685	1.09579492860757
1343.56301769685	0.861144155788566
1345.49692394684	0.885284742019564
1347.43223644684	0.609235588041486
1349.36692394685	0.65246542940406
1351.29973644684	0.569154114523883
1353.23364269684	0.638329393195988
1355.16551769685	0.374536481240568
1357.09864269684	0.365765528963209
1359.02958019685	0.31822932929316
1360.96176769684	0.275214209845842
1362.89364269684	0.222117557160459
1364.82333019684	0.350794352743435
1366.75426769685	0.404140856224558
1368.68301769685	0.322649909330096
1370.61317394685	0.307463933771658
1372.54114269685	0.281079583475162
1374.46864269684	0.129984712905582
1376.39754894685	0.15489333614812
1378.32426769684	0.090832154391876
1380.25223644685	0.0558272400351143
1382.17801769685	0.0404815389337614
1384.10348644685	0.131999023709511
1386.03020519684	0.0453811991224597
1387.95473644685	0.150691069343509
1389.88051769685	0.191534546723688
1391.80426769685	0.330080877876696
1393.72754894684	0.3589715334316
1395.65036144684	0.432815964415113
1397.57458019684	0.417327947204001
1399.49661144685	0.54178443175158
1401.41817394684	0.426373004286688
1403.34098644684	0.487081175746937
1405.26176769685	0.394768366635674
1407.18208019684	0.402035902539581
1409.10192394684	0.336643191542066
1411.02145519685	0.382375818139622
1412.94223644685	0.35408497819958
1414.86083019685	0.560204068184646
1416.77895519685	0.63200047883214
1418.69676769685	0.706309762654428
1420.61411144684	0.746465112878923
1422.53098644684	0.948475895403078
1424.44754894685	0.951817638327441
1426.36364269685	1.06093352309449
1428.27926769685	1.14597289772939
1430.19442394684	1.33852510438658
1432.11098644685	1.48651338449429
1434.02536144685	1.75407538477992
1435.93926769685	1.86441820272154
1437.85286144685	2.08211730811809
1439.76598644685	2.14840585736783
1441.67692394684	2.19626555362612
1443.58926769684	2.11160707898523
1445.50114269685	2.24873594661642
1447.41254894685	2.05828144600332
1449.32364269685	2.07274899527755
1451.23411144685	1.98040560075526
1453.14426769685	1.8144528004201
1455.05411144685	1.52367985158531
1456.96333019685	1.55130376159769
1458.87223644684	1.29857603268727
1460.77911144685	1.04983863514644
1462.68723644685	0.936509266524752
1464.59473644685	0.886583750412342
1466.50208019685	0.546359644943038
1468.40879894685	0.424837851290306
1470.31348644685	0.217812721003668
1472.21958019684	0.10631765189828
1474.12504894684	-0.103957454230681
1476.03020519685	-0.159601208472054
1477.93317394684	-0.402587414589959
1479.83754894685	-0.530846939734829
1481.74129894685	-0.647759708785657
1483.64317394684	-0.73211509065959
1485.54614269684	-0.790718536274028
1487.44879894685	-0.79974555782178
1489.34926769685	-0.83513969427662
1491.25114269684	-0.857052414709813
1493.15067394685	-0.902869893842819
1495.05161144685	-0.974057756397826
1496.95223644685	-0.96262345781247
1498.85067394685	-0.757620292620402
1500.75036144684	-0.774536306247626
1502.64786144684	-0.661935085407379
1504.54676769685	-0.515618875296695
1506.44348644685	-0.286807090634852
1508.34161144685	-0.180802213605944
1510.23739269685	0.226450554429391
1512.13473644685	0.461560503080648
1514.02973644685	0.81919665677367
1515.92442394685	0.967746161186767
1517.82036144684	1.09637792734316
1519.71426769685	0.918595310045362
1521.60926769685	0.933977008004547
1523.50239269685	0.651358548785879
1525.39489269684	0.514656843574471
1527.28879894685	0.199498392893076
1529.18051769685	0.0452552015725587
1531.07192394684	-0.201892160601346
1532.96458019684	-0.372055290832975
1534.85504894684	-0.462755838456417
1536.74520519685	-0.483303463264861
1538.63489269685	-0.434775071243848
1540.52583019685	-0.416396601701706
1542.41473644685	-0.236263267583467
1544.30317394685	-0.153106866310452
1546.19114269684	0.152601613451907
1548.07879894684	0.777887063759124
1549.96770519685	1.13653725343579
1551.85442394685	1.1550617691471
1553.74083019684	1.11786020924575
1555.62692394685	0.935561538988907
1557.51239269684	0.258193017272617
1559.39754894685	-0.0311446712290717
1561.28223644684	-0.156378412637196
1563.16661144685	-0.0829234118426143
1565.05051769685	-0.0602965503379096
1566.93567394685	0.0961850731856657
1568.81879894685	0.138538242316031
1570.70145519685	0.38381011198328
1572.58379894684	0.47781541420062
1574.46551769684	0.734111499401138
1576.34708019685	1.05964464505001
1578.22629894684	1.37361301639663
1580.10692394685	1.57382400261008
1581.98723644685	1.77140298890026
1583.86692394685	1.76876738335545
1585.74645519685	1.74164331504102
1587.62536144684	1.57903246789283
1589.50395519685	1.60433519560974
1591.38208019684	1.49756466139644
1593.25989269685	1.48537545155398
1595.13551769685	1.47589817899467
1597.01239269685	1.70486694191374
1598.88895519685	1.61821362707747
1600.76504894685	1.67498141871732
1602.64067394684	1.73561918367892
1604.51442394685	1.80943502168208
1606.38926769685	1.66447503347223
1608.26364269685	1.72777157357194
1610.13770519684	1.77625910162351
1612.00973644685	1.87047482064759
1613.88301769684	1.82967528231774
1615.75583019685	1.87190760043228
1617.62661144685	1.75819490030642
1619.49864269685	1.76824308197342
1621.37020519685	1.66817957810599
1623.23973644685	1.68771781511862
1625.11051769685	1.70099302199179
1626.97926769685	1.787857784962
1628.84926769685	1.7704468746802
1630.71879894684	1.77862827815517
1632.58629894684	1.79603594482734
1634.45504894685	1.85271394134219
1636.32176769685	1.84117598167921
1638.18973644685	1.92114565195038
1640.05567394685	2.05462713294372
1641.92270519685	2.11839809388886
1643.78786144685	2.17738405796086
1645.65254894684	2.29356274347572
1647.51833019684	2.23582683082026
1649.38223644685	2.2882225035533
1651.24739269685	2.20944619104608
1653.11036144684	2.19781842540232
1654.97301769684	2.15509247139977
1656.83692394685	2.19536033489703
1658.69879894684	1.9627686695228
1660.56176769685	1.98695268220041
1662.42286144684	1.82084017161952
1664.28348644685	1.84433771990695
1666.14364269684	1.71129404808346
1668.00504894685	1.77146565036668
1669.86442394684	1.57872077774834
1671.72348644684	1.48381602153762
1673.58208019684	1.2303548336115
1675.44192394684	1.13758309687353
1677.29973644685	0.847800175474731
1679.15708019684	0.813006882550894
1681.01411144685	0.702867062959228
1682.87067394685	0.664824216066336
1684.72676769685	0.535767021939193
1686.58426769685	0.576555522316539
1688.43958019685	0.460020583498135
1690.29458019685	0.444062368343396
1692.14911144685	0.356264426963435
1694.00317394684	0.255395419430158
1695.85692394685	0.0960190419935998
1697.71036144685	0.0419139017432144
1699.56333019685	-0.0319764083835707
1701.41583019685	-0.14872324422879
1703.26801769685	-0.0856829866295357
1705.11973644685	-0.0742520089381173
1706.97114269684	-0.177356731201257
1708.82208019685	-0.243573503748451
1710.67254894684	-0.268183701845601
1712.52270519685	-0.525233805016001
1714.37239269685	-0.718960127835544
1716.22176769685	-0.766169190162373
1718.07067394685	-0.962077282183202
1719.91754894684	-1.10130413567867
1721.76583019684	-1.15187467242293
1723.61348644685	-1.0386632992516
1725.46083019685	-1.0966518049172
1727.30770519684	-0.930276416021854
1729.15270519685	-0.725551284397454
1730.99879894684	-0.407877461655289
1732.84458019684	-0.211339314639588
1734.68989269685	0.0442469832786401
1736.53317394685	0.271893219823255
1738.37770519685	0.468996371174512
1740.22192394684	0.432667986105798
1742.06567394685	0.467751946738247
1743.90739269684	0.532710750265153
1745.75020519685	0.519275254423349
1747.59286144684	0.467056904376363
1749.43333019684	0.722724980944861
1751.27504894685	0.598508340042997
1753.11473644685	0.603820137043556
1754.95583019685	0.526698335079061
1756.79629894684	0.522522613990873
1758.63489269685	0.395905921924282
1760.47458019685	0.555041580554587
1762.31239269684	0.53403362941674
1764.15129894685	0.68680464132666
1765.98817394685	0.708955018982181
1767.82645519685	0.664129703736876
1769.66254894685	0.669956760340995
1771.49989269684	0.708370300389333
1773.33536144685	0.574112256193985
1775.17020519685	0.614415875114844
1777.00645519685	0.542105012392426
1778.84067394684	0.542784293411103
1780.67598644685	0.528197066992277
1782.50942394685	0.592421567859958
1784.34239269685	0.470694373240576
1786.17661144684	0.538329587889734
1788.00879894684	0.435488329724308
1789.84051769684	0.345410763566065
1791.67364269685	0.168354349435106
1793.50458019685	0.212753372760517
1795.33520519684	0.0663954832936611
1797.16536144685	-0.0605624408188987
1798.99692394684	-0.237071520174879
