# Supplementary material for: Intraoperative rapid assessment of the deep muscle surgical margin of tongue squamous cell carcinoma via Raman spectroscopy
Source: Front Bioeng Biotechnol. 2024 Oct 8;12:1480279. doi: 10.3389/fbioe.2024.1480279 (PMC11493737; doi:10.3389/fbioe.2024.1480279)
Supplement: Supplementary file 4 [file DataSheet2.ZIP › Pathological grading corresponding to Raman spectroscopic data/Results of pathological grading/MDSCC/4-2-3_Raman.txt]

process from Raman raw data on 2022/8/8 10:36:45
601.541728634347	0.866525550705177
603.653017696848	0.771820788863153
605.76571300935	0.733677395450428
607.876025509344	0.632104392247953
609.985830196845	0.720728657782132
612.095166134346	0.706867683269962
614.203994259347	0.805470312111567
616.314228634346	0.848558488623155
618.422119259347	0.943210471362562
620.529502071848	0.887510247851338
622.636377071845	0.918825816336891
624.742783321846	0.870074342351018
626.848681759348	0.893864508603741
628.954111446845	0.854033373816634
631.060908321848	0.876219688429103
633.165361446845	0.79059955403244
635.269345821845	0.838371424894802
637.372783321851	0.730554716578524
639.475791134348	0.695164500208989
641.578291134349	0.537330124244249
643.680283321846	0.512269185147971
645.781806759347	0.263568322884083
647.882861446848	0.156485018945205
649.983408321845	-0.0120623443622776
652.083486446845	-0.0339072804277407
654.183056759346	-0.142051462388366
656.282158321847	-0.118778504969129
658.380752071844	-0.145950136982549
660.478877071844	-0.143710073668018
662.576533321844	-0.204611106262462
664.673642696845	-0.123574030138485
666.770361446845	-0.127125761142565
668.864658321847	-0.103355286562106
670.960361446843	-0.125856752746415
673.05559582185	-0.0542338131192537
675.150283321847	-0.198367352437543
677.244502071844	-0.175732528263552
679.338330196846	-0.226044615909615
681.431611446846	-0.204662418288848
683.522470821845	-0.214715893726321
685.614814571843	-0.114328530341197
687.706611446847	-0.16238642940948
689.798017696849	-0.0631273649495938
691.888877071844	-0.0442001397219087
693.977392696845	0.0588849895134729
696.067236446848	0.0489766508535467
698.156689571846	0.028771705295469
700.243720821847	-0.0322220467396903
702.332158321846	0.013536741760106
704.420127071848	-0.0703392808860031
706.507627071849	-0.00647370242450052
708.592783321848	0.101758053253803
710.679345821845	0.182586306507318
712.765361446844	0.10752762710365
714.849033321847	0.141915189535183
716.934111446848	0.0952569173158793
719.016845821847	0.121348028520373
721.100986446847	0.0314549042023486
723.184658321847	0.100703364550014
725.265908321846	0.010223155930646
727.348642696845	-0.0253266527512324
729.428955196847	-0.0978023786787503
731.510673946843	-0.01346385644311
733.590048946844	-0.0521512413461949
735.670830196843	0.118966785445821
737.749267696847	0.180241296870008
739.829033321847	0.369994901597067
741.906533321846	0.512684589807321
743.985361446848	0.718174313414977
746.061923946847	0.642342158902409
748.139814571845	0.677680858313437
750.215361446848	0.508272259038904
752.292236446843	0.38670523228933
754.366845821845	0.19896994233082
756.440986446847	0.155149750980854
758.516533321843	-0.00382580752574313
760.589658321845	-0.021496863868947
762.664189571846	-0.181802899952174
764.736455196849	-0.260838615075443
766.808173946843	-0.334869326370665
768.881298946846	-0.306529699409538
770.952080196847	-0.389260267480438
773.022392696847	-0.340212754767038
775.092236446842	-0.355631950122358
777.163486446847	-0.35086080757884
779.232314571844	-0.46012529457019
781.300752071846	-0.466383898222773
783.368720821843	-0.579738706806722
785.438017696848	-0.569510784675145
787.504970821843	-0.69356023136578
789.571533321847	-0.562583740122449
791.637548946848	-0.642690602529768
793.704970821847	-0.583318552268906
795.770048946844	-0.67606340024966
797.834658321844	-0.553249878521967
799.898798946848	-0.644813187860819
801.962470821847	-0.519728562881227
804.025673946846	-0.48424127197336
806.088408321844	-0.333716617235751
808.150673946846	-0.328489934410072
810.214267696847	-0.154564728062837
812.275595821844	-0.137670273703492
814.336455196844	-0.0611199957803308
816.396767696846	-0.0143563834033955
818.456689571845	0.176449105005929
820.516142696844	0.166013907887788
822.575048946845	0.340205453046991
824.633564571846	0.419682148693312
826.691533321846	0.477814358593122
828.749033321848	0.419513416438804
830.806142696849	0.504450603077515
832.862705196847	0.444586213405472
834.918877071847	0.543948441201735
836.974502071844	0.562177534172008
839.027861446848	0.688844431939202
841.082548946848	0.816823771092061
843.136767696844	1.04449935337257
845.190517696847	1.07731524820045
847.243877071847	1.24557244315625
849.296689571845	1.30053103845796
851.349033321847	1.28521196057557
853.400908321848	1.18207914971575
855.450517696845	1.21050693855074
857.501455196845	1.14208841728473
859.551923946849	1.16304778773812
861.602002071846	1.16836579218054
863.649658321843	1.2431360785603
865.698798946843	1.18681884498284
867.747392696845	1.21499762928534
869.795517696846	1.09820304427771
871.841377071847	1.09167958356988
873.888564571844	0.911309225781764
875.935361446845	0.922323277640828
877.981611446849	0.777071462874602
880.025595821848	0.772525199139153
882.07090832185	0.618276064020677
884.115752071848	0.611328466022513
886.158408321844	0.451103788706376
888.202314571849	0.423089550484008
890.243955196845	0.296658122395968
892.287002071847	0.24713762900069
894.329502071847	0.111018615062022
896.369736446846	0.0722623599306473
898.411377071847	-0.0927931585767681
900.450673946845	-0.0983363641406925
902.491377071845	-0.1630124380994
904.529736446846	-0.133429869625161
906.569502071849	-0.214683885193267
908.607002071847	-0.124476151949381
910.645752071847	-0.201422649652955
912.682314571848	-0.184914423630858
914.720205196849	-0.185657454647895
916.755830196846	-0.0872067395299041
918.792783321849	-0.120201328747299
920.827470821849	-0.0277063699633686
922.861689571848	-0.0568499716717099
924.89723644685	0.0202598440633039
926.930517696845	0.0892476652567211
928.965205196844	0.224871504342701
930.997548946845	0.24433190610273
933.029423946846	0.423877685160932
935.062705196844	0.431297799701753
937.093720821846	0.493729375461328
939.124189571845	0.528527407536274
941.156064571845	0.754647849145812
943.185673946846	0.813537439992785
945.214814571846	1.02033816126573
947.243486446845	1.11389253447163
949.273486446844	1.23913276580845
951.301220821846	1.19989195417389
953.328564571846	1.32796913612248
955.355361446847	1.37499282042376
957.383564571843	1.44446926618133
959.409423946847	1.48631702388892
961.434892696845	1.54834223729651
963.459892696847	1.46855024087171
965.484423946844	1.46507329607203
967.508486446844	1.35984363573621
969.533877071844	1.27228390674509
971.557080196846	1.13437246313595
973.579736446845	1.10146785765926
975.602002071846	0.896186172009322
977.623720821848	0.845265526765871
979.645048946848	0.785361962330768
981.665908321847	0.87240052614996
983.686298946846	0.905713224510748
985.706220821845	1.10624203562199
987.725752071845	1.32245592126472
989.744736446846	1.72311278486586
991.763330196845	2.12694854846444
993.781377071846	2.97470104225593
995.799033321848	3.94888615045022
997.816220821845	4.8298086638523
999.833017696848	5.23687740494833
1001.84926769685	5.362660056632
1003.86512707184	4.8632524301218
1005.88043957185	4.139042134053
1007.89536144684	3.18164494423544
1009.90801769685	2.50280299459087
1011.92200207184	1.89797271349852
1013.93551769685	1.51114334570744
1015.94864269685	1.10710353507892
1017.96129894685	0.917547750492759
1019.97340832184	0.640340412564768
1021.98333019684	0.563923984764415
1023.99465832184	0.373356202555328
1026.00543957185	0.260761230127628
1028.01575207185	0.112857565792012
1030.02387707185	0.119289994420598
1032.03333019685	-0.052829954696449
1034.04231457185	-0.108924537093856
1036.05083019684	-0.223022456467106
1038.05715832185	-0.24186954560389
1040.06473644685	-0.380750486850104
1042.07192394685	-0.419623883365887
1044.07684582184	-0.554370342297375
1046.08309582185	-0.589039525838103
1048.08895519684	-0.684067642567953
1050.09254894685	-0.642005819279319
1052.09739269685	-0.654540137266594
1054.10004894685	-0.572225480462379
1056.10411144685	-0.580410207516906
1058.10762707185	-0.493752919450344
1060.10895519685	-0.479324040711646
1062.11161144685	-0.361688349061779
1064.11200207184	-0.372316673998739
1066.11372082185	-0.27591605706894
1068.11325207184	-0.267050739323395
1070.11403332184	-0.160531678136294
1072.11270519684	-0.200509278052778
1074.11262707185	-0.0140012032739776
1076.11028332185	0.0217769994001173
1078.10934582185	0.202707219018748
1080.10614269685	0.255178747428488
1082.10247082185	0.361139295464909
1084.10012707185	0.271407170499458
1086.09559582185	0.299325206183312
1088.09239269685	0.152272170329212
1090.08692394685	0.0806429228253762
1092.08106457184	0.0252231441586162
1094.07645519685	0.081177183599209
1096.06965832185	0.0283135133929875
1098.06239269684	0.0632335828264274
1100.05653332185	0.0508441171899392
1102.04833019685	0.135503233653935
1104.03973644684	0.0510747981136888
1106.03075207185	0.123769232596487
1108.02301769685	0.167171746274619
1110.01309582184	0.240408480274226
1112.00270519685	0.253721790078231
1113.99184582185	0.521851979042594
1115.98231457185	0.675109536471211
1117.97059582184	0.96484186888955
1119.95840832185	1.25680185980963
1121.94583019684	1.56387713783823
1123.93278332184	1.70534047804352
1125.91926769685	1.90673203910757
1127.90708019684	1.92127315658598
1129.89262707185	1.9269017055426
1131.87778332184	1.91106626613904
1133.86247082184	2.06215945815464
1135.84668957184	2.22532132117558
1137.83051769685	2.63864935074719
1139.81387707185	3.24214607405258
1141.79684582185	4.20760895396424
1143.77926769685	5.4292829548645
1145.76129894685	7.24682299401047
1147.74286144684	9.3509014758076
1149.72403332184	11.6464457984196
1151.70473644685	13.2787383051732
1153.68497082185	13.9325588247185
1155.66473644685	13.2180171625369
1157.64411144684	11.5782106528954
1159.62301769685	9.18328151762267
1161.60145519684	6.87557949300674
1163.57778332185	5.01834524897873
1165.55536144684	3.91631399261573
1167.53247082185	3.13672893283643
1169.50918957185	2.67334730944626
1171.48543957184	2.29735116379283
1173.46122082185	2.06462009521181
1175.43661144685	1.74682129683302
1177.40973644685	1.63307137943204
1179.38418957185	1.5729503937161
1181.35825207185	1.72516030885168
1183.33184582185	1.88064298795538
1185.30325207185	2.10982955582801
1187.27598644685	2.21378363769946
1189.24825207184	2.32406882392647
1191.22004894685	2.19599451196481
1193.18965832185	2.04009112251185
1195.16059582185	1.7769034520567
1197.13114269685	1.58192205102449
1199.09942394685	1.28453143745213
1201.06903332184	1.17850496306056
1203.03645519685	1.10010522821565
1205.00520519685	1.06798847158151
1206.97356457184	0.965964373491488
1208.93965832184	0.955566525381812
1210.90708019685	0.795609738817006
1212.87223644684	0.632227228906771
1214.83879894685	0.371342136973112
1216.80489269684	0.241147786408249
1218.76879894685	0.0652923769601728
1220.73403332185	0.0690643930169585
1222.69708019685	0.019403195496011
1224.66137707184	0.152780028868079
1226.62356457185	0.19806919251215
1228.58528332185	0.366143072843869
1230.54833019685	0.371300188649315
1232.50911144685	0.492500526127543
1234.47129894684	0.546430077662222
1236.43122082184	0.677120397818527
1238.39254894684	0.693678028633997
1240.35161144684	0.896673894706765
1242.31028332185	1.00093466757704
1244.27020519684	1.21353403756635
1246.22801769685	1.31895338813069
1248.18536144685	1.54224622209034
1250.14395519685	1.63803439475919
1252.10043957185	1.83130845183967
1254.05645519685	1.93422221465744
1256.01208019685	2.05248226498531
1257.96895519685	2.1207030142466
1259.92372082184	2.34740392056415
1261.87793957184	2.4370813138938
1263.83184582185	2.54233751695693
1265.78700207185	2.56552943384511
1267.73997082184	2.58553755159036
1269.69247082185	2.39410440642496
1271.64458019685	2.30622646253417
1273.59629894685	2.09219224998287
1275.54754894684	2.06128233792728
1277.49833019685	1.91348520036919
1279.45043957185	1.82088216387956
1281.40036144685	1.66114399081451
1283.34989269685	1.63954186521713
1285.29895519685	1.51844623075647
1287.24754894685	1.57094546245747
1289.19575207184	1.59742589149215
1291.14356457184	1.75875586806984
1293.09083019684	1.85957775221166
1295.03778332185	2.00546379606692
1296.98426769685	2.04081631577648
1298.93028332185	2.1333635691023
1300.87583019684	2.05496379453373
1302.82106457185	2.08638122655543
1304.76575207185	1.93573005527909
1306.71004894685	1.85805448082158
1308.65395519685	1.691442677282
1310.59739269684	1.62730477499835
1312.53864269685	1.3887622748625
1314.48129894685	1.332602504172
1316.42333019685	1.13226489268607
1318.36504894685	1.04668964322602
1320.30629894685	0.854698738779774
1322.24723644684	0.782876302215442
1324.18583019685	0.593211048252385
1326.12583019684	0.612117315282035
1328.06536144685	0.486369945160789
1330.00458019684	0.502423013131505
1331.94145519685	0.400654811064868
1333.87973644684	0.441580249788615
1335.81770519685	0.350799909722753
1337.75504894684	0.434379395943495
1339.69020519685	0.293105033230859
1341.62676769685	0.303196102165998
1343.56301769685	0.166882836333059
1345.49692394684	0.123312872727325
1347.43223644684	-0.107468027991075
1349.36692394685	-0.1060822284023
1351.29973644684	-0.268661452372072
1353.23364269684	-0.284100531177785
1355.16551769685	-0.486405443869955
1357.09864269684	-0.564888508525002
1359.02958019685	-0.669388299968574
1360.96176769684	-0.679740807116644
1362.89364269684	-0.763260330996587
1364.82333019684	-0.719933758821981
1366.75426769685	-0.72799689087725
1368.68301769685	-0.767428794187566
1370.61317394685	-0.800178944410874
1372.54114269685	-0.795182789446784
1374.46864269684	-0.880214403809646
1376.39754894685	-0.859151542656321
1378.32426769684	-0.913029880218858
1380.25223644685	-0.932934924084748
1382.17801769685	-0.955576249212953
1384.10348644685	-0.863031651380027
1386.03020519684	-0.846981342065931
1387.95473644685	-0.743765046642807
1389.88051769685	-0.727218194983635
1391.80426769685	-0.661204352432122
1393.72754894684	-0.685313793476553
1395.65036144684	-0.609569163986805
1397.57458019684	-0.598708281283336
1399.49661144685	-0.528927282541531
1401.41817394684	-0.535080255257839
1403.34098644684	-0.468321322467006
1405.26176769685	-0.578714171537115
1407.18208019684	-0.522449187290277
1409.10192394684	-0.514429133656506
1411.02145519685	-0.458250560841549
1412.94223644685	-0.450593988195521
1414.86083019685	-0.280899275993818
1416.77895519685	-0.217750722240424
1418.69676769685	-0.0834549522911914
1420.61411144684	-0.00124105590768409
1422.53098644684	0.264718087129438
1424.44754894685	0.484645792941535
1426.36364269685	0.833602930317426
1428.27926769685	1.21403657039676
1430.19442394684	1.77362376828876
1432.11098644685	2.20872592058925
1434.02536144685	2.66581747332756
1435.93926769685	2.97856364100693
1437.85286144685	3.21807759649155
1439.76598644685	3.2833301219865
1441.67692394684	3.3689202904952
1443.58926769684	3.30154704450911
1445.50114269685	3.26526318736015
1447.41254894685	3.09664562968308
1449.32364269685	2.95956741333936
1451.23411144685	2.76866311745204
1453.14426769685	2.5724318923541
1455.05411144685	2.25500056469662
1456.96333019685	2.08909370803792
1458.87223644684	1.80888038261278
1460.77911144685	1.52521024269399
1462.68723644685	1.22696829360302
1464.59473644685	1.00300800755986
1466.50208019685	0.633314394310304
1468.40879894685	0.38645593799626
1470.31348644685	0.110004872963657
1472.21958019684	-0.0823487485393741
1474.12504894684	-0.279567075275196
1476.03020519685	-0.333551343796643
1477.93317394684	-0.496977124747019
1479.83754894685	-0.577599273531462
1481.74129894685	-0.602149482229692
1483.64317394684	-0.566228966820034
1485.54614269684	-0.557617344278469
1487.44879894685	-0.374072015664666
1489.34926769685	-0.293337814183047
1491.25114269684	-0.0845712641206831
1493.15067394685	0.11404159526748
1495.05161144685	0.452889579068312
1496.95223644685	0.753753877282804
1498.85067394685	1.41643036737946
1500.75036144684	2.07062508511854
1502.64786144684	2.96703526349802
1504.54676769685	4.00065213064983
1506.44348644685	5.39969765337582
1508.34161144685	6.74478235628521
1510.23739269685	8.26171307024674
1512.13473644685	9.69579119052838
1514.02973644685	11.0716984565628
1515.92442394685	11.8837065071736
1517.82036144684	12.4246089342381
1519.71426769685	12.3756716002702
1521.60926769685	11.8843252180944
1523.50239269685	10.7447677424107
1525.39489269684	9.41654121816731
1527.28879894685	7.70096530279557
1529.18051769685	6.02919633259427
1531.07192394684	4.37274840749487
1532.96458019684	3.04214354426446
1534.85504894684	1.9264649548283
1536.74520519685	1.23053602296338
1538.63489269685	0.688007375937985
1540.52583019685	0.373415730268846
1542.41473644685	0.173361478749996
1544.30317394685	0.134276014182717
1546.19114269684	0.243055491653848
1548.07879894684	0.746541469213611
1549.96770519685	1.03615394849737
1551.85442394685	1.04983012830201
1553.74083019684	0.937851036719906
1555.62692394685	0.687432692254163
1557.51239269684	0.100480495011738
1559.39754894685	-0.200878867601403
1561.28223644684	-0.24165467363278
1563.16661144685	-0.115835659925381
1565.05051769685	-0.0242810838514629
1566.93567394685	0.172642027072413
1568.81879894685	0.225560608671373
1570.70145519685	0.415102681118952
1572.58379894684	0.502609313299473
1574.46551769684	0.716916232762912
1576.34708019685	0.879064603307597
1578.22629894684	1.13489991713621
1580.10692394685	1.22582889228474
1581.98723644685	1.36992183227247
1583.86692394685	1.31815467191606
1585.74645519685	1.27481809426175
1587.62536144684	1.20413315835117
1589.50395519685	1.21569549970968
1591.38208019684	1.15169605101636
1593.25989269685	1.21357542672513
1595.13551769685	1.25141226601289
1597.01239269685	1.42776736447777
1598.88895519685	1.38751854246584
1600.76504894685	1.45422681906257
1602.64067394684	1.39739795828169
1604.51442394685	1.45595632705403
1606.38926769685	1.32666529662629
1608.26364269685	1.44287428587435
1610.13770519684	1.50771350859895
1612.00973644685	1.69205945400739
1613.88301769684	1.67261188111647
1615.75583019685	1.76184698151303
1617.62661144685	1.70992681505314
1619.49864269685	1.70655892741661
1621.37020519685	1.63583060720325
1623.23973644685	1.7134549541093
1625.11051769685	1.71322722879881
1626.97926769685	1.83017406141988
1628.84926769685	1.84202914892884
1630.71879894684	1.92302169244024
1632.58629894684	1.93219660232992
1634.45504894685	2.11118516937992
1636.32176769685	2.18722790991598
1638.18973644685	2.41157446956987
1640.05567394685	2.61567697657358
1641.92270519685	2.97645952930958
1643.78786144685	3.2027736800689
1645.65254894684	3.59937011192031
1647.51833019684	3.94581177627816
1649.38223644685	4.39342251200159
1651.24739269685	4.63397215915231
1653.11036144684	4.88378513200135
1654.97301769684	4.8948012005506
1656.83692394685	4.80141100207891
1658.69879894684	4.41770522914189
1660.56176769685	4.10856951354111
1662.42286144684	3.66671329853313
1664.28348644685	3.40231337708195
1666.14364269684	3.05416512453203
1668.00504894685	2.83463981632957
1669.86442394684	2.57494369491047
1671.72348644684	2.41132837872206
1673.58208019684	2.10960593381088
1675.44192394684	1.99611552823524
1677.29973644685	1.83362727804951
1679.15708019684	1.76953772717522
1681.01411144685	1.64482509541671
1682.87067394685	1.61087162984973
1684.72676769685	1.49402259642264
1686.58426769685	1.51055664876165
1688.43958019685	1.32824436369248
1690.29458019685	1.26234482228071
1692.14911144685	1.16492046410761
1694.00317394684	1.03515650181896
1695.85692394685	0.854980664505177
1697.71036144685	0.852607986906833
1699.56333019685	0.675121070426513
1701.41583019685	0.600735085217707
1703.26801769685	0.515807504892621
1705.11973644685	0.457561057798301
1706.97114269684	0.342403087393791
1708.82208019685	0.355936408580135
1710.67254894684	0.199786139870383
1712.52270519685	0.0610794271101724
1714.37239269685	-0.105490780731458
1716.22176769685	-0.229987472028995
1718.07067394685	-0.368477606491354
1719.91754894684	-0.392224196355045
1721.76583019684	-0.4749319402315
1723.61348644685	-0.435269874042518
1725.46083019685	-0.40784952018754
1727.30770519684	-0.269387600987642
1729.15270519685	-0.174872702948676
1730.99879894684	0.0930393883161571
1732.84458019684	0.273849342687669
1734.68989269685	0.428300635955054
1736.53317394685	0.503455583257022
1738.37770519685	0.704286308475815
1740.22192394684	0.7549442994071
1742.06567394685	0.761103237804548
1743.90739269684	0.741887926299967
1745.75020519685	0.820054211082322
1747.59286144684	0.697058007126287
1749.43333019684	0.672743184361138
1751.27504894685	0.594813390455187
1753.11473644685	0.594036913035893
1754.95583019685	0.454044290770156
1756.79629894684	0.457710798018809
1758.63489269685	0.422337612185913
1760.47458019685	0.436349366646823
1762.31239269684	0.320772226168202
1764.15129894685	0.320998217189583
1765.98817394685	0.226555878429366
1767.82645519685	0.192235225899424
1769.66254894685	0.0917769274122406
1771.49989269684	0.107648109836447
1773.33536144685	0.0165926607965332
1775.17020519685	0.0354261514939367
1777.00645519685	-0.0586392262826507
1778.84067394684	-0.0465049568028917
1780.67598644685	-0.103181335859318
1782.50942394685	-0.111417529323774
1784.34239269685	-0.19590138981539
1786.17661144684	-0.221324616006257
1788.00879894684	-0.333491083372934
1789.84051769684	-0.360731174844062
1791.67364269685	-0.467979929285605
1793.50458019685	-0.499144940892108
1795.33520519684	-0.68013058109949
1797.16536144685	-0.746501348296277
1798.99692394684	-0.909659371071001
