# Supplementary material for: Intraoperative rapid assessment of the deep muscle surgical margin of tongue squamous cell carcinoma via Raman spectroscopy
Source: Front Bioeng Biotechnol. 2024 Oct 8;12:1480279. doi: 10.3389/fbioe.2024.1480279 (PMC11493737; doi:10.3389/fbioe.2024.1480279)
Supplement: Supplementary file 4 [file DataSheet2.ZIP › Pathological grading corresponding to Raman spectroscopic data/Results of pathological grading/MDSCC/4-2-4_Raman.txt]

process from Raman raw data on 2022/8/8 10:36:46
601.541728634347	0.254914083808643
603.653017696848	0.138911772689028
605.76571300935	0.103906381414305
607.876025509344	0.0413240206193848
609.985830196845	0.134832344444021
612.095166134346	0.103144037120217
614.203994259347	0.246053630320318
616.314228634346	0.304227831474634
618.422119259347	0.419371652272105
620.529502071848	0.427684073305159
622.636377071845	0.461528639511926
624.742783321846	0.391237890416733
626.848681759348	0.446066312655034
628.954111446845	0.420316398244552
631.060908321848	0.439523976896425
633.165361446845	0.365888400868442
635.269345821845	0.416604834289188
637.372783321851	0.323798762135311
639.475791134348	0.303300493567974
641.578291134349	0.15634549025657
643.680283321846	0.133447140278065
645.781806759347	-0.0513322508443537
647.882861446848	-0.1578693484837
649.983408321845	-0.308929751507719
652.083486446845	-0.355561222788765
654.183056759346	-0.523779377159258
656.282158321847	-0.485822022715126
658.380752071844	-0.512104790373087
660.478877071844	-0.460715533109891
662.576533321844	-0.508231022691177
664.673642696845	-0.390275782692584
666.770361446845	-0.396401127497285
668.864658321847	-0.38695435736588
670.960361446843	-0.457784194666289
673.05559582185	-0.374252838307484
675.150283321847	-0.407324818994965
677.244502071844	-0.3648593179513
679.338330196846	-0.351175584417405
681.431611446846	-0.2158758231067
683.522470821845	-0.16859971512477
685.614814571843	-0.093693045561821
687.706611446847	-0.112891094652213
689.798017696849	0.00677436692285482
691.888877071844	-0.0264888108699211
693.977392696845	0.0415386798584336
696.067236446848	0.0779951586655159
698.156689571846	0.0550871110501134
700.243720821847	-0.0280479851203665
702.332158321846	0.0439414695830749
704.420127071848	-0.0144722949167715
706.507627071849	0.0140436386835461
708.592783321848	0.108732893443516
710.679345821845	0.202597194400994
712.765361446844	0.16117240929529
714.849033321847	0.217700411165566
716.934111446848	0.156111227351715
719.016845821847	0.200021040537735
721.100986446847	0.157708771163868
723.184658321847	0.149599034526091
725.265908321846	0.0851001056499285
727.348642696845	0.135024052468822
729.428955196847	0.0774648720039579
731.510673946843	0.131876181912702
733.590048946844	0.156207722141346
735.670830196843	0.331894690059187
737.749267696847	0.468647799678081
739.829033321847	0.790703919931502
741.906533321846	1.11738934534293
743.985361446848	1.42940264487387
746.061923946847	1.43404101011851
748.139814571845	1.42710206588833
750.215361446848	1.19362662537955
752.292236446843	0.89671866401784
754.366845821845	0.612497115336851
756.440986446847	0.513851486107541
758.516533321843	0.315737620979633
760.589658321845	0.253194054193102
762.664189571846	0.123746903566996
764.736455196849	0.0964099642889096
766.808173946843	-0.0158355902703136
768.881298946846	0.0172621338240049
770.952080196847	-0.040509008128538
773.022392696847	0.0180958609506092
775.092236446842	-0.00678081207098558
777.163486446847	0.116134781954798
779.232314571844	0.0753049771172414
781.300752071846	0.097748032236467
783.368720821843	0.0437091994665479
785.438017696848	0.0441943315750279
787.504970821843	-0.122338437245361
789.571533321847	-0.090918886710881
791.637548946848	-0.141388868801755
793.704970821847	-0.106299139574503
795.770048946844	-0.200067210040032
797.834658321844	-0.102110774932214
799.898798946848	-0.142157548594042
801.962470821847	-0.0764252586141936
804.025673946846	-0.0908216458024071
806.088408321844	0.0143155358360048
808.150673946846	0.0229685191245608
810.214267696847	0.144600898245443
812.275595821844	0.144761968090705
814.336455196844	0.249165461115126
816.396767696846	0.249276562395892
818.456689571845	0.424331436705756
820.516142696844	0.429765236141577
822.575048946845	0.55034312698433
824.633564571846	0.55183119424774
826.691533321846	0.713797609705381
828.749033321848	0.620171450636406
830.806142696849	0.63900175548369
832.862705196847	0.575406696241885
834.918877071847	0.674802228585719
836.974502071844	0.603876524019228
839.027861446848	0.702059302883669
841.082548946848	0.840951249262844
843.136767696844	1.08938497557756
845.190517696847	1.10697248160363
847.243877071847	1.25445265524456
849.296689571845	1.2876236635459
851.349033321847	1.27426437486199
853.400908321848	1.13920673831896
855.450517696845	1.19058448631358
857.501455196845	1.10096607570088
859.551923946849	1.00965508748394
861.602002071846	0.980330282933494
863.649658321843	0.938245245977811
865.698798946843	0.777704838525182
867.747392696845	0.820102515357178
869.795517696846	0.771626982677702
871.841377071847	0.735952825381531
873.888564571844	0.630626483153122
875.935361446845	0.649489229942105
877.981611446849	0.458919205837901
880.025595821848	0.430608217377852
882.07090832185	0.322651771177135
884.115752071848	0.366244709616382
886.158408321844	0.314759087912563
888.202314571849	0.391406131871094
890.243955196845	0.315701475692265
892.287002071847	0.329246319390023
894.329502071847	0.241642379772912
896.369736446846	0.177842135245385
898.411377071847	-0.0120138499401605
900.450673946845	-0.010969394231239
902.491377071845	-0.162257559479229
904.529736446846	-0.177311800766148
906.569502071849	-0.2676055854526
908.607002071847	-0.173685257623362
910.645752071847	-0.209134956153179
912.682314571848	-0.125670414505066
914.720205196849	-0.140416142583888
916.755830196846	-0.0337310742233399
918.792783321849	-0.0430333164597698
920.827470821849	0.0811985005297515
922.861689571848	0.0657610344539421
924.89723644685	0.151420617259873
926.930517696845	0.204019054529141
928.965205196844	0.262474119698936
930.997548946845	0.23826444382172
933.029423946846	0.400112964496088
935.062705196844	0.435382306892564
937.093720821846	0.466218230549771
939.124189571845	0.490789983299578
941.156064571845	0.585956658804008
943.185673946846	0.555554400955742
945.214814571846	0.62452892540054
947.243486446845	0.619081623374512
949.273486446844	0.707157867303323
951.301220821846	0.678540979722982
953.328564571846	0.747933061948885
955.355361446847	0.703302076690477
957.383564571843	0.792756493607271
959.409423946847	0.734996691492711
961.434892696845	0.736741164380334
963.459892696847	0.621634527406826
965.484423946844	0.621728069541234
967.508486446844	0.529723068489176
969.533877071844	0.547834230153967
971.557080196846	0.485902550866228
973.579736446845	0.53618942400692
975.602002071846	0.426939418732786
977.623720821848	0.465190424763449
979.645048946848	0.460376980800362
981.665908321847	0.55198362147442
983.686298946846	0.592351535339475
985.706220821845	0.779671899891753
987.725752071845	0.856392535278246
989.744736446846	1.08387128784381
991.763330196845	1.34770260777557
993.781377071846	1.99374432638558
995.799033321848	2.77531086519633
997.816220821845	3.38979668569363
999.833017696848	3.57746953267039
1001.84926769685	3.56917720674301
1003.86512707184	3.0349240735186
1005.88043957185	2.31608791783324
1007.89536144684	1.56190307790567
1009.90801769685	1.05239130943644
1011.92200207184	0.649338977996194
1013.93551769685	0.393584428543932
1015.94864269685	0.114925308917321
1017.96129894685	0.021065987437396
1019.97340832184	-0.0805391735302692
1021.98333019684	-0.0723284154962585
1023.99465832184	-0.128775771168222
1026.00543957185	-0.142246049943623
1028.01575207185	-0.222011671091849
1030.02387707185	-0.180927464188187
1032.03333019685	-0.331264314875028
1034.04231457185	-0.426203721195662
1036.05083019684	-0.585034774313726
1038.05715832185	-0.587022270768983
1040.06473644685	-0.715133916008
1042.07192394685	-0.722857924056228
1044.07684582184	-0.797352317091992
1046.08309582185	-0.706681689309363
1048.08895519684	-0.808340858228178
1050.09254894685	-0.7831578310807
1052.09739269685	-0.833313940530985
1054.10004894685	-0.811699569384473
1056.10411144685	-0.825069507115273
1058.10762707185	-0.760638402736191
1060.10895519685	-0.832094402971734
1062.11161144685	-0.742419011057365
1064.11200207184	-0.714625783578015
1066.11372082185	-0.674599665744722
1068.11325207184	-0.688407584357009
1070.11403332184	-0.547527766935048
1072.11270519684	-0.545013902178397
1074.11262707185	-0.455110878637328
1076.11028332185	-0.463435608006705
1078.10934582185	-0.316046566316118
1080.10614269685	-0.303803892603099
1082.10247082185	-0.197364808489567
1084.10012707185	-0.191896559648001
1086.09559582185	-0.101336067682638
1088.09239269685	-0.160415119547565
1090.08692394685	-0.116637260984731
1092.08106457184	-0.128903166730339
1094.07645519685	-0.104083361388064
1096.06965832185	-0.181338191385265
1098.06239269684	-0.082771588581295
1100.05653332185	-0.0889642654705654
1102.04833019685	-0.0269530540268761
1104.03973644684	-0.0948420752112895
1106.03075207185	-0.0198907743353232
1108.02301769685	-0.015049729085689
1110.01309582184	0.0254006188876019
1112.00270519685	-0.0141537182927038
1113.99184582185	0.22952777511702
1115.98231457185	0.374997728733831
1117.97059582184	0.615519012588408
1119.95840832185	0.847227617713344
1121.94583019684	1.18523063652168
1123.93278332184	1.30260192270657
1125.91926769685	1.38689193479019
1127.90708019684	1.29955328840114
1129.89262707185	1.22453209856738
1131.87778332184	0.999287570490111
1133.86247082184	0.972013508994308
1135.84668957184	0.959320325446669
1137.83051769685	1.14772503981513
1139.81387707185	1.40843142766673
1141.79684582185	1.92434649125067
1143.77926769685	2.57738736726913
1145.76129894685	3.60029765878295
1147.74286144684	4.7022111023893
1149.72403332184	5.95255466527132
1151.70473644685	6.85249206459363
1153.68497082185	7.11300362820063
1155.66473644685	6.6180696747432
1157.64411144684	5.66638713687956
1159.62301769685	4.30469969294296
1161.60145519684	3.06153763416995
1163.57778332185	2.09433211797162
1165.55536144684	1.61461827928983
1167.53247082185	1.21807064594628
1169.50918957185	1.03858609979204
1171.48543957184	0.784208261174143
1173.46122082185	0.728027367040625
1175.43661144685	0.530350274242522
1177.40973644685	0.48337809409702
1179.38418957185	0.439755981071102
1181.35825207185	0.571368302843752
1183.33184582185	0.538388622111967
1185.30325207185	0.649931209766237
1187.27598644685	0.704644682519415
1189.24825207184	0.764786677639449
1191.22004894685	0.652227351992394
1193.18965832185	0.656970876747806
1195.16059582185	0.551215964587414
1197.13114269685	0.517436787702763
1199.09942394685	0.444784168475849
1201.06903332184	0.53920353066033
1203.03645519685	0.53947627179187
1205.00520519685	0.553381230781582
1206.97356457184	0.498412453689326
1208.93965832184	0.452200627167855
1210.90708019685	0.307581308336836
1212.87223644684	0.256669035005473
1214.83879894685	0.0841060626536034
1216.80489269684	0.0659530225286744
1218.76879894685	-0.00763624745232505
1220.73403332185	0.0833373035355862
1222.69708019685	0.0870846368457592
1224.66137707184	0.258788209708229
1226.62356457185	0.314022190020381
1228.58528332185	0.500946156252581
1230.54833019685	0.485723045138002
1232.50911144685	0.586486946955432
1234.47129894684	0.620290403596471
1236.43122082184	0.743120765785108
1238.39254894684	0.743510632920135
1240.35161144684	0.822697264982679
1242.31028332185	0.854510257978944
1244.27020519684	0.977479308025124
1246.22801769685	0.993968160656181
1248.18536144685	1.07954647679682
1250.14395519685	1.1514306321117
1252.10043957185	1.28444424756796
1254.05645519685	1.28409700840166
1256.01208019685	1.31460545194273
1257.96895519685	1.31814932923146
1259.92372082184	1.43120209780267
1261.87793957184	1.42431681201109
1263.83184582185	1.5259733038377
1265.78700207185	1.50806469208743
1267.73997082184	1.5409876101117
1269.69247082185	1.44876846803049
1271.64458019685	1.42667374445432
1273.59629894685	1.29558324608374
1275.54754894684	1.30167010419771
1277.49833019685	1.25666410745845
1279.45043957185	1.24924841846669
1281.40036144685	1.20594273109569
1283.34989269685	1.2615501786251
1285.29895519685	1.22022384932009
1287.24754894685	1.31259349237899
1289.19575207184	1.26980552118286
1291.14356457184	1.34353967114802
1293.09083019684	1.38586232338932
1295.03778332185	1.50503321553802
1296.98426769685	1.56213871252206
1298.93028332185	1.71175851678098
1300.87583019684	1.69798232304362
1302.82106457185	1.8741831704975
1304.76575207185	1.90430071187907
1306.71004894685	1.89896797151809
1308.65395519685	1.87931461497033
1310.59739269684	1.97581362196547
1312.53864269685	1.77036771190393
1314.48129894685	1.72956373254624
1316.42333019685	1.55582768330817
1318.36504894685	1.5289559073737
1320.30629894685	1.33328466505097
1322.24723644684	1.33354692883927
1324.18583019685	1.38316859421261
1326.12583019684	1.49614994409581
1328.06536144685	1.45796022826784
1330.00458019684	1.59169239220643
1331.94145519685	1.52933226509782
1333.87973644684	1.42664016823315
1335.81770519685	1.30762865309498
1337.75504894684	1.30498053903105
1339.69020519685	1.12840169530898
1341.62676769685	1.05980910229388
1343.56301769685	0.877865255684441
1345.49692394684	0.822605887053584
1347.43223644684	0.5511613529209
1349.36692394685	0.493077373042865
1351.29973644684	0.47565649078669
1353.23364269684	0.501272217930136
1355.16551769685	0.305956648826992
1357.09864269684	0.276200028824462
1359.02958019685	0.169737690706057
1360.96176769684	0.00331324117991016
1362.89364269684	-0.173177562996557
1364.82333019684	-0.190715714003488
1366.75426769685	-0.271047624510885
1368.68301769685	-0.319498000661554
1370.61317394685	-0.425429903009331
1372.54114269685	-0.434161416376355
1374.46864269684	-0.517846055186965
1376.39754894685	-0.557523982632745
1378.32426769684	-0.623123287933339
1380.25223644685	-0.591280463623065
1382.17801769685	-0.572500227118155
1384.10348644685	-0.439192775258903
1386.03020519684	-0.345075068951644
1387.95473644685	-0.237601814013033
1389.88051769685	-0.176409591692362
1391.80426769685	-0.0983897295838858
1393.72754894684	-0.102519220761906
1395.65036144684	-0.0756487253866283
1397.57458019684	-0.0859085648281166
1399.49661144685	-0.0190267540412492
1401.41817394684	-0.0106669804212629
1403.34098644684	0.0191770191251521
1405.26176769685	-0.067566004500577
1407.18208019684	-0.0150331503319308
1409.10192394684	-0.054905125929281
1411.02145519685	-0.0632192911802179
1412.94223644685	-0.0689828412454574
1414.86083019685	0.142649715330236
1416.77895519685	0.166594541845228
1418.69676769685	0.269614246037065
1420.61411144684	0.254034728770762
1422.53098644684	0.400135235926541
1424.44754894685	0.42128835044889
1426.36364269685	0.549499958021528
1428.27926769685	0.713999284799485
1430.19442394684	1.06595555046167
1432.11098644685	1.28170800108543
1434.02536144685	1.63010908723521
1435.93926769685	1.84401472760101
1437.85286144685	2.10808744566242
1439.76598644685	2.21551309454077
1441.67692394684	2.33607427801826
1443.58926769684	2.37384667350301
1445.50114269685	2.4762395189349
1447.41254894685	2.30534197586928
1449.32364269685	2.26368651478759
1451.23411144685	2.1492156515225
1453.14426769685	1.97709515642399
1455.05411144685	1.76120415750751
1456.96333019685	1.68916516782934
1458.87223644684	1.4543639221796
1460.77911144685	1.28866324925514
1462.68723644685	1.08151154955038
1464.59473644685	0.887408322856402
1466.50208019685	0.572292543438181
1468.40879894685	0.383033428133956
1470.31348644685	0.103820536272679
1472.21958019684	-0.0391748223783281
1474.12504894684	-0.190626272533251
1476.03020519685	-0.251078193204904
1477.93317394684	-0.416510743545473
1479.83754894685	-0.490489677806977
1481.74129894685	-0.579098460956089
1483.64317394684	-0.679904084584933
1485.54614269684	-0.706635617659401
1487.44879894685	-0.654873379217548
1489.34926769685	-0.677577278201142
1491.25114269684	-0.651863652457195
1493.15067394685	-0.574601278972636
1495.05161144685	-0.431903461403522
1496.95223644685	-0.278046842943382
1498.85067394685	0.0949989035934493
1500.75036144684	0.366003685720045
1502.64786144684	0.83817567427613
1504.54676769685	1.33107776466659
1506.44348644685	2.02997511047067
1508.34161144685	2.70494037033808
1510.23739269685	3.58801572285213
1512.13473644685	4.35010997039745
1514.02973644685	5.12653233014717
1515.92442394685	5.58337322286229
1517.82036144684	5.90143327339436
1519.71426769685	5.82856477547369
1521.60926769685	5.56211000224573
1523.50239269685	4.9296677942155
1525.39489269684	4.18787240160785
1527.28879894685	3.28579358931893
1529.18051769685	2.40519793572869
1531.07192394684	1.51900208884709
1532.96458019684	0.852936151842101
1534.85504894684	0.29699024236902
1536.74520519685	-0.011889227507794
1538.63489269685	-0.22409650347501
1540.52583019685	-0.118398649005485
1542.41473644685	-0.133421911790663
1544.30317394685	-0.0200363970004105
1546.19114269684	0.17072675030667
1548.07879894684	0.723839448945711
1549.96770519685	0.852751143306648
1551.85442394685	0.905123224693966
1553.74083019684	0.791691335978896
1555.62692394685	0.535384282573858
1557.51239269684	-0.077225201353059
1559.39754894685	-0.334872226447118
1561.28223644684	-0.426371021768801
1563.16661144685	-0.334239772052484
1565.05051769685	-0.303612702075696
1566.93567394685	-0.0927480889212973
1568.81879894685	-0.0179301031114676
1570.70145519685	0.186030054500577
1572.58379894684	0.314904131557057
1574.46551769684	0.578384956015469
1576.34708019685	0.734240176753815
1578.22629894684	0.951507303881016
1580.10692394685	0.996495831202026
1581.98723644685	1.11501201692801
1583.86692394685	1.0503987489231
1585.74645519685	1.01176351787561
1587.62536144684	0.913516311918187
1589.50395519685	0.956871667643185
1591.38208019684	0.879415404334878
1593.25989269685	0.984209112897332
1595.13551769685	0.993497162228152
1597.01239269685	1.18308128809778
1598.88895519685	1.1170714717141
1600.76504894685	1.19942355389372
1602.64067394684	1.16529623036314
1604.51442394685	1.21584290368688
1606.38926769685	1.08759572880876
1608.26364269685	1.2479551858716
1610.13770519684	1.27605272894911
1612.00973644685	1.35952655226063
1613.88301769684	1.38650354007652
1615.75583019685	1.4322617905282
1617.62661144685	1.31528261055684
1619.49864269685	1.33772218357129
1621.37020519685	1.20516895000026
1623.23973644685	1.17849454086658
1625.11051769685	1.1561344164738
1626.97926769685	1.27373059350361
1628.84926769685	1.26712803763425
1630.71879894684	1.43360578599302
1632.58629894684	1.49167603398985
1634.45504894685	1.70103298646833
1636.32176769685	1.7290998778918
1638.18973644685	1.91407039306517
1640.05567394685	2.06470827154078
1641.92270519685	2.33137408762167
1643.78786144685	2.40683726946619
1645.65254894684	2.68546973849789
1647.51833019684	2.82023549143938
1649.38223644685	2.98662467269349
1651.24739269685	3.05456651100084
1653.11036144684	3.1454540950169
1654.97301769684	3.08945628797062
1656.83692394685	3.07893635287292
1658.69879894684	2.90066071340235
1660.56176769685	2.81373726852163
1662.42286144684	2.6164979186849
1664.28348644685	2.55747335021849
1666.14364269684	2.37194209842775
1668.00504894685	2.30625898304964
1669.86442394684	2.14178216808494
1671.72348644684	2.06260657910335
1673.58208019684	1.84034834316586
1675.44192394684	1.7626916122293
1677.29973644685	1.57485576559486
1679.15708019684	1.45795276487658
1681.01411144685	1.33052339446152
1682.87067394685	1.28012383312151
1684.72676769685	1.08072257110064
1686.58426769685	1.03689495359575
1688.43958019685	0.933297775436927
1690.29458019685	0.842966514403912
1692.14911144685	0.769137404687768
1694.00317394684	0.658428914533857
1695.85692394685	0.510141665362085
1697.71036144685	0.437084067271854
1699.56333019685	0.296952401324603
1701.41583019685	0.184205118256273
1703.26801769685	0.133892754820096
1705.11973644685	0.0843016290406808
1706.97114269684	-0.0338477654228768
1708.82208019685	-0.103789085278578
1710.67254894684	-0.341993901155604
1712.52270519685	-0.474731784788162
1714.37239269685	-0.717706353602949
1716.22176769685	-0.903847223714791
1718.07067394685	-1.08918798572907
1719.91754894684	-1.1346495376938
1721.76583019684	-1.2641208536248
1723.61348644685	-1.17135881487965
1725.46083019685	-1.13143121993502
1727.30770519684	-0.926181589380377
1729.15270519685	-0.73293806833783
1730.99879894684	-0.395027217063273
1732.84458019684	-0.208997417706769
1734.68989269685	0.0122478678385107
1736.53317394685	0.0789694167658865
1738.37770519685	0.264102721804051
1740.22192394684	0.244118296489432
1742.06567394685	0.297512740196083
1743.90739269684	0.301127613495765
1745.75020519685	0.395435060042701
1747.59286144684	0.259499707734733
1749.43333019684	0.32864874358566
1751.27504894685	0.283396329181187
1753.11473644685	0.363427014480209
1754.95583019685	0.328883974250061
1756.79629894684	0.448764836629351
1758.63489269685	0.410395890961581
1760.47458019685	0.500644362816416
1762.31239269684	0.477440010547383
1764.15129894685	0.506329231190875
1765.98817394685	0.43721117605179
1767.82645519685	0.484295676862985
1769.66254894685	0.436788484353713
1771.49989269684	0.430128511537106
1773.33536144685	0.363406603509134
1775.17020519685	0.417282164818175
1777.00645519685	0.38667031621398
1778.84067394684	0.419630653679661
1780.67598644685	0.402367012339539
1782.50942394685	0.4460737972625
1784.34239269685	0.368210679138002
1786.17661144684	0.369108821401056
1788.00879894684	0.257691591937316
1789.84051769684	0.227939212609527
1791.67364269685	0.155003139871269
1793.50458019685	0.179856020473068
1795.33520519684	0.0478295214667526
1797.16536144685	0.016050792308846
1798.99692394684	-0.0956899099269322
