# Supplementary material for: Intraoperative rapid assessment of the deep muscle surgical margin of tongue squamous cell carcinoma via Raman spectroscopy
Source: Front Bioeng Biotechnol. 2024 Oct 8;12:1480279. doi: 10.3389/fbioe.2024.1480279 (PMC11493737; doi:10.3389/fbioe.2024.1480279)
Supplement: Supplementary file 4 [file DataSheet2.ZIP › Pathological grading corresponding to Raman spectroscopic data/Results of pathological grading/MDSCC/5-1-1_Raman.txt]

process from Raman raw data on 2022/8/8 10:36:46
601.541728634347	-0.102601618210628
603.653017696848	-0.203965580785081
605.76571300935	-0.192464833204781
607.876025509344	-0.274099629464757
609.985830196845	-0.14002809781374
612.095166134346	-0.0842704157211358
614.203994259347	0.0934459493942938
616.314228634346	0.119134943305198
618.422119259347	0.240809196649934
620.529502071848	0.224765645470427
622.636377071845	0.281975463117448
624.742783321846	0.249938427560323
626.848681759348	0.307607090617921
628.954111446845	0.287461215580976
631.060908321848	0.306045735346288
633.165361446845	0.269005400790775
635.269345821845	0.25042398097105
637.372783321851	0.151955467624049
639.475791134348	0.142546744221363
641.578291134349	0.0514918034774041
643.680283321846	0.0209717976086097
645.781806759347	-0.0973035679590168
647.882861446848	-0.1215831603796
649.983408321845	-0.21926439409765
652.083486446845	-0.247617585004122
654.183056759346	-0.355830141629781
656.282158321847	-0.297062393989592
658.380752071844	-0.321131744766149
660.478877071844	-0.278838538014497
662.576533321844	-0.325301655081745
664.673642696845	-0.216367000636723
666.770361446845	-0.247649407616819
668.864658321847	-0.184959841615353
670.960361446843	-0.201163848158046
673.05559582185	-0.156618596826576
675.150283321847	-0.217579954010262
677.244502071844	-0.13436982296534
679.338330196846	-0.206780147223157
681.431611446846	-0.0993637435533401
683.522470821845	-0.0646059250087205
685.614814571843	0.0253513904312399
687.706611446847	-0.0247312300341491
689.798017696849	0.0644311480716055
691.888877071844	0.0109657922772044
693.977392696845	0.0945153874102687
696.067236446848	0.0789850025608132
698.156689571846	0.0456539475381135
700.243720821847	-0.000665102619961999
702.332158321846	0.0511653479634617
704.420127071848	0.0291914997609126
706.507627071849	0.0877044295884843
708.592783321848	0.229511423457154
710.679345821845	0.306011347331776
712.765361446844	0.263904460516187
714.849033321847	0.275875510794833
716.934111446848	0.175352069273288
719.016845821847	0.182019120443016
721.100986446847	0.153103381028245
723.184658321847	0.20236297907249
725.265908321846	0.141700128999759
727.348642696845	0.188513794968515
729.428955196847	0.116777557831654
731.510673946843	0.174232781994448
733.590048946844	0.193447373251161
735.670830196843	0.381085111896795
737.749267696847	0.496844722966529
739.829033321847	0.749452469490819
741.906533321846	0.994301284931225
743.985361446848	1.2259999302326
746.061923946847	1.23164211077602
748.139814571845	1.25499581121704
750.215361446848	1.10774885040047
752.292236446843	0.903635111675442
754.366845821845	0.689959824712275
756.440986446847	0.63000701274791
758.516533321843	0.467086561777649
760.589658321845	0.400884970166459
762.664189571846	0.347057414163999
764.736455196849	0.307904373333912
766.808173946843	0.236152333315658
768.881298946846	0.350386808124568
770.952080196847	0.306582832704976
773.022392696847	0.333359505702902
775.092236446842	0.320747837975063
777.163486446847	0.388805975825449
779.232314571844	0.314063924956173
781.300752071846	0.345593102901205
783.368720821843	0.268247965668479
785.438017696848	0.357669391708754
787.504970821843	0.268841941894607
789.571533321847	0.350519693062722
791.637548946848	0.284310631292158
793.704970821847	0.326267921785501
795.770048946844	0.241801051138054
797.834658321844	0.290846853568951
799.898798946848	0.208526317543345
801.962470821847	0.336940429683665
804.025673946846	0.330310174770972
806.088408321844	0.380076535747492
808.150673946846	0.358220493718846
810.214267696847	0.417050841450646
812.275595821844	0.320032762531241
814.336455196844	0.361205213698895
816.396767696846	0.32021276372592
818.456689571845	0.349029201733686
820.516142696844	0.355099085656775
822.575048946845	0.460457000156907
824.633564571846	0.434646686066998
826.691533321846	0.482726347752589
828.749033321848	0.463973331614
830.806142696849	0.4934549542252
832.862705196847	0.423929456532676
834.918877071847	0.461930500267954
836.974502071844	0.426176350443086
839.027861446848	0.482268761959574
841.082548946848	0.451539937881279
843.136767696844	0.582805123920082
845.190517696847	0.592435268385088
847.243877071847	0.631507618993282
849.296689571845	0.676930511401764
851.349033321847	0.732931196429234
853.400908321848	0.618400615213005
855.450517696845	0.640655387190975
857.501455196845	0.598045239822341
859.551923946849	0.530706638151258
861.602002071846	0.450506771481798
863.649658321843	0.508114081871952
865.698798946843	0.411542103738128
867.747392696845	0.441029147032083
869.795517696846	0.381422387531416
871.841377071847	0.36058960982453
873.888564571844	0.233658162433045
875.935361446845	0.317191892574755
877.981611446849	0.217629291859765
880.025595821848	0.232824926875367
882.07090832185	0.18086499248011
884.115752071848	0.244487692629235
886.158408321844	0.157047972799376
888.202314571849	0.222998811520483
890.243955196845	0.140893146530118
892.287002071847	0.192181926417788
894.329502071847	0.11241171755475
896.369736446846	0.0630881316751015
898.411377071847	-0.112198727905962
900.450673946845	-0.0973430431497775
902.491377071845	-0.207919116233739
904.529736446846	-0.243110571309359
906.569502071849	-0.31792227226839
908.607002071847	-0.235771175852307
910.645752071847	-0.296101048594323
912.682314571848	-0.210199965888847
914.720205196849	-0.256412226785073
916.755830196846	-0.171177615255885
918.792783321849	-0.214634835729044
920.827470821849	-0.168713160904645
922.861689571848	-0.249141570070321
924.89723644685	-0.183799551636241
926.930517696845	-0.178875622279776
928.965205196844	-0.101613703517074
930.997548946845	-0.112143940845186
933.029423946846	-0.0201298890607404
935.062705196844	0.0237843807915681
937.093720821846	0.0390855288464707
939.124189571845	0.0331275251537306
941.156064571845	0.103451959571288
943.185673946846	0.0930662299963672
945.214814571846	0.182299970488714
947.243486446845	0.201354040167189
949.273486446844	0.253417476396123
951.301220821846	0.226884658519367
953.328564571846	0.299220735476467
955.355361446847	0.251374559195909
957.383564571843	0.270546688788244
959.409423946847	0.301510443263425
961.434892696845	0.376946472891916
963.459892696847	0.380099635686094
965.484423946844	0.429460775719519
967.508486446844	0.440000735392942
969.533877071844	0.444607401367676
971.557080196846	0.405283365051247
973.579736446845	0.392844707774685
975.602002071846	0.316904168104799
977.623720821848	0.387870686805485
979.645048946848	0.417866980310237
981.665908321847	0.505667935145169
983.686298946846	0.513174380498128
985.706220821845	0.630567143902823
987.725752071845	0.594392967968759
989.744736446846	0.657930838977904
991.763330196845	0.732413408535535
993.781377071846	0.978069677604822
995.799033321848	1.22905227664384
997.816220821845	1.48811611562317
999.833017696848	1.48008790085137
1001.84926769685	1.43784666205559
1003.86512707184	1.12272498822276
1005.88043957185	0.851061923072479
1007.89536144684	0.514000035178668
1009.90801769685	0.316069265709615
1011.92200207184	0.117630487433416
1013.93551769685	0.0874094232968048
1015.94864269685	-0.0810072670573447
1017.96129894685	-0.167164646783533
1019.97340832184	-0.237427764269711
1021.98333019684	-0.248538540380736
1023.99465832184	-0.272027258582028
1026.00543957185	-0.281039320954591
1028.01575207185	-0.350328089630722
1030.02387707185	-0.301751000697124
1032.03333019685	-0.387354897863815
1034.04231457185	-0.458143138775853
1036.05083019684	-0.555254936260809
1038.05715832185	-0.489027395245188
1040.06473644685	-0.598893867962033
1042.07192394685	-0.554765740274462
1044.07684582184	-0.650121490545899
1046.08309582185	-0.609363362884125
1048.08895519684	-0.715938316222321
1050.09254894685	-0.60806457064092
1052.09739269685	-0.684690667914595
1054.10004894685	-0.625920563787844
1056.10411144685	-0.624747356852367
1058.10762707185	-0.587044953203645
1060.10895519685	-0.673953815028341
1062.11161144685	-0.544843301179498
1064.11200207184	-0.562378143870433
1066.11372082185	-0.49631224215355
1068.11325207184	-0.408854256823759
1070.11403332184	-0.284679925140466
1072.11270519684	-0.33948609182724
1074.11262707185	-0.178954550661274
1076.11028332185	-0.124933357822812
1078.10934582185	0.0520384004266532
1080.10614269685	0.111861457989221
1082.10247082185	0.203848735112899
1084.10012707185	0.193052857603817
1086.09559582185	0.219616474583745
1088.09239269685	0.0106782795396612
1090.08692394685	-0.0729745255717944
1092.08106457184	-0.0764436712074996
1094.07645519685	-0.0383083371411885
1096.06965832185	-0.119029465673179
1098.06239269684	-0.0226604459691373
1100.05653332185	-0.0145735100759907
1102.04833019685	0.0575979416424843
1104.03973644684	-0.0274125519147219
1106.03075207185	0.024415731628693
1108.02301769685	0.0237531770073076
1110.01309582184	0.120599726957522
1112.00270519685	0.0908615317937915
1113.99184582185	0.185679316450148
1115.98231457185	0.281124612132345
1117.97059582184	0.478242148194795
1119.95840832185	0.588427825045017
1121.94583019684	0.810818040950409
1123.93278332184	0.903887828769911
1125.91926769685	0.985427904465553
1127.90708019684	0.823979430243497
1129.89262707185	0.727992165683787
1131.87778332184	0.507812995055616
1133.86247082184	0.450166956706909
1135.84668957184	0.323924759119961
1137.83051769685	0.427442768604863
1139.81387707185	0.450036026536253
1141.79684582185	0.610030891560911
1143.77926769685	0.794496754699452
1145.76129894685	1.11305562392315
1147.74286144684	1.37717254426354
1149.72403332184	1.75242385929977
1151.70473644685	1.96974461578242
1153.68497082185	2.03613550894082
1155.66473644685	1.84178723251242
1157.64411144684	1.60054611546153
1159.62301769685	1.25427720760129
1161.60145519684	1.02678119829125
1163.57778332185	0.816290536137188
1165.55536144684	0.782708057287778
1167.53247082185	0.711290531595381
1169.50918957185	0.65471426698096
1171.48543957184	0.451754317159498
1173.46122082185	0.402871362773681
1175.43661144685	0.211261701595589
1177.40973644685	0.122751204498087
1179.38418957185	0.0632389594403548
1181.35825207185	0.10577202651595
1183.33184582185	0.0524954624656857
1185.30325207185	0.104356531558238
1187.27598644685	0.118528366065561
1189.24825207184	0.180672577025319
1191.22004894685	0.146479832128705
1193.18965832185	0.153427540883001
1195.16059582185	0.154168518810792
1197.13114269685	0.198000130718583
1199.09942394685	0.123088688975713
1201.06903332184	0.17276238458561
1203.03645519685	0.218430012139748
1205.00520519685	0.274704017190516
1206.97356457184	0.215471936744791
1208.93965832184	0.302330259472143
1210.90708019685	0.293866815663392
1212.87223644684	0.33061514612919
1214.83879894685	0.344758530768502
1216.80489269684	0.451363491842955
1218.76879894685	0.471347849456379
1220.73403332185	0.610363516414537
1222.69708019685	0.649479925874601
1224.66137707184	0.75225328960974
1226.62356457185	0.776604314587729
1228.58528332185	0.868510829624512
1230.54833019685	0.813791709279059
1232.50911144685	0.848701089418938
1234.47129894684	0.861921625821935
1236.43122082184	0.951841984155323
1238.39254894684	0.967134709418531
1240.35161144684	1.13310857037823
1242.31028332185	1.15468792273441
1244.27020519684	1.20721031541299
1246.22801769685	1.23886693640605
1248.18536144685	1.261545356612
1250.14395519685	1.19923862724028
1252.10043957185	1.26312805997412
1254.05645519685	1.25764115843882
1256.01208019685	1.23809410466751
1257.96895519685	1.25602430194323
1259.92372082184	1.34481321224825
1261.87793957184	1.29665269710063
1263.83184582185	1.33965004994005
1265.78700207185	1.3133470416235
1267.73997082184	1.34406971038965
1269.69247082185	1.27505096196478
1271.64458019685	1.37013696131439
1273.59629894685	1.33306831404323
1275.54754894684	1.41332006983555
1277.49833019685	1.38124283366989
1279.45043957185	1.39609493915603
1281.40036144685	1.37759706837008
1283.34989269685	1.40689756414255
1285.29895519685	1.38681147262213
1287.24754894685	1.47412939206581
1289.19575207184	1.49058747024065
1291.14356457184	1.5539163013211
1293.09083019684	1.59106537825454
1295.03778332185	1.70502194398614
1296.98426769685	1.72471548930659
1298.93028332185	1.865056604502
1300.87583019684	1.82886587850174
1302.82106457185	1.97955499533288
1304.76575207185	1.91448789567693
1306.71004894685	1.99434626068705
1308.65395519685	1.88359067323336
1310.59739269684	1.95014616774782
1312.53864269685	1.8064412904279
1314.48129894685	1.83864178805368
1316.42333019685	1.66701401215195
1318.36504894685	1.64253072699603
1320.30629894685	1.49973141463892
1322.24723644684	1.46271774238755
1324.18583019685	1.32000607731163
1326.12583019684	1.33231321800321
1328.06536144685	1.33647662079406
1330.00458019684	1.41978794764174
1331.94145519685	1.38914356051316
1333.87973644684	1.48331025145501
1335.81770519685	1.46059656646972
1337.75504894684	1.5072008836959
1339.69020519685	1.39855282974901
1341.62676769685	1.42385811462549
1343.56301769685	1.31525527330001
1345.49692394684	1.30672063608688
1347.43223644684	1.08765102582097
1349.36692394685	1.07876277295171
1351.29973644684	0.945137662543175
1353.23364269684	0.928437068720342
1355.16551769685	0.810519616183598
1357.09864269684	0.90175889242235
1359.02958019685	0.847751299578221
1360.96176769684	0.938981547853786
1362.89364269684	0.87849920772544
1364.82333019684	0.929621615504573
1366.75426769685	0.866023528896989
1368.68301769685	0.860291258217842
1370.61317394685	0.722070701475303
1372.54114269685	0.774997023583097
1374.46864269684	0.625872894253263
1376.39754894685	0.589482134805621
1378.32426769684	0.476949834652316
1380.25223644685	0.471540896500585
1382.17801769685	0.386921461286676
1384.10348644685	0.485865362883771
1386.03020519684	0.480024268310444
1387.95473644685	0.605754231437516
1389.88051769685	0.624160287592701
1391.80426769685	0.717929545179004
1393.72754894684	0.689103676104594
1395.65036144684	0.768353205054041
1397.57458019684	0.676972120721388
1399.49661144685	0.731385158011477
1401.41817394684	0.682485163622744
1403.34098644684	0.678345055758911
1405.26176769685	0.528891704211077
1407.18208019684	0.610826880465538
1409.10192394684	0.529441100586297
1411.02145519685	0.538136013815318
1412.94223644685	0.50957350321093
1414.86083019685	0.637699102745017
1416.77895519685	0.57003580239757
1418.69676769685	0.627195254494978
1420.61411144684	0.603156829463671
1422.53098644684	0.731581034823904
1424.44754894685	0.729059525708777
1426.36364269685	0.909101662738038
1428.27926769685	0.931697949811365
1430.19442394684	1.1060688895837
1432.11098644685	1.15678887991055
1434.02536144685	1.2900418172822
1435.93926769685	1.30561091323781
1437.85286144685	1.47364783094807
1439.76598644685	1.48403190667392
1441.67692394684	1.59101076094194
1443.58926769684	1.57295178222137
1445.50114269685	1.61865144903729
1447.41254894685	1.52920025327666
1449.32364269685	1.50032986672139
1451.23411144685	1.3881384193175
1453.14426769685	1.2912987643744
1455.05411144685	1.11430139743371
1456.96333019685	1.07587442812314
1458.87223644684	0.875880723215772
1460.77911144685	0.71001759283979
1462.68723644685	0.594820658233942
1464.59473644685	0.528936046708168
1466.50208019685	0.315127851681041
1468.40879894685	0.258412938562145
1470.31348644685	0.143800850478925
1472.21958019684	0.0104387436674358
1474.12504894684	-0.144148655351785
1476.03020519685	-0.166888434915535
1477.93317394684	-0.299464836485242
1479.83754894685	-0.37571920041205
1481.74129894685	-0.468426974050942
1483.64317394684	-0.558947596760106
1485.54614269684	-0.671547119552287
1487.44879894685	-0.682846169374074
1489.34926769685	-0.721489244922054
1491.25114269684	-0.67932721485144
1493.15067394685	-0.712509610588512
1495.05161144685	-0.68957588832339
1496.95223644685	-0.71880934284971
1498.85067394685	-0.608714700344052
1500.75036144684	-0.595903681303298
1502.64786144684	-0.458353733207417
1504.54676769685	-0.359025132571958
1506.44348644685	-0.0914767694490877
1508.34161144685	0.00973125709020906
1510.23739269685	0.275148583461032
1512.13473644685	0.433357867643224
1514.02973644685	0.685257264764715
1515.92442394685	0.768444005949533
1517.82036144684	0.844311616094956
1519.71426769685	0.777053155804424
1521.60926769685	0.767255243244591
1523.50239269685	0.579663385413369
1525.39489269684	0.351958498234382
1527.28879894685	0.144128274118685
1529.18051769685	-0.00717733222319339
1531.07192394684	-0.236331984778957
1532.96458019684	-0.371221818459304
1534.85504894684	-0.486885855067982
1536.74520519685	-0.454257602809719
1538.63489269685	-0.47225796779594
1540.52583019685	-0.353161559787054
1542.41473644685	-0.255606442463659
1544.30317394685	-0.000208633835512728
1546.19114269684	0.289112296808469
1548.07879894684	0.918748157627107
1549.96770519685	1.23467322584733
1551.85442394685	1.3150375469063
1553.74083019684	1.19699810486068
1555.62692394685	0.975415339635731
1557.51239269684	0.473656883973035
1559.39754894685	0.3035959621605
1561.28223644684	0.265221597945867
1563.16661144685	0.400735630396383
1565.05051769685	0.464697071096822
1566.93567394685	0.601242053385192
1568.81879894685	0.615831056359809
1570.70145519685	0.834308730895913
1572.58379894684	0.992446936662958
1574.46551769684	1.25114320447534
1576.34708019685	1.44328229650938
1578.22629894684	1.74537421128073
1580.10692394685	1.87153434457304
1581.98723644685	1.99548711737344
1583.86692394685	1.95357000136633
1585.74645519685	1.94140783476706
1587.62536144684	1.78787659381226
1589.50395519685	1.73073965440125
1591.38208019684	1.58159593872992
1593.25989269685	1.6247573551039
1595.13551769685	1.60840619582257
1597.01239269685	1.71443603202255
1598.88895519685	1.65061223242958
1600.76504894685	1.66444368565456
1602.64067394684	1.57154078979792
1604.51442394685	1.5734000840643
1606.38926769685	1.45413117215475
1608.26364269685	1.52844911046734
1610.13770519684	1.5951158504802
1612.00973644685	1.66708460202599
1613.88301769684	1.59466854033536
1615.75583019685	1.59791092165355
1617.62661144685	1.51171631477206
1619.49864269685	1.49888827624028
1621.37020519685	1.37611985840147
1623.23973644685	1.41196544011464
1625.11051769685	1.3724489660022
1626.97926769685	1.41572714712632
1628.84926769685	1.39032419055769
1630.71879894684	1.48979280103973
1632.58629894684	1.46695703387206
1634.45504894685	1.56631149538202
1636.32176769685	1.52327222133593
1638.18973644685	1.52116408793242
1640.05567394685	1.47958285569476
1641.92270519685	1.52951200834607
1643.78786144685	1.47169035218911
1645.65254894684	1.54105318840286
1647.51833019684	1.50640774229686
1649.38223644685	1.5459024374166
1651.24739269685	1.47015143894629
1653.11036144684	1.46829781532176
1654.97301769684	1.35615225987752
1656.83692394685	1.33655235433687
1658.69879894684	1.23390243920514
1660.56176769685	1.20876733797965
1662.42286144684	1.08652455811352
1664.28348644685	1.09933999963252
1666.14364269684	1.0446540242109
1668.00504894685	1.01132636884154
1669.86442394684	0.924600487323886
1671.72348644684	0.852806058021628
1673.58208019684	0.746761677106093
1675.44192394684	0.673177393401801
1677.29973644685	0.55750605538168
1679.15708019684	0.510075847403755
1681.01411144685	0.506318935127808
1682.87067394685	0.458103873720319
1684.72676769685	0.406271014768407
1686.58426769685	0.439122720152056
1688.43958019685	0.315457247993493
1690.29458019685	0.27550689143942
1692.14911144685	0.309170163838587
1694.00317394684	0.284847411785705
1695.85692394685	0.182300852765451
1697.71036144685	0.234390854191844
1699.56333019685	0.139025895427181
1701.41583019685	0.0987363191343889
1703.26801769685	-0.00170563041342575
1705.11973644685	0.0503285002719451
1706.97114269684	-0.00528903093709232
1708.82208019685	0.0247102120702891
1710.67254894684	-0.146023432975625
1712.52270519685	-0.173057687600931
1714.37239269685	-0.327464142041038
1716.22176769685	-0.354500503881923
1718.07067394685	-0.495528381051599
1719.91754894684	-0.478167177308904
1721.76583019684	-0.555023204790444
1723.61348644685	-0.51807170994104
1725.46083019685	-0.525198391308976
1727.30770519684	-0.382044901638466
1729.15270519685	-0.349489041179424
1730.99879894684	-0.118042278047454
1732.84458019684	0.011127683875543
1734.68989269685	0.180179155473297
1736.53317394685	0.283781987962129
1738.37770519685	0.55401942247633
1740.22192394684	0.601721416457963
1742.06567394685	0.676676243923481
1743.90739269684	0.69115341671727
1745.75020519685	0.802934786377222
1747.59286144684	0.701214142760819
1749.43333019684	0.764194471909462
1751.27504894685	0.769822335678612
1753.11473644685	0.823483738719631
1754.95583019685	0.737095643444036
1756.79629894684	0.849270844004536
1758.63489269685	0.864022431357796
1760.47458019685	0.919121487212351
1762.31239269684	0.940387412219479
1764.15129894685	1.03307161755501
1765.98817394685	0.953090985139511
1767.82645519685	0.966603811537141
1769.66254894685	0.9494200708329
1771.49989269684	0.959768420314674
1773.33536144685	0.956885057574652
1775.17020519685	1.02212787703479
1777.00645519685	0.996376248380528
1778.84067394684	1.05176136275293
1780.67598644685	1.0106183720309
1782.50942394685	1.03033480969765
1784.34239269685	0.987271197900782
1786.17661144684	1.07431295233661
1788.00879894684	0.977102527327787
1789.84051769684	0.982562961839989
1791.67364269685	0.944702283671234
1793.50458019685	1.01555775250557
1795.33520519684	0.852587311295707
1797.16536144685	0.853108941171286
1798.99692394684	0.813627779915208
