# Supplementary material for: Intraoperative rapid assessment of the deep muscle surgical margin of tongue squamous cell carcinoma via Raman spectroscopy
Source: Front Bioeng Biotechnol. 2024 Oct 8;12:1480279. doi: 10.3389/fbioe.2024.1480279 (PMC11493737; doi:10.3389/fbioe.2024.1480279)
Supplement: Supplementary file 4 [file DataSheet2.ZIP › Pathological grading corresponding to Raman spectroscopic data/Results of pathological grading/MDSCC/5-1-3_Raman.txt]

process from Raman raw data on 2022/8/8 10:36:46
601.541728634347	0.25124209507868
603.653017696848	0.12077898604494
605.76571300935	0.0589009036556831
607.876025509344	-0.00870732941754682
609.985830196845	0.0646431523026365
612.095166134346	0.0414310117778598
614.203994259347	0.123289304002924
616.314228634346	0.151160430132023
618.422119259347	0.270807454566409
620.529502071848	0.20050749298909
622.636377071845	0.271411416222918
624.742783321846	0.274127858638821
626.848681759348	0.318829919250135
628.954111446845	0.27700622296797
631.060908321848	0.316551612829386
633.165361446845	0.228420959592455
635.269345821845	0.263357139599719
637.372783321851	0.175215561532355
639.475791134348	0.0823502858193592
641.578291134349	-0.0742032704362998
643.680283321846	-0.102544223990293
645.781806759347	-0.301773987428476
647.882861446848	-0.350331692694567
649.983408321845	-0.429934161735247
652.083486446845	-0.397292821028913
654.183056759346	-0.512744478391511
656.282158321847	-0.479800569530767
658.380752071844	-0.538177888204501
660.478877071844	-0.508447879314019
662.576533321844	-0.581859666141753
664.673642696845	-0.473067672217098
666.770361446845	-0.498160403914596
668.864658321847	-0.410454258248762
670.960361446843	-0.426819406495213
673.05559582185	-0.313971926354554
675.150283321847	-0.399666178261384
677.244502071844	-0.30577600993081
679.338330196846	-0.385895313246408
681.431611446846	-0.313953655545191
683.522470821845	-0.303744897013445
685.614814571843	-0.188387903297354
687.706611446847	-0.243387223314755
689.798017696849	-0.100991599859043
691.888877071844	-0.0858904821181454
693.977392696845	0.0121187576139334
696.067236446848	0.052559035903073
698.156689571846	0.0626778153178122
700.243720821847	0.0215030914064869
702.332158321846	0.0793664567588337
704.420127071848	0.0433958985848619
706.507627071849	0.0679623183162903
708.592783321848	0.17805502038189
710.679345821845	0.265708365748708
712.765361446844	0.221746354596206
714.849033321847	0.278424141783745
716.934111446848	0.191334528454888
719.016845821847	0.206097044708997
721.100986446847	0.134203458995898
723.184658321847	0.186314122682006
725.265908321846	0.127475435932013
727.348642696845	0.232267599974506
729.428955196847	0.227842770099784
731.510673946843	0.32366513771359
733.590048946844	0.357087828542547
735.670830196843	0.523659040556367
737.749267696847	0.659392913964552
739.829033321847	0.940991732794117
741.906533321846	1.23385046971813
743.985361446848	1.50083551089685
746.061923946847	1.50166279030296
748.139814571845	1.47332773981316
750.215361446848	1.2332223943566
752.292236446843	0.929806112406141
754.366845821845	0.683286733812935
756.440986446847	0.552136844517406
758.516533321843	0.410142904456308
760.589658321845	0.40090972642119
762.664189571846	0.298183887679357
764.736455196849	0.242020765038859
766.808173946843	0.197337001538386
768.881298946846	0.229872644736503
770.952080196847	0.167879741932239
773.022392696847	0.234303789740324
775.092236446842	0.21606572254916
777.163486446847	0.291959842881425
779.232314571844	0.156425402144151
781.300752071846	0.181896379896784
783.368720821843	0.105748990880954
785.438017696848	0.129801913701954
787.504970821843	0.0678557113920988
789.571533321847	0.214258648299847
791.637548946848	0.134182327236601
793.704970821847	0.192223857900473
795.770048946844	0.106560969481279
797.834658321844	0.126626330756523
799.898798946848	0.0656108877603003
801.962470821847	0.142835587478771
804.025673946846	0.151691377844543
806.088408321844	0.25188920773374
808.150673946846	0.254850026961293
810.214267696847	0.346409882139596
812.275595821844	0.381789317704147
814.336455196844	0.500974598381731
816.396767696846	0.564592136340622
818.456689571845	0.709781978039217
820.516142696844	0.689480528172908
822.575048946845	0.755164229383126
824.633564571846	0.665093075309215
826.691533321846	0.696009005879546
828.749033321848	0.60022749362281
830.806142696849	0.673593975443453
832.862705196847	0.591010448734636
834.918877071847	0.673226820311527
836.974502071844	0.640355125534484
839.027861446848	0.727878650039997
841.082548946848	0.735652854682598
843.136767696844	0.958556352890241
845.190517696847	0.959910110601157
847.243877071847	1.01943950026222
849.296689571845	1.04617666945902
851.349033321847	1.06332700117301
853.400908321848	0.930971464772909
855.450517696845	0.957730504539995
857.501455196845	0.897206342496474
859.551923946849	0.792999224752293
861.602002071846	0.716494468869087
863.649658321843	0.672500279624671
865.698798946843	0.537844658301935
867.747392696845	0.582205640178927
869.795517696846	0.547118537570242
871.841377071847	0.566145372425638
873.888564571844	0.485125225187289
875.935361446845	0.540434211328005
877.981611446849	0.411614730513747
880.025595821848	0.444143869011441
882.07090832185	0.334609173199681
884.115752071848	0.356773246278863
886.158408321844	0.267803694416301
888.202314571849	0.32825843282339
890.243955196845	0.227927642586963
892.287002071847	0.261571207536747
894.329502071847	0.170834231862585
896.369736446846	0.140195238972211
898.411377071847	-0.0596970223181188
900.450673946845	-0.0200131642216945
902.491377071845	-0.134500982549781
904.529736446846	-0.169020325115099
906.569502071849	-0.245819745838105
908.607002071847	-0.160414178125421
910.645752071847	-0.282035397211104
912.682314571848	-0.220565131038796
914.720205196849	-0.214085876480851
916.755830196846	-0.0918669532147192
918.792783321849	-0.120657409069679
920.827470821849	-0.0194758564528854
922.861689571848	-0.0471964107687768
924.89723644685	0.0753761155906716
926.930517696845	0.0984441589873484
928.965205196844	0.213301011082791
930.997548946845	0.176281631299616
933.029423946846	0.297535125369535
935.062705196844	0.264769888392436
937.093720821846	0.289705999837793
939.124189571845	0.242643923645744
941.156064571845	0.300865590475411
943.185673946846	0.261152112040918
945.214814571846	0.327557492655018
947.243486446845	0.342142734434248
949.273486446844	0.361101017186854
951.301220821846	0.384178827611493
953.328564571846	0.482423503938179
955.355361446847	0.455338056767744
957.383564571843	0.460083002707421
959.409423946847	0.507698160321127
961.434892696845	0.556874179888013
963.459892696847	0.513408089266136
965.484423946844	0.537400896557415
967.508486446844	0.470813610496805
969.533877071844	0.512727826959377
971.557080196846	0.41455716024177
973.579736446845	0.408025492471836
975.602002071846	0.310721691923845
977.623720821848	0.375468926851312
979.645048946848	0.311106040175417
981.665908321847	0.365970126584728
983.686298946846	0.365122199868949
985.706220821845	0.486073274419908
987.725752071845	0.46443824460664
989.744736446846	0.590100360862778
991.763330196845	0.742388391802365
993.781377071846	1.12093561460802
995.799033321848	1.5219607736399
997.816220821845	1.90075102030471
999.833017696848	1.93729121478395
1001.84926769685	1.83656468695236
1003.86512707184	1.38922013360423
1005.88043957185	0.964180910442678
1007.89536144684	0.470195690843951
1009.90801769685	0.176614012510584
1011.92200207184	-0.0426676554901064
1013.93551769685	-0.116746083714872
1015.94864269685	-0.308966455741825
1017.96129894685	-0.365241552789911
1019.97340832184	-0.414724131942819
1021.98333019684	-0.403762440267087
1023.99465832184	-0.47093165544004
1026.00543957185	-0.487275271347414
1028.01575207185	-0.554868485764899
1030.02387707185	-0.561982834141389
1032.03333019685	-0.712808293038989
1034.04231457185	-0.761410279705729
1036.05083019684	-0.839727765422793
1038.05715832185	-0.89035179398789
1040.06473644685	-1.07325706928259
1042.07192394685	-1.0415210355647
1044.07684582184	-1.1496618214683
1046.08309582185	-1.12475741466037
1048.08895519684	-1.1383986326488
1050.09254894685	-0.977253219241192
1052.09739269685	-1.07435359012135
1054.10004894685	-1.01978132558486
1056.10411144685	-1.08647564511799
1058.10762707185	-1.06221782639525
1060.10895519685	-1.15392394194652
1062.11161144685	-0.912647587297926
1064.11200207184	-0.891826547702721
1066.11372082185	-0.743171199873245
1068.11325207184	-0.722025214273714
1070.11403332184	-0.594566734510664
1072.11270519684	-0.702181685336626
1074.11262707185	-0.563652293108504
1076.11028332185	-0.4915313296286
1078.10934582185	-0.173466892875496
1080.10614269685	0.016251401044542
1082.10247082185	0.215078152225118
1084.10012707185	0.241987529817919
1086.09559582185	0.204157813854891
1088.09239269685	-0.009847417272141
1090.08692394685	-0.0959130697568753
1092.08106457184	-0.167331482101901
1094.07645519685	-0.104226199283801
1096.06965832185	-0.122314317559983
1098.06239269684	-0.0460256782184558
1100.05653332185	-0.0602133501453181
1102.04833019685	0.0283818263417857
1104.03973644684	-0.10975954293292
1106.03075207185	0.0126835720249971
1108.02301769685	-0.0201829996002232
1110.01309582184	0.0198349742099992
1112.00270519685	-0.00321301049996237
1113.99184582185	0.145314090644661
1115.98231457185	0.187348870274178
1117.97059582184	0.460402728005079
1119.95840832185	0.636874799971196
1121.94583019684	0.904899665904736
1123.93278332184	1.03193483065729
1125.91926769685	1.15463134102797
1127.90708019684	1.01229125760062
1129.89262707185	0.878273515124079
1131.87778332184	0.632713776573922
1133.86247082184	0.586999567939642
1135.84668957184	0.394041937875699
1137.83051769685	0.461455439415801
1139.81387707185	0.530007610769303
1141.79684582185	0.767432998719329
1143.77926769685	0.993825655892152
1145.76129894685	1.47647362335448
1147.74286144684	1.83770445496464
1149.72403332184	2.36652268532328
1151.70473644685	2.59466587591544
1153.68497082185	2.63944507867285
1155.66473644685	2.39591134583333
1157.64411144684	2.10947920040473
1159.62301769685	1.59677621848905
1161.60145519684	1.28737345335321
1163.57778332185	1.01000927397882
1165.55536144684	0.950353624899577
1167.53247082185	0.798671347346129
1169.50918957185	0.760776948104251
1171.48543957184	0.601998023969344
1173.46122082185	0.52819563016709
1175.43661144685	0.336944265871068
1177.40973644685	0.256572397134306
1179.38418957185	0.167359424058645
1181.35825207185	0.227720634179832
1183.33184582185	0.171713643424823
1185.30325207185	0.205284044618196
1187.27598644685	0.204027307848662
1189.24825207184	0.309535536251076
1191.22004894685	0.242229787785845
1193.18965832185	0.317095877481307
1195.16059582185	0.305428820936214
1197.13114269685	0.41781437261551
1199.09942394685	0.406481671713607
1201.06903332184	0.518458829958462
1203.03645519685	0.604543366521682
1205.00520519685	0.699559770237983
1206.97356457184	0.696994058208446
1208.93965832184	0.740625636316395
1210.90708019685	0.722122105632451
1212.87223644684	0.769598080786523
1214.83879894685	0.781734367568106
1216.80489269684	0.897760429300206
1218.76879894685	0.911442703609964
1220.73403332185	1.06238493215429
1222.69708019685	1.10992557448952
1224.66137707184	1.2350748175175
1226.62356457185	1.20958806136468
1228.58528332185	1.38690752046858
1230.54833019685	1.33945202673146
1232.50911144685	1.45411706044223
1234.47129894684	1.53169256791404
1236.43122082184	1.73806079835714
1238.39254894684	1.73544154952742
1240.35161144684	1.88754721648758
1242.31028332185	1.93127989515659
1244.27020519684	1.98367143101916
1246.22801769685	2.00148790929154
1248.18536144685	2.07797120910391
1250.14395519685	2.11217646617598
1252.10043957185	2.2201799362507
1254.05645519685	2.27475341482665
1256.01208019685	2.2580613285707
1257.96895519685	2.28781534724823
1259.92372082184	2.35569192880331
1261.87793957184	2.28330940925554
1263.83184582185	2.33215893358931
1265.78700207185	2.31844872920453
1267.73997082184	2.35675206974861
1269.69247082185	2.33002392568824
1271.64458019685	2.39438871763093
1273.59629894685	2.34024750811011
1275.54754894684	2.48046800554022
1277.49833019685	2.46622127518174
1279.45043957185	2.4961655061482
1281.40036144685	2.44698085575953
1283.34989269685	2.51209552601898
1285.29895519685	2.41393722966416
1287.24754894685	2.46529703273751
1289.19575207184	2.4603893521147
1291.14356457184	2.5773752529264
1293.09083019684	2.60452910055949
1295.03778332185	2.68354201181603
1296.98426769685	2.74398835283489
1298.93028332185	2.89981919057357
1300.87583019684	2.88023559206994
1302.82106457185	3.04118532257002
1304.76575207185	3.05903940185556
1306.71004894685	3.10535559546355
1308.65395519685	3.05634497090017
1310.59739269684	3.10853524693681
1312.53864269685	2.95483380986491
1314.48129894685	2.96335578603004
1316.42333019685	2.78453516728274
1318.36504894685	2.71246641940752
1320.30629894685	2.54802391209438
1322.24723644684	2.48816541435474
1324.18583019685	2.38192487878297
1326.12583019684	2.39557419752072
1328.06536144685	2.31739403141637
1330.00458019684	2.37998215332266
1331.94145519685	2.37023246829415
1333.87973644684	2.47880695514124
1335.81770519685	2.47629294158918
1337.75504894684	2.51689808300716
1339.69020519685	2.39887634150114
1341.62676769685	2.34482310822659
1343.56301769685	2.05858565940815
1345.49692394684	1.96560777345582
1347.43223644684	1.75290166093248
1349.36692394685	1.71840111202988
1351.29973644684	1.53505342549369
1353.23364269684	1.55557734688995
1355.16551769685	1.34321951098212
1357.09864269684	1.33099218833541
1359.02958019685	1.23803847734371
1360.96176769684	1.22923746616618
1362.89364269684	1.13917296196058
1364.82333019684	1.25509520208817
1366.75426769685	1.18844343484437
1368.68301769685	1.14900049227487
1370.61317394685	1.02125248376353
1372.54114269685	1.01575538211068
1374.46864269684	0.798474417461932
1376.39754894685	0.702331703561981
1378.32426769684	0.541983010243996
1380.25223644685	0.531318026867723
1382.17801769685	0.406099131461815
1384.10348644685	0.525568485977146
1386.03020519684	0.556604874413893
1387.95473644685	0.695440451116383
1389.88051769685	0.712655278513807
1391.80426769685	0.864478133585067
1393.72754894684	0.837177826214429
1395.65036144684	0.885065424137395
1397.57458019684	0.838673518195606
1399.49661144685	0.964126977119122
1401.41817394684	0.851071553683198
1403.34098644684	0.827983184902223
1405.26176769685	0.732760059083091
1407.18208019684	0.759401263844723
1409.10192394684	0.638347866948436
1411.02145519685	0.746977760553591
1412.94223644685	0.695140319050154
1414.86083019685	0.845606420163733
1416.77895519685	0.854592200868979
1418.69676769685	0.89920557284546
1420.61411144684	0.847220769746286
1422.53098644684	1.00492885923092
1424.44754894685	1.01248776859563
1426.36364269685	1.09913171634906
1428.27926769685	1.2356517701063
1430.19442394684	1.41665899737444
1432.11098644685	1.50939704785372
1434.02536144685	1.6809087808752
1435.93926769685	1.80027090200736
1437.85286144685	1.92929137795727
1439.76598644685	2.00799438856552
1441.67692394684	2.13469497427695
1443.58926769684	2.11611310554332
1445.50114269685	2.14388698467388
1447.41254894685	2.02417767887925
1449.32364269685	1.94906319213072
1451.23411144685	1.87196072413082
1453.14426769685	1.74220522222049
1455.05411144685	1.50587777329565
1456.96333019685	1.45302553721814
1458.87223644684	1.2403635013863
1460.77911144685	0.990825999003278
1462.68723644685	0.756710563636602
1464.59473644685	0.605904592925128
1466.50208019685	0.306890129355622
1468.40879894685	0.152067263370384
1470.31348644685	-0.0469860881892146
1472.21958019684	-0.176154608832974
1474.12504894684	-0.361148341395335
1476.03020519685	-0.418822168647466
1477.93317394684	-0.616079540690578
1479.83754894685	-0.774417437052023
1481.74129894685	-0.924426297959144
1483.64317394684	-0.971991634136714
1485.54614269684	-1.10794813444829
1487.44879894685	-1.09278825698669
1489.34926769685	-1.12451603837093
1491.25114269684	-1.04450733794505
1493.15067394685	-1.08690144832258
1495.05161144685	-0.991876744917136
1496.95223644685	-1.01690026308859
1498.85067394685	-0.828186558465404
1500.75036144684	-0.821257645069352
1502.64786144684	-0.711039578048769
1504.54676769685	-0.642146814092428
1506.44348644685	-0.348792952143185
1508.34161144685	-0.190632028994344
1510.23739269685	0.158134740227695
1512.13473644685	0.443338122174339
1514.02973644685	0.765999267350992
1515.92442394685	0.901622764805779
1517.82036144684	0.995772012339046
1519.71426769685	0.836876341811717
1521.60926769685	0.757941530421817
1523.50239269685	0.538370986981874
1525.39489269684	0.331713667070403
1527.28879894685	0.0575752537963581
1529.18051769685	-0.0959505233784625
1531.07192394684	-0.335405323993086
1532.96458019684	-0.483504933967708
1534.85504894684	-0.644059048367922
1536.74520519685	-0.660618954553343
1538.63489269685	-0.638490905722506
1540.52583019685	-0.503942934634665
1542.41473644685	-0.41302831240597
1544.30317394685	-0.177002536188184
1546.19114269684	0.17479545237245
1548.07879894684	0.836834111139694
1549.96770519685	1.2150386433571
1551.85442394685	1.38135718770889
1553.74083019684	1.35167963351336
1555.62692394685	1.17609707292752
1557.51239269684	0.67459568342781
1559.39754894685	0.48384142541903
1561.28223644684	0.422057910121168
1563.16661144685	0.615603687440228
1565.05051769685	0.775082344752548
1566.93567394685	1.02731763122591
1568.81879894685	1.12527288237487
1570.70145519685	1.45668420757534
1572.58379894684	1.65413021728273
1574.46551769684	1.96475687017039
1576.34708019685	2.21732792345017
1578.22629894684	2.60687821105802
1580.10692394685	2.80740085808418
1581.98723644685	2.97148357881798
1583.86692394685	2.95276220383573
1585.74645519685	2.92117068214787
1587.62536144684	2.8268271733271
1589.50395519685	2.79463803392099
1591.38208019684	2.72028667304386
1593.25989269685	2.82110184229623
1595.13551769685	2.89020209442134
1597.01239269685	3.06175799058622
1598.88895519685	3.00130364309371
1600.76504894685	3.05483239286593
1602.64067394684	3.00283529224913
1604.51442394685	2.97868336208631
1606.38926769685	2.84743538414887
1608.26364269685	2.97661473850746
1610.13770519684	2.93594030048365
1612.00973644685	3.01594694056632
1613.88301769684	2.95924018762213
1615.75583019685	2.8962750277575
1617.62661144685	2.729083686465
1619.49864269685	2.77291261249263
1621.37020519685	2.57107631070124
1623.23973644685	2.55852655755763
1625.11051769685	2.44681073970224
1626.97926769685	2.49482329458226
1628.84926769685	2.45035224412817
1630.71879894684	2.57634127023266
1632.58629894684	2.56421138194821
1634.45504894685	2.72535156919639
1636.32176769685	2.72807465493094
1638.18973644685	2.77961028445236
1640.05567394685	2.73786062092057
1641.92270519685	2.907567890145
1643.78786144685	2.98828973719344
1645.65254894684	3.07514980816291
1647.51833019684	2.99880046102675
1649.38223644685	3.09105842073001
1651.24739269685	3.0277175743621
1653.11036144684	2.95586953132619
1654.97301769684	2.80420315754367
1656.83692394685	2.83681168797216
1658.69879894684	2.64995386562953
1660.56176769685	2.51089518870447
1662.42286144684	2.34287017109602
1664.28348644685	2.35787393419042
1666.14364269684	2.24081751832995
1668.00504894685	2.15492344937809
1669.86442394684	2.09601832101771
1671.72348644684	1.97054452018131
1673.58208019684	1.80764476918802
1675.44192394684	1.69886236634017
1677.29973644685	1.59577243205928
1679.15708019684	1.51263969962918
1681.01411144685	1.48586364782744
1682.87067394685	1.45278690925244
1684.72676769685	1.35040052111594
1686.58426769685	1.35299746753765
1688.43958019685	1.25656362496716
1690.29458019685	1.23139181249542
1692.14911144685	1.16281457051963
1694.00317394684	1.09311293460979
1695.85692394685	0.969446528481853
1697.71036144685	0.896476443465758
1699.56333019685	0.713895144541198
1701.41583019685	0.640813666041026
1703.26801769685	0.587331706577459
1705.11973644685	0.585651673377242
1706.97114269684	0.481943303073308
1708.82208019685	0.464378963987542
1710.67254894684	0.230129688717284
1712.52270519685	0.00022527149292273
1714.37239269685	-0.394491978607959
1716.22176769685	-0.645482228376409
1718.07067394685	-1.00990320863713
1719.91754894684	-1.17014230614649
1721.76583019684	-1.38941413321771
1723.61348644685	-1.24208240192536
1725.46083019685	-1.16538833835273
1727.30770519684	-0.902709774954587
1729.15270519685	-0.680516174409263
1730.99879894684	-0.166746746637443
1732.84458019684	0.140759291890902
1734.68989269685	0.556244025736476
1736.53317394685	0.89202821559843
1738.37770519685	1.3147422595955
1740.22192394684	1.48991719028589
1742.06567394685	1.69159500764061
1743.90739269684	1.75943562346504
1745.75020519685	1.90489207771486
1747.59286144684	1.8505828033534
1749.43333019684	1.93243966646889
1751.27504894685	1.94597532520885
1753.11473644685	2.02496790977921
1754.95583019685	1.98874109890215
1756.79629894684	2.12146627994241
1758.63489269685	2.17772012459659
1760.47458019685	2.25306990460427
1762.31239269684	2.23308003540461
1764.15129894685	2.31291863255706
1765.98817394685	2.28764988788413
1767.82645519685	2.30789089358336
1769.66254894685	2.30426681479503
1771.49989269684	2.41719567042162
1773.33536144685	2.44607991003227
1775.17020519685	2.51125584501131
1777.00645519685	2.48286808149794
1778.84067394684	2.54578868982554
1780.67598644685	2.5005091646492
1782.50942394685	2.53300916129973
1784.34239269685	2.56829551356788
1786.17661144684	2.61231515757703
1788.00879894684	2.53334717593964
1789.84051769684	2.57082863870437
1791.67364269685	2.51461696679553
1793.50458019685	2.56094036805717
1795.33520519684	2.52135604784661
1797.16536144685	2.51488781690216
1798.99692394684	2.43562008700587
