# Supplementary material for: Intraoperative rapid assessment of the deep muscle surgical margin of tongue squamous cell carcinoma via Raman spectroscopy
Source: Front Bioeng Biotechnol. 2024 Oct 8;12:1480279. doi: 10.3389/fbioe.2024.1480279 (PMC11493737; doi:10.3389/fbioe.2024.1480279)
Supplement: Supplementary file 4 [file DataSheet2.ZIP › Pathological grading corresponding to Raman spectroscopic data/Results of pathological grading/MDSCC/5-1-4_Raman.txt]

process from Raman raw data on 2022/8/8 10:36:47
601.541728634347	0.13063747659703
603.653017696848	-0.0155794057081096
605.76571300935	-0.0589194054270763
607.876025509344	-0.144441820985548
609.985830196845	-0.107304919694627
612.095166134346	-0.111606981532049
614.203994259347	0.050316308503966
616.314228634346	0.125092840670987
618.422119259347	0.222702760530012
620.529502071848	0.272526991209276
622.636377071845	0.344328506092069
624.742783321846	0.30740890448584
626.848681759348	0.324042482199815
628.954111446845	0.278120798880622
631.060908321848	0.280801575270971
633.165361446845	0.261349081184221
635.269345821845	0.333260017366683
637.372783321851	0.289060073773641
639.475791134348	0.263177898305429
641.578291134349	0.106769166007126
643.680283321846	0.0372267345003365
645.781806759347	-0.20149799241716
647.882861446848	-0.295932203346666
649.983408321845	-0.383511640406795
652.083486446845	-0.378294957017999
654.183056759346	-0.448457902586796
656.282158321847	-0.339979168384986
658.380752071844	-0.365744511219958
660.478877071844	-0.313162659942776
662.576533321844	-0.372930881599387
664.673642696845	-0.351103434171847
666.770361446845	-0.46621363249713
668.864658321847	-0.425849541272271
670.960361446843	-0.445557508226926
673.05559582185	-0.408072022782733
675.150283321847	-0.435717326261624
677.244502071844	-0.350583826918154
679.338330196846	-0.358352000599155
681.431611446846	-0.306282987234795
683.522470821845	-0.262668569790662
685.614814571843	-0.167483194053403
687.706611446847	-0.168932729133587
689.798017696849	-0.0985709222829882
691.888877071844	-0.0594488300179137
693.977392696845	0.065240121257176
696.067236446848	0.0760076755756813
698.156689571846	0.0592267939406099
700.243720821847	0.0010946154642113
702.332158321846	0.0211444849902307
704.420127071848	-0.022323266371842
706.507627071849	0.0490738648981051
708.592783321848	0.138807741944134
710.679345821845	0.24442241083284
712.765361446844	0.197712739290267
714.849033321847	0.184918158019912
716.934111446848	0.102080861218582
719.016845821847	0.136614136426999
721.100986446847	0.0733289644252295
723.184658321847	0.112508338721682
725.265908321846	0.0949098205489349
727.348642696845	0.132945800894845
729.428955196847	0.0940792688140277
731.510673946843	0.20609483672672
733.590048946844	0.244669791970921
735.670830196843	0.445010996812556
737.749267696847	0.629496845260178
739.829033321847	1.00303654766481
741.906533321846	1.35132262361816
743.985361446848	1.6679866587138
746.061923946847	1.67808220204776
748.139814571845	1.64285977596316
750.215361446848	1.39356748875755
752.292236446843	1.05133129194095
754.366845821845	0.751046748766527
756.440986446847	0.619204579663744
758.516533321843	0.475340905038621
760.589658321845	0.400743524652455
762.664189571846	0.282958592296495
764.736455196849	0.211467694789832
766.808173946843	0.145743884545425
768.881298946846	0.149018357446977
770.952080196847	0.0713178012513254
773.022392696847	0.145717250166086
775.092236446842	0.188248859236921
777.163486446847	0.278396415843929
779.232314571844	0.204592222047069
781.300752071846	0.288522913650979
783.368720821843	0.1841042872895
785.438017696848	0.198712862920047
787.504970821843	0.114965413905878
789.571533321847	0.209771213019479
791.637548946848	0.0477698066736423
793.704970821847	0.148429303161521
795.770048946844	0.051721984741846
797.834658321844	0.0980098980632249
799.898798946848	0.0289250788622155
801.962470821847	0.164279553071111
804.025673946846	0.134915336834922
806.088408321844	0.232524436529729
808.150673946846	0.199648848780527
810.214267696847	0.280412411174439
812.275595821844	0.245423196599347
814.336455196844	0.313485227745446
816.396767696846	0.323874321239913
818.456689571845	0.464934716150594
820.516142696844	0.459572201116629
822.575048946845	0.612122589457243
824.633564571846	0.566230039900489
826.691533321846	0.603494239293667
828.749033321848	0.511173203052579
830.806142696849	0.559624903832713
832.862705196847	0.455379049622877
834.918877071847	0.519089668355804
836.974502071844	0.507126481524892
839.027861446848	0.558288260754352
841.082548946848	0.578515339450007
843.136767696844	0.728210213714164
845.190517696847	0.759914707482267
847.243877071847	0.827516654425807
849.296689571845	0.864265813765826
851.349033321847	0.903080008063398
853.400908321848	0.777931023700148
855.450517696845	0.766642887740119
857.501455196845	0.689273036789189
859.551923946849	0.627055308861031
861.602002071846	0.528857420354228
863.649658321843	0.554186126215285
865.698798946843	0.439111341148049
867.747392696845	0.439339658467816
869.795517696846	0.357988750431559
871.841377071847	0.388023880857702
873.888564571844	0.288849779143135
875.935361446845	0.359707450371161
877.981611446849	0.269156726214135
880.025595821848	0.322309380523507
882.07090832185	0.226338857775687
884.115752071848	0.229680835025562
886.158408321844	0.174887470499101
888.202314571849	0.227429496959076
890.243955196845	0.14808383974048
892.287002071847	0.172638266358121
894.329502071847	0.148517422033677
896.369736446846	0.0912541323715743
898.411377071847	-0.0711347470563908
900.450673946845	-0.0890884855672311
902.491377071845	-0.206674967834061
904.529736446846	-0.256492897778514
906.569502071849	-0.330930755673336
908.607002071847	-0.256230872876216
910.645752071847	-0.279439768375113
912.682314571848	-0.208051787199736
914.720205196849	-0.230574004831681
916.755830196846	-0.116371886212562
918.792783321849	-0.122217229272252
920.827470821849	-0.0747249987444434
922.861689571848	-0.117430430956631
924.89723644685	0.0283407238442237
926.930517696845	0.00769423251071544
928.965205196844	0.090582752725453
930.997548946845	0.104300996561648
933.029423946846	0.218698823528342
935.062705196844	0.168625582876814
937.093720821846	0.219922454997771
939.124189571845	0.200077406633142
941.156064571845	0.239195144970722
943.185673946846	0.230017539576153
945.214814571846	0.339777916661632
947.243486446845	0.320517647439743
949.273486446844	0.384049478654333
951.301220821846	0.365321887330339
953.328564571846	0.45206341623819
955.355361446847	0.407333992052372
957.383564571843	0.495147299563428
959.409423946847	0.50153125299147
961.434892696845	0.61604960745251
963.459892696847	0.550687972768941
965.484423946844	0.613487644043602
967.508486446844	0.574509907988585
969.533877071844	0.601676387329007
971.557080196846	0.490363228256456
973.579736446845	0.521640805792032
975.602002071846	0.410671694906029
977.623720821848	0.444735827456441
979.645048946848	0.442425745157379
981.665908321847	0.509607022068991
983.686298946846	0.501050878505566
985.706220821845	0.604368526538337
987.725752071845	0.576486800497293
989.744736446846	0.648555631195933
991.763330196845	0.781597463285181
993.781377071846	1.17855222659725
995.799033321848	1.57602233422494
997.816220821845	1.97134332641699
999.833017696848	1.99521196617636
1001.84926769685	1.90580818064805
1003.86512707184	1.46603432117183
1005.88043957185	1.01300031306283
1007.89536144684	0.488868477328708
1009.90801769685	0.207835745472664
1011.92200207184	-0.0649995336580673
1013.93551769685	-0.195004922368668
1015.94864269685	-0.391643749525542
1017.96129894685	-0.462700519533655
1019.97340832184	-0.560389731655818
1021.98333019684	-0.490727297698186
1023.99465832184	-0.54455583634541
1026.00543957185	-0.545993638170927
1028.01575207185	-0.570724089250007
1030.02387707185	-0.525978442450736
1032.03333019685	-0.672565473215684
1034.04231457185	-0.718252078077342
1036.05083019684	-0.804517245329095
1038.05715832185	-0.817262001636408
1040.06473644685	-0.925841227530412
1042.07192394685	-0.846470487206517
1044.07684582184	-0.929111731422921
1046.08309582185	-0.868839155690381
1048.08895519684	-0.970553709845944
1050.09254894685	-0.895997174070089
1052.09739269685	-1.04161966788794
1054.10004894685	-0.962123531008189
1056.10411144685	-1.00161361878105
1058.10762707185	-0.903887191441441
1060.10895519685	-0.989829193670687
1062.11161144685	-0.798330367292749
1064.11200207184	-0.843003567096332
1066.11372082185	-0.738194251978797
1068.11325207184	-0.685929562391067
1070.11403332184	-0.509696209228508
1072.11270519684	-0.570780123413527
1074.11262707185	-0.322713741910093
1076.11028332185	-0.229323813163973
1078.10934582185	0.247109019023782
1080.10614269685	0.629527187383673
1082.10247082185	0.841258004965681
1084.10012707185	0.824398581540578
1086.09559582185	0.78697261105566
1088.09239269685	0.341217933337617
1090.08692394685	-0.0252970722378336
1092.08106457184	-0.141899890098671
1094.07645519685	-0.140974643300467
1096.06965832185	-0.198741738866772
1098.06239269684	-0.121009785614802
1100.05653332185	-0.100826615566433
1102.04833019685	0.00155568743986123
1104.03973644684	-0.0943452076300559
1106.03075207185	0.0101214397018339
1108.02301769685	0.0147911894312074
1110.01309582184	0.0973841464697784
1112.00270519685	0.110171367518262
1113.99184582185	0.348243569510345
1115.98231457185	0.48435707202259
1117.97059582184	0.765096780994412
1119.95840832185	0.98028357600441
1121.94583019684	1.25564360192757
1123.93278332184	1.3030520802572
1125.91926769685	1.3712996850627
1127.90708019684	1.16015248252111
1129.89262707185	0.947710300991019
1131.87778332184	0.621264675365694
1133.86247082184	0.528900799262487
1135.84668957184	0.325079311383234
1137.83051769685	0.371246288588424
1139.81387707185	0.45957690767753
1141.79684582185	0.676727228935619
1143.77926769685	0.89768697659224
1145.76129894685	1.33070763832546
1147.74286144684	1.72895436834636
1149.72403332184	2.23025319416797
1151.70473644685	2.49819925868701
1153.68497082185	2.56839313795916
1155.66473644685	2.36407540112793
1157.64411144684	2.00670204352565
1159.62301769685	1.4953881852532
1161.60145519684	1.24738437487804
1163.57778332185	0.991357126753854
1165.55536144684	0.948440480918009
1167.53247082185	0.875655485178044
1169.50918957185	0.832698087696855
1171.48543957184	0.582983374206265
1173.46122082185	0.494041852502534
1175.43661144685	0.250949447622503
1177.40973644685	0.157646496933495
1179.38418957185	0.0137429707449428
1181.35825207185	0.0395200192261029
1183.33184582185	-0.0514573064777437
1185.30325207185	0.0100122292635945
1187.27598644685	-0.0140070120073972
1189.24825207184	0.068500753158105
1191.22004894685	0.0363059723680976
1193.18965832185	0.093129924540392
1195.16059582185	0.0674268003855616
1197.13114269685	0.162907846491095
1199.09942394685	0.15230353985794
1201.06903332184	0.251213366937833
1203.03645519685	0.310294108536368
1205.00520519685	0.376849759155874
1206.97356457184	0.340401613772514
1208.93965832184	0.388700197588776
1210.90708019685	0.359384808221165
1212.87223644684	0.413106933928503
1214.83879894685	0.453771210776523
1216.80489269684	0.619978155080872
1218.76879894685	0.72211914925623
1220.73403332185	0.907797910447471
1222.69708019685	0.987991437583361
1224.66137707184	1.12048797869522
1226.62356457185	1.11657538198887
1228.58528332185	1.24102751380559
1230.54833019685	1.23361900069375
1232.50911144685	1.31826152360264
1234.47129894684	1.36620939912424
1236.43122082184	1.49903893509483
1238.39254894684	1.53674439145954
1240.35161144684	1.6110021065584
1242.31028332185	1.63683203888743
1244.27020519684	1.71225789461306
1246.22801769685	1.71560766134846
1248.18536144685	1.77346504279183
1250.14395519685	1.7504491034147
1252.10043957185	1.81842786366684
1254.05645519685	1.80097498327481
1256.01208019685	1.77325609766208
1257.96895519685	1.67708481491292
1259.92372082184	1.7852191936465
1261.87793957184	1.72261743970333
1263.83184582185	1.7635459597069
1265.78700207185	1.77247291142316
1267.73997082184	1.86907098840652
1269.69247082185	1.8011391404975
1271.64458019685	1.90290295182663
1273.59629894685	1.83099260281685
1275.54754894684	1.8819528716536
1277.49833019685	1.86868392761048
1279.45043957185	1.91000003549263
1281.40036144685	1.83947853905818
1283.34989269685	1.88422369646594
1285.29895519685	1.85131025738588
1287.24754894685	1.87368836126035
1289.19575207184	1.86474353608401
1291.14356457184	1.98300590875394
1293.09083019684	2.09350481224146
1295.03778332185	2.28359654444694
1296.98426769685	2.40572042682589
1298.93028332185	2.6122565634715
1300.87583019684	2.6732950526262
1302.82106457185	2.87725677260002
1304.76575207185	2.92650563050353
1306.71004894685	2.9986424928251
1308.65395519685	2.90449743395365
1310.59739269684	2.88655513035394
1312.53864269685	2.67216702227952
1314.48129894685	2.53921120153669
1316.42333019685	2.32225752517073
1318.36504894685	2.3046276061153
1320.30629894685	2.16795070133355
1322.24723644684	2.13167762768009
1324.18583019685	2.08883825127896
1326.12583019684	2.14610136036467
1328.06536144685	2.16328758810303
1330.00458019684	2.26138772721163
1331.94145519685	2.30184164017379
1333.87973644684	2.44564805760274
1335.81770519685	2.46713838718713
1337.75504894684	2.48859105923094
1339.69020519685	2.36561827131277
1341.62676769685	2.27839791709147
1343.56301769685	2.03840139799038
1345.49692394684	1.9268085709603
1347.43223644684	1.65622806574405
1349.36692394685	1.59571972560832
1351.29973644684	1.43048729063224
1353.23364269684	1.41966546257473
1355.16551769685	1.22382865554471
1357.09864269684	1.26157309721037
1359.02958019685	1.26339165570261
1360.96176769684	1.33667130652768
1362.89364269684	1.27298421353672
1364.82333019684	1.38770100470978
1366.75426769685	1.35209861156486
1368.68301769685	1.27279992143835
1370.61317394685	1.12633260804591
1372.54114269685	1.09404879449022
1374.46864269684	0.916066866778635
1376.39754894685	0.766975955744357
1378.32426769684	0.610498200891556
1380.25223644685	0.600890425171997
1382.17801769685	0.443145551123592
1384.10348644685	0.518912680877492
1386.03020519684	0.536929349565327
1387.95473644685	0.699478498501065
1389.88051769685	0.684776866551857
1391.80426769685	0.853688175552094
1393.72754894684	0.839309935718006
1395.65036144684	0.906761975107884
1397.57458019684	0.803113293168394
1399.49661144685	0.851846110861317
1401.41817394684	0.749548659424875
1403.34098644684	0.708339136397342
1405.26176769685	0.542801318125441
1407.18208019684	0.530782635832196
1409.10192394684	0.421762881469192
1411.02145519685	0.441462601778881
1412.94223644685	0.371859167471996
1414.86083019685	0.518975645976639
1416.77895519685	0.552880167583965
1418.69676769685	0.674253255575081
1420.61411144684	0.674523913075632
1422.53098644684	0.891181896532999
1424.44754894685	0.936417711539889
1426.36364269685	1.0994803485969
1428.27926769685	1.23992954910977
1430.19442394684	1.49820504951649
1432.11098644685	1.59802558626893
1434.02536144685	1.83649361350703
1435.93926769685	1.94012711796196
1437.85286144685	2.08557656362228
1439.76598644685	2.11694091270272
1441.67692394684	2.21617167448167
1443.58926769684	2.23674570209295
1445.50114269685	2.31150373672833
1447.41254894685	2.21685547045234
1449.32364269685	2.18802133110498
1451.23411144685	2.10984951860993
1453.14426769685	1.91361119050788
1455.05411144685	1.68421601574363
1456.96333019685	1.58146218711431
1458.87223644684	1.33807084014452
1460.77911144685	1.1331935670915
1462.68723644685	0.894535424995212
1464.59473644685	0.69334725547526
1466.50208019685	0.417010892768076
1468.40879894685	0.23683378573827
1470.31348644685	-0.00982095782828196
1472.21958019684	-0.128207730883901
1474.12504894684	-0.273896357338202
1476.03020519685	-0.291645770212369
1477.93317394684	-0.440584990771782
1479.83754894685	-0.548877846699696
1481.74129894685	-0.679534099426007
1483.64317394684	-0.755979856059668
1485.54614269684	-0.914711934969489
1487.44879894685	-0.91516719283581
1489.34926769685	-0.962284553303846
1491.25114269684	-0.958648111622125
1493.15067394685	-1.01046527783859
1495.05161144685	-0.958149533764811
1496.95223644685	-1.00956909239983
1498.85067394685	-0.848492784166694
1500.75036144684	-0.787895646213968
1502.64786144684	-0.652053479556542
1504.54676769685	-0.565140727996351
1506.44348644685	-0.254473806520792
1508.34161144685	-0.137307266189168
1510.23739269685	0.182781882539302
1512.13473644685	0.473670352477257
1514.02973644685	0.825370543710591
1515.92442394685	0.980350895155453
1517.82036144684	1.13063768858035
1519.71426769685	1.08157619866759
1521.60926769685	1.01305944791571
1523.50239269685	0.786444151213715
1525.39489269684	0.568255214115709
1527.28879894685	0.33309077680812
1529.18051769685	0.149295024948827
1531.07192394684	-0.0969545584395064
1532.96458019684	-0.244381935802267
1534.85504894684	-0.361812087939512
1536.74520519685	-0.363397641157604
1538.63489269685	-0.378609778560957
1540.52583019685	-0.24802194174768
1542.41473644685	-0.127578237117888
1544.30317394685	0.118137269899449
1546.19114269684	0.453734035079009
1548.07879894684	1.18763214231598
1549.96770519685	1.53722732114264
1551.85442394685	1.63606513757927
1553.74083019684	1.64137260882367
1555.62692394685	1.5101191596309
1557.51239269684	0.977592978275453
1559.39754894685	0.838994726300399
1561.28223644684	0.844453206298084
1563.16661144685	0.939908441754426
1565.05051769685	1.05792923365124
1566.93567394685	1.26870157461695
1568.81879894685	1.39750225829914
1570.70145519685	1.68197670665595
1572.58379894684	1.96085490412045
1574.46551769684	2.29500506529016
1576.34708019685	2.67831832953181
1578.22629894684	3.06720599841637
1580.10692394685	3.33824131727454
1581.98723644685	3.53209727488314
1583.86692394685	3.49892210442303
1585.74645519685	3.42408686522322
1587.62536144684	3.22611923100223
1589.50395519685	3.09769967695274
1591.38208019684	2.87446700007195
1593.25989269685	2.80619109521419
1595.13551769685	2.71693484271361
1597.01239269685	2.8367394705046
1598.88895519685	2.73037888236632
1600.76504894685	2.81366187691705
1602.64067394684	2.8212877868103
1604.51442394685	2.8476813063269
1606.38926769685	2.70110158249082
1608.26364269685	2.80343273964141
1610.13770519684	2.79724459529413
1612.00973644685	2.85056099723568
1613.88301769684	2.79733170547701
1615.75583019685	2.8439205202242
1617.62661144685	2.67230193993183
1619.49864269685	2.60161539531862
1621.37020519685	2.43126484034804
1623.23973644685	2.4094449195901
1625.11051769685	2.26584472298254
1626.97926769685	2.41385382718957
1628.84926769685	2.42863108844145
1630.71879894684	2.58060073059281
1632.58629894684	2.60863765444489
1634.45504894685	2.81488035582058
1636.32176769685	2.72915897339652
1638.18973644685	2.76158175601293
1640.05567394685	2.6645190766026
1641.92270519685	2.72611852372202
1643.78786144685	2.64016153187364
1645.65254894684	2.72879107231373
1647.51833019684	2.72925028429748
1649.38223644685	2.8595109361961
1651.24739269685	2.79098997374754
1653.11036144684	2.73253826298782
1654.97301769684	2.65177961407557
1656.83692394685	2.59696681071534
1658.69879894684	2.38614148128201
1660.56176769685	2.28066993256442
1662.42286144684	2.10264475717636
1664.28348644685	2.00610832663699
1666.14364269684	1.86675984774388
1668.00504894685	1.81664201495113
1669.86442394684	1.66291727935308
1671.72348644684	1.64907838333673
1673.58208019684	1.4957342020042
1675.44192394684	1.38128710339404
1677.29973644685	1.18457011681011
1679.15708019684	1.11363538621723
1681.01411144685	0.97417235710725
1682.87067394685	0.909169922670458
1684.72676769685	0.782447254425165
1686.58426769685	0.762636451571467
1688.43958019685	0.660250960706662
1690.29458019685	0.628302942610532
1692.14911144685	0.51069131063403
1694.00317394684	0.433205219039365
1695.85692394685	0.281824023676222
1697.71036144685	0.254346847878168
1699.56333019685	0.0709926225538311
1701.41583019685	0.0260304882508819
1703.26801769685	-0.0474902456907955
1705.11973644685	-0.0185006341758083
1706.97114269684	-0.135571391525843
1708.82208019685	-0.15246356283302
1710.67254894684	-0.324618024351707
1712.52270519685	-0.42208552629728
1714.37239269685	-0.651057098260281
1716.22176769685	-0.808083514806981
1718.07067394685	-0.993245794834422
1719.91754894684	-1.02025576731015
1721.76583019684	-1.1888921957412
1723.61348644685	-1.11906728692242
1725.46083019685	-1.04829178378705
1727.30770519684	-0.84773667680804
1729.15270519685	-0.738323300053224
1730.99879894684	-0.438381592437565
1732.84458019684	-0.279613008111596
1734.68989269685	-0.104998513273273
1736.53317394685	-0.0692591161642611
1738.37770519685	0.140474527725104
1740.22192394684	0.209781276380227
1742.06567394685	0.269190189349104
1743.90739269684	0.267010645000994
1745.75020519685	0.401821180860424
1747.59286144684	0.347080964451777
1749.43333019684	0.378269797790296
1751.27504894685	0.362435480548129
1753.11473644685	0.438688463624658
1754.95583019685	0.397066048895709
1756.79629894684	0.504598255238932
1758.63489269685	0.490045077475827
1760.47458019685	0.573983449124682
1762.31239269684	0.507794683794202
1764.15129894685	0.56230529481013
1765.98817394685	0.456177165870457
1767.82645519685	0.49838590527628
1769.66254894685	0.424944314933043
1771.49989269684	0.496247535828559
1773.33536144685	0.436058304654381
1775.17020519685	0.475284215411563
1777.00645519685	0.438751349091802
1778.84067394684	0.451483570609724
1780.67598644685	0.419155202885321
1782.50942394685	0.433719902903221
1784.34239269685	0.394554511289925
1786.17661144684	0.424374857432923
1788.00879894684	0.368135837603631
1789.84051769684	0.365183684776838
1791.67364269685	0.282803487572835
1793.50458019685	0.298671544910519
1795.33520519684	0.186653051108749
1797.16536144685	0.158364811215478
1798.99692394684	0.0378287944324995
