# Supplementary material for: Intraoperative rapid assessment of the deep muscle surgical margin of tongue squamous cell carcinoma via Raman spectroscopy
Source: Front Bioeng Biotechnol. 2024 Oct 8;12:1480279. doi: 10.3389/fbioe.2024.1480279 (PMC11493737; doi:10.3389/fbioe.2024.1480279)
Supplement: Supplementary file 4 [file DataSheet2.ZIP › Pathological grading corresponding to Raman spectroscopic data/Results of pathological grading/MDSCC/5-2-1_Raman.txt]

process from Raman raw data on 2022/8/8 10:36:47
601.541728634347	-0.434873616896766
603.653017696848	-0.697936532633548
605.76571300935	-0.864539444917341
607.876025509344	-0.868283686154086
609.985830196845	-0.758144354537819
612.095166134346	-0.638461387146606
614.203994259347	-0.369947805986953
616.314228634346	-0.237593067189096
618.422119259347	-0.0733308319203729
620.529502071848	0.017427372541249
622.636377071845	0.135369969960038
624.742783321846	0.0878167513981225
626.848681759348	0.15129465749493
628.954111446845	0.21382339020704
631.060908321848	0.188614062488568
633.165361446845	0.0401070323398471
635.269345821845	0.113465590775263
637.372783321851	0.0444053622613865
639.475791134348	-0.104051587889955
641.578291134349	-0.143549667694913
643.680283321846	-0.0618907098656791
645.781806759347	-0.322215361513713
647.882861446848	-0.320155558847318
649.983408321845	-0.250344439314574
652.083486446845	-0.196332777676446
654.183056759346	-0.237123726955758
656.282158321847	-0.0470781462468608
658.380752071844	-0.0467592045510514
660.478877071844	0.0241121554229835
662.576533321844	0.0239638241002922
664.673642696845	0.144741548455556
666.770361446845	0.224427440446391
668.864658321847	0.329855799043855
670.960361446843	0.463895921821347
673.05559582185	0.717425495545683
675.150283321847	0.703590303622263
677.244502071844	0.888320087537409
679.338330196846	1.00311444028864
681.431611446846	1.26153720460445
683.522470821845	1.35969200423517
685.614814571843	1.70820911120546
687.706611446847	1.74287764011888
689.798017696849	1.98084875176261
691.888877071844	1.97652646790112
693.977392696845	2.17653949669307
696.067236446848	2.30848555324195
698.156689571846	2.50116418290759
700.243720821847	2.60278097870088
702.332158321846	2.79851282401671
704.420127071848	2.88368789036792
706.507627071849	2.93298355996905
708.592783321848	3.18345125081157
710.679345821845	3.35765081900269
712.765361446844	3.36101154470185
714.849033321847	3.42613817239254
716.934111446848	3.51615666728651
719.016845821847	3.45166679736059
721.100986446847	3.38537199752949
723.184658321847	3.44565604166883
725.265908321846	3.38065381075597
727.348642696845	3.32834764479782
729.428955196847	3.40293069048931
731.510673946843	3.43111156473492
733.590048946844	3.4123582614277
735.670830196843	3.51948574889769
737.749267696847	3.68148426119018
739.829033321847	3.6996253336701
741.906533321846	3.88334366457548
743.985361446848	4.11431742724773
746.061923946847	4.12748337218159
748.139814571845	3.98565755181892
750.215361446848	3.89936770966159
752.292236446843	3.70331887980143
754.366845821845	3.40533177895054
756.440986446847	3.2979865189688
758.516533321843	3.12699216872306
760.589658321845	3.01042951464916
762.664189571846	2.79160033286632
764.736455196849	2.71438911455158
766.808173946843	2.52935258846668
768.881298946846	2.50589818745556
770.952080196847	2.35811234196149
773.022392696847	2.32021202245124
775.092236446842	2.21085383086512
777.163486446847	2.19072239942892
779.232314571844	2.02937700500655
781.300752071846	2.03898416805697
783.368720821843	1.96051964915461
785.438017696848	1.9272155798696
787.504970821843	1.83277608281344
789.571533321847	2.03971499422255
791.637548946848	1.82160742979454
793.704970821847	1.82780513371989
795.770048946844	1.7619947288818
797.834658321844	1.88747765452837
799.898798946848	1.66416024607963
801.962470821847	1.74907881704445
804.025673946846	1.81301965905135
806.088408321844	1.93272904188734
808.150673946846	1.86864321353266
810.214267696847	2.05008958083602
812.275595821844	2.06769164981199
814.336455196844	2.17442712628485
816.396767696846	2.14551172853993
818.456689571845	2.25133249564266
820.516142696844	2.22662508844883
822.575048946845	2.4646852017263
824.633564571846	2.37589972666109
826.691533321846	2.41760392632489
828.749033321848	2.33518423344242
830.806142696849	2.31039700743906
832.862705196847	2.22161752496663
834.918877071847	2.29005244040729
836.974502071844	2.3297870374239
839.027861446848	2.41600064735474
841.082548946848	2.54967329949386
843.136767696844	2.62601367511581
845.190517696847	2.63825763507327
847.243877071847	2.67170127556881
849.296689571845	2.63638989159381
851.349033321847	2.55177954806607
853.400908321848	2.40714602151093
855.450517696845	2.36244012023667
857.501455196845	2.26567769891631
859.551923946849	2.14645929340804
861.602002071846	2.02601078278269
863.649658321843	1.97928320598703
865.698798946843	1.74912129546397
867.747392696845	1.64789586504628
869.795517696846	1.56562270142922
871.841377071847	1.50730411500967
873.888564571844	1.21050241776049
875.935361446845	1.30164981353278
877.981611446849	1.07434156852548
880.025595821848	0.951430764018255
882.07090832185	0.787618172630232
884.115752071848	0.810936527529861
886.158408321844	0.499979293539127
888.202314571849	0.517686002099708
890.243955196845	0.384098158440565
892.287002071847	0.288024895481158
894.329502071847	0.363269513004298
896.369736446846	0.319016083086922
898.411377071847	-0.0879271926438605
900.450673946845	-0.0825476971842818
902.491377071845	-0.156477743686196
904.529736446846	-0.455184229705765
906.569502071849	-0.615100015285066
908.607002071847	-0.392461523058159
910.645752071847	-0.450582204341231
912.682314571848	-0.509427998378669
914.720205196849	-0.49505281376878
916.755830196846	-0.36246228525556
918.792783321849	-0.299410710571124
920.827470821849	-0.260303405348736
922.861689571848	-0.324485052941327
924.89723644685	-0.126750670766342
926.930517696845	-0.0179451623952218
928.965205196844	-0.00444371911305552
930.997548946845	-0.0358409991271174
933.029423946846	0.28858782792463
935.062705196844	0.222347336646749
937.093720821846	0.285683146495671
939.124189571845	0.337009878705317
941.156064571845	0.416581903958559
943.185673946846	0.395045050973749
945.214814571846	0.553413725914083
947.243486446845	0.578062763548928
949.273486446844	0.579306388625923
951.301220821846	0.594480562709578
953.328564571846	0.63812946500525
955.355361446847	0.585567906366464
957.383564571843	0.584589942855928
959.409423946847	0.717911606052553
961.434892696845	0.822216916208617
963.459892696847	0.838470581822889
965.484423946844	0.912277264959471
967.508486446844	0.964111608594067
969.533877071844	0.926477676568084
971.557080196846	0.815431196529971
973.579736446845	0.860006220358628
975.602002071846	0.76522727020415
977.623720821848	0.680108936667239
979.645048946848	0.659165709993431
981.665908321847	0.809222121460039
983.686298946846	0.776642663066355
985.706220821845	0.902131808020727
987.725752071845	0.917134002850503
989.744736446846	1.12855370182217
991.763330196845	1.27021530916181
993.781377071846	1.6268632309982
995.799033321848	1.97257184573516
997.816220821845	2.45945551739169
999.833017696848	2.49141859987594
1001.84926769685	2.18896539983189
1003.86512707184	1.72034024901211
1005.88043957185	1.34609740220833
1007.89536144684	0.633931169818652
1009.90801769685	0.22628506973706
1011.92200207184	0.0846746599663675
1013.93551769685	-0.0888064589601072
1015.94864269685	-0.407314045556177
1017.96129894685	-0.490263957002412
1019.97340832184	-0.673282088584301
1021.98333019684	-0.706815592681778
1023.99465832184	-0.781417656725921
1026.00543957185	-0.842555578532938
1028.01575207185	-0.8562552096746
1030.02387707185	-0.798124328224048
1032.03333019685	-1.01335523349258
1034.04231457185	-1.14403568465116
1036.05083019684	-1.23060166580717
1038.05715832185	-1.36103159131324
1040.06473644685	-1.65413680653035
1042.07192394685	-1.68760549174169
1044.07684582184	-1.88432681467827
1046.08309582185	-1.94489101038482
1048.08895519684	-2.07323686334439
1050.09254894685	-1.93074412829947
1052.09739269685	-2.06209223810697
1054.10004894685	-2.07480424014977
1056.10411144685	-2.14771870583218
1058.10762707185	-1.98882585305341
1060.10895519685	-2.03647595865516
1062.11161144685	-1.75885672490028
1064.11200207184	-1.67190346933535
1066.11372082185	-1.50522297009854
1068.11325207184	-1.53864114809619
1070.11403332184	-1.38099445310706
1072.11270519684	-1.43271918103562
1074.11262707185	-1.24237124274362
1076.11028332185	-1.17956829454408
1078.10934582185	-0.827924430453436
1080.10614269685	-0.637178712427612
1082.10247082185	-0.376721434039723
1084.10012707185	-0.181791994126911
1086.09559582185	-0.116290303186815
1088.09239269685	-0.256338830371078
1090.08692394685	-0.270588780780372
1092.08106457184	-0.309429037862969
1094.07645519685	-0.19593855400808
1096.06965832185	-0.0657193478282352
1098.06239269684	0.0703596814338425
1100.05653332185	0.201621373118087
1102.04833019685	0.516440655868109
1104.03973644684	0.365130478982337
1106.03075207185	0.486804276990142
1108.02301769685	0.594994659844815
1110.01309582184	0.559875999173528
1112.00270519685	0.425991013852922
1113.99184582185	0.780403037046881
1115.98231457185	0.832916571406031
1117.97059582184	1.1877833307534
1119.95840832185	1.43683702631131
1121.94583019684	1.66659144925882
1123.93278332184	1.74743935141998
1125.91926769685	1.86174396693127
1127.90708019684	1.64793147181535
1129.89262707185	1.61511945636471
1131.87778332184	1.56057435079254
1133.86247082184	1.53760876025035
1135.84668957184	1.54299583690272
1137.83051769685	1.73547934777775
1139.81387707185	1.86187180897309
1141.79684582185	2.09312698327369
1143.77926769685	2.5107666535049
1145.76129894685	3.01056522366275
1147.74286144684	3.45169508954086
1149.72403332184	4.13246000693084
1151.70473644685	4.66913231106696
1153.68497082185	4.67224500889211
1155.66473644685	4.42054109122535
1157.64411144684	3.98808430935628
1159.62301769685	3.37475687584413
1161.60145519684	2.81866173372009
1163.57778332185	2.43108453591617
1165.55536144684	2.40131325247023
1167.53247082185	2.33312302246338
1169.50918957185	2.23240759518148
1171.48543957184	2.07426899652899
1173.46122082185	1.99963007470637
1175.43661144685	1.76022458001864
1177.40973644685	1.68946295674959
1179.38418957185	1.62028060223383
1181.35825207185	1.65550015724796
1183.33184582185	1.62285345768305
1185.30325207185	1.62893124421316
1187.27598644685	1.653760928878
1189.24825207184	1.76494260679158
1191.22004894685	1.62439898586342
1193.18965832185	1.70228924280627
1195.16059582185	1.75954379011921
1197.13114269685	1.87992220524279
1199.09942394685	1.80021027610383
1201.06903332184	2.10493180618232
1203.03645519685	2.30236857665864
1205.00520519685	2.33067486670154
1206.97356457184	2.26640825791947
1208.93965832184	2.5174823139339
1210.90708019685	2.35658486960187
1212.87223644684	2.3641823404314
1214.83879894685	2.46894547517854
1216.80489269684	2.65125728502778
1218.76879894685	2.65586159429654
1220.73403332185	3.02647913075225
1222.69708019685	3.29772331637798
1224.66137707184	3.52119518030781
1226.62356457185	3.6523991152327
1228.58528332185	3.95499569184324
1230.54833019685	3.92961990973504
1232.50911144685	3.92286939392011
1234.47129894684	4.11782362420911
1236.43122082184	4.43601699196188
1238.39254894684	4.47948078302102
1240.35161144684	4.79426751469487
1242.31028332185	4.9242349807655
1244.27020519684	5.0582182024466
1246.22801769685	5.04842303269902
1248.18536144685	5.11449398321315
1250.14395519685	5.15436886244765
1252.10043957185	5.32002087643946
1254.05645519685	5.41899576149751
1256.01208019685	5.34825740236067
1257.96895519685	5.41695372367644
1259.92372082184	5.55642434333856
1261.87793957184	5.58701491986028
1263.83184582185	5.69276282348085
1265.78700207185	5.86177596425239
1267.73997082184	5.90531850168895
1269.69247082185	5.81089129144368
1271.64458019685	5.92542827167961
1273.59629894685	5.785771584298
1275.54754894684	5.86784146803177
1277.49833019685	5.93392997224112
1279.45043957185	5.82928358714764
1281.40036144685	5.66880788057347
1283.34989269685	5.68327887960061
1285.29895519685	5.47294664432297
1287.24754894685	5.39342315350086
1289.19575207184	5.31747241475591
1291.14356457184	5.26468644548447
1293.09083019684	5.25442307413505
1295.03778332185	5.28157048666912
1296.98426769685	5.23267646157183
1298.93028332185	5.40383289392423
1300.87583019684	5.41540166482696
1302.82106457185	5.57814904333702
1304.76575207185	5.46210034852493
1306.71004894685	5.45862184496002
1308.65395519685	5.28699542757772
1310.59739269684	5.19838068485694
1312.53864269685	4.83699845549995
1314.48129894685	4.75665660994025
1316.42333019685	4.43164715892283
1318.36504894685	4.41861126554898
1320.30629894685	4.15838599447432
1322.24723644684	4.03264794367772
1324.18583019685	3.85562507570216
1326.12583019684	3.9766164851859
1328.06536144685	3.7421054504066
1330.00458019684	3.85085870619923
1331.94145519685	3.77872167388932
1333.87973644684	3.95047798224084
1335.81770519685	3.79059376900602
1337.75504894684	3.85586029895853
1339.69020519685	3.65198602983958
1341.62676769685	3.53841398199893
1343.56301769685	3.16362811475642
1345.49692394684	3.02417932552044
1347.43223644684	2.56838932293226
1349.36692394685	2.49959932217575
1351.29973644684	2.35655593562433
1353.23364269684	2.3837066072989
1355.16551769685	2.04953041832812
1357.09864269684	2.01616801981334
1359.02958019685	1.84475502856947
1360.96176769684	1.71821986799466
1362.89364269684	1.61207668230259
1364.82333019684	1.7249556913589
1366.75426769685	1.82360860759547
1368.68301769685	1.72464543673755
1370.61317394685	1.67905619918304
1372.54114269685	1.60659263688433
1374.46864269684	1.35180266049258
1376.39754894685	1.16743267648815
1378.32426769684	1.0772808531915
1380.25223644685	0.964826684084187
1382.17801769685	0.853642193123164
1384.10348644685	1.06628451071754
1386.03020519684	1.13125022021222
1387.95473644685	1.26625788109845
1389.88051769685	1.34790263425862
1391.80426769685	1.47500738527867
1393.72754894684	1.53397903378038
1395.65036144684	1.54654880974022
1397.57458019684	1.50494987614127
1399.49661144685	1.73715706410735
1401.41817394684	1.71330610149971
1403.34098644684	1.70065503833712
1405.26176769685	1.5634889304323
1407.18208019684	1.64829828260076
1409.10192394684	1.49114423765934
1411.02145519685	1.58752512833769
1412.94223644685	1.4946247963029
1414.86083019685	1.67312530409617
1416.77895519685	1.72743697144961
1418.69676769685	1.72975829796667
1420.61411144684	1.71622304263587
1422.53098644684	1.99399226233083
1424.44754894685	2.06297458332938
1426.36364269685	2.15891356558211
1428.27926769685	2.23629022954776
1430.19442394684	2.37552558348887
1432.11098644685	2.43962423430082
1434.02536144685	2.6491984611198
1435.93926769685	2.7802044413786
1437.85286144685	2.96439110156803
1439.76598644685	3.08647153395464
1441.67692394684	3.19243782410808
1443.58926769684	3.1866461188356
1445.50114269685	3.21893106863763
1447.41254894685	3.08229357404502
1449.32364269685	2.99418282395379
1451.23411144685	2.98504315037235
1453.14426769685	2.69688207489776
1455.05411144685	2.38670061901109
1456.96333019685	2.2985127430544
1458.87223644684	1.95800627028279
1460.77911144685	1.5413171720171
1462.68723644685	1.38594713899352
1464.59473644685	1.16834382051127
1466.50208019685	0.847364252707962
1468.40879894685	0.548202953736791
1470.31348644685	0.277090218094713
1472.21958019684	-0.0324273870779734
1474.12504894684	-0.270844536593017
1476.03020519685	-0.421792490853591
1477.93317394684	-0.699280168056589
1479.83754894685	-1.00613698333666
1481.74129894685	-1.11529062674038
1483.64317394684	-1.28656517321429
1485.54614269684	-1.44448328507758
1487.44879894685	-1.41198751917148
1489.34926769685	-1.47257100751858
1491.25114269684	-1.53390529039052
1493.15067394685	-1.57092834215018
1495.05161144685	-1.62535956733541
1496.95223644685	-1.69766328275477
1498.85067394685	-1.45084615814187
1500.75036144684	-1.29440296336122
1502.64786144684	-1.25034906831604
1504.54676769685	-1.0944967402645
1506.44348644685	-0.752653782965353
1508.34161144685	-0.679499798098959
1510.23739269685	-0.478025439130192
1512.13473644685	-0.143737420269417
1514.02973644685	0.13684068979137
1515.92442394685	0.330211332683916
1517.82036144684	0.504508881324227
1519.71426769685	0.543986693814077
1521.60926769685	0.378343257282609
1523.50239269685	0.192170351521781
1525.39489269684	-0.213398319987164
1527.28879894685	-0.563453833530275
1529.18051769685	-0.949120366119246
1531.07192394684	-1.21008003872043
1532.96458019684	-1.44103382582671
1534.85504894684	-1.52114930486835
1536.74520519685	-1.55549649299667
1538.63489269685	-1.53328587985413
1540.52583019685	-1.31178519297328
1542.41473644685	-1.11516615047879
1544.30317394685	-0.800628182188689
1546.19114269684	-0.252680974570694
1548.07879894684	0.677117098799954
1549.96770519685	0.997510345534806
1551.85442394685	1.17386926943061
1553.74083019684	1.22683020481611
1555.62692394685	1.06059359263099
1557.51239269684	0.559636615703766
1559.39754894685	0.605022701514827
1561.28223644684	0.581200515616956
1563.16661144685	0.819842081595652
1565.05051769685	1.05609592381722
1566.93567394685	1.22945342165485
1568.81879894685	1.34991505135224
1570.70145519685	1.86757964185392
1572.58379894684	2.26955946734563
1574.46551769684	2.60990053086402
1576.34708019685	3.07959948213318
1578.22629894684	3.53665477473805
1580.10692394685	3.80412074298624
1581.98723644685	3.99906317300508
1583.86692394685	3.99303741017218
1585.74645519685	4.06928096398508
1587.62536144684	4.01198650578738
1589.50395519685	4.09028923607048
1591.38208019684	4.02989668780117
1593.25989269685	4.19906169196895
1595.13551769685	4.3279504328035
1597.01239269685	4.79256468710753
1598.88895519685	4.64071690355888
1600.76504894685	4.74215426020703
1602.64067394684	4.76030676205471
1604.51442394685	4.7615161204908
1606.38926769685	4.52682154061199
1608.26364269685	4.72326218342516
1610.13770519684	4.84500134064433
1612.00973644685	4.92552188702314
1613.88301769684	4.82152435759315
1615.75583019685	4.63297209819302
1617.62661144685	4.33127931716172
1619.49864269685	4.26726038514926
1621.37020519685	4.06524659466743
1623.23973644685	3.95496028172954
1625.11051769685	3.99915965761022
1626.97926769685	4.11389516861971
1628.84926769685	3.90928758868108
1630.71879894684	3.8870547831566
1632.58629894684	3.81997596365022
1634.45504894685	3.81369575213341
1636.32176769685	3.68597808616346
1638.18973644685	3.71296015489156
1640.05567394685	3.69027328986419
1641.92270519685	3.73730287728449
1643.78786144685	3.73944632316238
1645.65254894684	3.70455219985502
1647.51833019684	3.59680584654677
1649.38223644685	3.47525112648771
1651.24739269685	3.38844972991592
1653.11036144684	3.1922991162736
1654.97301769684	3.18175462655665
1656.83692394685	3.10044482421517
1658.69879894684	3.03150799423565
1660.56176769685	2.85554176745302
1662.42286144684	2.69625173259033
1664.28348644685	2.57847192157976
1666.14364269684	2.46764201330609
1668.00504894685	2.316989272206
1669.86442394684	2.19737414629117
1671.72348644684	1.96299338764868
1673.58208019684	1.76870140259564
1675.44192394684	1.58683813746313
1677.29973644685	1.43812881414601
1679.15708019684	1.22216726006297
1681.01411144685	1.26491874948636
1682.87067394685	1.16730733447832
1684.72676769685	0.995982602911681
1686.58426769685	0.967644378211503
1688.43958019685	0.951728397868237
1690.29458019685	0.800383911504696
1692.14911144685	0.961034617419841
1694.00317394684	0.810250058758811
1695.85692394685	0.628155932305845
1697.71036144685	0.533551948694139
1699.56333019685	0.310711523680538
1701.41583019685	0.0385241649848922
1703.26801769685	0.00882578096593534
1705.11973644685	-0.0377704242423533
1706.97114269684	-0.128548436430833
1708.82208019685	-0.0451751924209702
1710.67254894684	-0.300461228298332
1712.52270519685	-0.528780371011862
1714.37239269685	-0.771479768550989
1716.22176769685	-1.00808314193819
1718.07067394685	-1.31546777980566
1719.91754894684	-1.37812390444128
1721.76583019684	-1.53100938211333
1723.61348644685	-1.4869047291478
1725.46083019685	-1.29008643744407
1727.30770519684	-1.07138214654765
1729.15270519685	-0.957747926318234
1730.99879894684	-0.508726732003538
1732.84458019684	-0.167523912462457
1734.68989269685	-0.0388173873169535
1736.53317394685	0.116337010027678
1738.37770519685	0.539195934857162
1740.22192394684	0.711964335325433
1742.06567394685	0.789524012364836
1743.90739269684	0.825686644972393
1745.75020519685	0.958016184817325
1747.59286144684	0.840850678891002
1749.43333019684	0.834386470403274
1751.27504894685	0.84526699471644
1753.11473644685	0.951564086060785
1754.95583019685	0.824344039123616
1756.79629894684	0.989471817986782
1758.63489269685	1.08057046283898
1760.47458019685	1.10789552015979
1762.31239269684	1.20527893133635
1764.15129894685	1.39588854590625
1765.98817394685	1.3636854741452
1767.82645519685	1.28722535578459
1769.66254894685	1.31689135778925
1771.49989269684	1.27939160073493
1773.33536144685	1.1066024727661
1775.17020519685	1.13056191025373
1777.00645519685	1.08306409316026
1778.84067394684	0.937824077115579
1780.67598644685	0.88468884416136
1782.50942394685	0.915527529931637
1784.34239269685	0.716619565634005
1786.17661144684	0.746264883837512
1788.00879894684	0.510670875379788
1789.84051769684	0.258527687795322
1791.67364269685	0.136016569796993
1793.50458019685	0.0929124494302869
1795.33520519684	-0.283073983586405
1797.16536144685	-0.331575497237054
1798.99692394684	-0.411767147910041
