# Supplementary material for: Intraoperative rapid assessment of the deep muscle surgical margin of tongue squamous cell carcinoma via Raman spectroscopy
Source: Front Bioeng Biotechnol. 2024 Oct 8;12:1480279. doi: 10.3389/fbioe.2024.1480279 (PMC11493737; doi:10.3389/fbioe.2024.1480279)
Supplement: Supplementary file 4 [file DataSheet2.ZIP › Pathological grading corresponding to Raman spectroscopic data/Results of pathological grading/MDSCC/5-2-2_Raman.txt]

process from Raman raw data on 2022/8/8 10:36:47
601.541728634347	0.133901481381088
603.653017696848	-0.0286099005603262
605.76571300935	-0.117616517107081
607.876025509344	-0.178868120911204
609.985830196845	-0.0548895238299281
612.095166134346	-0.0686801620200583
614.203994259347	0.0960363498621746
616.314228634346	0.167908884733208
618.422119259347	0.183963610569577
620.529502071848	0.193125815662171
622.636377071845	0.328708934343581
624.742783321846	0.264913393380851
626.848681759348	0.276815577776006
628.954111446845	0.305225869228423
631.060908321848	0.258305250420932
633.165361446845	0.125224336474815
635.269345821845	0.15746158677652
637.372783321851	0.0570164469476708
639.475791134348	-0.0178269255812324
641.578291134349	-0.118589096836871
643.680283321846	-0.158586746334606
645.781806759347	-0.341969669624234
647.882861446848	-0.388634600592439
649.983408321845	-0.564195158393005
652.083486446845	-0.55870120371091
654.183056759346	-0.658636356961352
656.282158321847	-0.708630521936271
658.380752071844	-0.720787320459266
660.478877071844	-0.587836699134471
662.576533321844	-0.668125468892271
664.673642696845	-0.570954056197877
666.770361446845	-0.50200206423068
668.864658321847	-0.476499075239104
670.960361446843	-0.445576762882041
673.05559582185	-0.342848022069205
675.150283321847	-0.417723234143722
677.244502071844	-0.314115741674669
679.338330196846	-0.300758976488794
681.431611446846	-0.239156798922096
683.522470821845	-0.138588331018781
685.614814571843	0.000931352469308422
687.706611446847	-0.0385342482299222
689.798017696849	0.135084713131675
691.888877071844	0.154574514590593
693.977392696845	0.231821584288639
696.067236446848	0.303506048036809
698.156689571846	0.398977120907801
700.243720821847	0.291632533064274
702.332158321846	0.382506332875749
704.420127071848	0.350002397226632
706.507627071849	0.369283689585728
708.592783321848	0.46256625101455
710.679345821845	0.624947277606054
712.765361446844	0.575999188351972
714.849033321847	0.678872478847353
716.934111446848	0.687301743239118
719.016845821847	0.666729038471033
721.100986446847	0.635177248908462
723.184658321847	0.706004045988237
725.265908321846	0.594145691838577
727.348642696845	0.655848687698693
729.428955196847	0.672323089960855
731.510673946843	0.686810656549596
733.590048946844	0.701909166255177
735.670830196843	0.874845670131606
737.749267696847	0.981349539124295
739.829033321847	1.29320325392189
741.906533321846	1.63932366871973
743.985361446848	1.87241872886045
746.061923946847	1.84392677774059
748.139814571845	1.78516423976075
750.215361446848	1.47337806419137
752.292236446843	1.15531606976467
754.366845821845	0.892909524989335
756.440986446847	0.797657048200364
758.516533321843	0.7279185983096
760.589658321845	0.717109184155078
762.664189571846	0.624448453686057
764.736455196849	0.595538431183741
766.808173946843	0.571883134409461
768.881298946846	0.525903400325433
770.952080196847	0.515060672148479
773.022392696847	0.5717933595148
775.092236446842	0.51852408128957
777.163486446847	0.607169428969144
779.232314571844	0.496521032395435
781.300752071846	0.474501135589833
783.368720821843	0.395839652029736
785.438017696848	0.46121912694997
787.504970821843	0.284499245588961
789.571533321847	0.402538066446766
791.637548946848	0.309452957253143
793.704970821847	0.295720260151597
795.770048946844	0.216209722556869
797.834658321844	0.330295411727434
799.898798946848	0.285859828699358
801.962470821847	0.432335464824178
804.025673946846	0.45641480178341
806.088408321844	0.569950311606533
808.150673946846	0.549354456687695
810.214267696847	0.67838584006364
812.275595821844	0.628334298728362
814.336455196844	0.747258724165135
816.396767696846	0.757049138685261
818.456689571845	0.909252773179105
820.516142696844	0.870989617751434
822.575048946845	1.01548970494582
824.633564571846	1.02191015915724
826.691533321846	1.10781864368982
828.749033321848	1.01765988809274
830.806142696849	1.02991856185804
832.862705196847	0.96183237583864
834.918877071847	0.995688280646561
836.974502071844	0.881924018080952
839.027861446848	1.01547215886018
841.082548946848	1.10708938914689
843.136767696844	1.27723568066716
845.190517696847	1.25459332495524
847.243877071847	1.4092168192584
849.296689571845	1.40816399463216
851.349033321847	1.40402934159511
853.400908321848	1.27791511449345
855.450517696845	1.26634368581625
857.501455196845	1.16430730032926
859.551923946849	1.02057804651366
861.602002071846	0.881130276013153
863.649658321843	0.858440965506759
865.698798946843	0.772868742799972
867.747392696845	0.77332034165255
869.795517696846	0.752940065825442
871.841377071847	0.796202272880407
873.888564571844	0.642255002777858
875.935361446845	0.721874401082005
877.981611446849	0.563868486910451
880.025595821848	0.523844635888622
882.07090832185	0.402628871919319
884.115752071848	0.427056240520415
886.158408321844	0.312334748122851
888.202314571849	0.409664924210915
890.243955196845	0.301308894592808
892.287002071847	0.266332216602848
894.329502071847	0.298707135013274
896.369736446846	0.189452758486595
898.411377071847	-0.0414668084507639
900.450673946845	0.0644069292852123
902.491377071845	-0.0185709208375329
904.529736446846	-0.187620935284201
906.569502071849	-0.239778963442291
908.607002071847	-0.137802771906536
910.645752071847	-0.272374839040367
912.682314571848	-0.192126363567525
914.720205196849	-0.21549072426501
916.755830196846	-0.129912051858014
918.792783321849	-0.134772707426976
920.827470821849	-0.0971159855528754
922.861689571848	-0.253077211839866
924.89723644685	-0.0736125577615212
926.930517696845	-0.0672840881317143
928.965205196844	-0.0734344971593828
930.997548946845	-0.0154486618098417
933.029423946846	0.210948818938334
935.062705196844	0.17566249732738
937.093720821846	0.232540499799484
939.124189571845	0.251414022582537
941.156064571845	0.259608756738544
943.185673946846	0.293844008429858
945.214814571846	0.31233211655001
947.243486446845	0.340104922113483
949.273486446844	0.463113791366595
951.301220821846	0.472171294380246
953.328564571846	0.494450671154539
955.355361446847	0.470470315398131
957.383564571843	0.521504220026316
959.409423946847	0.43143301994138
961.434892696845	0.478710841514499
963.459892696847	0.371847771547607
965.484423946844	0.435705575275051
967.508486446844	0.368926009565087
969.533877071844	0.41053855904579
971.557080196846	0.304100953339969
973.579736446845	0.434839559595957
975.602002071846	0.295819360575081
977.623720821848	0.329528827267438
979.645048946848	0.399042896537935
981.665908321847	0.469041648810844
983.686298946846	0.441606774773106
985.706220821845	0.649639956884585
987.725752071845	0.650004445200466
989.744736446846	0.698668747254828
991.763330196845	0.967587665752944
993.781377071846	1.35171971948341
995.799033321848	1.78182966747124
997.816220821845	2.25151758124451
999.833017696848	2.2823766215825
1001.84926769685	2.1237553286943
1003.86512707184	1.69489837604823
1005.88043957185	1.21710431384224
1007.89536144684	0.610917773482186
1009.90801769685	0.359774244400171
1011.92200207184	0.0691345946015645
1013.93551769685	-0.0423543252661602
1015.94864269685	-0.272669469352934
1017.96129894685	-0.372750781212233
1019.97340832184	-0.479998187953527
1021.98333019684	-0.38345093240298
1023.99465832184	-0.472619904445367
1026.00543957185	-0.495780378120685
1028.01575207185	-0.46282937315641
1030.02387707185	-0.500417136397289
1032.03333019685	-0.69446710205591
1034.04231457185	-0.736661107811585
1036.05083019684	-0.858687671310406
1038.05715832185	-0.965786578041786
1040.06473644685	-1.07944372113775
1042.07192394685	-1.14217761305343
1044.07684582184	-1.31606053124983
1046.08309582185	-1.26402629473154
1048.08895519684	-1.36951450461703
1050.09254894685	-1.27761708324783
1052.09739269685	-1.35395998425338
1054.10004894685	-1.31491279804527
1056.10411144685	-1.39395059804798
1058.10762707185	-1.24703656694152
1060.10895519685	-1.32825793923035
1062.11161144685	-1.18022186109465
1064.11200207184	-1.09307958138731
1066.11372082185	-0.973977336929693
1068.11325207184	-1.02609460290944
1070.11403332184	-0.837800764795873
1072.11270519684	-0.855552202729996
1074.11262707185	-0.763720073399497
1076.11028332185	-0.643973026019864
1078.10934582185	-0.231887312305844
1080.10614269685	-0.0522938502846841
1082.10247082185	0.166379164265834
1084.10012707185	0.159303122827112
1086.09559582185	0.158400327712116
1088.09239269685	-0.131069157798436
1090.08692394685	-0.309523956193345
1092.08106457184	-0.368911512579245
1094.07645519685	-0.232273541683639
1096.06965832185	-0.279175534207639
1098.06239269684	-0.182887829641345
1100.05653332185	-0.0935985777407495
1102.04833019685	0.0132621296504567
1104.03973644684	-0.0923725092696941
1106.03075207185	-0.00840129139595547
1108.02301769685	-0.0533765561199857
1110.01309582184	-0.0246126346659707
1112.00270519685	-0.0668705264426421
1113.99184582185	0.0443909542011056
1115.98231457185	0.149191634133899
1117.97059582184	0.527566548034429
1119.95840832185	0.724704341813208
1121.94583019684	1.0411274073814
1123.93278332184	1.25542565245382
1125.91926769685	1.34903021959889
1127.90708019684	1.15004041834692
1129.89262707185	1.05786095308486
1131.87778332184	0.815412414022433
1133.86247082184	0.794014690272832
1135.84668957184	0.738958888796162
1137.83051769685	0.885007318398209
1139.81387707185	1.00112985674014
1141.79684582185	1.3281387924726
1143.77926769685	1.63938279566861
1145.76129894685	2.29977534079558
1147.74286144684	2.9183262897995
1149.72403332184	3.62761789154786
1151.70473644685	4.07296000002384
1153.68497082185	4.1694936591108
1155.66473644685	3.73970990570763
1157.64411144684	3.18270094975861
1159.62301769685	2.47451662887858
1161.60145519684	1.8802179592297
1163.57778332185	1.44235133596277
1165.55536144684	1.36420821286606
1167.53247082185	1.15955374212501
1169.50918957185	1.01714007693027
1171.48543957184	0.820467029639303
1173.46122082185	0.729985575287287
1175.43661144685	0.54996783937213
1177.40973644685	0.514527057095734
1179.38418957185	0.500427364389736
1181.35825207185	0.664654241584742
1183.33184582185	0.650187474890686
1185.30325207185	0.641662787085693
1187.27598644685	0.659772720316198
1189.24825207184	0.770061787558234
1191.22004894685	0.630960903068456
1193.18965832185	0.74107594786301
1195.16059582185	0.772289055736849
1197.13114269685	0.853946043225903
1199.09942394685	0.825970633084864
1201.06903332184	0.963195805007672
1203.03645519685	0.971041548931623
1205.00520519685	1.01009952368071
1206.97356457184	0.955205731253557
1208.93965832184	0.970974083558986
1210.90708019685	0.893987098693344
1212.87223644684	0.909544026990659
1214.83879894685	0.807368329802898
1216.80489269684	0.896723940195557
1218.76879894685	0.922117172741878
1220.73403332185	1.08872900471698
1222.69708019685	1.1795801484007
1224.66137707184	1.41733031597551
1226.62356457185	1.4285725671628
1228.58528332185	1.70517101673607
1230.54833019685	1.70824185850182
1232.50911144685	1.74608500925865
1234.47129894684	1.83290313389091
1236.43122082184	2.09284516075564
1238.39254894684	1.97493361284995
1240.35161144684	2.14494753235977
1242.31028332185	2.29113407686924
1244.27020519684	2.37703698859644
1246.22801769685	2.41697985545119
1248.18536144685	2.55200643662488
1250.14395519685	2.58792147749534
1252.10043957185	2.71402870026299
1254.05645519685	2.76966176963555
1256.01208019685	2.6762224733024
1257.96895519685	2.74644434594961
1259.92372082184	2.8600712723246
1261.87793957184	2.76959571371702
1263.83184582185	2.86824160171244
1265.78700207185	2.97498127832932
1267.73997082184	2.92508768943719
1269.69247082185	2.85543535880146
1271.64458019685	2.94283601701579
1273.59629894685	2.81695030465966
1275.54754894684	2.90426777657461
1277.49833019685	2.91668906367443
1279.45043957185	2.9192295895312
1281.40036144685	2.89738143599703
1283.34989269685	2.97490002960853
1285.29895519685	2.85544489878083
1287.24754894685	2.94694664405966
1289.19575207184	2.91925693473388
1291.14356457184	2.97611635740253
1293.09083019684	3.00023334554794
1295.03778332185	3.11089169650154
1296.98426769685	3.0734998324304
1298.93028332185	3.2519883178897
1300.87583019684	3.24004771144769
1302.82106457185	3.36166070771657
1304.76575207185	3.40977463893154
1306.71004894685	3.53451218744732
1308.65395519685	3.45641388683532
1310.59739269684	3.55658919554497
1312.53864269685	3.37932511967301
1314.48129894685	3.29267135529136
1316.42333019685	3.05277061350404
1318.36504894685	2.96258767358751
1320.30629894685	2.6789708980221
1322.24723644684	2.71083291546591
1324.18583019685	2.58073646627707
1326.12583019684	2.58014326193245
1328.06536144685	2.56983816108738
1330.00458019684	2.705583767473
1331.94145519685	2.60722281985204
1333.87973644684	2.69891696595937
1335.81770519685	2.62788319479569
1337.75504894684	2.55133768961838
1339.69020519685	2.35458957648217
1341.62676769685	2.27974832159867
1343.56301769685	1.98995090453712
1345.49692394684	1.98274004361366
1347.43223644684	1.78238730911187
1349.36692394685	1.70878540726733
1351.29973644684	1.53540769690716
1353.23364269684	1.59592507186483
1355.16551769685	1.29878530494528
1357.09864269684	1.26800354242926
1359.02958019685	1.1684632808994
1360.96176769684	1.13430179065557
1362.89364269684	1.0121581332034
1364.82333019684	1.11448709386457
1366.75426769685	1.02848593747109
1368.68301769685	0.987898114262464
1370.61317394685	0.910913021513011
1372.54114269685	0.823761954264228
1374.46864269684	0.697978710623488
1376.39754894685	0.644889232150604
1378.32426769684	0.552694773993835
1380.25223644685	0.541262610872479
1382.17801769685	0.468476102113868
1384.10348644685	0.529251173817954
1386.03020519684	0.555139497186303
1387.95473644685	0.660914383973363
1389.88051769685	0.60250313396449
1391.80426769685	0.753791162351661
1393.72754894684	0.75356012270737
1395.65036144684	0.821070295832953
1397.57458019684	0.763467634530059
1399.49661144685	0.904173202747927
1401.41817394684	0.807200795698463
1403.34098644684	0.831274233473721
1405.26176769685	0.7219787998161
1407.18208019684	0.777086155210156
1409.10192394684	0.752736543308799
1411.02145519685	0.81669234744345
1412.94223644685	0.777175260900663
1414.86083019685	0.951458313844228
1416.77895519685	0.959435323423634
1418.69676769685	0.941908655420832
1420.61411144684	0.985836375506835
1422.53098644684	1.09434869075125
1424.44754894685	1.06531795409563
1426.36364269685	1.1963722130555
1428.27926769685	1.34262165920171
1430.19442394684	1.56664647894701
1432.11098644685	1.77796271265044
1434.02536144685	1.99448098620627
1435.93926769685	2.13114516396115
1437.85286144685	2.37185756981989
1439.76598644685	2.42053620872321
1441.67692394684	2.46484747559879
1443.58926769684	2.48501119222158
1445.50114269685	2.51285159602628
1447.41254894685	2.28275882763171
1449.32364269685	2.26476518703834
1451.23411144685	2.16579647704424
1453.14426769685	1.9611371531646
1455.05411144685	1.7732173393224
1456.96333019685	1.70198281658662
1458.87223644684	1.39880803230193
1460.77911144685	1.17826921146252
1462.68723644685	1.00698204102815
1464.59473644685	0.769180571825757
1466.50208019685	0.528091415545305
1468.40879894685	0.327958137125563
1470.31348644685	0.0572012188344502
1472.21958019684	-0.119721373937068
1474.12504894684	-0.295647861977272
1476.03020519685	-0.419963820905537
1477.93317394684	-0.564165370979822
1479.83754894685	-0.706692279424146
1481.74129894685	-0.837362849693648
1483.64317394684	-0.926594525263397
1485.54614269684	-1.03587574334904
1487.44879894685	-1.1071461242343
1489.34926769685	-1.14702190667066
1491.25114269684	-1.17767271526873
1493.15067394685	-1.23650109217681
1495.05161144685	-1.16217442418338
1496.95223644685	-1.1700367933426
1498.85067394685	-0.941784537823878
1500.75036144684	-0.70302935833331
1502.64786144684	-0.557669578994364
1504.54676769685	-0.381824654669344
1506.44348644685	0.150584828355989
1508.34161144685	0.498369463981305
1510.23739269685	0.862486394961024
1512.13473644685	1.35794066960591
1514.02973644685	1.76222715858398
1515.92442394685	1.88903447708782
1517.82036144684	1.98027467556807
1519.71426769685	1.86010134795231
1521.60926769685	1.75476862902838
1523.50239269685	1.45071447171591
1525.39489269684	1.02229649358952
1527.28879894685	0.532313420884748
1529.18051769685	0.192094265715298
1531.07192394684	-0.295134476906128
1532.96458019684	-0.663360694421669
1534.85504894684	-0.866123257073582
1536.74520519685	-0.966405639248137
1538.63489269685	-1.04926014772161
1540.52583019685	-0.957532420410075
1542.41473644685	-0.775229227275304
1544.30317394685	-0.575968450300934
1546.19114269684	-0.169430195820212
1548.07879894684	0.510067653246153
1549.96770519685	0.862197275273843
1551.85442394685	0.965499524803306
1553.74083019684	0.95873101554605
1555.62692394685	0.803171622359514
1557.51239269684	0.327906748624173
1559.39754894685	0.153310722924573
1561.28223644684	0.171961171147473
1563.16661144685	0.40130018398537
1565.05051769685	0.501305376366759
1566.93567394685	0.737801221240431
1568.81879894685	0.950860555299698
1570.70145519685	1.21330559341061
1572.58379894684	1.44000840972751
1574.46551769684	1.79189434921955
1576.34708019685	2.0242099643217
1578.22629894684	2.31402365148097
1580.10692394685	2.53894909199624
1581.98723644685	2.57391141612516
1583.86692394685	2.52515593767356
1585.74645519685	2.58859920199126
1587.62536144684	2.47011426389554
1589.50395519685	2.48553541524257
1591.38208019684	2.54463019691593
1593.25989269685	2.65617064629794
1595.13551769685	2.71120951222287
1597.01239269685	3.03584612649553
1598.88895519685	2.97679774349461
1600.76504894685	3.03251187886087
1602.64067394684	3.05134829699159
1604.51442394685	2.98904644775359
1606.38926769685	2.82583895916565
1608.26364269685	2.95787302334401
1610.13770519684	2.98040064693288
1612.00973644685	2.99289672222437
1613.88301769684	2.99123843074199
1615.75583019685	2.84542066163942
1617.62661144685	2.57717053442843
1619.49864269685	2.48399525666144
1621.37020519685	2.25705968483805
1623.23973644685	2.16994091038998
1625.11051769685	2.08284616275216
1626.97926769685	2.14817763077519
1628.84926769685	2.11423255604802
1630.71879894684	2.13369574576666
1632.58629894684	1.97454424952514
1634.45504894685	2.10058532342237
1636.32176769685	1.99756109182994
1638.18973644685	2.0054188178986
1640.05567394685	2.05279060396873
1641.92270519685	2.32524145160733
1643.78786144685	2.32650797613292
1645.65254894684	2.54766024594443
1647.51833019684	2.57615060032185
1649.38223644685	2.66339563057448
1651.24739269685	2.56599034039385
1653.11036144684	2.5120245057002
1654.97301769684	2.36931498643196
1656.83692394685	2.31907410689945
1658.69879894684	2.22527389425716
1660.56176769685	2.10064933949536
1662.42286144684	2.02348699712837
1664.28348644685	1.98052690834317
1666.14364269684	1.80278870289862
1668.00504894685	1.71440694423666
1669.86442394684	1.62607364443375
1671.72348644684	1.33729336049407
1673.58208019684	1.16350343992264
1675.44192394684	1.12189842049418
1677.29973644685	0.874680317623074
1679.15708019684	0.752551398349567
1681.01411144685	0.810483527278279
1682.87067394685	0.698544034444922
1684.72676769685	0.550592511967182
1686.58426769685	0.515375712057107
1688.43958019685	0.392141148758185
1690.29458019685	0.366515571198022
1692.14911144685	0.336076293017868
1694.00317394684	0.165152887876616
1695.85692394685	0.0589571864530285
1697.71036144685	0.0536987530488204
1699.56333019685	-0.180025111045154
1701.41583019685	-0.265614846811218
1703.26801769685	-0.166038641237719
1705.11973644685	-0.1984292017558
1706.97114269684	-0.272044724361592
1708.82208019685	-0.186347922107984
1710.67254894684	-0.29646925400732
1712.52270519685	-0.421096929740656
1714.37239269685	-0.574713670363906
1716.22176769685	-0.723277694866795
1718.07067394685	-0.845281729444764
1719.91754894684	-0.794878734813722
1721.76583019684	-0.949509716909802
1723.61348644685	-0.86765440051505
1725.46083019685	-0.796128779997616
1727.30770519684	-0.745155593461448
1729.15270519685	-0.748315511983606
1730.99879894684	-0.47558642665399
1732.84458019684	-0.37414903236737
1734.68989269685	-0.149636075890157
1736.53317394685	-0.0448804240776326
1738.37770519685	0.16012437878527
1740.22192394684	0.200805438436873
1742.06567394685	0.238990000278022
1743.90739269684	0.192995250766273
1745.75020519685	0.353055265217392
1747.59286144684	0.338571656963268
1749.43333019684	0.366394975316325
1751.27504894685	0.441913625688187
1753.11473644685	0.55137039103704
1754.95583019685	0.4312335791941
1756.79629894684	0.55506376809808
1758.63489269685	0.605732706732852
1760.47458019685	0.629541916816208
1762.31239269684	0.593658804016457
1764.15129894685	0.733284800878153
1765.98817394685	0.594615185919224
1767.82645519685	0.629397912516311
1769.66254894685	0.664681731455232
1771.49989269684	0.675734492478909
1773.33536144685	0.629301642582277
1775.17020519685	0.703440210004942
1777.00645519685	0.587618086997907
1778.84067394684	0.576166480777033
1780.67598644685	0.542338568912157
1782.50942394685	0.494272230027093
1784.34239269685	0.474906553058929
1786.17661144684	0.561534874702488
1788.00879894684	0.397700868656955
1789.84051769684	0.382295718172031
1791.67364269685	0.259944818878409
1793.50458019685	0.211027684112821
1795.33520519684	0.0446497302871194
1797.16536144685	0.00274067463385563
1798.99692394684	-0.182041752030216
