# Supplementary material for: Intraoperative rapid assessment of the deep muscle surgical margin of tongue squamous cell carcinoma via Raman spectroscopy
Source: Front Bioeng Biotechnol. 2024 Oct 8;12:1480279. doi: 10.3389/fbioe.2024.1480279 (PMC11493737; doi:10.3389/fbioe.2024.1480279)
Supplement: Supplementary file 4 [file DataSheet2.ZIP › Pathological grading corresponding to Raman spectroscopic data/Results of pathological grading/MDSCC/5-2-3_Raman.txt]

process from Raman raw data on 2022/8/8 10:36:47
601.541728634347	-0.30210361614337
603.653017696848	-0.521433262492394
605.76571300935	-0.617192895274059
607.876025509344	-0.717269960566398
609.985830196845	-0.656794647195113
612.095166134346	-0.655391235457273
614.203994259347	-0.451857918679593
616.314228634346	-0.380718865754545
618.422119259347	-0.285596816606244
620.529502071848	-0.2804388485564
622.636377071845	-0.287136337005904
624.742783321846	-0.416143889921955
626.848681759348	-0.415609793682279
628.954111446845	-0.410298763764558
631.060908321848	-0.429305278891547
633.165361446845	-0.476072723069194
635.269345821845	-0.3405180069376
637.372783321851	-0.403766188515988
639.475791134348	-0.493378846476958
641.578291134349	-0.622591089533159
643.680283321846	-0.60360464114558
645.781806759347	-0.802074638530257
647.882861446848	-0.834182926588142
649.983408321845	-0.805377970221855
652.083486446845	-0.550935061166058
654.183056759346	-0.471692697916183
656.282158321847	-0.0868262743449009
658.380752071844	0.14136567713291
660.478877071844	0.36574766131406
662.576533321844	0.454167597396747
664.673642696845	0.674240432085185
666.770361446845	0.752279928712824
668.864658321847	0.991289058800419
670.960361446843	1.130087309776
673.05559582185	1.17912266620527
675.150283321847	0.974970066786454
677.244502071844	0.738700040727906
679.338330196846	0.354602960412194
681.431611446846	0.131080976776843
683.522470821845	-0.0213120503540836
685.614814571843	-0.00507486685842196
687.706611446847	-0.0429297791187651
689.798017696849	0.0922659312423093
691.888877071844	0.0944845501900318
693.977392696845	0.270825790998799
696.067236446848	0.310275863629272
698.156689571846	0.32331612489503
700.243720821847	0.329580678626371
702.332158321846	0.394446529810807
704.420127071848	0.337641988239056
706.507627071849	0.45900428323273
708.592783321848	0.626624948632298
710.679345821845	0.719163115767799
712.765361446844	0.693467342832435
714.849033321847	0.670203285265643
716.934111446848	0.551396161928096
719.016845821847	0.486946089154685
721.100986446847	0.367015739490967
723.184658321847	0.432398942522411
725.265908321846	0.467099806168903
727.348642696845	0.57630152492186
729.428955196847	0.721015912292899
731.510673946843	1.08717159800619
733.590048946844	1.47205687426219
735.670830196843	2.13982587880969
737.749267696847	3.10487913387766
739.829033321847	4.30922649943648
741.906533321846	5.48025459665871
743.985361446848	6.50358907682187
746.061923946847	6.9696086070814
748.139814571845	6.99166669072758
750.215361446848	6.55332216318851
752.292236446843	5.8350383012081
754.366845821845	4.97080773244522
756.440986446847	4.23757909564711
758.516533321843	3.43925078125869
760.589658321845	2.73441302893059
762.664189571846	2.12618741314873
764.736455196849	1.6061095228157
766.808173946843	1.16683373264681
768.881298946846	0.963157546941659
770.952080196847	0.722927688319487
773.022392696847	0.58960037031909
775.092236446842	0.489031775125682
777.163486446847	0.564415724908031
779.232314571844	0.482321000572199
781.300752071846	0.556354939743755
783.368720821843	0.553932034843001
785.438017696848	0.709122723371422
787.504970821843	0.689882307665414
789.571533321847	0.813054555331064
791.637548946848	0.670712470264561
793.704970821847	0.622897659128853
795.770048946844	0.422787163800251
797.834658321844	0.325571467084956
799.898798946848	0.113056392586088
801.962470821847	0.0940577344406393
804.025673946846	0.0729012573713135
806.088408321844	0.0652026967413804
808.150673946846	0.019287758609039
810.214267696847	0.176051916337371
812.275595821844	0.269370871809372
814.336455196844	0.402450397385508
816.396767696846	0.569464832299047
818.456689571845	0.83861225182045
820.516142696844	0.886766922242487
822.575048946845	1.03115313939378
824.633564571846	1.02077880406125
826.691533321846	0.984606961512952
828.749033321848	0.755934233659787
830.806142696849	0.675217158446458
832.862705196847	0.523688777879499
834.918877071847	0.497176711029852
836.974502071844	0.428273996019072
839.027861446848	0.515761761055444
841.082548946848	0.593736102628213
843.136767696844	0.77955666124501
845.190517696847	0.797338624047939
847.243877071847	0.920558200104381
849.296689571845	0.960308407831974
851.349033321847	0.889045411844734
853.400908321848	0.666274286448584
855.450517696845	0.532456980587142
857.501455196845	0.354864960735938
859.551923946849	0.0771698618922869
861.602002071846	-0.107982381914667
863.649658321843	-0.21280185937195
865.698798946843	-0.354375344830373
867.747392696845	-0.40607319214763
869.795517696846	-0.442369588900419
871.841377071847	-0.429990897251514
873.888564571844	-0.562909729511205
875.935361446845	-0.489841825288124
877.981611446849	-0.646244257184492
880.025595821848	-0.599051729043254
882.07090832185	-0.634568692957657
884.115752071848	-0.541841027229395
886.158408321844	-0.619292971057973
888.202314571849	-0.500191995059367
890.243955196845	-0.589911928444678
892.287002071847	-0.604178507872007
894.329502071847	-0.619488421032315
896.369736446846	-0.698345137218837
898.411377071847	-0.922115592019054
900.450673946845	-0.900024418702628
902.491377071845	-1.05915849472342
904.529736446846	-1.09977180158023
906.569502071849	-1.12631195981152
908.607002071847	-0.997251555477078
910.645752071847	-0.970141245749346
912.682314571848	-0.758670715077869
914.720205196849	-0.662891281225484
916.755830196846	-0.427633638900716
918.792783321849	-0.245038955230257
920.827470821849	-0.0735374208288704
922.861689571848	-0.0326676494571529
924.89723644685	0.127881198210218
926.930517696845	0.194449633810393
928.965205196844	0.331925773666853
930.997548946845	0.347379123606402
933.029423946846	0.553831019103313
935.062705196844	0.554232300089041
937.093720821846	0.665943796612282
939.124189571845	0.680365008535773
941.156064571845	0.833377086107248
943.185673946846	0.940751408671417
945.214814571846	1.23878778066279
947.243486446845	1.35042002971801
949.273486446844	1.54501745744165
951.301220821846	1.67886276072898
953.328564571846	1.81751594070533
955.355361446847	1.87919938543013
957.383564571843	2.13223332388992
959.409423946847	2.32238964309147
961.434892696845	2.61704857954481
963.459892696847	2.81527309679768
965.484423946844	3.03114679393627
967.508486446844	3.05341324485528
969.533877071844	3.05804083970583
971.557080196846	2.93503401408054
973.579736446845	2.7990898712136
975.602002071846	2.56131316935233
977.623720821848	2.46718607674501
979.645048946848	2.44673329444083
981.665908321847	2.51915758240972
983.686298946846	2.73543231518266
985.706220821845	3.16112084254382
987.725752071845	3.51065712063615
989.744736446846	4.01630318684749
991.763330196845	4.6585135784477
993.781377071846	5.63753028741098
995.799033321848	6.7335177987153
997.816220821845	7.5926686857498
999.833017696848	7.66818675413026
1001.84926769685	7.21099390296195
1003.86512707184	6.03903451656652
1005.88043957185	4.48455044624319
1007.89536144684	2.9492160275546
1009.90801769685	1.87714925694303
1011.92200207184	0.995162026067476
1013.93551769685	0.338362916831557
1015.94864269685	-0.236124456481718
1017.96129894685	-0.647437760297464
1019.97340832184	-0.992114687732851
1021.98333019684	-1.07017559381444
1023.99465832184	-1.11614855227776
1026.00543957185	-1.23923646814063
1028.01575207185	-1.36352586728447
1030.02387707185	-1.4226379389732
1032.03333019685	-1.66325126753873
1034.04231457185	-1.92261769317128
1036.05083019684	-2.03965446756763
1038.05715832185	-2.06901302268602
1040.06473644685	-2.17301238669199
1042.07192394685	-2.14290335013237
1044.07684582184	-2.2485188439943
1046.08309582185	-2.2444864039432
1048.08895519684	-2.349817659905
1050.09254894685	-2.24285578202029
1052.09739269685	-2.34031871458023
1054.10004894685	-2.24124287796008
1056.10411144685	-2.21709535866785
1058.10762707185	-2.0118001553426
1060.10895519685	-1.98699888960221
1062.11161144685	-1.69776900028018
1064.11200207184	-1.53783898638738
1066.11372082185	-1.22136538598284
1068.11325207184	-1.02860635060057
1070.11403332184	-0.65819952807027
1072.11270519684	-0.518132045584878
1074.11262707185	-0.168451976824997
1076.11028332185	0.0539318072429182
1078.10934582185	0.534124283296194
1080.10614269685	0.836594813141289
1082.10247082185	1.03895166036608
1084.10012707185	1.01980342822623
1086.09559582185	0.960550280024904
1088.09239269685	0.524146575108205
1090.08692394685	0.117031332702027
1092.08106457184	-0.114656106421592
1094.07645519685	-0.198618209320614
1096.06965832185	-0.38012515982598
1098.06239269684	-0.266038846010531
1100.05653332185	-0.0916792736938987
1102.04833019685	0.2535697114306
1104.03973644684	0.455948704847913
1106.03075207185	0.899749672144935
1108.02301769685	1.35863070275258
1110.01309582184	1.92795998913289
1112.00270519685	2.44484621999788
1113.99184582185	3.31254125956224
1115.98231457185	4.11524511554961
1117.97059582184	5.23203419879565
1119.95840832185	6.31739756655406
1121.94583019684	7.37050780335522
1123.93278332184	7.98191587099222
1125.91926769685	8.20240350509158
1127.90708019684	7.69807135905012
1129.89262707185	6.79397338226096
1131.87778332184	5.65739088772244
1133.86247082184	4.70864470270067
1135.84668957184	4.00684645674346
1137.83051769685	3.84539861166536
1139.81387707185	4.03783191381365
1141.79684582185	4.64373879553409
1143.77926769685	5.5145590770307
1145.76129894685	6.81029602099159
1147.74286144684	8.10633026548413
1149.72403332184	9.54510418500291
1151.70473644685	10.4576783634459
1153.68497082185	10.6970542424665
1155.66473644685	10.1663232429949
1157.64411144684	9.36996768334888
1159.62301769685	8.44366803868701
1161.60145519684	7.9969656682299
1163.57778332185	8.006972199833
1165.55536144684	8.43893917266377
1167.53247082185	8.46632738716869
1169.50918957185	8.08190908050449
1171.48543957184	7.017754564391
1173.46122082185	5.61478507579125
1175.43661144685	3.87745281258032
1177.40973644685	2.43565527007945
1179.38418957185	1.21477892519607
1181.35825207185	0.500053370238845
1183.33184582185	0.0212087530807139
1185.30325207185	-0.177166207053006
1187.27598644685	-0.325424759660507
1189.24825207184	-0.368909071558107
1191.22004894685	-0.52233808624959
1193.18965832185	-0.579643831578323
1195.16059582185	-0.610928275104129
1197.13114269685	-0.462663292708783
1199.09942394685	-0.362383602014916
1201.06903332184	0.00797086827196836
1203.03645519685	0.351952668422314
1205.00520519685	0.690841478432731
1206.97356457184	0.919304473960892
1208.93965832184	1.2589958920509
1210.90708019685	1.38217751896025
1212.87223644684	1.72399889878898
1214.83879894685	2.16928365165302
1216.80489269684	2.84356572089115
1218.76879894685	3.39826055522263
1220.73403332185	4.02841056538693
1222.69708019685	4.27831450270952
1224.66137707184	4.40024430086498
1226.62356457185	4.1975002769039
1228.58528332185	4.04949764290393
1230.54833019685	3.69997469180021
1232.50911144685	3.53902700897498
1234.47129894684	3.41236188871181
1236.43122082184	3.40233290639043
1238.39254894684	3.30927810918922
1240.35161144684	3.44281024179952
1242.31028332185	3.42133931635902
1244.27020519684	3.31382236145674
1246.22801769685	3.15150589139722
1248.18536144685	3.01923669264869
1250.14395519685	2.70830353976936
1252.10043957185	2.53939178485439
1254.05645519685	2.31109869844897
1256.01208019685	1.99425601558727
1257.96895519685	1.74438190481897
1259.92372082184	1.67496015585431
1261.87793957184	1.45037735362109
1263.83184582185	1.3324978625883
1265.78700207185	1.24469918327776
1267.73997082184	1.14297216542252
1269.69247082185	0.899256739375289
1271.64458019685	0.909164564183413
1273.59629894685	0.825975925053854
1275.54754894684	0.893699689319362
1277.49833019685	0.852496079721561
1279.45043957185	0.916807906846032
1281.40036144685	0.869721776717427
1283.34989269685	0.973150286781959
1285.29895519685	1.00850217056893
1287.24754894685	1.30570756145221
1289.19575207184	1.6876480371983
1291.14356457184	2.45143372248214
1293.09083019684	3.41903176431458
1295.03778332185	4.66608666536422
1296.98426769685	5.93119552850874
1298.93028332185	7.13752838122679
1300.87583019684	7.7759552334802
1302.82106457185	8.11812912730795
1304.76575207185	7.79544549032028
1306.71004894685	7.23940733870734
1308.65395519685	6.37697463968527
1310.59739269684	5.50683578251483
1312.53864269685	4.58132614137884
1314.48129894685	3.9059076276892
1316.42333019685	3.27414948217046
1318.36504894685	2.94361789124162
1320.30629894685	2.72580953477706
1322.24723644684	2.76626746162805
1324.18583019685	2.94732932011271
1326.12583019684	3.4627726043642
1328.06536144685	4.16314833679246
1330.00458019684	5.24168956993196
1331.94145519685	6.37205295414299
1333.87973644684	7.80164763361131
1335.81770519685	8.75556705827222
1337.75504894684	9.30692422265838
1339.69020519685	9.09145484481121
1341.62676769685	8.5038663602964
1343.56301769685	7.32211136682992
1345.49692394684	6.36107477758645
1347.43223644684	5.45192861182124
1349.36692394685	5.07240787387002
1351.29973644684	4.80304411125638
1353.23364269684	4.96761315892934
1355.16551769685	5.02395445694197
1357.09864269684	5.46478152221886
1359.02958019685	6.01317597806923
1360.96176769684	6.73360557797724
1362.89364269684	7.4318943569105
1364.82333019684	8.3295283962222
1366.75426769685	8.98918655513262
1368.68301769685	9.42308845220987
1370.61317394685	9.44437735084375
1372.54114269685	9.0604184374551
1374.46864269684	7.98457127570634
1376.39754894685	6.67687989499535
1378.32426769684	5.24925824307769
1380.25223644685	4.05609773049798
1382.17801769685	3.22061520698043
1384.10348644685	3.02291489549782
1386.03020519684	3.12919420457513
1387.95473644685	3.57258881291381
1389.88051769685	4.01244192489514
1391.80426769685	4.51674230263285
1393.72754894684	4.66317741004025
1395.65036144684	4.47887644861868
1397.57458019684	3.81614550455356
1399.49661144685	3.14948407162382
1401.41817394684	2.06761411384485
1403.34098644684	1.10019830707995
1405.26176769685	0.213002857249023
1407.18208019684	-0.364903712791204
1409.10192394684	-0.951462309577948
1411.02145519685	-1.18328983193732
1412.94223644685	-1.26021677806659
1414.86083019685	-1.05048278286989
1416.77895519685	-0.669004561422753
1418.69676769685	-0.0828090092960565
1420.61411144684	0.410318820673126
1422.53098644684	1.17713791572714
1424.44754894685	1.85381138229576
1426.36364269685	2.4022940747646
1428.27926769685	2.81235493537361
1430.19442394684	3.26297289151472
1432.11098644685	3.37542720796614
1434.02536144685	3.43179047255626
1435.93926769685	3.42024755548863
1437.85286144685	3.40143156643074
1439.76598644685	3.33198714728945
1441.67692394684	3.33400615040455
1443.58926769684	3.29845549538607
1445.50114269685	3.24964291273085
1447.41254894685	3.03448719709718
1449.32364269685	2.89221145890417
1451.23411144685	2.69191581787027
1453.14426769685	2.34761770008777
1455.05411144685	1.94258588533995
1456.96333019685	1.76223036348347
1458.87223644684	1.36902860323443
1460.77911144685	0.895950769309934
1462.68723644685	0.41455814264009
1464.59473644685	0.0344465275560424
1466.50208019685	-0.58965209573347
1468.40879894685	-1.1116524201995
1470.31348644685	-1.64298621862747
1472.21958019684	-2.04537634470216
1474.12504894684	-2.46327235974536
1476.03020519685	-2.7544966761821
1477.93317394684	-3.12464512735369
1479.83754894685	-3.42272494950731
1481.74129894685	-3.62295644948904
1483.64317394684	-3.7403377404903
1485.54614269684	-3.79137348920369
1487.44879894685	-3.7136862215209
1489.34926769685	-3.54668276414321
1491.25114269684	-3.23854868954516
1493.15067394685	-2.99723637924581
1495.05161144685	-2.60300626015123
1496.95223644685	-2.17233073710065
1498.85067394685	-1.46515742438305
1500.75036144684	-0.958025266031143
1502.64786144684	-0.379568782865022
1504.54676769685	0.271838269903299
1506.44348644685	1.25523615703531
1508.34161144685	2.08582161660286
1510.23739269685	3.19024963169085
1512.13473644685	4.30383688998745
1514.02973644685	5.36970309458741
1515.92442394685	6.0689981881294
1517.82036144684	6.56903830447794
1519.71426769685	6.69603141841407
1521.60926769685	6.67444152397087
1523.50239269685	6.28499573291407
1525.39489269684	5.78551058297734
1527.28879894685	5.27999707503585
1529.18051769685	4.89818240936603
1531.07192394684	4.65342267082713
1532.96458019684	4.76755466527828
1534.85504894684	5.05982974117995
1536.74520519685	5.55405428672378
1538.63489269685	6.16933158200709
1540.52583019685	6.81404360380327
1542.41473644685	7.43618576517576
1544.30317394685	8.10280503520409
1546.19114269684	8.86770950281749
1548.07879894684	9.98991217286851
1549.96770519685	10.7408404965643
1551.85442394685	11.2697340095512
1553.74083019684	11.6468599153114
1555.62692394685	11.9017462620444
1557.51239269684	11.5372111519912
1559.39754894685	11.4136225109668
1561.28223644684	11.1460533678762
1563.16661144685	10.9874366854487
1565.05051769685	10.7349354532354
1566.93567394685	10.7704326226092
1568.81879894685	11.0824512058529
1570.70145519685	12.1768490652499
1572.58379894684	13.684599132862
1574.46551769684	15.9246192794978
1576.34708019685	18.7074624663985
1578.22629894684	21.7075361135954
1580.10692394685	24.2775588629964
1581.98723644685	26.1113732572803
1583.86692394685	26.4985770515737
1585.74645519685	25.6646332245761
1587.62536144684	23.7013444424621
1589.50395519685	21.3103186236795
1591.38208019684	18.8781485058269
1593.25989269685	17.0580069412821
1595.13551769685	15.6973008042835
1597.01239269685	15.0317194731313
1598.88895519685	14.3006399864111
1600.76504894685	13.7372750015538
1602.64067394684	13.0375222399202
1604.51442394685	12.3488735871491
1606.38926769685	11.5822734603227
1608.26364269685	11.198008658352
1610.13770519684	10.9768219550277
1612.00973644685	11.0960349089404
1613.88301769684	11.1633022758551
1615.75583019685	11.1867356070396
1617.62661144685	10.9646514704611
1619.49864269685	10.8788246982744
1621.37020519685	10.5500867455858
1623.23973644685	10.6104541136656
1625.11051769685	10.9890516739242
1626.97926769685	12.0316397009013
1628.84926769685	13.4527430710274
1630.71879894684	15.4292131231735
1632.58629894684	17.1599762884091
1634.45504894685	18.3054174191237
1636.32176769685	18.1281667144875
1638.18973644685	16.8713789891371
1640.05567394685	14.5667944425668
1641.92270519685	11.979622727447
1643.78786144685	9.57273427632282
1645.65254894684	7.99166252640441
1647.51833019684	6.78914595183431
1649.38223644685	6.16559503723869
1651.24739269685	5.68796922324083
1653.11036144684	5.42607375664903
1654.97301769684	5.109367240224
1656.83692394685	4.93158796146258
1658.69879894684	4.65515639208013
1660.56176769685	4.47370166546824
1662.42286144684	4.16155453257727
1664.28348644685	3.97277812786439
1666.14364269684	3.67717979782213
1668.00504894685	3.4945326192921
1669.86442394684	3.3274974500564
1671.72348644684	3.0356673790136
1673.58208019684	2.74113464262479
1675.44192394684	2.47265206246311
1677.29973644685	2.09405084888829
1679.15708019684	1.72085880615015
1681.01411144685	1.52333822759988
1682.87067394685	1.27026132211307
1684.72676769685	1.09492533106084
1686.58426769685	1.00918763002858
1688.43958019685	0.815900075094703
1690.29458019685	0.667580079646882
1692.14911144685	0.558489831559484
1694.00317394684	0.326256520795027
1695.85692394685	0.0904423029160739
1697.71036144685	0.0154943240356715
1699.56333019685	-0.226485240231796
1701.41583019685	-0.36763924079014
1703.26801769685	-0.439555596403352
1705.11973644685	-0.551862137429737
1706.97114269684	-0.750796821098447
1708.82208019685	-0.865187480622865
1710.67254894684	-1.13812701694411
1712.52270519685	-1.40716344627464
1714.37239269685	-1.71292460364037
1716.22176769685	-1.9964685459309
1718.07067394685	-2.16689310823938
1719.91754894684	-2.23394975849072
1721.76583019684	-2.24772462716538
1723.61348644685	-2.13378386745177
1725.46083019685	-1.89070078971537
1727.30770519684	-1.58499322386939
1729.15270519685	-1.36330730351762
1730.99879894684	-0.91936487361221
1732.84458019684	-0.455912235770711
1734.68989269685	-0.154227210908346
1736.53317394685	0.0639697551142149
1738.37770519685	0.44723529636741
1740.22192394684	0.481418773182043
1742.06567394685	0.5293323782887
1743.90739269684	0.573576189315361
1745.75020519685	0.613060962584257
1747.59286144684	0.531655923176231
1749.43333019684	0.648357560348757
1751.27504894685	0.657465006049165
1753.11473644685	0.74760784898649
1754.95583019685	0.787414472012131
1756.79629894684	0.942201666906044
1758.63489269685	0.90172985823483
1760.47458019685	0.991542650866336
1762.31239269684	0.967080389289379
1764.15129894685	1.03797601688569
1765.98817394685	0.989866021833961
1767.82645519685	1.00712613519573
1769.66254894685	0.966880066385954
1771.49989269684	1.04431278855793
1773.33536144685	0.95543213979073
1775.17020519685	1.035380583262
1777.00645519685	1.03092185547558
1778.84067394684	1.06365613121051
1780.67598644685	1.03238751160751
1782.50942394685	1.13649009411108
1784.34239269685	1.0431898329324
1786.17661144684	1.11179048997843
1788.00879894684	1.01748872772868
1789.84051769684	1.02610422324813
1791.67364269685	0.946444215736676
1793.50458019685	0.961818238776914
1795.33520519684	0.851803709181979
1797.16536144685	0.811358087220526
1798.99692394684	0.654209163864607
