# Supplementary material for: Intraoperative rapid assessment of the deep muscle surgical margin of tongue squamous cell carcinoma via Raman spectroscopy
Source: Front Bioeng Biotechnol. 2024 Oct 8;12:1480279. doi: 10.3389/fbioe.2024.1480279 (PMC11493737; doi:10.3389/fbioe.2024.1480279)
Supplement: Supplementary file 4 [file DataSheet2.ZIP › Pathological grading corresponding to Raman spectroscopic data/Results of pathological grading/MDSCC/5-2-4_Raman.txt]

process from Raman raw data on 2022/8/8 10:36:48
601.541728634347	-0.107521104512614
603.653017696848	-0.390496085873679
605.76571300935	-0.49522472258451
607.876025509344	-0.589893856300478
609.985830196845	-0.549795310440459
612.095166134346	-0.509987834071751
614.203994259347	-0.262542722424598
616.314228634346	-0.236370289491788
618.422119259347	-0.145033368808129
620.529502071848	-0.184773983788261
622.636377071845	-0.265457196240163
624.742783321846	-0.43862192509124
626.848681759348	-0.424409443706509
628.954111446845	-0.472408726812148
631.060908321848	-0.471977815642219
633.165361446845	-0.507352927392674
635.269345821845	-0.432315278242982
637.372783321851	-0.507872188106205
639.475791134348	-0.550790628087157
641.578291134349	-0.693107927169876
643.680283321846	-0.684639270163473
645.781806759347	-0.831603850999045
647.882861446848	-0.830376923411166
649.983408321845	-0.846979726689938
652.083486446845	-0.681251535191961
654.183056759346	-0.522743582874909
656.282158321847	-0.124955197299641
658.380752071844	0.147162392653627
660.478877071844	0.40794980661201
662.576533321844	0.48872170787439
664.673642696845	0.625071001581432
666.770361446845	0.598755848715427
668.864658321847	0.616586840442494
670.960361446843	0.619512149466459
673.05559582185	0.649495138460509
675.150283321847	0.426518792700676
677.244502071844	0.2569293558754
679.338330196846	0.025672950676892
681.431611446846	-0.0913589986684542
683.522470821845	-0.157317854476901
685.614814571843	-0.0676834376445186
687.706611446847	-0.103150830509321
689.798017696849	0.0523173979465241
691.888877071844	0.0702628812248349
693.977392696845	0.22546872434333
696.067236446848	0.205604342754043
698.156689571846	0.189883457485621
700.243720821847	0.118836884849031
702.332158321846	0.200872977245183
704.420127071848	0.187464573142449
706.507627071849	0.320916092187986
708.592783321848	0.533093379380603
710.679345821845	0.667318553241898
712.765361446844	0.714155696867749
714.849033321847	0.788633584151114
716.934111446848	0.765740742122375
719.016845821847	0.779698517857923
721.100986446847	0.775993081428453
723.184658321847	0.737692554987916
725.265908321846	0.689906351948423
727.348642696845	0.755789177050701
729.428955196847	0.891596098189666
731.510673946843	1.17590851573505
733.590048946844	1.6198156914266
735.670830196843	2.25926577418318
737.749267696847	3.16353022223143
739.829033321847	4.20659412358657
741.906533321846	5.15190279569077
743.985361446848	5.88080831653565
746.061923946847	6.17317805294016
748.139814571845	6.07757200304189
750.215361446848	5.62106883258951
752.292236446843	4.96975725395765
754.366845821845	4.27886865091335
756.440986446847	3.66749379962272
758.516533321843	2.98019211945638
760.589658321845	2.41594602484082
762.664189571846	1.90492035934824
764.736455196849	1.48710073963724
766.808173946843	1.14834486364538
768.881298946846	1.01242018252691
770.952080196847	0.760084705796544
773.022392696847	0.677235762691339
775.092236446842	0.583987395491647
777.163486446847	0.591104473217854
779.232314571844	0.415458432593539
781.300752071846	0.443905484986885
783.368720821843	0.401829178134676
785.438017696848	0.558032075957669
787.504970821843	0.545800207751768
789.571533321847	0.78362728992721
791.637548946848	0.717576590914348
793.704970821847	0.764899522886026
795.770048946844	0.556665344128248
797.834658321844	0.508635545638128
799.898798946848	0.27926404105915
801.962470821847	0.271954733456312
804.025673946846	0.145581515327251
806.088408321844	0.175348268621462
808.150673946846	0.123258864754234
810.214267696847	0.260750619009798
812.275595821844	0.31429006707873
814.336455196844	0.476194912345193
816.396767696846	0.578008886590169
818.456689571845	0.833526021319983
820.516142696844	0.921770010043872
822.575048946845	1.07882460452453
824.633564571846	1.10467370197489
826.691533321846	1.13791100356821
828.749033321848	0.965840322163956
830.806142696849	0.855425393755866
832.862705196847	0.696549988184586
834.918877071847	0.673797784581666
836.974502071844	0.586122597294889
839.027861446848	0.599430048337354
841.082548946848	0.663920317386442
843.136767696844	0.941598676965953
845.190517696847	0.944238811125786
847.243877071847	1.01337424696493
849.296689571845	1.05743892627339
851.349033321847	0.948546371068119
853.400908321848	0.679730224531454
855.450517696845	0.597018876216794
857.501455196845	0.481256773881228
859.551923946849	0.26176194573668
861.602002071846	0.177297743849238
863.649658321843	0.0436546024864697
865.698798946843	-0.12868678109686
867.747392696845	-0.1519862789483
869.795517696846	-0.239650593672536
871.841377071847	-0.202988796789612
873.888564571844	-0.325901784761129
875.935361446845	-0.23915931418469
877.981611446849	-0.448707180621795
880.025595821848	-0.387043591344479
882.07090832185	-0.548421971972118
884.115752071848	-0.469810520677868
886.158408321844	-0.603826655740704
888.202314571849	-0.501354823206384
890.243955196845	-0.604782647563695
892.287002071847	-0.584777034700437
894.329502071847	-0.613413844887816
896.369736446846	-0.692079132620506
898.411377071847	-0.903341588022784
900.450673946845	-0.881104656617936
902.491377071845	-1.00299866449649
904.529736446846	-1.05552592399897
906.569502071849	-1.1126179216696
908.607002071847	-0.935566407576175
910.645752071847	-0.897262363550851
912.682314571848	-0.727758117941676
914.720205196849	-0.654655731226967
916.755830196846	-0.33703540902934
918.792783321849	-0.229800803524881
920.827470821849	-0.0650811258126964
922.861689571848	-0.039696692468624
924.89723644685	0.110811184638976
926.930517696845	0.126504744022782
928.965205196844	0.195167165242594
930.997548946845	0.231182926341035
933.029423946846	0.459409792212682
935.062705196844	0.507194547684151
937.093720821846	0.562742402463869
939.124189571845	0.64409174171368
941.156064571845	0.843177938213159
943.185673946846	0.941487548489135
945.214814571846	1.20627754709051
947.243486446845	1.39406111714862
949.273486446844	1.55924414080334
951.301220821846	1.62283415878483
953.328564571846	1.81155647389897
955.355361446847	1.87666576203083
957.383564571843	2.10532550967071
959.409423946847	2.35175641634066
961.434892696845	2.60244211366444
963.459892696847	2.67581649677993
965.484423946844	2.87987266444173
967.508486446844	2.89457370606107
969.533877071844	2.95016346526086
971.557080196846	2.83001246171023
973.579736446845	2.7742463835711
975.602002071846	2.51573658717075
977.623720821848	2.42982782692116
979.645048946848	2.3503214102634
981.665908321847	2.41368122144473
983.686298946846	2.58856027599984
985.706220821845	2.95839158025046
987.725752071845	3.24599722867225
989.744736446846	3.625462007701
991.763330196845	4.07866708423563
993.781377071846	4.88938725358264
995.799033321848	5.7450936375933
997.816220821845	6.37985010408141
999.833017696848	6.36318865384095
1001.84926769685	5.9916640977462
1003.86512707184	4.84684747072771
1005.88043957185	3.56020359002463
1007.89536144684	2.21622344835561
1009.90801769685	1.32694323767402
1011.92200207184	0.57962129390603
1013.93551769685	0.131292706119893
1015.94864269685	-0.420670642930361
1017.96129894685	-0.727114914504625
1019.97340832184	-1.05490625758875
1021.98333019684	-1.18479074614481
1023.99465832184	-1.37099159367261
1026.00543957185	-1.47207100526947
1028.01575207185	-1.60226716701192
1030.02387707185	-1.62505478055073
1032.03333019685	-1.82358695451109
1034.04231457185	-1.89728749179369
1036.05083019684	-1.98388361049518
1038.05715832185	-2.03249966495986
1040.06473644685	-2.21613854635717
1042.07192394685	-2.23389576654358
1044.07684582184	-2.39616335228055
1046.08309582185	-2.40285685211319
1048.08895519684	-2.45253049813192
1050.09254894685	-2.32886607844677
1052.09739269685	-2.39978861421781
1054.10004894685	-2.35136857728924
1056.10411144685	-2.37580240019417
1058.10762707185	-2.24747073600133
1060.10895519685	-2.24757824266544
1062.11161144685	-1.89986073698208
1064.11200207184	-1.70739586986542
1066.11372082185	-1.3390308185385
1068.11325207184	-1.15054408007836
1070.11403332184	-0.807270923253554
1072.11270519684	-0.741011807248526
1074.11262707185	-0.4488711506512
1076.11028332185	-0.358067021069246
1078.10934582185	0.0248315521682798
1080.10614269685	0.270018879611655
1082.10247082185	0.46807224932661
1084.10012707185	0.481138758728378
1086.09559582185	0.484950759612104
1088.09239269685	0.20154093239762
1090.08692394685	-0.0198171193525809
1092.08106457184	-0.118187485439194
1094.07645519685	-0.104411060746145
1096.06965832185	-0.148396290876406
1098.06239269684	-0.0480051689481229
1100.05653332185	0.0787379617718216
1102.04833019685	0.367189259676309
1104.03973644684	0.512853269461687
1106.03075207185	0.934562464714304
1108.02301769685	1.38799575522467
1110.01309582184	1.87830494389948
1112.00270519685	2.29753781883295
1113.99184582185	3.08140682312359
1115.98231457185	3.81865855375747
1117.97059582184	4.79374598519843
1119.95840832185	5.77857682754967
1121.94583019684	6.72407236744124
1123.93278332184	7.24058613072549
1125.91926769685	7.34638051146391
1127.90708019684	6.83896206568568
1129.89262707185	6.01941483955102
1131.87778332184	5.01575424377069
1133.86247082184	4.18105376291112
1135.84668957184	3.59084575034126
1137.83051769685	3.50333143110265
1139.81387707185	3.672464264143
1141.79684582185	4.22874546030476
1143.77926769685	5.02984957848253
1145.76129894685	6.23767669614358
1147.74286144684	7.41030023685539
1149.72403332184	8.66843138403743
1151.70473644685	9.42384354322741
1153.68497082185	9.57331899569925
1155.66473644685	9.01254001468476
1157.64411144684	8.2169777578431
1159.62301769685	7.43657559343808
1161.60145519684	7.09639577094327
1163.57778332185	7.09094367391248
1165.55536144684	7.4011641091484
1167.53247082185	7.49342358919904
1169.50918957185	7.10322323628759
1171.48543957184	6.12476636059603
1173.46122082185	4.93396516440288
1175.43661144685	3.50848075357527
1177.40973644685	2.26226138519502
1179.38418957185	1.29157922334554
1181.35825207185	0.706360394222656
1183.33184582185	0.282618147178482
1185.30325207185	0.0849982846971216
1187.27598644685	-0.0776754770410548
1189.24825207184	-0.122656209274567
1191.22004894685	-0.288771779654496
1193.18965832185	-0.31993669114928
1195.16059582185	-0.405186704307312
1197.13114269685	-0.224356255930559
1199.09942394685	-0.208857982828931
1201.06903332184	0.150791728424906
1203.03645519685	0.454582230983306
1205.00520519685	0.831198505184204
1206.97356457184	0.967685701462585
1208.93965832184	1.40175069558001
1210.90708019685	1.55253791696839
1212.87223644684	1.84070685245769
1214.83879894685	2.2569312635959
1216.80489269684	2.92372788815123
1218.76879894685	3.34335102672179
1220.73403332185	3.90721704214735
1222.69708019685	4.23092341104575
1224.66137707184	4.36352787825837
1226.62356457185	4.19812549801486
1228.58528332185	4.1629971780344
1230.54833019685	3.81569224405433
1232.50911144685	3.64870807579001
1234.47129894684	3.52465047612054
1236.43122082184	3.61966734331855
1238.39254894684	3.52171493453426
1240.35161144684	3.73063065720481
1242.31028332185	3.75875318262933
1244.27020519684	3.77995452686673
1246.22801769685	3.57814752740546
1248.18536144685	3.46494405669944
1250.14395519685	3.18399550995235
1252.10043957185	3.01740399301451
1254.05645519685	2.80844170061886
1256.01208019685	2.52810959762542
1257.96895519685	2.33642048844166
1259.92372082184	2.28762545660823
1261.87793957184	2.12332804667125
1263.83184582185	1.98782741911873
1265.78700207185	1.94474776784051
1267.73997082184	1.87399997893573
1269.69247082185	1.69236628874904
1271.64458019685	1.69860765388466
1273.59629894685	1.66544590846627
1275.54754894684	1.72767373181227
1277.49833019685	1.67644292436847
1279.45043957185	1.72317599331461
1281.40036144685	1.63220262249416
1283.34989269685	1.64013516970419
1285.29895519685	1.70673624551205
1287.24754894685	1.98919761478339
1289.19575207184	2.24318023166325
1291.14356457184	2.93130586833411
1293.09083019684	3.76232786837397
1295.03778332185	4.75997560134033
1296.98426769685	5.78460238970678
1298.93028332185	6.82764995616054
1300.87583019684	7.33296001629293
1302.82106457185	7.69776277558708
1304.76575207185	7.42503221317889
1306.71004894685	6.94135852850326
1308.65395519685	6.26346343270109
1310.59739269684	5.60853935048408
1312.53864269685	4.76809362353373
1314.48129894685	4.27846499718896
1316.42333019685	3.73964380803568
1318.36504894685	3.45019890918252
1320.30629894685	3.24917335515801
1322.24723644684	3.27213744321159
1324.18583019685	3.3381100848103
1326.12583019684	3.79981089539615
1328.06536144685	4.38170759952004
1330.00458019684	5.29113053538742
1331.94145519685	6.2861776939888
1333.87973644684	7.57259030893755
1335.81770519685	8.38464403702983
1337.75504894684	8.94854292337357
1339.69020519685	8.74194034651663
1341.62676769685	8.17789043242942
1343.56301769685	7.18018803719491
1345.49692394684	6.34264947300278
1347.43223644684	5.44293893239438
1349.36692394685	5.11236284257137
1351.29973644684	4.93197128357934
1353.23364269684	5.05459521365964
1355.16551769685	5.15473746169459
1357.09864269684	5.54660759840749
1359.02958019685	6.02753973272081
1360.96176769684	6.67318319020831
1362.89364269684	7.15391970418455
1364.82333019684	7.82994210177833
1366.75426769685	8.32091097533777
1368.68301769685	8.51930825666892
1370.61317394685	8.3597645167024
1372.54114269685	7.97115171670436
1374.46864269684	7.00674141112199
1376.39754894685	5.80859522031665
1378.32426769684	4.67724368850395
1380.25223644685	3.72956046311668
1382.17801769685	3.02105430971608
1384.10348644685	2.86903713228776
1386.03020519684	3.05922326152609
1387.95473644685	3.37840006442752
1389.88051769685	3.780423454713
1391.80426769685	4.1622492021533
1393.72754894684	4.23442176099883
1395.65036144684	4.08072251441996
1397.57458019684	3.58356581136229
1399.49661144685	2.89416677710005
1401.41817394684	2.02534009357822
1403.34098644684	1.27405140472774
1405.26176769685	0.406003237326161
1407.18208019684	-0.102628479684824
1409.10192394684	-0.539862407674036
1411.02145519685	-0.703017643881822
1412.94223644685	-0.858626860674462
1414.86083019685	-0.525399539883779
1416.77895519685	-0.252879092028877
1418.69676769685	0.20460545232163
1420.61411144684	0.620265777894019
1422.53098644684	1.28517317931886
1424.44754894685	1.71304867745829
1426.36364269685	2.18917386892798
1428.27926769685	2.56768002971461
1430.19442394684	2.90477842949764
1432.11098644685	2.99791826437058
1434.02536144685	3.0700750666748
1435.93926769685	3.02986792900873
1437.85286144685	3.00448799656596
1439.76598644685	2.9462166565138
1441.67692394684	2.97360569999432
1443.58926769684	2.91149493951917
1445.50114269685	2.8893264992318
1447.41254894685	2.70159159354665
1449.32364269685	2.5924314791373
1451.23411144685	2.39996728619013
1453.14426769685	2.10638033278633
1455.05411144685	1.71473188453217
1456.96333019685	1.49012290258929
1458.87223644684	1.03004483842051
1460.77911144685	0.516476733612194
1462.68723644685	0.0918537353974216
1464.59473644685	-0.35462517332212
1466.50208019685	-0.901318082011471
1468.40879894685	-1.39076459950115
1470.31348644685	-1.85216663586942
1472.21958019684	-2.26335599685586
1474.12504894684	-2.53366558600857
1476.03020519685	-2.79193353950586
1477.93317394684	-3.10183389337686
1479.83754894685	-3.30807577134948
1481.74129894685	-3.4454834710964
1483.64317394684	-3.63204010517114
1485.54614269684	-3.64835498141997
1487.44879894685	-3.54015133696799
1489.34926769685	-3.44632518203406
1491.25114269684	-3.27737196217328
1493.15067394685	-3.07601528493285
1495.05161144685	-2.74317875330405
1496.95223644685	-2.41914810216997
1498.85067394685	-1.81081102027815
1500.75036144684	-1.34394058617886
1502.64786144684	-0.80432224575668
1504.54676769685	-0.356357046254402
1506.44348644685	0.441567563469221
1508.34161144685	1.1262218137374
1510.23739269685	2.05498604748703
1512.13473644685	3.0399635609914
1514.02973644685	4.01890245135917
1515.92442394685	4.65023555221541
1517.82036144684	5.12520412243327
1519.71426769685	5.25111811593024
1521.60926769685	5.23568916479132
1523.50239269685	4.88868812494121
1525.39489269684	4.50497425443064
1527.28879894685	4.01409354869605
1529.18051769685	3.77165059875836
1531.07192394684	3.49372005097115
1532.96458019684	3.59202545148702
1534.85504894684	3.79704054433768
1536.74520519685	4.27845101355274
1538.63489269685	4.69446653896028
1540.52583019685	5.274213113359
1542.41473644685	5.72693324979014
1544.30317394685	6.33739126205671
1546.19114269684	6.99438805868738
1548.07879894684	8.08080603255081
1549.96770519685	8.81753137434049
1551.85442394685	9.36699186425562
1553.74083019684	9.77062635958674
1555.62692394685	10.0120958326959
1557.51239269684	9.7298179664084
1559.39754894685	9.66456688463654
1561.28223644684	9.57411184034021
1563.16661144685	9.46890542719871
1565.05051769685	9.31830682600565
1566.93567394685	9.49537664879034
1568.81879894685	9.92331838114933
1570.70145519685	11.0108905169959
1572.58379894684	12.4937457787203
1574.46551769684	14.5653212433388
1576.34708019685	16.9895834976093
1578.22629894684	19.6388757580757
1580.10692394685	21.8250660926909
1581.98723644685	23.3938439151366
1583.86692394685	23.7748259603966
1585.74645519685	23.0654592632876
1587.62536144684	21.4250883726308
1589.50395519685	19.5025683282917
1591.38208019684	17.542487796826
1593.25989269685	16.0889597918535
1595.13551769685	15.0363279050375
1597.01239269685	14.5699025433287
1598.88895519685	13.9434521568178
1600.76504894685	13.4799452249805
1602.64067394684	12.8932524946978
1604.51442394685	12.3355827880222
1606.38926769685	11.5866928533785
1608.26364269685	11.283479394068
1610.13770519684	11.1480856700679
1612.00973644685	11.2149442628528
1613.88301769684	11.1898994993123
1615.75583019685	11.1330542150704
1617.62661144685	10.8188424492353
1619.49864269685	10.5493206007895
1621.37020519685	10.1813703977834
1623.23973644685	10.1079548619396
1625.11051769685	10.2607124787758
1626.97926769685	11.0069955216538
1628.84926769685	12.0643238749182
1630.71879894684	13.4637574043317
1632.58629894684	14.7605874214182
1634.45504894685	15.6542259207036
1636.32176769685	15.4502916090361
1638.18973644685	14.2920878953335
1640.05567394685	12.3788220492997
1641.92270519685	10.2968057948354
1643.78786144685	8.31601113530837
1645.65254894684	6.9136263397495
1647.51833019684	5.90641411537069
1649.38223644685	5.38305449569231
1651.24739269685	4.87743271321727
1653.11036144684	4.50485764872411
1654.97301769684	4.18022892427393
1656.83692394685	3.97940105709472
1658.69879894684	3.70089404265127
1660.56176769685	3.50485645032865
1662.42286144684	3.27646367102494
1664.28348644685	3.1463770302214
1666.14364269684	2.99190710021691
1668.00504894685	2.79374395549451
1669.86442394684	2.58031315815884
1671.72348644684	2.31850449201545
1673.58208019684	2.06423491832516
1675.44192394684	1.82827604616057
1677.29973644685	1.59104045463619
1679.15708019684	1.39516565625132
1681.01411144685	1.26344602379135
1682.87067394685	1.08182831755721
1684.72676769685	0.871093061276838
1686.58426769685	0.764708133689112
1688.43958019685	0.62086374170741
1690.29458019685	0.554427432624379
1692.14911144685	0.542555764396468
1694.00317394684	0.445199236813892
1695.85692394685	0.260402471382577
1697.71036144685	0.164546066715332
1699.56333019685	-0.0243835819648552
1701.41583019685	-0.189125993785865
1703.26801769685	-0.276536421114656
1705.11973644685	-0.331588591419177
1706.97114269684	-0.446507693593787
1708.82208019685	-0.618837537099751
1710.67254894684	-1.00435766459282
1712.52270519685	-1.39244316934884
1714.37239269685	-1.8367979842709
1716.22176769685	-2.25706713849149
1718.07067394685	-2.59924464740482
1719.91754894684	-2.69688608921115
1721.76583019684	-2.80552010300619
1723.61348644685	-2.57351571125275
1725.46083019685	-2.25705318048887
1727.30770519684	-1.68294673322691
1729.15270519685	-1.24478903550892
1730.99879894684	-0.579019038249498
1732.84458019684	-0.0776289708286981
1734.68989269685	0.347916777771843
1736.53317394685	0.645539246314627
1738.37770519685	1.10754212952776
1740.22192394684	1.27825694284945
1742.06567394685	1.45131913009391
1743.90739269684	1.63509821279274
1745.75020519685	1.75639589098114
1747.59286144684	1.67591237381816
1749.43333019684	1.87051067087032
1751.27504894685	1.9099650854107
1753.11473644685	1.99030646511039
1754.95583019685	1.94671087882551
1756.79629894684	2.11330048817644
1758.63489269685	2.15891241765189
1760.47458019685	2.29844906083702
1762.31239269684	2.32436807921692
1764.15129894685	2.54155330171329
1765.98817394685	2.55124539542993
1767.82645519685	2.51976624785851
1769.66254894685	2.52219837197606
1771.49989269684	2.62645521258713
1773.33536144685	2.55560447867913
1775.17020519685	2.71905128332548
1777.00645519685	2.75585081046967
1778.84067394684	2.82203695438523
1780.67598644685	2.83955577916242
1782.50942394685	2.94563690238567
1784.34239269685	2.93594287363919
1786.17661144684	3.07635955183952
1788.00879894684	3.01164245649113
1789.84051769684	2.99006108910919
1791.67364269685	2.99936865254625
1793.50458019685	3.0720960962355
1795.33520519684	2.9680162657703
1797.16536144685	2.98805582850861
1798.99692394684	2.95473566987999
