# Supplementary material for: Intraoperative rapid assessment of the deep muscle surgical margin of tongue squamous cell carcinoma via Raman spectroscopy
Source: Front Bioeng Biotechnol. 2024 Oct 8;12:1480279. doi: 10.3389/fbioe.2024.1480279 (PMC11493737; doi:10.3389/fbioe.2024.1480279)
Supplement: Supplementary file 4 [file DataSheet2.ZIP › Pathological grading corresponding to Raman spectroscopic data/Results of pathological grading/MDSCC/8-1-1_Raman.txt]

process from Raman raw data on 2022/8/8 10:40:36
601.541728634347	0.497405310395351
603.653017696848	0.31837893420294
605.76571300935	0.204357042149326
607.876025509344	0.0148010625951258
609.985830196845	0.044173039080647
612.095166134346	-0.0114025864484688
614.203994259347	0.184050596407758
616.314228634346	0.273397351188379
618.422119259347	0.358091640647046
620.529502071848	0.362620839226963
622.636377071845	0.37204028370374
624.742783321846	0.231704205410324
626.848681759348	0.232928954243732
628.954111446845	0.215388692407458
631.060908321848	0.225246054437918
633.165361446845	0.247911957281048
635.269345821845	0.37519844309054
637.372783321851	0.339982963804431
639.475791134348	0.315297215209768
641.578291134349	0.151738616531873
643.680283321846	0.0341022803287672
645.781806759347	-0.25325790250136
647.882861446848	-0.376796897529744
649.983408321845	-0.55202847046985
652.083486446845	-0.521748829886519
654.183056759346	-0.642891763182718
656.282158321847	-0.584583544682545
658.380752071844	-0.61836798367051
660.478877071844	-0.565261419723669
662.576533321844	-0.607108970430829
664.673642696845	-0.486713181419134
666.770361446845	-0.553284379191695
668.864658321847	-0.461779303406161
670.960361446843	-0.398311730468066
673.05559582185	-0.303144144991165
675.150283321847	-0.313379097607964
677.244502071844	-0.126564511480751
679.338330196846	-0.130558411025277
681.431611446846	-0.0362206555432181
683.522470821845	-0.05584993405202
685.614814571843	0.0188801670116447
687.706611446847	-0.0256140411551371
689.798017696849	0.109896440552092
691.888877071844	0.131821840695636
693.977392696845	0.295312766320023
696.067236446848	0.326309377061534
698.156689571846	0.289078847408689
700.243720821847	0.167661644589515
702.332158321846	0.196039444709271
704.420127071848	0.140226444785867
706.507627071849	0.257387082803433
708.592783321848	0.440517652635862
710.679345821845	0.668539214288813
712.765361446844	0.716320629689363
714.849033321847	0.818226373255953
716.934111446848	0.797374956537368
719.016845821847	0.843347319447588
721.100986446847	0.747890312501994
723.184658321847	0.705751728045698
725.265908321846	0.581404051148439
727.348642696845	0.488205453355022
729.428955196847	0.416077006376497
731.510673946843	0.469638406933711
733.590048946844	0.5556459441394
735.670830196843	0.894570885418233
737.749267696847	1.43894098357649
739.829033321847	2.1100492151038
741.906533321846	2.86640830539628
743.985361446848	3.41496298324537
746.061923946847	3.39335732112633
748.139814571845	3.08171463430915
750.215361446848	2.55159362862088
752.292236446843	1.8757429484271
754.366845821845	1.25738928032575
756.440986446847	0.953740369003583
758.516533321843	0.66884926933102
760.589658321845	0.417414668148695
762.664189571846	0.183525034344228
764.736455196849	0.0179335450910969
766.808173946843	-0.0732503473382167
768.881298946846	0.00089129560186052
770.952080196847	0.0217569378376652
773.022392696847	0.0993281932500452
775.092236446842	0.171558826246923
777.163486446847	0.296148857241661
779.232314571844	0.130612661070415
781.300752071846	0.0999635340725149
783.368720821843	-0.0546813481647348
785.438017696848	-0.1025196900205
787.504970821843	-0.278811824910491
789.571533321847	-0.258212304238157
791.637548946848	-0.494590406226934
793.704970821847	-0.51426213490592
795.770048946844	-0.663872104641456
797.834658321844	-0.694842528710922
799.898798946848	-0.735519873441319
801.962470821847	-0.567090624118975
804.025673946846	-0.508891284955382
806.088408321844	-0.313598379051115
808.150673946846	-0.216238448360969
810.214267696847	-0.0319225459320762
812.275595821844	0.0298714922129761
814.336455196844	0.108162819354476
816.396767696846	0.112378523104468
818.456689571845	0.344354568565223
820.516142696844	0.333187995794646
822.575048946845	0.44645586643523
824.633564571846	0.454354029475383
826.691533321846	0.508503253557109
828.749033321848	0.360083075129864
830.806142696849	0.349062973915153
832.862705196847	0.327093720541995
834.918877071847	0.420060975999263
836.974502071844	0.462785511226429
839.027861446848	0.654234335545027
841.082548946848	0.940745587374352
843.136767696844	1.36093981654446
845.190517696847	1.68893014735943
847.243877071847	2.0419658421871
849.296689571845	2.18858766813588
851.349033321847	2.24271485975274
853.400908321848	2.07236046878805
855.450517696845	1.89776668722072
857.501455196845	1.69243839580113
859.551923946849	1.50337756633618
861.602002071846	1.42789327878162
863.649658321843	1.37579006389856
865.698798946843	1.2748856839803
867.747392696845	1.32066448269643
869.795517696846	1.35222546099794
871.841377071847	1.31946205025812
873.888564571844	1.19702620334019
875.935361446845	1.22965720148537
877.981611446849	1.03700577632063
880.025595821848	0.94767197719807
882.07090832185	0.728876412086862
884.115752071848	0.655112884250826
886.158408321844	0.474301799485886
888.202314571849	0.368930768644304
890.243955196845	0.149041931535891
892.287002071847	0.0604703211080277
894.329502071847	-0.0612515997588332
896.369736446846	-0.199412823038614
898.411377071847	-0.429819220944694
900.450673946845	-0.42847533677994
902.491377071845	-0.534631636714437
904.529736446846	-0.534662150688462
906.569502071849	-0.52676791771151
908.607002071847	-0.256356520366666
910.645752071847	-0.172397409425884
912.682314571848	0.0826601562930591
914.720205196849	0.192976206023673
916.755830196846	0.416890019072866
918.792783321849	0.455047079929614
920.827470821849	0.549947088671757
922.861689571848	0.517758937196049
924.89723644685	0.671021067201451
926.930517696845	0.744183778208452
928.965205196844	0.944827291195679
930.997548946845	1.10858047132459
933.029423946846	1.38163749890148
935.062705196844	1.4226721286642
937.093720821846	1.52315967681801
939.124189571845	1.52039218426151
941.156064571845	1.57726896313557
943.185673946846	1.612725843616
945.214814571846	1.73886042206112
947.243486446845	1.74632494974617
949.273486446844	1.86460656520146
951.301220821846	1.86563760024629
953.328564571846	1.95641110022049
955.355361446847	1.93520753031413
957.383564571843	1.99234537233559
959.409423946847	1.95697580342676
961.434892696845	1.96609733349916
963.459892696847	1.76913623117818
965.484423946844	1.74775460099627
967.508486446844	1.62009453131699
969.533877071844	1.56823229081755
971.557080196846	1.38477731406647
973.579736446845	1.32413423345642
975.602002071846	1.09031673456539
977.623720821848	1.09391516909025
979.645048946848	1.03938318069478
981.665908321847	1.17677691874025
983.686298946846	1.33944834362418
985.706220821845	1.62595939986502
987.725752071845	1.84298782976271
989.744736446846	2.23557391695567
991.763330196845	2.90325118395779
993.781377071846	4.10756989072058
995.799033321848	5.6446635207264
997.816220821845	6.82589811432905
999.833017696848	7.27754130892987
1001.84926769685	7.11517331598316
1003.86512707184	6.11639754320362
1005.88043957185	4.71831417703598
1007.89536144684	3.32551658823093
1009.90801769685	2.39828742739397
1011.92200207184	1.65161507616182
1013.93551769685	1.14396792508177
1015.94864269685	0.65000347726064
1017.96129894685	0.39912763336477
1019.97340832184	0.227216282855608
1021.98333019684	0.314469508969694
1023.99465832184	0.321105304303302
1026.00543957185	0.299840540868445
1028.01575207185	0.280532627396553
1030.02387707185	0.250385856872839
1032.03333019685	-0.011557761700459
1034.04231457185	-0.209019766604683
1036.05083019684	-0.380268599189804
1038.05715832185	-0.45063998523284
1040.06473644685	-0.608137850353216
1042.07192394685	-0.684592174354066
1044.07684582184	-0.791490279535111
1046.08309582185	-0.810034606427905
1048.08895519684	-0.986350942997149
1050.09254894685	-0.963496648939781
1052.09739269685	-1.07641000974863
1054.10004894685	-1.10210409558943
1056.10411144685	-1.12804143553353
1058.10762707185	-1.02386523280856
1060.10895519685	-1.08298558317668
1062.11161144685	-0.911660822368304
1064.11200207184	-0.88432569763529
1066.11372082185	-0.848852763097597
1068.11325207184	-0.877081040727774
1070.11403332184	-0.76633464897526
1072.11270519684	-0.804291106262554
1074.11262707185	-0.649770302135323
1076.11028332185	-0.600221407413812
1078.10934582185	-0.435781136942325
1080.10614269685	-0.338830323948173
1082.10247082185	-0.204274619532157
1084.10012707185	-0.192659618451103
1086.09559582185	-0.094264722970081
1088.09239269685	-0.133968122311046
1090.08692394685	-0.152175120908453
1092.08106457184	-0.134275554744647
1094.07645519685	-0.0946065665029323
1096.06965832185	-0.134652049626766
1098.06239269684	-0.0673434053192068
1100.05653332185	-0.115380349640247
1102.04833019685	-0.0685301644030005
1104.03973644684	-0.246706820218606
1106.03075207185	-0.25223926505015
1108.02301769685	-0.324044556469687
1110.01309582184	-0.298907061213868
1112.00270519685	-0.271008093738033
1113.99184582185	0.0594133386270528
1115.98231457185	0.366431863527112
1117.97059582184	0.985656996677676
1119.95840832185	1.64965749390467
1121.94583019684	2.22391010844024
1123.93278332184	2.57085995190869
1125.91926769685	2.66523793462773
1127.90708019684	2.35841883053575
1129.89262707185	1.95809580909292
1131.87778332184	1.55157940117857
1133.86247082184	1.37018464199548
1135.84668957184	1.39274237395949
1137.83051769685	1.76083925597902
1139.81387707185	2.3581302773751
1141.79684582185	3.36449207415399
1143.77926769685	4.75673376909702
1145.76129894685	6.74487780740884
1147.74286144684	9.00259911712811
1149.72403332184	11.3025042890782
1151.70473644685	12.8682482206809
1153.68497082185	13.2463916340791
1155.66473644685	12.4165852381632
1157.64411144684	10.4546855795106
1159.62301769685	7.96855749419336
1161.60145519684	5.7317016516115
1163.57778332185	4.02162569547818
1165.55536144684	2.98608210515863
1167.53247082185	2.37101269124656
1169.50918957185	2.02186393567456
1171.48543957184	1.59468058254646
1173.46122082185	1.37034322304345
1175.43661144685	0.935078307491494
1177.40973644685	0.768605418623793
1179.38418957185	0.613905282161113
1181.35825207185	0.704939258900197
1183.33184582185	0.710082001058368
1185.30325207185	0.881094558802147
1187.27598644685	0.941342191311435
1189.24825207184	1.05573009759291
1191.22004894685	0.98348875340173
1193.18965832185	0.93908892764955
1195.16059582185	0.760186298178155
1197.13114269685	0.712461674877545
1199.09942394685	0.613013813262853
1201.06903332184	0.629164612422642
1203.03645519685	0.647508768786963
1205.00520519685	0.703432503316662
1206.97356457184	0.603066268281566
1208.93965832184	0.53186842661222
1210.90708019685	0.368401446115854
1212.87223644684	0.256283417509962
1214.83879894685	0.147752966728888
1216.80489269684	0.209148331668018
1218.76879894685	0.208439328022223
1220.73403332185	0.40102308510393
1222.69708019685	0.601452917180495
1224.66137707184	0.891650247345524
1226.62356457185	1.09599998304901
1228.58528332185	1.55516703760242
1230.54833019685	1.73303845331651
1232.50911144685	1.97761088081302
1234.47129894684	2.24243417616685
1236.43122082184	2.53222874758393
1238.39254894684	2.51373470357237
1240.35161144684	2.75313215099743
1242.31028332185	2.88896422918918
1244.27020519684	2.97494644302407
1246.22801769685	2.95798231569489
1248.18536144685	3.06416725678844
1250.14395519685	3.05678289334526
1252.10043957185	3.17601232728265
1254.05645519685	3.2112111208653
1256.01208019685	3.31204533275235
1257.96895519685	3.4206308264998
1259.92372082184	3.65448013964971
1261.87793957184	3.65728304370981
1263.83184582185	3.80849755209914
1265.78700207185	3.78543374232208
1267.73997082184	3.7285875802545
1269.69247082185	3.49785104012653
1271.64458019685	3.47701011153282
1273.59629894685	3.23970477021203
1275.54754894684	3.1937789629373
1277.49833019685	3.08841263337013
1279.45043957185	2.97997425441486
1281.40036144685	2.82714276151285
1283.34989269685	2.80169654422457
1285.29895519685	2.67579947701915
1287.24754894685	2.77358144652663
1289.19575207184	2.86306836665079
1291.14356457184	2.9569701104233
1293.09083019684	3.05109445037584
1295.03778332185	3.23793936179436
1296.98426769685	3.27636259172078
1298.93028332185	3.44839395920854
1300.87583019684	3.56199327214898
1302.82106457185	3.79478244634919
1304.76575207185	3.88940309776956
1306.71004894685	4.01824712295343
1308.65395519685	3.91360429423042
1310.59739269684	3.90065830151377
1312.53864269685	3.62024525236654
1314.48129894685	3.46716423498918
1316.42333019685	3.14935709657902
1318.36504894685	3.02560786020928
1320.30629894685	2.77515406910169
1322.24723644684	2.76483758750146
1324.18583019685	2.6266497261222
1326.12583019684	2.73611247963015
1328.06536144685	2.76693937191374
1330.00458019684	2.9207422466975
1331.94145519685	2.96039207646817
1333.87973644684	3.11195135818048
1335.81770519685	3.00260551653327
1337.75504894684	2.96526972339939
1339.69020519685	2.69227127053523
1341.62676769685	2.41171092988253
1343.56301769685	2.05210383744861
1345.49692394684	1.83187038917157
1347.43223644684	1.48199393559491
1349.36692394685	1.31692488952399
1351.29973644684	1.11454467731727
1353.23364269684	1.03697572266555
1355.16551769685	0.71324226883894
1357.09864269684	0.553551455571608
1359.02958019685	0.407172748849064
1360.96176769684	0.259335756707515
1362.89364269684	0.0823471963444717
1364.82333019684	0.137448977486599
1366.75426769685	0.120041013333946
1368.68301769685	0.017092158138496
1370.61317394685	-0.0745051645020567
1372.54114269685	-0.165944639946986
1374.46864269684	-0.304031492756337
1376.39754894685	-0.428128419297991
1378.32426769684	-0.534089468910793
1380.25223644685	-0.5702240491608
1382.17801769685	-0.602604120592218
1384.10348644685	-0.488822349540499
1386.03020519684	-0.405175890252337
1387.95473644685	-0.231917036204891
1389.88051769685	-0.178374740608888
1391.80426769685	-0.0512291509103875
1393.72754894684	-0.126707430327656
1395.65036144684	-0.11992028549804
1397.57458019684	-0.294659934919935
1399.49661144685	-0.272181672376291
1401.41817394684	-0.389410157001919
1403.34098644684	-0.369359877419129
1405.26176769685	-0.503741669808278
1407.18208019684	-0.42524246956242
1409.10192394684	-0.437223052059949
1411.02145519685	-0.316211799879056
1412.94223644685	-0.284405434900179
1414.86083019685	-0.0707476573569465
1416.77895519685	0.101097145809376
1418.69676769685	0.263350567815564
1420.61411144684	0.326149365441097
1422.53098644684	0.592382695750814
1424.44754894685	0.769392133318831
1426.36364269685	1.03356439571121
1428.27926769685	1.39657861137215
1430.19442394684	1.96843389932297
1432.11098644685	2.481858643485
1434.02536144685	3.13684587339975
1435.93926769685	3.69929148125885
1437.85286144685	4.28258699657175
1439.76598644685	4.66264904868717
1441.67692394684	5.03268971119638
1443.58926769684	5.20940444307553
1445.50114269685	5.35456287751816
1447.41254894685	5.1607240491644
1449.32364269685	5.03321944685729
1451.23411144685	4.81587316239563
1453.14426769685	4.4912591318232
1455.05411144685	4.10473635951229
1456.96333019685	3.93762889635656
1458.87223644684	3.52576066375741
1460.77911144685	3.04247340474768
1462.68723644685	2.60317805539148
1464.59473644685	2.13728387585979
1466.50208019685	1.55744724692073
1468.40879894685	1.09850966523237
1470.31348644685	0.61177769805937
1472.21958019684	0.298574893127068
1474.12504894684	-0.0301521164595329
1476.03020519685	-0.254809461049547
1477.93317394684	-0.536518110100019
1479.83754894685	-0.668321956702073
1481.74129894685	-0.896024469220663
1483.64317394684	-0.990966716549167
1485.54614269684	-1.12383251778425
1487.44879894685	-1.06435543888313
1489.34926769685	-1.04195655714864
1491.25114269684	-0.861549710888482
1493.15067394685	-0.706475914811449
1495.05161144685	-0.341066513103385
1496.95223644685	-0.00770013049918816
1498.85067394685	0.628422098001977
1500.75036144684	1.33277382578154
1502.64786144684	2.26843896354347
1504.54676769685	3.34924363727043
1506.44348644685	4.77646925482378
1508.34161144685	6.18389191131735
1510.23739269685	7.69520052329437
1512.13473644685	9.09556613021755
1514.02973644685	10.3495051678582
1515.92442394685	11.0723187488332
1517.82036144684	11.4418904663856
1519.71426769685	11.1899067513135
1521.60926769685	10.4498060542012
1523.50239269685	9.15976980986818
1525.39489269684	7.62763659867574
1527.28879894685	5.85728735713764
1529.18051769685	4.20271364485262
1531.07192394684	2.68384390938735
1532.96458019684	1.47468155327363
1534.85504894684	0.59632071105284
1536.74520519685	0.0196197440109245
1538.63489269685	-0.386585204278163
1540.52583019685	-0.535898378804347
1542.41473644685	-0.523263024201924
1544.30317394685	-0.424065845648727
1546.19114269684	-0.121598255542267
1548.07879894684	0.523320782680059
1549.96770519685	0.821344371182818
1551.85442394685	0.879607053106156
1553.74083019684	0.814786857553656
1555.62692394685	0.602542322341833
1557.51239269684	0.112457095020261
1559.39754894685	0.0786045923264851
1561.28223644684	0.0668208936289716
1563.16661144685	0.35925694460451
1565.05051769685	0.594648815790151
1566.93567394685	0.953641646257722
1568.81879894685	1.18090302175688
1570.70145519685	1.68606568468374
1572.58379894684	2.03352052048751
1574.46551769684	2.50597117625148
1576.34708019685	2.96941332547522
1578.22629894684	3.44618186932695
1580.10692394685	3.71279278238092
1581.98723644685	3.8984680943413
1583.86692394685	3.80307146165069
1585.74645519685	3.63292844456686
1587.62536144684	3.33273032075613
1589.50395519685	3.18625023981332
1591.38208019684	2.97607422790463
1593.25989269685	3.08078302848679
1595.13551769685	3.14181687065542
1597.01239269685	3.47915578626294
1598.88895519685	3.48749461784712
1600.76504894685	3.7001593829566
1602.64067394684	3.75638843668099
1604.51442394685	3.81489931535981
1606.38926769685	3.66281435022398
1608.26364269685	3.8895586826448
1610.13770519684	3.97376292958847
1612.00973644685	4.06353026488165
1613.88301769684	4.07216702843868
1615.75583019685	4.16149632018261
1617.62661144685	3.9843538265614
1619.49864269685	3.93244538883198
1621.37020519685	3.79568433227053
1623.23973644685	3.80791656389715
1625.11051769685	3.77388739874937
1626.97926769685	3.88220820341246
1628.84926769685	3.89441392649502
1630.71879894684	4.08447830142688
1632.58629894684	4.12802763305831
1634.45504894685	4.30892629692107
1636.32176769685	4.44852654151839
1638.18973644685	4.70034234434331
1640.05567394685	4.808376329098
1641.92270519685	5.18240991615966
1643.78786144685	5.38942041983711
1645.65254894684	5.71326543802377
1647.51833019684	5.98588431867302
1649.38223644685	6.43812492350196
1651.24739269685	6.67963760896288
1653.11036144684	7.05365433129077
1654.97301769684	7.18943848665725
1656.83692394685	7.37271882138947
1658.69879894684	7.32143003375569
1660.56176769685	7.28184139964497
1662.42286144684	7.01291216427671
1664.28348644685	6.89641891598768
1666.14364269684	6.56291977402998
1668.00504894685	6.24437477487481
1669.86442394684	5.85367002448049
1671.72348644684	5.49454564129769
1673.58208019684	5.10621772460155
1675.44192394684	4.78386573789123
1677.29973644685	4.45059679495847
1679.15708019684	4.11612852919535
1681.01411144685	3.86527091125811
1682.87067394685	3.54226006995856
1684.72676769685	3.21087405836624
1686.58426769685	2.97288328973303
1688.43958019685	2.68040275533764
1690.29458019685	2.37731297798916
1692.14911144685	2.12536012076731
1694.00317394684	1.75278220440072
1695.85692394685	1.37306903626433
1697.71036144685	1.17884858052469
1699.56333019685	0.844297030923826
1701.41583019685	0.604502382466762
1703.26801769685	0.48266435690266
1705.11973644685	0.374599173282434
1706.97114269684	0.131306509588569
1708.82208019685	0.0440026025485736
1710.67254894684	-0.255514584280377
1712.52270519685	-0.518015439506769
1714.37239269685	-0.846583698122686
1716.22176769685	-1.02422979411926
1718.07067394685	-1.25173744281955
1719.91754894684	-1.28137458541948
1721.76583019684	-1.36139823624842
1723.61348644685	-1.23356127996192
1725.46083019685	-1.13958267921242
1727.30770519684	-0.90285609634185
1729.15270519685	-0.779267130393293
1730.99879894684	-0.434589238463957
1732.84458019684	-0.223708246224135
1734.68989269685	-0.0553277701759498
1736.53317394685	0.0377157980260563
1738.37770519685	0.296020465512584
1740.22192394684	0.382059586487003
1742.06567394685	0.367999593595584
1743.90739269684	0.3966948335094
1745.75020519685	0.500520364454815
1747.59286144684	0.443222951259543
1749.43333019684	0.423763521451235
1751.27504894685	0.44324854047295
1753.11473644685	0.49600889585696
1754.95583019685	0.375340095269621
1756.79629894684	0.451723484153035
1758.63489269685	0.453537420362011
1760.47458019685	0.529822465414384
1762.31239269684	0.522653997224495
1764.15129894685	0.651481763323716
1765.98817394685	0.558060835639253
1767.82645519685	0.558833442788739
1769.66254894685	0.541022203217551
1771.49989269684	0.531888435610881
1773.33536144685	0.423058874455876
1775.17020519685	0.49046982412375
1777.00645519685	0.451731706296471
1778.84067394684	0.420460632507229
1780.67598644685	0.409233491805139
1782.50942394685	0.392250238132192
1784.34239269685	0.277487118256715
1786.17661144684	0.339111225692932
1788.00879894684	0.214982117450916
1789.84051769684	0.12207626412436
1791.67364269685	0.0606307175752363
1793.50458019685	0.087984964540567
1795.33520519684	-0.106823733585827
1797.16536144685	-0.125345958474497
1798.99692394684	-0.200883384187648
