# Supplementary material for: Intraoperative rapid assessment of the deep muscle surgical margin of tongue squamous cell carcinoma via Raman spectroscopy
Source: Front Bioeng Biotechnol. 2024 Oct 8;12:1480279. doi: 10.3389/fbioe.2024.1480279 (PMC11493737; doi:10.3389/fbioe.2024.1480279)
Supplement: Supplementary file 4 [file DataSheet2.ZIP › Pathological grading corresponding to Raman spectroscopic data/Results of pathological grading/MDSCC/8-1-2_Raman.txt]

process from Raman raw data on 2022/8/8 10:40:36
601.541728634347	0.49192066059706
603.653017696848	0.305265758157844
605.76571300935	0.203026797101558
607.876025509344	0.0188153848983461
609.985830196845	0.00663110627547781
612.095166134346	0.0498568709460301
614.203994259347	0.244967584508345
616.314228634346	0.292226467848678
618.422119259347	0.398666198894034
620.529502071848	0.381912483410247
622.636377071845	0.349129171205959
624.742783321846	0.243759025566646
626.848681759348	0.294666919406552
628.954111446845	0.253015567950001
631.060908321848	0.307737091302386
633.165361446845	0.293119209757805
635.269345821845	0.376943348935072
637.372783321851	0.294275478983622
639.475791134348	0.205015954442928
641.578291134349	0.013750725006048
643.680283321846	-0.109396507746453
645.781806759347	-0.451253217202407
647.882861446848	-0.558745756849476
649.983408321845	-0.642549317356668
652.083486446845	-0.626961441250614
654.183056759346	-0.69891733128452
656.282158321847	-0.550204575695858
658.380752071844	-0.548128389473931
660.478877071844	-0.427256406213388
662.576533321844	-0.464855079829277
664.673642696845	-0.357778409301687
666.770361446845	-0.357477799161416
668.864658321847	-0.304024773398652
670.960361446843	-0.384097973240017
673.05559582185	-0.309594283676887
675.150283321847	-0.393847696262213
677.244502071844	-0.315207280708648
679.338330196846	-0.364752182115552
681.431611446846	-0.268853841170113
683.522470821845	-0.229396221384064
685.614814571843	-0.105645950423451
687.706611446847	-0.177412192843349
689.798017696849	-0.03285684548581
691.888877071844	0.00813872975354002
693.977392696845	0.141839565077362
696.067236446848	0.158513348918007
698.156689571846	0.146272003710294
700.243720821847	0.107319575697176
702.332158321846	0.116196284437706
704.420127071848	0.0588404094217765
706.507627071849	0.169815202951128
708.592783321848	0.36100056664057
710.679345821845	0.527726721233222
712.765361446844	0.581216021003115
714.849033321847	0.6462365052991
716.934111446848	0.596936432570516
719.016845821847	0.589164519965919
721.100986446847	0.461417745522368
723.184658321847	0.494057185332764
725.265908321846	0.431778010395988
727.348642696845	0.416459567668142
729.428955196847	0.410719349098997
731.510673946843	0.522298343947455
733.590048946844	0.590149430678053
735.670830196843	0.902385274959983
737.749267696847	1.37210989665755
739.829033321847	2.08791774412512
741.906533321846	2.83727803589662
743.985361446848	3.31666703547563
746.061923946847	3.37397501435655
748.139814571845	3.21516714013592
750.215361446848	2.66886774202655
752.292236446843	1.9655079094758
754.366845821845	1.43155996078019
756.440986446847	1.1441572572468
758.516533321843	0.794309062988987
760.589658321845	0.601908386288443
762.664189571846	0.414787507896392
764.736455196849	0.323674264725213
766.808173946843	0.134303800483252
768.881298946846	0.0976809553373812
770.952080196847	-0.00365185712976768
773.022392696847	0.0815335161826454
775.092236446842	0.0413398809892556
777.163486446847	0.191134145264357
779.232314571844	0.0945037940194595
781.300752071846	0.105999614890351
783.368720821843	-0.0956824757613788
785.438017696848	-0.153533352576602
787.504970821843	-0.352610061201887
789.571533321847	-0.309699692841519
791.637548946848	-0.50801311435086
793.704970821847	-0.499288556625828
795.770048946844	-0.591258136516188
797.834658321844	-0.567886679983161
799.898798946848	-0.627711534188279
801.962470821847	-0.424400058856548
804.025673946846	-0.363419626254455
806.088408321844	-0.188407621166675
808.150673946846	-0.0838914408739981
810.214267696847	0.142975424005016
812.275595821844	0.180437521880805
814.336455196844	0.256491530516257
816.396767696846	0.288873335379947
818.456689571845	0.410968820041489
820.516142696844	0.329323837103033
822.575048946845	0.393284258769086
824.633564571846	0.426985883687024
826.691533321846	0.424607923359304
828.749033321848	0.289739500174647
830.806142696849	0.354439693795626
832.862705196847	0.276747724702346
834.918877071847	0.337059254101661
836.974502071844	0.421353507671057
839.027861446848	0.700298073584321
841.082548946848	1.00830839000702
843.136767696844	1.5614852511265
845.190517696847	1.90516103832309
847.243877071847	2.29327467741976
849.296689571845	2.51226540597085
851.349033321847	2.55602213250711
853.400908321848	2.33568719026852
855.450517696845	2.21766270461927
857.501455196845	1.98020152272704
859.551923946849	1.72677559804833
861.602002071846	1.59342372750521
863.649658321843	1.56949902695166
865.698798946843	1.46014917685864
867.747392696845	1.48289714738158
869.795517696846	1.48838168192285
871.841377071847	1.47693592532323
873.888564571844	1.32572038561977
875.935361446845	1.31088452195357
877.981611446849	1.05995757874464
880.025595821848	0.910899641873755
882.07090832185	0.647420141235727
884.115752071848	0.52917253801894
886.158408321844	0.301637215216203
888.202314571849	0.25932994071195
890.243955196845	0.0663629887260981
892.287002071847	-0.0154190463946122
894.329502071847	-0.160205015912396
896.369736446846	-0.276984033531733
898.411377071847	-0.482112234238286
900.450673946845	-0.457525549373656
902.491377071845	-0.516074162968295
904.529736446846	-0.475503581949738
906.569502071849	-0.430474453206074
908.607002071847	-0.15887548216827
910.645752071847	0.010773061278968
912.682314571848	0.266512033517046
914.720205196849	0.423350743689412
916.755830196846	0.694117633920115
918.792783321849	0.759448001940711
920.827470821849	0.855920640952633
922.861689571848	0.845454106932749
924.89723644685	1.0057865878322
926.930517696845	1.11025737845608
928.965205196844	1.30069718023438
930.997548946845	1.39711289835472
933.029423946846	1.66848894668323
935.062705196844	1.67606938989306
937.093720821846	1.74492794524343
939.124189571845	1.74066605748075
941.156064571845	1.78456386366807
943.185673946846	1.7311255153015
945.214814571846	1.84592852807458
947.243486446845	1.75479470259899
949.273486446844	1.83880117931972
951.301220821846	1.83482896939293
953.328564571846	1.91766157287321
955.355361446847	1.81191811608716
957.383564571843	1.91767806623122
959.409423946847	1.85274028713496
961.434892696845	1.81516427504829
963.459892696847	1.6483954352035
965.484423946844	1.70985547056364
967.508486446844	1.57083607332464
969.533877071844	1.4628536835653
971.557080196846	1.30328669532861
973.579736446845	1.25314899435281
975.602002071846	0.970974811202808
977.623720821848	0.922083207756401
979.645048946848	0.87200838489548
981.665908321847	1.02444567283396
983.686298946846	1.09490667856517
985.706220821845	1.37148299850261
987.725752071845	1.61263249460475
989.744736446846	2.0276341883108
991.763330196845	2.60718219507919
993.781377071846	3.87024552200231
995.799033321848	5.35694825713122
997.816220821845	6.45270566117961
999.833017696848	6.84406552423945
1001.84926769685	6.66898682371172
1003.86512707184	5.5700835946636
1005.88043957185	4.15996479898359
1007.89536144684	2.76583444597676
1009.90801769685	1.86738374005444
1011.92200207184	1.16056217117642
1013.93551769685	0.776147162546209
1015.94864269685	0.336876412740025
1017.96129894685	0.187715092240666
1019.97340832184	0.0719383648721532
1021.98333019684	0.189316274912159
1023.99465832184	0.178287994486823
1026.00543957185	0.190178506107458
1028.01575207185	0.104865444863606
1030.02387707185	0.0667126113773122
1032.03333019685	-0.177497234244612
1034.04231457185	-0.403706577063417
1036.05083019684	-0.580164077856864
1038.05715832185	-0.627235939730667
1040.06473644685	-0.815475772714876
1042.07192394685	-0.867803556418295
1044.07684582184	-0.974608010523241
1046.08309582185	-0.977250307606568
1048.08895519684	-1.11456668951746
1050.09254894685	-1.06303589903473
1052.09739269685	-1.18214540410671
1054.10004894685	-1.14833897970402
1056.10411144685	-1.17815786167762
1058.10762707185	-1.08144708307395
1060.10895519685	-1.15349669616253
1062.11161144685	-1.04452419864566
1064.11200207184	-1.01342594593632
1066.11372082185	-0.956123181470133
1068.11325207184	-0.978226055251326
1070.11403332184	-0.827268302715709
1072.11270519684	-0.784497623108905
1074.11262707185	-0.662123985058372
1076.11028332185	-0.60325765700361
1078.10934582185	-0.44543356515328
1080.10614269685	-0.390464556190437
1082.10247082185	-0.273395669311213
1084.10012707185	-0.249151890604594
1086.09559582185	-0.148843677880762
1088.09239269685	-0.171698359650122
1090.08692394685	-0.170372743166809
1092.08106457184	-0.229205573833354
1094.07645519685	-0.158094304679878
1096.06965832185	-0.237833372938923
1098.06239269684	-0.253594012906774
1100.05653332185	-0.284814849461725
1102.04833019685	-0.224125538706772
1104.03973644684	-0.491448483378804
1106.03075207185	-0.517512682467867
1108.02301769685	-0.497485489045175
1110.01309582184	-0.410911744614509
1112.00270519685	-0.385072582453631
1113.99184582185	0.0445829578381449
1115.98231457185	0.441320143870655
1117.97059582184	1.01931759353963
1119.95840832185	1.63958425082689
1121.94583019684	2.24155731833443
1123.93278332184	2.49397143449272
1125.91926769685	2.54747750462582
1127.90708019684	2.20311095143416
1129.89262707185	1.72856364681775
1131.87778332184	1.24382724523466
1133.86247082184	1.06877633186124
1135.84668957184	0.935791766565075
1137.83051769685	1.22535069251023
1139.81387707185	1.74333766276527
1141.79684582185	2.6145798062189
1143.77926769685	3.82058535656955
1145.76129894685	5.71022772270953
1147.74286144684	7.69964141463532
1149.72403332184	9.74892353319945
1151.70473644685	11.0826885668218
1153.68497082185	11.3750372948517
1155.66473644685	10.3950804877511
1157.64411144684	8.71172521914315
1159.62301769685	6.53963593402756
1161.60145519684	4.79335337641425
1163.57778332185	3.46885559214439
1165.55536144684	2.81339496025237
1167.53247082185	2.39091323899601
1169.50918957185	2.08275746266435
1171.48543957184	1.61159201080363
1173.46122082185	1.23257757500909
1175.43661144685	0.757201170535666
1177.40973644685	0.454171444594863
1179.38418957185	0.208090405844189
1181.35825207185	0.195379406712163
1183.33184582185	0.19278276088761
1185.30325207185	0.286591526271991
1187.27598644685	0.262561789374331
1189.24825207184	0.341908304095057
1191.22004894685	0.237501684634935
1193.18965832185	0.167132728310321
1195.16059582185	0.0500079485355514
1197.13114269685	0.0855381910479878
1199.09942394685	0.0367113344406107
1201.06903332184	0.133720581877981
1203.03645519685	0.235220108181068
1205.00520519685	0.314016985907756
1206.97356457184	0.204561726544171
1208.93965832184	0.174461836557271
1210.90708019685	0.0531811080221019
1212.87223644684	-0.0534533303823537
1214.83879894685	-0.161481058453376
1216.80489269684	-0.0253446790531484
1218.76879894685	0.122955702512968
1220.73403332185	0.426548108218412
1222.69708019685	0.745015360862851
1224.66137707184	1.18955932974154
1226.62356457185	1.49603535266374
1228.58528332185	1.93642821840376
1230.54833019685	2.10045577707729
1232.50911144685	2.40798372881932
1234.47129894684	2.61922379732778
1236.43122082184	2.96364497745833
1238.39254894684	3.06028926480639
1240.35161144684	3.34116534839978
1242.31028332185	3.40987766868528
1244.27020519684	3.47346166654341
1246.22801769685	3.37322128218727
1248.18536144685	3.37276186493989
1250.14395519685	3.26404546303712
1252.10043957185	3.25504558307324
1254.05645519685	3.24184775008735
1256.01208019685	3.19713875572205
1257.96895519685	3.21492445820593
1259.92372082184	3.39266777678654
1261.87793957184	3.44822801608615
1263.83184582185	3.52948486535985
1265.78700207185	3.60469797217462
1267.73997082184	3.51555318901791
1269.69247082185	3.27406298752612
1271.64458019685	3.21600412306805
1273.59629894685	2.97777687704456
1275.54754894684	2.87784504012791
1277.49833019685	2.75630886817783
1279.45043957185	2.69058787557549
1281.40036144685	2.49408034203441
1283.34989269685	2.43788569852103
1285.29895519685	2.20387768030668
1287.24754894685	2.2241365048406
1289.19575207184	2.19383888894822
1291.14356457184	2.30202504520963
1293.09083019684	2.45658215073621
1295.03778332185	2.74706993444619
1296.98426769685	2.89849555486592
1298.93028332185	3.17562918393014
1300.87583019684	3.30127098603492
1302.82106457185	3.51952418098676
1304.76575207185	3.56712933432937
1306.71004894685	3.62718965444003
1308.65395519685	3.55739528636997
1310.59739269684	3.44664982214465
1312.53864269685	3.11857929972729
1314.48129894685	2.91966502165218
1316.42333019685	2.55813688547522
1318.36504894685	2.30126120661271
1320.30629894685	2.03917496966
1322.24723644684	1.98946139133233
1324.18583019685	1.8631397329176
1326.12583019684	2.01397536505959
1328.06536144685	2.10107074020061
1330.00458019684	2.415769074575
1331.94145519685	2.58821922653055
1333.87973644684	2.90436722753134
1335.81770519685	2.95750834063392
1337.75504894684	3.06916622882267
1339.69020519685	2.80940889953206
1341.62676769685	2.53041986352451
1343.56301769685	2.10081403789889
1345.49692394684	1.75571957348797
1347.43223644684	1.25746366450494
1349.36692394685	0.990654498196704
1351.29973644684	0.697826089490718
1353.23364269684	0.566649950208557
1355.16551769685	0.348351123715531
1357.09864269684	0.326657889000444
1359.02958019685	0.28858846513458
1360.96176769684	0.353904677812125
1362.89364269684	0.375173841528238
1364.82333019684	0.51411638852062
1366.75426769685	0.514894601140156
1368.68301769685	0.525815867671781
1370.61317394685	0.481186089206517
1372.54114269685	0.410009022184113
1374.46864269684	0.197870938129199
1376.39754894685	0.0998217551706944
1378.32426769684	-0.0494252885115998
1380.25223644685	-0.114156847541949
1382.17801769685	-0.177446692318085
1384.10348644685	-0.0772048240859249
1386.03020519684	-0.055987650641157
1387.95473644685	0.116470563518192
1389.88051769685	0.169563919251402
1391.80426769685	0.269241217232661
1393.72754894684	0.292116072721001
1395.65036144684	0.313398301713391
1397.57458019684	0.141618691919064
1399.49661144685	0.0707185961517212
1401.41817394684	-0.110534704189661
1403.34098644684	-0.24295362284056
1405.26176769685	-0.449140450440893
1407.18208019684	-0.43545112067045
1409.10192394684	-0.517495864099999
1411.02145519685	-0.463291453700208
1412.94223644685	-0.385403400647874
1414.86083019685	-0.0981282441167082
1416.77895519685	0.07604186501203
1418.69676769685	0.375240155394522
1420.61411144684	0.570922879014631
1422.53098644684	0.870979759498368
1424.44754894685	1.05028402667676
1426.36364269685	1.34857189229734
1428.27926769685	1.73661306058125
1430.19442394684	2.33262722933301
1432.11098644685	2.84036656926224
1434.02536144685	3.48626943463324
1435.93926769685	4.10777436874702
1437.85286144685	4.65088460399051
1439.76598644685	5.06020625946837
1441.67692394684	5.48360968592732
1443.58926769684	5.75025666113106
1445.50114269685	5.90423402964939
1447.41254894685	5.75383143202686
1449.32364269685	5.58412210247968
1451.23411144685	5.3190984757158
1453.14426769685	4.97256737989375
1455.05411144685	4.50726845005227
1456.96333019685	4.23562406304018
1458.87223644684	3.82203106730174
1460.77911144685	3.341009053037
1462.68723644685	2.77263396687573
1464.59473644685	2.29880178628395
1466.50208019685	1.67427304387729
1468.40879894685	1.11963635769695
1470.31348644685	0.544678243248313
1472.21958019684	0.128718955635918
1474.12504894684	-0.287199601553993
1476.03020519685	-0.53395052148943
1477.93317394684	-0.865088581663201
1479.83754894685	-1.11118932640204
1481.74129894685	-1.28915119741362
1483.64317394684	-1.43255439206325
1485.54614269684	-1.59501889534971
1487.44879894685	-1.5755885396768
1489.34926769685	-1.5791685691712
1491.25114269684	-1.52402373788601
1493.15067394685	-1.41549415635791
1495.05161144685	-1.1399105912991
1496.95223644685	-0.842854644575823
1498.85067394685	-0.1910619362651
1500.75036144684	0.441849649433095
1502.64786144684	1.32763680808705
1504.54676769685	2.30834566826962
1506.44348644685	3.57459890240756
1508.34161144685	4.81746288287138
1510.23739269685	6.20560622397198
1512.13473644685	7.47724311792973
1514.02973644685	8.59662811966462
1515.92442394685	9.286019974868
1517.82036144684	9.63118625797136
1519.71426769685	9.45067635282805
1521.60926769685	8.84569599682641
1523.50239269685	7.78596198710301
1525.39489269684	6.5268942577934
1527.28879894685	4.97997209777475
1529.18051769685	3.63517664925877
1531.07192394684	2.31335332024605
1532.96458019684	1.31676004161272
1534.85504894684	0.519031441925506
1536.74520519685	0.136393090697595
1538.63489269685	-0.21098950912949
1540.52583019685	-0.292834400878974
1542.41473644685	-0.282693519929126
1544.30317394685	-0.0957688405691783
1546.19114269684	0.216728972238798
1548.07879894684	0.892993139395628
1549.96770519685	1.25659195544381
1551.85442394685	1.38861908090553
1553.74083019684	1.3332405378037
1555.62692394685	1.23780564659154
1557.51239269684	0.759495896468252
1559.39754894685	0.653928405519196
1561.28223644684	0.64570855646906
1563.16661144685	0.860639560262371
1565.05051769685	0.961056780488434
1566.93567394685	1.24068275326988
1568.81879894685	1.42388420540465
1570.70145519685	1.89599969051949
1572.58379894684	2.3249124119053
1574.46551769684	2.94717373883901
1576.34708019685	3.56559476318313
1578.22629894684	4.29020938072102
1580.10692394685	4.72408170570418
1581.98723644685	5.06251751598501
1583.86692394685	5.02611811881707
1585.74645519685	4.83360463177513
1587.62536144684	4.37082437642641
1589.50395519685	4.06953450457269
1591.38208019684	3.6602002543338
1593.25989269685	3.44432480806194
1595.13551769685	3.43562956445686
1597.01239269685	3.66765132804011
1598.88895519685	3.71239948433293
1600.76504894685	3.84997923021416
1602.64067394684	3.8670797414008
1604.51442394685	3.87212420949169
1606.38926769685	3.72636773558099
1608.26364269685	3.78996952964388
1610.13770519684	3.85043275233238
1612.00973644685	4.042192478853
1613.88301769684	4.06437199135581
1615.75583019685	4.12413637353745
1617.62661144685	4.04089461958603
1619.49864269685	4.08840013767684
1621.37020519685	4.01303792137668
1623.23973644685	4.09966689018847
1625.11051769685	4.23497056493568
1626.97926769685	4.48340361910562
1628.84926769685	4.69116964097373
1630.71879894684	5.05063348981975
1632.58629894684	5.32355397554164
1634.45504894685	5.62473477617652
1636.32176769685	5.68237036567251
1638.18973644685	5.76191447401618
1640.05567394685	5.74620150642824
1641.92270519685	5.7483512033084
1643.78786144685	5.73555597693422
1645.65254894684	5.97015119772129
1647.51833019684	6.14548630750909
1649.38223644685	6.48376364394892
1651.24739269685	6.77523303124497
1653.11036144684	7.08761464513202
1654.97301769684	7.32064599744268
1656.83692394685	7.50797654295343
1658.69879894684	7.47802044217565
1660.56176769685	7.46421755868971
1662.42286144684	7.24400010908198
1664.28348644685	7.06393348982164
1666.14364269684	6.79931671328336
1668.00504894685	6.48034326256521
1669.86442394684	6.08804723315058
1671.72348644684	5.76012209827826
1673.58208019684	5.33762280855183
1675.44192394684	4.9533228210538
1677.29973644685	4.58592622305196
1679.15708019684	4.29988242290563
1681.01411144685	4.01787443743137
1682.87067394685	3.66386719551008
1684.72676769685	3.34832966374688
1686.58426769685	3.08846927135585
1688.43958019685	2.69467206925685
1690.29458019685	2.34543548474443
1692.14911144685	2.01845442745315
1694.00317394684	1.63625784158819
1695.85692394685	1.2609087005053
1697.71036144685	0.972045935689323
1699.56333019685	0.551454443092268
1701.41583019685	0.350613149123319
1703.26801769685	0.13223500342076
1705.11973644685	-0.0817851071092832
1706.97114269684	-0.285684245165271
1708.82208019685	-0.380527529444976
1710.67254894684	-0.677356055361315
1712.52270519685	-0.86201690458779
1714.37239269685	-1.05059520329377
1716.22176769685	-1.15574804630228
1718.07067394685	-1.29618056433065
1719.91754894684	-1.24567396047695
1721.76583019684	-1.28163114562415
1723.61348644685	-1.18017538207994
1725.46083019685	-1.12251979023517
1727.30770519684	-0.853789510146271
1729.15270519685	-0.733121632879602
1730.99879894684	-0.468161375438171
1732.84458019684	-0.276495873202293
1734.68989269685	-0.0714202718540946
1736.53317394685	-0.0543755456231452
1738.37770519685	0.15502079814064
1740.22192394684	0.204977732867178
1742.06567394685	0.206090109018703
1743.90739269684	0.215567080198525
1745.75020519685	0.291486859082909
1747.59286144684	0.180796472982081
1749.43333019684	0.209453291478326
1751.27504894685	0.210093195124614
1753.11473644685	0.204691964537176
1754.95583019685	0.180935275690331
1756.79629894684	0.28659057303571
1758.63489269685	0.292915196667821
1760.47458019685	0.375802716039686
1762.31239269684	0.423347218898073
1764.15129894685	0.482192087952399
1765.98817394685	0.43714767080553
1767.82645519685	0.441118898201637
1769.66254894685	0.396324567551233
1771.49989269684	0.400689391435435
1773.33536144685	0.339284095230028
1775.17020519685	0.412388689769955
1777.00645519685	0.374832416531149
1778.84067394684	0.428448548515519
1780.67598644685	0.393323415984526
1782.50942394685	0.46455216585349
1784.34239269685	0.393628427443502
1786.17661144684	0.511043312749393
1788.00879894684	0.413754591057227
1789.84051769684	0.411489576807924
1791.67364269685	0.323822991031477
1793.50458019685	0.370675321044132
1795.33520519684	0.206581338834781
1797.16536144685	0.209915929145666
1798.99692394684	0.149793470103873
