# Supplementary material for: Intraoperative rapid assessment of the deep muscle surgical margin of tongue squamous cell carcinoma via Raman spectroscopy
Source: Front Bioeng Biotechnol. 2024 Oct 8;12:1480279. doi: 10.3389/fbioe.2024.1480279 (PMC11493737; doi:10.3389/fbioe.2024.1480279)
Supplement: Supplementary file 4 [file DataSheet2.ZIP › Pathological grading corresponding to Raman spectroscopic data/Results of pathological grading/MDSCC/8-1-3_Raman.txt]

process from Raman raw data on 2022/8/8 10:40:36
601.541728634347	0.530569115934696
603.653017696848	0.322059645609613
605.76571300935	0.200323165747818
607.876025509344	0.0455654816607023
609.985830196845	0.0923724838716851
612.095166134346	0.0423366436946822
614.203994259347	0.248062350087281
616.314228634346	0.324024430808464
618.422119259347	0.384481051938764
620.529502071848	0.361359403763544
622.636377071845	0.348102864711393
624.742783321846	0.195033774121185
626.848681759348	0.231836492428755
628.954111446845	0.228163315642007
631.060908321848	0.260328171148871
633.165361446845	0.320673766174593
635.269345821845	0.478183346448759
637.372783321851	0.423602322601653
639.475791134348	0.363800742127268
641.578291134349	0.195303997468102
643.680283321846	0.0963453342554601
645.781806759347	-0.18887312162002
647.882861446848	-0.296558174303129
649.983408321845	-0.487185518785424
652.083486446845	-0.527473091566691
654.183056759346	-0.690876598164436
656.282158321847	-0.650884016334885
658.380752071844	-0.636051062251312
660.478877071844	-0.523725754614276
662.576533321844	-0.525404987559284
664.673642696845	-0.445473318885576
666.770361446845	-0.478822351594857
668.864658321847	-0.506107232164879
670.960361446843	-0.50459105680568
673.05559582185	-0.402044056992395
675.150283321847	-0.38452078223321
677.244502071844	-0.250780608101337
679.338330196846	-0.228932979054719
681.431611446846	-0.0757900196607295
683.522470821845	-0.0440092785513855
685.614814571843	0.0795987375612981
687.706611446847	0.0320510504035099
689.798017696849	0.182225608517172
691.888877071844	0.132280361393754
693.977392696845	0.234756761438376
696.067236446848	0.179978505822191
698.156689571846	0.200074109104634
700.243720821847	0.077803550910545
702.332158321846	0.104763500464571
704.420127071848	0.052798477552102
706.507627071849	0.14646132483432
708.592783321848	0.337628060198995
710.679345821845	0.531965424294611
712.765361446844	0.616111768346684
714.849033321847	0.670241325227039
716.934111446848	0.655589022348323
719.016845821847	0.644976058490016
721.100986446847	0.541066176453683
723.184658321847	0.465246483441234
725.265908321846	0.388917940937972
727.348642696845	0.342377103253767
729.428955196847	0.286993421320346
731.510673946843	0.42582502901368
733.590048946844	0.547056987826721
735.670830196843	0.866579041609157
737.749267696847	1.37858731411364
739.829033321847	2.08650325672176
741.906533321846	2.76038843159267
743.985361446848	3.27182602660855
746.061923946847	3.27549858635277
748.139814571845	3.00169827755758
750.215361446848	2.39072147223914
752.292236446843	1.70329649202284
754.366845821845	1.11978779496525
756.440986446847	0.83301210073742
758.516533321843	0.535292263275124
760.589658321845	0.368072841844111
762.664189571846	0.143343853209927
764.736455196849	0.0396449564762236
766.808173946843	-0.0900354268357262
768.881298946846	-0.0146386161046053
770.952080196847	-0.0707306304311714
773.022392696847	0.0582503451515208
775.092236446842	0.0482867535461935
777.163486446847	0.169569238112501
779.232314571844	0.0322065719711588
781.300752071846	0.0643536092705403
783.368720821843	-0.0597242617843676
785.438017696848	-0.140824297019208
787.504970821843	-0.334572008628555
789.571533321847	-0.340310531919101
791.637548946848	-0.593701432977866
793.704970821847	-0.66155892653876
795.770048946844	-0.733163855438875
797.834658321844	-0.681367211144277
799.898798946848	-0.699466687623243
801.962470821847	-0.519809990091716
804.025673946846	-0.440334834993678
806.088408321844	-0.266128949979759
808.150673946846	-0.180490073887455
810.214267696847	-0.00236794512252914
812.275595821844	0.0417434687322782
814.336455196844	0.145584592092916
816.396767696846	0.115290795164441
818.456689571845	0.256597984014519
820.516142696844	0.207181498893533
822.575048946845	0.322506699753234
824.633564571846	0.284959413412565
826.691533321846	0.367848161660334
828.749033321848	0.263871918138051
830.806142696849	0.325119616041462
832.862705196847	0.209049788499726
834.918877071847	0.317818133804934
836.974502071844	0.401283191971004
839.027861446848	0.613048233379203
841.082548946848	0.871436724752726
843.136767696844	1.35041496819443
845.190517696847	1.63564502675712
847.243877071847	1.92090569140288
849.296689571845	2.065245519614
851.349033321847	2.11942328745604
853.400908321848	1.96015101489937
855.450517696845	1.83103631516769
857.501455196845	1.6812901232293
859.551923946849	1.49849988488756
861.602002071846	1.35409427161926
863.649658321843	1.35655133854164
865.698798946843	1.30035760169048
867.747392696845	1.35565097375982
869.795517696846	1.3907600777348
871.841377071847	1.4659535501718
873.888564571844	1.31482001129589
875.935361446845	1.29918459710908
877.981611446849	1.0411258880209
880.025595821848	0.94820965272018
882.07090832185	0.632143432705959
884.115752071848	0.536136190358604
886.158408321844	0.345304000008639
888.202314571849	0.288510370090933
890.243955196845	0.0727290736633393
892.287002071847	0.00836298639009669
894.329502071847	-0.108061591538558
896.369736446846	-0.199788062808466
898.411377071847	-0.407224295175951
900.450673946845	-0.415075232515733
902.491377071845	-0.515612621704918
904.529736446846	-0.507690964056678
906.569502071849	-0.535972483673618
908.607002071847	-0.311944679311438
910.645752071847	-0.203209957024711
912.682314571848	0.0344743105887346
914.720205196849	0.156015278621823
916.755830196846	0.357462822194748
918.792783321849	0.378590246182711
920.827470821849	0.455677802167941
922.861689571848	0.513607912771647
924.89723644685	0.646962608346684
926.930517696845	0.745472683778246
928.965205196844	0.932516968174269
930.997548946845	1.06157354033232
933.029423946846	1.23773083276109
935.062705196844	1.2635868984153
937.093720821846	1.35848685581485
939.124189571845	1.37746579457951
941.156064571845	1.48907799449796
943.185673946846	1.54942906245262
945.214814571846	1.73484031452173
947.243486446845	1.80702329439779
949.273486446844	1.94926889983242
951.301220821846	1.96622985147732
953.328564571846	2.05794359216915
955.355361446847	2.00952864825462
957.383564571843	2.05117855517227
959.409423946847	2.0095036249601
961.434892696845	1.97268743304315
963.459892696847	1.82342496420387
965.484423946844	1.77353767481992
967.508486446844	1.59965701164373
969.533877071844	1.48065307559921
971.557080196846	1.29131636450907
973.579736446845	1.18813409996338
975.602002071846	1.0308406096101
977.623720821848	1.06618437862372
979.645048946848	1.09379970506262
981.665908321847	1.2647015134088
983.686298946846	1.44261117424116
985.706220821845	1.8144300486822
987.725752071845	2.08527592926424
989.744736446846	2.6242072742802
991.763330196845	3.47218829611668
993.781377071846	4.95203744338187
995.799033321848	6.59931890081685
997.816220821845	7.89362753699353
999.833017696848	8.37529107545282
1001.84926769685	8.1825279446048
1003.86512707184	6.9707222754592
1005.88043957185	5.40364248577177
1007.89536144684	3.82445268030932
1009.90801769685	2.77249005794343
1011.92200207184	1.96396115174872
1013.93551769685	1.46719952514991
1015.94864269685	0.951632813398476
1017.96129894685	0.786125812451303
1019.97340832184	0.587723315611839
1021.98333019684	0.581881936995444
1023.99465832184	0.493607696122297
1026.00543957185	0.430711515989856
1028.01575207185	0.338240972629279
1030.02387707185	0.249646353355701
1032.03333019685	0.0320869792401481
1034.04231457185	-0.102203314118952
1036.05083019684	-0.259123395463661
1038.05715832185	-0.351282905970635
1040.06473644685	-0.491749180927513
1042.07192394685	-0.598085508691241
1044.07684582184	-0.788424279918274
1046.08309582185	-0.866710209450076
1048.08895519684	-1.02512293787839
1050.09254894685	-1.01961481391336
1052.09739269685	-1.06686710370118
1054.10004894685	-1.01609999945128
1056.10411144685	-1.04501847550847
1058.10762707185	-0.925741281269097
1060.10895519685	-0.963671545263765
1062.11161144685	-0.873510760836723
1064.11200207184	-0.864251771804589
1066.11372082185	-0.779319760389853
1068.11325207184	-0.829931144218733
1070.11403332184	-0.747743949408971
1072.11270519684	-0.770561789867457
1074.11262707185	-0.610219139930905
1076.11028332185	-0.592752357951355
1078.10934582185	-0.453370435738009
1080.10614269685	-0.392902481820983
1082.10247082185	-0.333340734273349
1084.10012707185	-0.363937468196241
1086.09559582185	-0.244219007896362
1088.09239269685	-0.251507225907034
1090.08692394685	-0.181604825818027
1092.08106457184	-0.149527739514724
1094.07645519685	-0.0590310663068863
1096.06965832185	-0.107034752380969
1098.06239269684	-0.130317529646277
1100.05653332185	-0.149655377040432
1102.04833019685	-0.118483790039363
1104.03973644684	-0.271952382582214
1106.03075207185	-0.253340328172499
1108.02301769685	-0.211242776464076
1110.01309582184	-0.185379742738235
1112.00270519685	-0.147730014421427
1113.99184582185	0.157277201578808
1115.98231457185	0.550149507916558
1117.97059582184	1.19746043618542
1119.95840832185	1.8716011832386
1121.94583019684	2.60794889367364
1123.93278332184	3.01476793590058
1125.91926769685	3.16329905383617
1127.90708019684	2.89864985330348
1129.89262707185	2.5752773328206
1131.87778332184	2.21214545817563
1133.86247082184	2.15749855515006
1135.84668957184	2.27004732708573
1137.83051769685	2.84267885758376
1139.81387707185	3.61587744674443
1141.79684582185	4.92968016340851
1143.77926769685	6.74048490024359
1145.76129894685	9.29863510038214
1147.74286144684	12.1370450294972
1149.72403332184	15.0299917273431
1151.70473644685	16.8432894423565
1153.68497082185	17.0945988060085
1155.66473644685	15.6405504418406
1157.64411144684	13.0446313611966
1159.62301769685	9.83511577785123
1161.60145519684	7.02495429173914
1163.57778332185	4.96034312833356
1165.55536144684	3.80293798453863
1167.53247082185	3.07206869213135
1169.50918957185	2.60427222109718
1171.48543957184	2.11594273302123
1173.46122082185	1.80970078106478
1175.43661144685	1.45559331505956
1177.40973644685	1.30003714370227
1179.38418957185	1.20732742503031
1181.35825207185	1.33500378722786
1183.33184582185	1.46786033944582
1185.30325207185	1.64712656777439
1187.27598644685	1.69618139847967
1189.24825207184	1.75727791915
1191.22004894685	1.63389661389553
1193.18965832185	1.5219568315153
1195.16059582185	1.24914768470151
1197.13114269685	1.10109853827998
1199.09942394685	0.911035800273908
1201.06903332184	0.889065148632824
1203.03645519685	0.775548150519029
1205.00520519685	0.792194171348655
1206.97356457184	0.678352397848414
1208.93965832184	0.632969038549845
1210.90708019685	0.395230043120989
1212.87223644684	0.287490207034182
1214.83879894685	0.0957120239986011
1216.80489269684	0.0644116350588035
1218.76879894685	-0.0165120994665244
1220.73403332185	0.256680631884961
1222.69708019685	0.384220691227085
1224.66137707184	0.704601571735367
1226.62356457185	0.849186858923929
1228.58528332185	1.24248204345696
1230.54833019685	1.25584562121216
1232.50911144685	1.50106163258519
1234.47129894684	1.65198320206821
1236.43122082184	1.97983776939958
1238.39254894684	2.04933859347267
1240.35161144684	2.27154294964097
1242.31028332185	2.35432585116072
1244.27020519684	2.48692310122766
1246.22801769685	2.4817675332641
1248.18536144685	2.55904489676101
1250.14395519685	2.62723753182894
1252.10043957185	2.7618780360738
1254.05645519685	2.84096224210788
1256.01208019685	2.92166685452693
1257.96895519685	2.98792787558833
1259.92372082184	3.16621758213867
1261.87793957184	3.21801545274323
1263.83184582185	3.26160110584561
1265.78700207185	3.25585419581444
1267.73997082184	3.21257019848895
1269.69247082185	3.01073164883869
1271.64458019685	2.96243520956233
1273.59629894685	2.78554106460152
1275.54754894684	2.74176291023593
1277.49833019685	2.64105091126274
1279.45043957185	2.55682436719874
1281.40036144685	2.39492167401406
1283.34989269685	2.26480208125471
1285.29895519685	2.08928924189539
1287.24754894685	2.12581328650774
1289.19575207184	2.09517083244506
1291.14356457184	2.15933200223694
1293.09083019684	2.33026391708313
1295.03778332185	2.49401617234111
1296.98426769685	2.5220558738817
1298.93028332185	2.74015311172113
1300.87583019684	2.82994796916341
1302.82106457185	3.06079353610428
1304.76575207185	3.18589036818014
1306.71004894685	3.29762154383951
1308.65395519685	3.26383712536628
1310.59739269684	3.24911065423379
1312.53864269685	2.95789881993127
1314.48129894685	2.80521136125839
1316.42333019685	2.50962892805214
1318.36504894685	2.29423761965691
1320.30629894685	2.02636441717587
1322.24723644684	1.94594238229854
1324.18583019685	1.78295181578062
1326.12583019684	1.91618598876389
1328.06536144685	1.96198827824483
1330.00458019684	2.15617173513178
1331.94145519685	2.23378643616383
1333.87973644684	2.39670599223885
1335.81770519685	2.30553664953842
1337.75504894684	2.2883622149437
1339.69020519685	1.97899177499673
1341.62676769685	1.73981620261796
1343.56301769685	1.42218155081315
1345.49692394684	1.24214750538309
1347.43223644684	0.879008271520973
1349.36692394685	0.775523548920432
1351.29973644684	0.573088374961685
1353.23364269684	0.437871682773135
1355.16551769685	0.139641172713709
1357.09864269684	0.0219321363892675
1359.02958019685	-0.180094124228589
1360.96176769684	-0.277949056402264
1362.89364269684	-0.447183967130002
1364.82333019684	-0.485216588215849
1366.75426769685	-0.519678138657326
1368.68301769685	-0.569557758974412
1370.61317394685	-0.660963371331434
1372.54114269685	-0.684727429908889
1374.46864269684	-0.796205534287481
1376.39754894685	-0.847279971614597
1378.32426769684	-0.862663468473414
1380.25223644685	-0.836456718364161
1382.17801769685	-0.82174947143892
1384.10348644685	-0.633193984446649
1386.03020519684	-0.5210886960474
1387.95473644685	-0.405683613327369
1389.88051769685	-0.431639062101794
1391.80426769685	-0.359522033656816
1393.72754894684	-0.409080965683216
1395.65036144684	-0.470226084844796
1397.57458019684	-0.593499272138587
1399.49661144685	-0.549794228098563
1401.41817394684	-0.635716080078112
1403.34098644684	-0.64323980854968
1405.26176769685	-0.763942962233727
1407.18208019684	-0.66184377421655
1409.10192394684	-0.647102512587196
1411.02145519685	-0.546216231338974
1412.94223644685	-0.505972967396531
1414.86083019685	-0.280153882040509
1416.77895519685	-0.189603847392277
1418.69676769685	-0.0611499275021288
1420.61411144684	0.0629843479626402
1422.53098644684	0.333118670178692
1424.44754894685	0.543695967441579
1426.36364269685	0.862362682957666
1428.27926769685	1.30106849064612
1430.19442394684	1.89215305872619
1432.11098644685	2.43875511484305
1434.02536144685	3.10429948104547
1435.93926769685	3.7047215840152
1437.85286144685	4.21905433380334
1439.76598644685	4.5562941116728
1441.67692394684	4.90855457596325
1443.58926769684	5.0665105480237
1445.50114269685	5.12358243996715
1447.41254894685	4.95687986910224
1449.32364269685	4.82366572926617
1451.23411144685	4.56366306530026
1453.14426769685	4.22806804480894
1455.05411144685	3.83585027120438
1456.96333019685	3.66911275589445
1458.87223644684	3.25018166647953
1460.77911144685	2.85430030610922
1462.68723644685	2.44374749258026
1464.59473644685	2.10287323546527
1466.50208019685	1.559307007906
1468.40879894685	1.1513384554687
1470.31348644685	0.712657320753124
1472.21958019684	0.367905977204998
1474.12504894684	-0.00301905605596176
1476.03020519685	-0.171981614342542
1477.93317394684	-0.382792010345952
1479.83754894685	-0.539224364884944
1481.74129894685	-0.654212305875149
1483.64317394684	-0.680162946803819
1485.54614269684	-0.746133573551333
1487.44879894685	-0.663654604606279
1489.34926769685	-0.555996543383628
1491.25114269684	-0.360123237456037
1493.15067394685	-0.0544452382404188
1495.05161144685	0.45302702453256
1496.95223644685	1.00540633726928
1498.85067394685	1.90270205132896
1500.75036144684	2.91690717591621
1502.64786144684	4.16088758897229
1504.54676769685	5.57251971965832
1506.44348644685	7.41098601070797
1508.34161144685	9.24993296148813
1510.23739269685	11.227699571361
1512.13473644685	12.9927791126396
1514.02973644685	14.5170171440384
1515.92442394685	15.3405167008668
1517.82036144684	15.643850810704
1519.71426769685	15.1948483418491
1521.60926769685	14.1453559222327
1523.50239269685	12.4325290761802
1525.39489269684	10.4512740932997
1527.28879894685	8.14435413225021
1529.18051769685	5.99330116576198
1531.07192394684	4.00934496863022
1532.96458019684	2.48891862410653
1534.85504894684	1.28910738052235
1536.74520519685	0.545691038359564
1538.63489269685	0.028685593533794
1540.52583019685	-0.203512483767895
1542.41473644685	-0.314534673013156
1544.30317394685	-0.214717895791239
1546.19114269684	0.0221271941177861
1548.07879894684	0.605483314459093
1549.96770519685	0.875713572701784
1551.85442394685	0.874243013756768
1553.74083019684	0.722921482259096
1555.62692394685	0.471658301420064
1557.51239269684	-0.104713967873977
1559.39754894685	-0.248879256510065
1561.28223644684	-0.202221635328897
1563.16661144685	0.0130315776570455
1565.05051769685	0.265536301373459
1566.93567394685	0.61026900277119
1568.81879894685	0.81723800192799
1570.70145519685	1.24101637632464
1572.58379894684	1.58442678410324
1574.46551769684	1.96129174088009
1576.34708019685	2.37833065321547
1578.22629894684	2.83675548562832
1580.10692394685	3.01330658598556
1581.98723644685	3.13314604196154
1583.86692394685	3.05714634859169
1585.74645519685	2.93819688345332
1587.62536144684	2.62937675660555
1589.50395519685	2.53086195748045
1591.38208019684	2.41899834175308
1593.25989269685	2.42841851087678
1595.13551769685	2.40949121161179
1597.01239269685	2.71660987499558
1598.88895519685	2.72682997520889
1600.76504894685	2.80957734884436
1602.64067394684	2.84938120085894
1604.51442394685	2.89883042517113
1606.38926769685	2.7639382087421
1608.26364269685	2.90827005686572
1610.13770519684	2.96767851994377
1612.00973644685	3.09457579587558
1613.88301769684	3.13335167555567
1615.75583019685	3.14484833578888
1617.62661144685	2.98604137622334
1619.49864269685	2.96156047361779
1621.37020519685	2.83304784306887
1623.23973644685	2.81646912633573
1625.11051769685	2.83264387281298
1626.97926769685	2.96117086921271
1628.84926769685	3.01509957249084
1630.71879894684	3.1594622772671
1632.58629894684	3.23533471011689
1634.45504894685	3.39255617804605
1636.32176769685	3.49145567334102
1638.18973644685	3.69422239529212
1640.05567394685	3.89079542930625
1641.92270519685	4.25021053248247
1643.78786144685	4.52761354891965
1645.65254894684	4.94518356303809
1647.51833019684	5.30443287530227
1649.38223644685	5.70006747458132
1651.24739269685	5.9396128110605
1653.11036144684	6.22667503596387
1654.97301769684	6.3111630278454
1656.83692394685	6.46368890075678
1658.69879894684	6.38614230262294
1660.56176769685	6.35749835596715
1662.42286144684	6.13607343942681
1664.28348644685	6.02525632553193
1666.14364269684	5.68570607484662
1668.00504894685	5.40785785596034
1669.86442394684	5.00493173424803
1671.72348644684	4.70306289988287
1673.58208019684	4.30178711408837
1675.44192394684	4.01362935472918
1677.29973644685	3.68144999970792
1679.15708019684	3.42570079256188
1681.01411144685	3.14470401572885
1682.87067394685	2.87750543030057
1684.72676769685	2.51664405636512
1686.58426769685	2.29917779945919
1688.43958019685	1.98986107322924
1690.29458019685	1.72099181629773
1692.14911144685	1.47489579200987
1694.00317394684	1.17273200065364
1695.85692394685	0.840362655212175
1697.71036144685	0.647316733006335
1699.56333019685	0.331180000830557
1701.41583019685	0.135101443236749
1703.26801769685	0.0116932365349385
1705.11973644685	-0.020898848723732
1706.97114269684	-0.184812655033681
1708.82208019685	-0.268892408930242
1710.67254894684	-0.488049145140565
1712.52270519685	-0.634660734825445
1714.37239269685	-0.881691399252986
1716.22176769685	-1.02977902918133
1718.07067394685	-1.17253784195219
1719.91754894684	-1.18928032174205
1721.76583019684	-1.30309832860041
1723.61348644685	-1.25098384540132
1725.46083019685	-1.25703167012824
1727.30770519684	-1.06139600836138
1729.15270519685	-0.900565928436436
1730.99879894684	-0.583713349822119
1732.84458019684	-0.382287428599966
1734.68989269685	-0.138172359175314
1736.53317394685	-0.041330059258371
1738.37770519685	0.124483188448266
1740.22192394684	0.132525366940683
1742.06567394685	0.116882294680579
1743.90739269684	0.111412330840267
1745.75020519685	0.144735522897179
1747.59286144684	0.0603562261031811
1749.43333019684	0.0934638787468316
1751.27504894685	0.0779041321872569
1753.11473644685	0.197682288166959
1754.95583019685	0.191953622661231
1756.79629894684	0.248397731155649
1758.63489269685	0.295479580665528
1760.47458019685	0.413174929997012
1762.31239269684	0.419875883847283
1764.15129894685	0.516947877153711
1765.98817394685	0.474420370669804
1767.82645519685	0.480327338582299
1769.66254894685	0.454809709199594
1771.49989269684	0.422871091232764
1773.33536144685	0.300681603539886
1775.17020519685	0.397993628802794
1777.00645519685	0.34743377081594
1778.84067394684	0.360016867785873
1780.67598644685	0.332489713943005
1782.50942394685	0.432036232611551
1784.34239269685	0.366881290002198
1786.17661144684	0.404135113033021
1788.00879894684	0.332216442739707
1789.84051769684	0.299852741917732
1791.67364269685	0.230146722916118
1793.50458019685	0.230072082026027
1795.33520519684	0.123721615443003
1797.16536144685	0.105773798395489
1798.99692394684	0.0507333321818919
