# Supplementary material for: Intraoperative rapid assessment of the deep muscle surgical margin of tongue squamous cell carcinoma via Raman spectroscopy
Source: Front Bioeng Biotechnol. 2024 Oct 8;12:1480279. doi: 10.3389/fbioe.2024.1480279 (PMC11493737; doi:10.3389/fbioe.2024.1480279)
Supplement: Supplementary file 4 [file DataSheet2.ZIP › Pathological grading corresponding to Raman spectroscopic data/Results of pathological grading/MDSCC/8-1-4_Raman.txt]

process from Raman raw data on 2022/8/8 10:40:37
601.541728634347	0.370208441850195
603.653017696848	0.228333228974122
605.76571300935	0.181524074464477
607.876025509344	0.0845788937117504
609.985830196845	0.125585207015007
612.095166134346	0.146493981649996
614.203994259347	0.312649346196338
616.314228634346	0.330255125332172
618.422119259347	0.446397714691983
620.529502071848	0.40967446520429
622.636377071845	0.364197891244089
624.742783321846	0.256608863881183
626.848681759348	0.283551499921856
628.954111446845	0.221636638839755
631.060908321848	0.268988972265674
633.165361446845	0.244117828501089
635.269345821845	0.299696550837808
637.372783321851	0.206040920166117
639.475791134348	0.101838355414515
641.578291134349	-0.0867653735696763
643.680283321846	-0.147617841825621
645.781806759347	-0.433138333974568
647.882861446848	-0.512104462114962
649.983408321845	-0.615972133540396
652.083486446845	-0.638280678400662
654.183056759346	-0.724836008730904
656.282158321847	-0.563237484793376
658.380752071844	-0.592611023469601
660.478877071844	-0.50040601491088
662.576533321844	-0.459690131757441
664.673642696845	-0.365377541401017
666.770361446845	-0.419752949027838
668.864658321847	-0.335852104231265
670.960361446843	-0.339295759680283
673.05559582185	-0.270697009897447
675.150283321847	-0.312130005346518
677.244502071844	-0.217216028408728
679.338330196846	-0.236766416822718
681.431611446846	-0.157311738107893
683.522470821845	-0.112962842551951
685.614814571843	-0.0740881973260628
687.706611446847	-0.132491728358559
689.798017696849	-0.0528084921594427
691.888877071844	-0.0262589842410534
693.977392696845	0.0700335723476542
696.067236446848	0.10288888145638
698.156689571846	0.113949717543363
700.243720821847	0.121274644816623
702.332158321846	0.150464392006711
704.420127071848	0.0960798621567278
706.507627071849	0.226703205426418
708.592783321848	0.359566590285226
710.679345821845	0.515342348340312
712.765361446844	0.512836150772301
714.849033321847	0.579227137498037
716.934111446848	0.518576115155781
719.016845821847	0.566986974223852
721.100986446847	0.495989522938601
723.184658321847	0.505536865103323
725.265908321846	0.459696893687209
727.348642696845	0.471570290289151
729.428955196847	0.462070991139967
731.510673946843	0.491342537418063
733.590048946844	0.525952113830186
735.670830196843	0.822786145206919
737.749267696847	1.18884272616694
739.829033321847	1.65557124660015
741.906533321846	2.13928290629448
743.985361446848	2.5553400832118
746.061923946847	2.48823482225225
748.139814571845	2.32516863088981
750.215361446848	1.92752833244896
752.292236446843	1.44836064868952
754.366845821845	1.00628927571003
756.440986446847	0.832315399834158
758.516533321843	0.589955398713869
760.589658321845	0.444956118888115
762.664189571846	0.318354177481865
764.736455196849	0.283309244748011
766.808173946843	0.193255464337966
768.881298946846	0.223614144084621
770.952080196847	0.191920171013834
773.022392696847	0.238339039534225
775.092236446842	0.186732629726095
777.163486446847	0.220155422035333
779.232314571844	0.0492779360801592
781.300752071846	0.0757267090789924
783.368720821843	-0.0515323518394268
785.438017696848	-0.0895114770201531
787.504970821843	-0.222606771893055
789.571533321847	-0.124238488097888
791.637548946848	-0.329946603711505
793.704970821847	-0.350782312730672
795.770048946844	-0.412456181266435
797.834658321844	-0.402565136835221
799.898798946848	-0.456647391753876
801.962470821847	-0.326621165932977
804.025673946846	-0.224184686864874
806.088408321844	-0.0858061896088884
808.150673946846	-0.0065339167792331
810.214267696847	0.151597739639726
812.275595821844	0.149632642647077
814.336455196844	0.196546549629602
816.396767696846	0.196965389037359
818.456689571845	0.337482485271636
820.516142696844	0.248493744858905
822.575048946845	0.394015094338954
824.633564571846	0.428249794517654
826.691533321846	0.455447985312105
828.749033321848	0.364927127440922
830.806142696849	0.4698646477203
832.862705196847	0.41082070358604
834.918877071847	0.507368452563213
836.974502071844	0.603508063228276
839.027861446848	0.738375221315295
841.082548946848	0.956025118562167
843.136767696844	1.33005753592766
845.190517696847	1.51195409690902
847.243877071847	1.74766211943057
849.296689571845	1.89942180294068
851.349033321847	1.9092704568543
853.400908321848	1.74797967553664
855.450517696845	1.66590045021897
857.501455196845	1.50736568521714
859.551923946849	1.35840622331401
861.602002071846	1.28088929090734
863.649658321843	1.27813939021829
865.698798946843	1.16511097877489
867.747392696845	1.22294843248321
869.795517696846	1.17020894343682
871.841377071847	1.13242446999939
873.888564571844	0.968085799385449
875.935361446845	0.958640375076556
877.981611446849	0.69540845418976
880.025595821848	0.60306807638284
882.07090832185	0.408979032355347
884.115752071848	0.362023600890524
886.158408321844	0.194810117622723
888.202314571849	0.176096452626155
890.243955196845	0.0383323016443171
892.287002071847	-0.00514815049075423
894.329502071847	-0.106463250703939
896.369736446846	-0.201014153103301
898.411377071847	-0.395777370510046
900.450673946845	-0.367808882290547
902.491377071845	-0.448460080480999
904.529736446846	-0.470696515217924
906.569502071849	-0.498310030480127
908.607002071847	-0.288440211020486
910.645752071847	-0.196245981070518
912.682314571848	-0.0109898863148601
914.720205196849	0.088068730076543
916.755830196846	0.272386617025433
918.792783321849	0.251649572308992
920.827470821849	0.285734717977761
922.861689571848	0.2458905724896
924.89723644685	0.356965272336708
926.930517696845	0.463956481955421
928.965205196844	0.656094531819207
930.997548946845	0.765566423169673
933.029423946846	0.997875683153239
935.062705196844	1.0690054643938
937.093720821846	1.16323878931655
939.124189571845	1.20300790426435
941.156064571845	1.30415117145861
943.185673946846	1.31802211316787
945.214814571846	1.4200381857018
947.243486446845	1.417370660301
949.273486446844	1.4685765753166
951.301220821846	1.46061556352782
953.328564571846	1.53699019048619
955.355361446847	1.52290077420284
957.383564571843	1.58993494245865
959.409423946847	1.58642200097967
961.434892696845	1.58592962590248
963.459892696847	1.41938358058201
965.484423946844	1.3963250770172
967.508486446844	1.30507532067048
969.533877071844	1.2640405549669
971.557080196846	1.13675724996409
973.579736446845	1.14604083382716
975.602002071846	0.972443350793498
977.623720821848	0.933255114871685
979.645048946848	0.898168146030088
981.665908321847	1.06658817636898
983.686298946846	1.20835635963385
985.706220821845	1.56358384314441
987.725752071845	1.78358717980552
989.744736446846	2.3043366775934
991.763330196845	2.88156428617512
993.781377071846	3.94717031088175
995.799033321848	5.09573667868435
997.816220821845	6.05074909174778
999.833017696848	6.2422440503214
1001.84926769685	6.0454318537063
1003.86512707184	5.11366438475562
1005.88043957185	3.95903193926313
1007.89536144684	2.77243637852996
1009.90801769685	2.03213949248541
1011.92200207184	1.42857017109301
1013.93551769685	1.05030553600449
1015.94864269685	0.623212020199929
1017.96129894685	0.483845285810389
1019.97340832184	0.310990996653715
1021.98333019684	0.316147325916489
1023.99465832184	0.270012569602841
1026.00543957185	0.249853343166194
1028.01575207185	0.120376036730619
1030.02387707185	0.054653575309743
1032.03333019685	-0.151971466305213
1034.04231457185	-0.323571582400774
1036.05083019684	-0.47455578191213
1038.05715832185	-0.497971020862792
1040.06473644685	-0.654300404674103
1042.07192394685	-0.683425578252951
1044.07684582184	-0.824224134279092
1046.08309582185	-0.818418682219033
1048.08895519684	-0.961966145907866
1050.09254894685	-0.895364035752095
1052.09739269685	-1.03237052438396
1054.10004894685	-1.02596014863312
1056.10411144685	-1.03984586714961
1058.10762707185	-0.990880525776447
1060.10895519685	-1.07756546950537
1062.11161144685	-0.952439188878429
1064.11200207184	-1.0045266712977
1066.11372082185	-0.967671175643488
1068.11325207184	-0.971782257788391
1070.11403332184	-0.873643971405556
1072.11270519684	-0.903865108318371
1074.11262707185	-0.709485163832653
1076.11028332185	-0.737543533855387
1078.10934582185	-0.551288452310928
1080.10614269685	-0.415769923318919
1082.10247082185	-0.292124323474468
1084.10012707185	-0.245068110513103
1086.09559582185	-0.105280520401436
1088.09239269685	-0.165230676829708
1090.08692394685	-0.174523093352377
1092.08106457184	-0.147478935914307
1094.07645519685	-0.140575432901301
1096.06965832185	-0.170136361346408
1098.06239269684	-0.126473614563452
1100.05653332185	-0.159528481853897
1102.04833019685	-0.112476002709002
1104.03973644684	-0.235872136820888
1106.03075207185	-0.266796102860042
1108.02301769685	-0.281355239822858
1110.01309582184	-0.246803210401083
1112.00270519685	-0.254172027157949
1113.99184582185	0.046269069977825
1115.98231457185	0.3335333469754
1117.97059582184	0.809401850211032
1119.95840832185	1.28711251392832
1121.94583019684	1.83260140169074
1123.93278332184	2.12037391925691
1125.91926769685	2.21440079313658
1127.90708019684	2.05539523181659
1129.89262707185	1.80303297381795
1131.87778332184	1.5057625442783
1133.86247082184	1.52259932197626
1135.84668957184	1.60365400570089
1137.83051769685	2.06535261416172
1139.81387707185	2.69739050978274
1141.79684582185	3.69134370048613
1143.77926769685	5.0009822120166
1145.76129894685	6.92082736709017
1147.74286144684	8.87869450606183
1149.72403332184	10.940769615645
1151.70473644685	12.1724380251044
1153.68497082185	12.2586503841247
1155.66473644685	11.135037336961
1157.64411144684	9.33050484970806
1159.62301769685	7.03652822918667
1161.60145519684	5.09533810351377
1163.57778332185	3.69340320125184
1165.55536144684	3.0121532484755
1167.53247082185	2.45953164296105
1169.50918957185	2.10084432098608
1171.48543957184	1.7026765553162
1173.46122082185	1.44705894207482
1175.43661144685	1.07229740309754
1177.40973644685	0.902344567931607
1179.38418957185	0.816496255937807
1181.35825207185	0.912585761198386
1183.33184582185	0.918678321932248
1185.30325207185	1.02294715581871
1187.27598644685	1.08835283605896
1189.24825207184	1.14196325044213
1191.22004894685	0.975068947827936
1193.18965832185	0.901173064747582
1195.16059582185	0.734506275009153
1197.13114269685	0.591231722812779
1199.09942394685	0.417021803365174
1201.06903332184	0.502802613749623
1203.03645519685	0.517244400412494
1205.00520519685	0.521317985070141
1206.97356457184	0.451936402884769
1208.93965832184	0.422781922423894
1210.90708019685	0.260200806964235
1212.87223644684	0.182917740356174
1214.83879894685	0.0723744048862613
1216.80489269684	0.114313024450723
1218.76879894685	0.140016422053975
1220.73403332185	0.335995704652873
1222.69708019685	0.479010661311008
1224.66137707184	0.681287128246879
1226.62356457185	0.902605493526892
1228.58528332185	1.24458855651551
1230.54833019685	1.34217990967136
1232.50911144685	1.52836372580703
1234.47129894684	1.75673211704947
1236.43122082184	1.96109378965917
1238.39254894684	2.03096095225067
1240.35161144684	2.21944219327133
1242.31028332185	2.29710651469031
1244.27020519684	2.39249694096583
1246.22801769685	2.40031332485006
1248.18536144685	2.41580865185676
1250.14395519685	2.40615137307316
1252.10043957185	2.51047116638989
1254.05645519685	2.57934108045032
1256.01208019685	2.58026686712395
1257.96895519685	2.63453170571233
1259.92372082184	2.83755503138542
1261.87793957184	2.85777460786312
1263.83184582185	2.92997691988484
1265.78700207185	2.91876986998318
1267.73997082184	2.93496726183992
1269.69247082185	2.70655770316398
1271.64458019685	2.69823691845102
1273.59629894685	2.53404525068078
1275.54754894684	2.49405765415719
1277.49833019685	2.39056445807671
1279.45043957185	2.34487988707303
1281.40036144685	2.14369188356136
1283.34989269685	2.07705463298606
1285.29895519685	1.94272305873847
1287.24754894685	1.9340374664705
1289.19575207184	1.88564355175561
1291.14356457184	1.97155161557208
1293.09083019684	2.01350115877318
1295.03778332185	2.19836866166241
1296.98426769685	2.27579361426859
1298.93028332185	2.44731629434187
1300.87583019684	2.45762697499958
1302.82106457185	2.6410867364292
1304.76575207185	2.63897962992405
1306.71004894685	2.67139672816467
1308.65395519685	2.57589829089028
1310.59739269684	2.60916916080322
1312.53864269685	2.31174047081987
1314.48129894685	2.23410148174349
1316.42333019685	1.9470616944248
1318.36504894685	1.85231300798324
1320.30629894685	1.63397481808028
1322.24723644684	1.66479819337587
1324.18583019685	1.52088232336166
1326.12583019684	1.60037776031828
1328.06536144685	1.6193945655873
1330.00458019684	1.80490380404564
1331.94145519685	1.82033446261653
1333.87973644684	2.04297741620064
1335.81770519685	2.05723340915966
1337.75504894684	2.10765089112846
1339.69020519685	1.85950125486903
1341.62676769685	1.68964483418353
1343.56301769685	1.31934219719631
1345.49692394684	1.09668196813743
1347.43223644684	0.764685602802899
1349.36692394685	0.624931742538138
1351.29973644684	0.411863331514951
1353.23364269684	0.354737594486494
1355.16551769685	0.139006638622902
1357.09864269684	0.0372596342924112
1359.02958019685	-0.0816132898290221
1360.96176769684	-0.105531905495923
1362.89364269684	-0.206305185204428
1364.82333019684	-0.120614111647683
1366.75426769685	-0.0926482177401908
1368.68301769685	-0.0837378157345938
1370.61317394685	-0.121091339744964
1372.54114269685	-0.0693702106543697
1374.46864269684	-0.202154045518341
1376.39754894685	-0.334311344984144
1378.32426769684	-0.442223810330859
1380.25223644685	-0.462660408239287
1382.17801769685	-0.584772078142692
1384.10348644685	-0.485647278847694
1386.03020519684	-0.415946223854462
1387.95473644685	-0.244310124380036
1389.88051769685	-0.22389753600595
1391.80426769685	-0.0879888706278393
1393.72754894684	-0.128774330674844
1395.65036144684	-0.0573138575851431
1397.57458019684	-0.174325476920046
1399.49661144685	-0.162391933203139
1401.41817394684	-0.295862297347412
1403.34098644684	-0.292765468746893
1405.26176769685	-0.476782473006267
1407.18208019684	-0.426563262986633
1409.10192394684	-0.477377808814367
1411.02145519685	-0.330425063317023
1412.94223644685	-0.243804738837014
1414.86083019685	-0.0286793318315404
1416.77895519685	0.144592406376717
1418.69676769685	0.379831522909058
1420.61411144684	0.380316994004033
1422.53098644684	0.502308821298868
1424.44754894685	0.633148052000081
1426.36364269685	0.810533638267373
1428.27926769685	1.02741556977526
1430.19442394684	1.54720383222866
1432.11098644685	1.98604119602322
1434.02536144685	2.51847317987398
1435.93926769685	2.95406143612877
1437.85286144685	3.40133701253961
1439.76598644685	3.66441880533017
1441.67692394684	3.96183483153521
1443.58926769684	4.04870998495312
1445.50114269685	4.16846123734075
1447.41254894685	4.02827853907797
1449.32364269685	3.89528293870274
1451.23411144685	3.71593217879496
1453.14426769685	3.47896840622332
1455.05411144685	3.10759156796769
1456.96333019685	2.93739937090129
1458.87223644684	2.62609397448335
1460.77911144685	2.27496292661908
1462.68723644685	1.92608975979482
1464.59473644685	1.59815091219633
1466.50208019685	1.16364969821166
1468.40879894685	0.786742623617783
1470.31348644685	0.36841926601403
1472.21958019684	0.0305847083386084
1474.12504894684	-0.313456011967219
1476.03020519685	-0.462500697695248
1477.93317394684	-0.699443390995611
1479.83754894685	-0.846447520884453
1481.74129894685	-0.91760827125313
1483.64317394684	-0.949375165813365
1485.54614269684	-1.03354606000079
1487.44879894685	-0.94179159976062
1489.34926769685	-0.87858613226939
1491.25114269684	-0.738802566668198
1493.15067394685	-0.426669541684475
1495.05161144685	-0.0831586092261887
1496.95223644685	0.236727011421465
1498.85067394685	0.992812722157396
1500.75036144684	1.76654483280413
1502.64786144684	2.61626663575652
1504.54676769685	3.69618581900107
1506.44348644685	5.14577429044078
1508.34161144685	6.38749990647511
1510.23739269685	7.77362316488103
1512.13473644685	9.00627454111924
1514.02973644685	10.0657531202559
1515.92442394685	10.5848546909033
1517.82036144684	10.7735215048056
1519.71426769685	10.3785073185425
1521.60926769685	9.6578568298404
1523.50239269685	8.36986612869612
1525.39489269684	6.93523497465617
1527.28879894685	5.29884954747178
1529.18051769685	3.85817067941423
1531.07192394684	2.44943326011025
1532.96458019684	1.43451980591601
1534.85504894684	0.640322152646831
1536.74520519685	0.156335310443808
1538.63489269685	-0.202802218219063
1540.52583019685	-0.344746512662596
1542.41473644685	-0.416054775782129
1544.30317394685	-0.286204415545797
1546.19114269684	0.0606243288250994
1548.07879894684	0.663352515022552
1549.96770519685	0.982642945082659
1551.85442394685	1.09387672436799
1553.74083019684	0.99034921416245
1555.62692394685	0.77191016844148
1557.51239269684	0.297706702939479
1559.39754894685	0.15844118603701
1561.28223644684	0.232462037352889
1563.16661144685	0.397310314560457
1565.05051769685	0.543804423830522
1566.93567394685	0.812868762143694
1568.81879894685	0.981965075922062
1570.70145519685	1.29068638882859
1572.58379894684	1.65931375811255
1574.46551769684	2.13047421004751
1576.34708019685	2.46666149205271
1578.22629894684	3.06527638335535
1580.10692394685	3.38684102139894
1581.98723644685	3.5603302630854
1583.86692394685	3.50570108680569
1585.74645519685	3.49495727027147
1587.62536144684	3.15458441378991
1589.50395519685	2.99962493531734
1591.38208019684	2.88267715035488
1593.25989269685	2.86565211392303
1595.13551769685	2.83402294650034
1597.01239269685	3.07236965266662
1598.88895519685	3.04509813600714
1600.76504894685	3.10930668113667
1602.64067394684	3.05819494974497
1604.51442394685	3.15947005068796
1606.38926769685	3.03854811110904
1608.26364269685	3.18407486693087
1610.13770519684	3.19831136981469
1612.00973644685	3.36966181586899
1613.88301769684	3.28701533453864
1615.75583019685	3.25128613693181
1617.62661144685	3.09112972855525
1619.49864269685	3.09277539490881
1621.37020519685	2.95733725059245
1623.23973644685	2.99696071605723
1625.11051769685	3.07394522740879
1626.97926769685	3.21654054995514
1628.84926769685	3.32124621705447
1630.71879894684	3.50595618903162
1632.58629894684	3.65511575078824
1634.45504894685	3.81410457685047
1636.32176769685	3.8799221662934
1638.18973644685	3.90902828445564
1640.05567394685	3.98656232857849
1641.92270519685	4.08657270824068
1643.78786144685	4.14714160727726
1645.65254894684	4.35197159292437
1647.51833019684	4.52388675642504
1649.38223644685	4.70537915106655
1651.24739269685	4.81793739065893
1653.11036144684	4.98477908167376
1654.97301769684	5.0682212345709
1656.83692394685	5.19974803051866
1658.69879894684	5.12065839974798
1660.56176769685	5.10476113125441
1662.42286144684	4.91065799648914
1664.28348644685	4.72907171574667
1666.14364269684	4.47409184822283
1668.00504894685	4.2763941296904
1669.86442394684	3.94761724549795
1671.72348644684	3.68453691195487
1673.58208019684	3.43475120578762
1675.44192394684	3.22276592165798
1677.29973644685	2.97845959704603
1679.15708019684	2.75265652815563
1681.01411144685	2.57466773286598
1682.87067394685	2.35671126570634
1684.72676769685	2.10255665718887
1686.58426769685	1.90428126382722
1688.43958019685	1.68132045532565
1690.29458019685	1.48965157059956
1692.14911144685	1.24249264312192
1694.00317394684	0.977103189350714
1695.85692394685	0.641274214708289
1697.71036144685	0.495045233404142
1699.56333019685	0.142294262865107
1701.41583019685	0.0104008083939107
1703.26801769685	-0.139024131663291
1705.11973644685	-0.156932551348518
1706.97114269684	-0.309653456059038
1708.82208019685	-0.304638847283627
1710.67254894684	-0.475729233431878
1712.52270519685	-0.612293625719417
1714.37239269685	-0.796694036364727
1716.22176769685	-0.925719480679277
1718.07067394685	-1.0723119778313
1719.91754894684	-1.11135707361166
1721.76583019684	-1.12954224427352
1723.61348644685	-1.0171775425078
1725.46083019685	-0.932410492054544
1727.30770519684	-0.704743128496546
1729.15270519685	-0.627169527940396
1730.99879894684	-0.483641644421198
1732.84458019684	-0.32054355540663
1734.68989269685	-0.193537308733653
1736.53317394685	-0.183508504678855
1738.37770519685	0.0536939215879215
1740.22192394684	0.126144366439519
1742.06567394685	0.107500770626302
1743.90739269684	0.116267521788359
1745.75020519685	0.239964173856151
1747.59286144684	0.111868119910525
1749.43333019684	0.233029227080124
1751.27504894685	0.26213004603261
1753.11473644685	0.362058400864896
1754.95583019685	0.303526826536199
1756.79629894684	0.457525184497968
1758.63489269685	0.427330870031426
1760.47458019685	0.528841876515344
1762.31239269684	0.523819057828007
1764.15129894685	0.616980384391752
1765.98817394685	0.576635223073367
1767.82645519685	0.603936021957679
1769.66254894685	0.571517663200723
1771.49989269684	0.592212562364068
1773.33536144685	0.496090127424623
1775.17020519685	0.519711763468422
1777.00645519685	0.523626329861145
1778.84067394684	0.543410283198057
1780.67598644685	0.492382941169694
1782.50942394685	0.532335285225656
1784.34239269685	0.478500166603794
1786.17661144684	0.497493376910313
1788.00879894684	0.333242969404409
1789.84051769684	0.280143251414643
1791.67364269685	0.264891452100528
1793.50458019685	0.325952720873886
1795.33520519684	0.196364294039086
1797.16536144685	0.233659057191005
1798.99692394684	0.233389158764567
