# Supplementary material for: Intraoperative rapid assessment of the deep muscle surgical margin of tongue squamous cell carcinoma via Raman spectroscopy
Source: Front Bioeng Biotechnol. 2024 Oct 8;12:1480279. doi: 10.3389/fbioe.2024.1480279 (PMC11493737; doi:10.3389/fbioe.2024.1480279)
Supplement: Supplementary file 4 [file DataSheet2.ZIP › Pathological grading corresponding to Raman spectroscopic data/Results of pathological grading/MDSCC/8-2-1_Raman.txt]

process from Raman raw data on 2022/8/8 10:40:37
601.541728634347	0.421898468692433
603.653017696848	0.339250089763084
605.76571300935	0.31460190486942
607.876025509344	0.22184325167342
609.985830196845	0.30860138922921
612.095166134346	0.270324705706315
614.203994259347	0.420712185955068
616.314228634346	0.447777955816349
618.422119259347	0.531739215623446
620.529502071848	0.512780767512339
622.636377071845	0.565191342079942
624.742783321846	0.454319376396967
626.848681759348	0.500733920176145
628.954111446845	0.44310342644269
631.060908321848	0.495692209295612
633.165361446845	0.471368179207758
635.269345821845	0.530225433230044
637.372783321851	0.417913387307635
639.475791134348	0.392179911035612
641.578291134349	0.228154440503488
643.680283321846	0.194665800123289
645.781806759347	0.0404425050631971
647.882861446848	0.00357339330543027
649.983408321845	-0.0728723660961634
652.083486446845	-0.0818162353857588
654.183056759346	-0.185049023752725
656.282158321847	-0.161872178562959
658.380752071844	-0.198746487234757
660.478877071844	-0.184113382416655
662.576533321844	-0.218303962327781
664.673642696845	-0.165978647304541
666.770361446845	-0.23165985155012
668.864658321847	-0.170781071344209
670.960361446843	-0.192586412697665
673.05559582185	-0.125410786217969
675.150283321847	-0.229134548202722
677.244502071844	-0.11943941411721
679.338330196846	-0.172837106237523
681.431611446846	-0.13912725425061
683.522470821845	-0.157703958696032
685.614814571843	-0.0924133168419132
687.706611446847	-0.192768109008028
689.798017696849	-0.147890737684378
691.888877071844	-0.164010747524259
693.977392696845	-0.113902417786107
696.067236446848	-0.0840806670125005
698.156689571846	-0.0887606009276567
700.243720821847	-0.133933985892583
702.332158321846	-0.0639277932989444
704.420127071848	-0.114305339619023
706.507627071849	-0.0467975370385716
708.592783321848	0.0324728479450869
710.679345821845	0.136818755458933
712.765361446844	0.104508092794077
714.849033321847	0.15361769346859
716.934111446848	0.0369298663940469
719.016845821847	0.0688307979347655
721.100986446847	-0.00483763222140965
723.184658321847	-0.0170976891395185
725.265908321846	-0.0310703818063303
727.348642696845	0.0325239319444677
729.428955196847	0.0193842080218189
731.510673946843	0.0805504314141672
733.590048946844	0.109870449563857
735.670830196843	0.244514588692141
737.749267696847	0.41173118474785
739.829033321847	0.697870933380244
741.906533321846	0.936611015228607
743.985361446848	1.17804249439064
746.061923946847	1.13930303174851
748.139814571845	1.0935132416235
750.215361446848	0.858792123605696
752.292236446843	0.692748994076339
754.366845821845	0.440702490986752
756.440986446847	0.367992289817693
758.516533321843	0.239436719111382
760.589658321845	0.227157785021063
762.664189571846	0.124261862760051
764.736455196849	0.136839715072909
766.808173946843	0.0876313502159007
768.881298946846	0.188973610049885
770.952080196847	0.155128945189631
773.022392696847	0.211025228066404
775.092236446842	0.209891824862694
777.163486446847	0.338025968245717
779.232314571844	0.22440211870753
781.300752071846	0.233035806741384
783.368720821843	0.157417353220382
785.438017696848	0.162494431895396
787.504970821843	-0.00254925713218768
789.571533321847	0.0287022096316321
791.637548946848	-0.0799598308582858
793.704970821847	-0.114720113702532
795.770048946844	-0.209202885115701
797.834658321844	-0.143751776712634
799.898798946848	-0.213457326668049
801.962470821847	-0.135610065301734
804.025673946846	-0.0905305150953097
806.088408321844	-0.0119791907085585
808.150673946846	-0.0349065989956046
810.214267696847	0.0739434354432262
812.275595821844	0.0488569363402291
814.336455196844	0.0906202301908365
816.396767696846	0.0863438731698523
818.456689571845	0.175625339261728
820.516142696844	0.13836519411629
822.575048946845	0.226924035021369
824.633564571846	0.190529323114362
826.691533321846	0.203502727045645
828.749033321848	0.13048276722887
830.806142696849	0.188157947445291
832.862705196847	0.150269995610216
834.918877071847	0.229046350347687
836.974502071844	0.242428779188742
839.027861446848	0.370321081660109
841.082548946848	0.418122472790884
843.136767696844	0.60704770571337
845.190517696847	0.687736411341376
847.243877071847	0.85970710449817
849.296689571845	0.871051672001101
851.349033321847	0.895948649850709
853.400908321848	0.779777698851206
855.450517696845	0.764254906690951
857.501455196845	0.620437255254899
859.551923946849	0.58170070225475
861.602002071846	0.545173770478954
863.649658321843	0.576146662542726
865.698798946843	0.527890543003736
867.747392696845	0.608955502073115
869.795517696846	0.620770085564459
871.841377071847	0.62771161006134
873.888564571844	0.557034778706452
875.935361446845	0.5630655628554
877.981611446849	0.445796129776568
880.025595821848	0.403233211496769
882.07090832185	0.329260356584825
884.115752071848	0.322855368916322
886.158408321844	0.25789541047854
888.202314571849	0.292945640945135
890.243955196845	0.187542022034535
892.287002071847	0.162485382349757
894.329502071847	0.0819168287007415
896.369736446846	0.0242042959382616
898.411377071847	-0.113922286605856
900.450673946845	-0.104861620740536
902.491377071845	-0.197625656326636
904.529736446846	-0.187132451114223
906.569502071849	-0.216704571738092
908.607002071847	-0.142650747012226
910.645752071847	-0.131890211693246
912.682314571848	-0.0387250109037893
914.720205196849	-0.00974497976488919
916.755830196846	0.114231099150999
918.792783321849	0.107211478664567
920.827470821849	0.169547999873117
922.861689571848	0.124679672500207
924.89723644685	0.174944901876756
926.930517696845	0.176166466726471
928.965205196844	0.326109742794188
930.997548946845	0.345350895041975
933.029423946846	0.53041682636146
935.062705196844	0.553513805743677
937.093720821846	0.601107569801769
939.124189571845	0.561477374518176
941.156064571845	0.649447624188838
943.185673946846	0.60142501888177
945.214814571846	0.679726956806377
947.243486446845	0.677043424486214
949.273486446844	0.763481062722889
951.301220821846	0.737886421877192
953.328564571846	0.820074846857921
955.355361446847	0.820899271225983
957.383564571843	0.88666281066449
959.409423946847	0.861276225012006
961.434892696845	0.917522770830089
963.459892696847	0.893423964743704
965.484423946844	0.908719852974912
967.508486446844	0.850880488303432
969.533877071844	0.806451031567036
971.557080196846	0.73990966679483
973.579736446845	0.751284763978248
975.602002071846	0.64052334714242
977.623720821848	0.669698569931768
979.645048946848	0.670257442411696
981.665908321847	0.74162160036451
983.686298946846	0.766281148499047
985.706220821845	0.937146197947754
987.725752071845	1.01997528838731
989.744736446846	1.25327169276096
991.763330196845	1.5065723789366
993.781377071846	2.04140065948368
995.799033321848	2.58563348810978
997.816220821845	3.0642026054885
999.833017696848	3.14598654915594
1001.84926769685	3.09061871071006
1003.86512707184	2.60647601543209
1005.88043957185	2.05647189430641
1007.89536144684	1.46751325834737
1009.90801769685	1.18110991387883
1011.92200207184	0.814506232610427
1013.93551769685	0.643470247890662
1015.94864269685	0.404370493775161
1017.96129894685	0.288858840519254
1019.97340832184	0.15093719124431
1021.98333019684	0.128531315206232
1023.99465832184	0.041853759172966
1026.00543957185	0.0430569048629366
1028.01575207185	0.00475930326936691
1030.02387707185	-0.0294609956509078
1032.03333019685	-0.105020918517255
1034.04231457185	-0.163900837541888
1036.05083019684	-0.242330485731031
1038.05715832185	-0.221981206752986
1040.06473644685	-0.270419342995012
1042.07192394685	-0.23562812927139
1044.07684582184	-0.262074947289648
1046.08309582185	-0.232090513794077
1048.08895519684	-0.346765872175979
1050.09254894685	-0.321037913702895
1052.09739269685	-0.448466452638456
1054.10004894685	-0.446822522462355
1056.10411144685	-0.519028337760886
1058.10762707185	-0.462498779213092
1060.10895519685	-0.541645336764901
1062.11161144685	-0.425629283598937
1064.11200207184	-0.486376549747774
1066.11372082185	-0.434770797734586
1068.11325207184	-0.474439192298746
1070.11403332184	-0.34441230075879
1072.11270519684	-0.415660386619351
1074.11262707185	-0.289072730363642
1076.11028332185	-0.269895293582579
1078.10934582185	-0.044375358414527
1080.10614269685	0.0271154260972253
1082.10247082185	0.154724488775543
1084.10012707185	0.125988677199587
1086.09559582185	0.161313477700503
1088.09239269685	-0.0370460684319482
1090.08692394685	-0.135031979156167
1092.08106457184	-0.192709449492952
1094.07645519685	-0.145898498285334
1096.06965832185	-0.224514100010794
1098.06239269684	-0.165158030486396
1100.05653332185	-0.207456500311167
1102.04833019685	-0.138715874731133
1104.03973644684	-0.268344160036719
1106.03075207185	-0.196640905637423
1108.02301769685	-0.247427007172973
1110.01309582184	-0.180595478047223
1112.00270519685	-0.196339017331297
1113.99184582185	0.0118628663117875
1115.98231457185	0.0763348141537392
1117.97059582184	0.373316899366245
1119.95840832185	0.584755902540309
1121.94583019684	0.823830324913644
1123.93278332184	0.909692684999897
1125.91926769685	0.994253506897536
1127.90708019684	0.832486628252667
1129.89262707185	0.694305829713358
1131.87778332184	0.495163055963957
1133.86247082184	0.510940882742602
1135.84668957184	0.50144986104624
1137.83051769685	0.684738487318526
1139.81387707185	0.950009371271506
1141.79684582185	1.41964100823543
1143.77926769685	1.94182810795655
1145.76129894685	2.85652709883772
1147.74286144684	3.81415063541664
1149.72403332184	4.78858721081869
1151.70473644685	5.40720950182731
1153.68497082185	5.53064810707693
1155.66473644685	4.97647363040747
1157.64411144684	4.1353445628591
1159.62301769685	3.0149636252425
1161.60145519684	2.08982143700106
1163.57778332185	1.39209345800495
1165.55536144684	1.13293862502508
1167.53247082185	0.828844418918465
1169.50918957185	0.702279327886913
1171.48543957184	0.507806137773827
1173.46122082185	0.562845498867716
1175.43661144685	0.302555898080328
1177.40973644685	0.256620153942862
1179.38418957185	0.167419056484107
1181.35825207185	0.202980965740579
1183.33184582185	0.0556287313115433
1185.30325207185	0.124341338507008
1187.27598644685	0.106750780838354
1189.24825207184	0.158278125217805
1191.22004894685	0.0516140673256587
1193.18965832185	-0.00010191828164352
1195.16059582185	-0.0924687801784785
1197.13114269685	-0.104837166193136
1199.09942394685	-0.159932791043616
1201.06903332184	-0.129317520248179
1203.03645519685	-0.181760047972489
1205.00520519685	-0.14266047472006
1206.97356457184	-0.246098846601114
1208.93965832184	-0.299500236821928
1210.90708019685	-0.362987671286845
1212.87223644684	-0.331416398013261
1214.83879894685	-0.407862172031457
1216.80489269684	-0.346209910548225
1218.76879894685	-0.354518613879009
1220.73403332185	-0.285460163996618
1222.69708019685	-0.224270930773059
1224.66137707184	-0.07339093104531
1226.62356457185	-0.0141106763495316
1228.58528332185	0.198712461565634
1230.54833019685	0.228196086046466
1232.50911144685	0.338957258761837
1234.47129894684	0.35967797506305
1236.43122082184	0.49307805502562
1238.39254894684	0.465579060313814
1240.35161144684	0.586991260840136
1242.31028332185	0.596479622141516
1244.27020519684	0.682835707407264
1246.22801769685	0.698431079226737
1248.18536144685	0.784137419618816
1250.14395519685	0.77703367726204
1252.10043957185	0.844802011265585
1254.05645519685	0.820143831908752
1256.01208019685	0.822667618620955
1257.96895519685	0.811954315141975
1259.92372082184	0.944056856819401
1261.87793957184	0.863578685488733
1263.83184582185	0.977873516374444
1265.78700207185	0.970384334326695
1267.73997082184	0.988127225925808
1269.69247082185	0.890600516635459
1271.64458019685	0.971892688134233
1273.59629894685	0.871834619899545
1275.54754894684	0.90157960974841
1277.49833019685	0.844118558380956
1279.45043957185	0.877226671366969
1281.40036144685	0.825473740909672
1283.34989269685	0.873065060980935
1285.29895519685	0.793223971648132
1287.24754894685	0.855991395587097
1289.19575207184	0.815625818722879
1291.14356457184	0.889338161058163
1293.09083019684	0.882644244216834
1295.03778332185	1.02600766260264
1296.98426769685	1.03505425032807
1298.93028332185	1.18744495609945
1300.87583019684	1.19301073286564
1302.82106457185	1.32109760449737
1304.76575207185	1.28111392182342
1306.71004894685	1.38562571381306
1308.65395519685	1.30043394006657
1310.59739269684	1.32844204505577
1312.53864269685	1.23696565138056
1314.48129894685	1.25035155221329
1316.42333019685	1.08043524655562
1318.36504894685	1.07511777032633
1320.30629894685	0.994465093070716
1322.24723644684	1.03094321406277
1324.18583019685	0.96169820051324
1326.12583019684	1.06170098201588
1328.06536144685	1.06398257149542
1330.00458019684	1.18520896021516
1331.94145519685	1.1778365479469
1333.87973644684	1.34249569517615
1335.81770519685	1.34927268366175
1337.75504894684	1.42130862443139
1339.69020519685	1.27114510637779
1341.62676769685	1.23222699345527
1343.56301769685	1.03723084075591
1345.49692394684	0.967843589593713
1347.43223644684	0.79079467797493
1349.36692394685	0.793221017459501
1351.29973644684	0.653244368351409
1353.23364269684	0.682739209685394
1355.16551769685	0.510848369559056
1357.09864269684	0.47282595745861
1359.02958019685	0.341155203639403
1360.96176769684	0.350164925312896
1362.89364269684	0.22050719668988
1364.82333019684	0.285074521003622
1366.75426769685	0.218255419524183
1368.68301769685	0.252633654760757
1370.61317394685	0.18396242777726
1372.54114269685	0.218130824321065
1374.46864269684	0.105683542264586
1376.39754894685	0.129109956559574
1378.32426769684	0.0522394507059687
1380.25223644685	0.0662999216856406
1382.17801769685	0.0210257967179928
1384.10348644685	0.0988664076317605
1386.03020519684	0.0697712392955339
1387.95473644685	0.116734974459831
1389.88051769685	0.0369451220428516
1391.80426769685	0.0808913517203109
1393.72754894684	0.0141731395367231
1395.65036144684	0.010571631641767
1397.57458019684	-0.0675842139719975
1399.49661144685	0.0086259190198632
1401.41817394684	-0.0859537880427013
1403.34098644684	-0.0525592768692036
1405.26176769685	-0.122280400646872
1407.18208019684	-0.0452378751053004
1409.10192394684	-0.117370528334305
1411.02145519685	-0.0491423860305815
1412.94223644685	-0.0786443102868191
1414.86083019685	0.0484293332854406
1416.77895519685	0.0230525182432757
1418.69676769685	0.11780122478288
1420.61411144684	0.133881852146686
1422.53098644684	0.295335597459996
1424.44754894685	0.323678446304598
1426.36364269685	0.503496814578085
1428.27926769685	0.597041910087569
1430.19442394684	0.816954944081488
1432.11098644685	0.947884481649879
1434.02536144685	1.20541180368187
1435.93926769685	1.32479071746391
1437.85286144685	1.59008722409729
1439.76598644685	1.65115777446186
1441.67692394684	1.78488108456031
1443.58926769684	1.80242820370674
1445.50114269685	1.88453307111948
1447.41254894685	1.73661692940786
1449.32364269685	1.76057579652763
1451.23411144685	1.65259137740452
1453.14426769685	1.52117446854984
1455.05411144685	1.32260632555904
1456.96333019685	1.31868866499767
1458.87223644684	1.09804229271089
1460.77911144685	0.980725985447634
1462.68723644685	0.82671121780453
1464.59473644685	0.682792002863835
1466.50208019685	0.410463934661578
1468.40879894685	0.304843975034032
1470.31348644685	0.0694004343261838
1472.21958019684	-0.0451703693965158
1474.12504894684	-0.183749207673628
1476.03020519685	-0.186085236005084
1477.93317394684	-0.336744497717859
1479.83754894685	-0.373415799648456
1481.74129894685	-0.461629948843637
1483.64317394684	-0.455893905698787
1485.54614269684	-0.541865502734652
1487.44879894685	-0.501496454058071
1489.34926769685	-0.496412893360457
1491.25114269684	-0.423203400559771
1493.15067394685	-0.378851588141544
1495.05161144685	-0.218501152829816
1496.95223644685	-0.114573447772159
1498.85067394685	0.21747528184099
1500.75036144684	0.544701912897608
1502.64786144684	0.997012183493325
1504.54676769685	1.46706789223606
1506.44348644685	2.19005986826164
1508.34161144685	2.74692004134917
1510.23739269685	3.43539430238687
1512.13473644685	4.01911434986022
1514.02973644685	4.53441112263314
1515.92442394685	4.77467858347379
1517.82036144684	4.92075638621861
1519.71426769685	4.72417453700692
1521.60926769685	4.37367100921514
1523.50239269685	3.82005533160003
1525.39489269684	3.17120752050357
1527.28879894685	2.35710195783517
1529.18051769685	1.71431857670572
1531.07192394684	1.07699689294148
1532.96458019684	0.548056908489656
1534.85504894684	0.147323124709175
1536.74520519685	0.00139521812644716
1538.63489269685	-0.177370280433877
1540.52583019685	-0.201898302226311
1542.41473644685	-0.19382985956392
1544.30317394685	-0.0173448061852923
1546.19114269684	0.254648260860392
1548.07879894684	0.870115647528934
1549.96770519685	1.19510783611088
1551.85442394685	1.29916837357234
1553.74083019684	1.20363749403589
1555.62692394685	0.984106632026339
1557.51239269684	0.426507367727595
1559.39754894685	0.238400975929949
1561.28223644684	0.190833959509121
1563.16661144685	0.278852694445106
1565.05051769685	0.385343677259613
1566.93567394685	0.58611290814207
1568.81879894685	0.598257732738062
1570.70145519685	0.840399130567278
1572.58379894684	0.986493525066294
1574.46551769684	1.21097240628944
1576.34708019685	1.35098218650907
1578.22629894684	1.65676432344384
1580.10692394685	1.75495024372742
1581.98723644685	1.93514647770249
1583.86692394685	1.87460445651939
1585.74645519685	1.91878071768522
1587.62536144684	1.80693164943537
1589.50395519685	1.79665879288123
1591.38208019684	1.64385858447329
1593.25989269685	1.67942756195353
1595.13551769685	1.67281633591767
1597.01239269685	1.84585791989403
1598.88895519685	1.81253316295826
1600.76504894685	1.95181847378493
1602.64067394684	1.96606533761647
1604.51442394685	1.99514917756471
1606.38926769685	1.88946865742867
1608.26364269685	1.97682417822128
1610.13770519684	1.96734238164649
1612.00973644685	1.98160807888362
1613.88301769684	1.93877095771671
1615.75583019685	1.88251591179483
1617.62661144685	1.79868259124709
1619.49864269685	1.78056130968989
1621.37020519685	1.68859664685891
1623.23973644685	1.65375795242781
1625.11051769685	1.64653619053664
1626.97926769685	1.67744323858255
1628.84926769685	1.58327050826318
1630.71879894684	1.63721202724747
1632.58629894684	1.60222661793964
1634.45504894685	1.65010638411434
1636.32176769685	1.60397207616293
1638.18973644685	1.66542627327757
1640.05567394685	1.65635925546852
1641.92270519685	1.78008876096558
1643.78786144685	1.76139523144457
1645.65254894684	1.85120804849046
1647.51833019684	1.88364238900695
1649.38223644685	2.01397802225245
1651.24739269685	2.01715392838088
1653.11036144684	2.13980325060001
1654.97301769684	2.15295208716188
1656.83692394685	2.24407629197503
1658.69879894684	2.20364362203935
1660.56176769685	2.21982429368921
1662.42286144684	2.07540641636942
1664.28348644685	2.05741050566323
1666.14364269684	1.9220781255724
1668.00504894685	1.8056014097817
1669.86442394684	1.64271646286295
1671.72348644684	1.57301531437639
1673.58208019684	1.40996403137007
1675.44192394684	1.33365537251572
1677.29973644685	1.22789428256269
1679.15708019684	1.14609782055214
1681.01411144685	1.06333317389917
1682.87067394685	0.997336350405675
1684.72676769685	0.845918936369657
1686.58426769685	0.816830323916236
1688.43958019685	0.70524234352041
1690.29458019685	0.632774256713105
1692.14911144685	0.549692008300411
1694.00317394684	0.480237195385826
1695.85692394685	0.309397144747322
1697.71036144685	0.282323505124538
1699.56333019685	0.133682168385832
1701.41583019685	0.0844747402846906
1703.26801769685	0.0221286207102764
1705.11973644685	0.0147296600129891
1706.97114269684	-0.125374704548079
1708.82208019685	-0.132608650923572
1710.67254894684	-0.315950562963025
1712.52270519685	-0.398372946548704
1714.37239269685	-0.546220023451582
1716.22176769685	-0.605194260814841
1718.07067394685	-0.74542991025163
1719.91754894684	-0.761524803636888
1721.76583019684	-0.858296647203133
1723.61348644685	-0.796060929639737
1725.46083019685	-0.816344073249581
1727.30770519684	-0.692310407177388
1729.15270519685	-0.576462621779626
1730.99879894684	-0.358014537806554
1732.84458019684	-0.226758620451676
1734.68989269685	-0.0267392635186923
1736.53317394685	0.05439406382078
1738.37770519685	0.249121173456103
1740.22192394684	0.276922847467375
1742.06567394685	0.350274624871815
1743.90739269684	0.349346269850514
1745.75020519685	0.394173014556117
1747.59286144684	0.3305272793271
1749.43333019684	0.415589611685249
1751.27504894685	0.364818915231552
1753.11473644685	0.484465449090294
1754.95583019685	0.498729069968675
1756.79629894684	0.513969889822675
1758.63489269685	0.466628706132354
1760.47458019685	0.552277687384333
1762.31239269684	0.472997666076992
1764.15129894685	0.567721611018897
1765.98817394685	0.580363121209615
1767.82645519685	0.639305284367651
1769.66254894685	0.5916915396798
1771.49989269684	0.694955863205848
1773.33536144685	0.618180201476463
1775.17020519685	0.701867998932187
1777.00645519685	0.632906244760846
1778.84067394684	0.692772453445116
1780.67598644685	0.63357988444406
1782.50942394685	0.690964836389327
1784.34239269685	0.628458305650327
1786.17661144684	0.710615476719198
1788.00879894684	0.649038009927153
1789.84051769684	0.660084180683555
1791.67364269685	0.590946703461924
1793.50458019685	0.605082293109263
1795.33520519684	0.509693455727017
1797.16536144685	0.503002638915717
1798.99692394684	0.44097121525752
