# Supplementary material for: Intraoperative rapid assessment of the deep muscle surgical margin of tongue squamous cell carcinoma via Raman spectroscopy
Source: Front Bioeng Biotechnol. 2024 Oct 8;12:1480279. doi: 10.3389/fbioe.2024.1480279 (PMC11493737; doi:10.3389/fbioe.2024.1480279)
Supplement: Supplementary file 4 [file DataSheet2.ZIP › Pathological grading corresponding to Raman spectroscopic data/Results of pathological grading/MDSCC/8-2-2_Raman.txt]

process from Raman raw data on 2022/8/8 10:40:37
601.541728634347	0.464156826161968
603.653017696848	0.315612929483024
605.76571300935	0.241450114033114
607.876025509344	0.130841772869474
609.985830196845	0.188858767130313
612.095166134346	0.0611798814504141
614.203994259347	0.182086089614074
616.314228634346	0.184083023195541
618.422119259347	0.331046613391749
620.529502071848	0.33666499322689
622.636377071845	0.333688086048653
624.742783321846	0.233544693241839
626.848681759348	0.298745874055697
628.954111446845	0.229680435271234
631.060908321848	0.200214373667905
633.165361446845	0.147486406309696
635.269345821845	0.199421675556181
637.372783321851	0.0948324764914332
639.475791134348	-0.00804469529916219
641.578291134349	-0.119357522292916
643.680283321846	-0.141385997172563
645.781806759347	-0.32810129246846
647.882861446848	-0.380203401645275
649.983408321845	-0.500031110213627
652.083486446845	-0.467345583307036
654.183056759346	-0.540245578421548
656.282158321847	-0.481642255861658
658.380752071844	-0.50161434517571
660.478877071844	-0.428453001921611
662.576533321844	-0.492748162234307
664.673642696845	-0.421927273608873
666.770361446845	-0.447885205422722
668.864658321847	-0.399966807733051
670.960361446843	-0.404824364736868
673.05559582185	-0.346487961388959
675.150283321847	-0.435034946899236
677.244502071844	-0.375327716288325
679.338330196846	-0.417748702993549
681.431611446846	-0.324752658945982
683.522470821845	-0.341627367300816
685.614814571843	-0.238851631427963
687.706611446847	-0.282568350455676
689.798017696849	-0.213092561056698
691.888877071844	-0.225728859605795
693.977392696845	-0.0836362411837968
696.067236446848	-0.0491684402629744
698.156689571846	-0.0249774037910413
700.243720821847	-0.040193340512559
702.332158321846	0.0375030609146734
704.420127071848	-0.00945399133377123
706.507627071849	0.0504257331968745
708.592783321848	0.141317847592916
710.679345821845	0.321692125641846
712.765361446844	0.299346665166155
714.849033321847	0.349025210780724
716.934111446848	0.268315894174947
719.016845821847	0.309871683319528
721.100986446847	0.230569616423907
723.184658321847	0.231996469661624
725.265908321846	0.221372950783149
727.348642696845	0.299098838269941
729.428955196847	0.282935550861964
731.510673946843	0.372524581026227
733.590048946844	0.428302823585398
735.670830196843	0.633443497800613
737.749267696847	0.877414617306158
739.829033321847	1.28439121001264
741.906533321846	1.55012662463287
743.985361446848	1.84841771066479
746.061923946847	1.8027388865226
748.139814571845	1.74643596244246
750.215361446848	1.44873737888688
752.292236446843	1.25986497724622
754.366845821845	0.989825310056148
756.440986446847	0.900940844431119
758.516533321843	0.689270006213121
760.589658321845	0.611049942305442
762.664189571846	0.436043840266649
764.736455196849	0.370233908833256
766.808173946843	0.30037438584057
768.881298946846	0.33849934861226
770.952080196847	0.25638569511392
773.022392696847	0.301030811233488
775.092236446842	0.29499517240356
777.163486446847	0.312944822663013
779.232314571844	0.214411971401915
781.300752071846	0.290386732953095
783.368720821843	0.194582712814992
785.438017696848	0.157578050840016
787.504970821843	0.0634709073626993
789.571533321847	0.185223389965728
791.637548946848	0.0125723574352605
793.704970821847	0.00805859984325252
795.770048946844	-0.0326744218203601
797.834658321844	-0.00570247798171408
799.898798946848	-0.122255008699057
801.962470821847	0.0245985529047346
804.025673946846	0.0317687806244464
806.088408321844	0.110116255156555
808.150673946846	0.134881564082264
810.214267696847	0.229139862431452
812.275595821844	0.233182377219549
814.336455196844	0.295664530706631
816.396767696846	0.274160250794836
818.456689571845	0.376633544315467
820.516142696844	0.374838341788433
822.575048946845	0.431208624264229
824.633564571846	0.41289835323704
826.691533321846	0.469644879831577
828.749033321848	0.395305513778055
830.806142696849	0.403777528060459
832.862705196847	0.362738359082925
834.918877071847	0.460261893231689
836.974502071844	0.459245623478353
839.027861446848	0.591325781451559
841.082548946848	0.706525423654369
843.136767696844	0.969253947728163
845.190517696847	1.05178206228604
847.243877071847	1.22095700744919
849.296689571845	1.27536644444641
851.349033321847	1.33261763715069
853.400908321848	1.21168132036124
855.450517696845	1.16917913712638
857.501455196845	1.06596027424737
859.551923946849	0.953136144687392
861.602002071846	0.859173960145171
863.649658321843	0.832917003007765
865.698798946843	0.744558333782095
867.747392696845	0.778971038257964
869.795517696846	0.749732343332937
871.841377071847	0.743195867230753
873.888564571844	0.610766996032169
875.935361446845	0.625595500396798
877.981611446849	0.47563942534299
880.025595821848	0.455409750770315
882.07090832185	0.295379990026731
884.115752071848	0.282074510945648
886.158408321844	0.195744955078624
888.202314571849	0.207590779768339
890.243955196845	0.0679583588787125
892.287002071847	0.18565518927582
894.329502071847	0.145554240246838
896.369736446846	0.0323683251245654
898.411377071847	-0.161166462137089
900.450673946845	-0.1484702785053
902.491377071845	-0.36575168190754
904.529736446846	-0.431859859037502
906.569502071849	-0.436504310830884
908.607002071847	-0.319977042470384
910.645752071847	-0.266777143173158
912.682314571848	-0.171667028121504
914.720205196849	-0.15103668862983
916.755830196846	-0.0146400504029316
918.792783321849	0.0128482255551035
920.827470821849	0.04995512133425
922.861689571848	0.0399436720587971
924.89723644685	0.130716030462963
926.930517696845	0.157600529083567
928.965205196844	0.292276435689189
930.997548946845	0.293740726060264
933.029423946846	0.515171485806036
935.062705196844	0.55254589507868
937.093720821846	0.639958396614503
939.124189571845	0.650654234954658
941.156064571845	0.786516024334986
943.185673946846	0.701529549539458
945.214814571846	0.779105496107292
947.243486446845	0.793054879246142
949.273486446844	0.813417329790411
951.301220821846	0.757826443915064
953.328564571846	0.887558083745404
955.355361446847	0.884781261895654
957.383564571843	0.889636801086283
959.409423946847	0.915238011272493
961.434892696845	0.999925898596558
963.459892696847	0.908285533943172
965.484423946844	0.969307983891326
967.508486446844	0.952764320637755
969.533877071844	0.90566216115397
971.557080196846	0.797785235832123
973.579736446845	0.860489511891188
975.602002071846	0.719827930540731
977.623720821848	0.761459762757283
979.645048946848	0.746837925937228
981.665908321847	0.880277621099367
983.686298946846	0.89993996496392
985.706220821845	1.13743607973382
987.725752071845	1.21001295177427
989.744736446846	1.5273699883715
991.763330196845	1.87384003710983
993.781377071846	2.57046254991991
995.799033321848	3.22716035159235
997.816220821845	3.84754875518888
999.833017696848	3.97439472961611
1001.84926769685	3.802867815067
1003.86512707184	3.13946079166763
1005.88043957185	2.44010324309608
1007.89536144684	1.65338792749262
1009.90801769685	1.11412757473815
1011.92200207184	0.706638890842981
1013.93551769685	0.478420223738084
1015.94864269685	0.123418520515543
1017.96129894685	-0.00804077061351904
1019.97340832184	-0.151422164672539
1021.98333019684	-0.16681455534868
1023.99465832184	-0.291203409822884
1026.00543957185	-0.270940688759168
1028.01575207185	-0.340339437142177
1030.02387707185	-0.307623597720834
1032.03333019685	-0.452705712900723
1034.04231457185	-0.525325579869445
1036.05083019684	-0.572901943696166
1038.05715832185	-0.576768068021039
1040.06473644685	-0.686243478246354
1042.07192394685	-0.681155945548511
1044.07684582184	-0.729259533319009
1046.08309582185	-0.798923437638848
1048.08895519684	-0.936960595283267
1050.09254894685	-0.92250453684025
1052.09739269685	-1.05066104727084
1054.10004894685	-1.05453580501313
1056.10411144685	-1.09319964872552
1058.10762707185	-1.07697148596444
1060.10895519685	-1.17288719585267
1062.11161144685	-1.05640413836599
1064.11200207184	-1.05930759038003
1066.11372082185	-0.983449936627181
1068.11325207184	-0.973580264036116
1070.11403332184	-0.791212684550231
1072.11270519684	-0.81989456942884
1074.11262707185	-0.688066160857744
1076.11028332185	-0.624895308761637
1078.10934582185	-0.314350683089884
1080.10614269685	-0.152750608340682
1082.10247082185	-0.00846656866411877
1084.10012707185	-0.0135606301649318
1086.09559582185	-0.0314091916760617
1088.09239269685	-0.261763396843065
1090.08692394685	-0.419184556247842
1092.08106457184	-0.482779382778205
1094.07645519685	-0.399701588085605
1096.06965832185	-0.442260673628397
1098.06239269684	-0.344114718487901
1100.05653332185	-0.279671413737191
1102.04833019685	-0.0935812877661704
1104.03973644684	-0.106026438568591
1106.03075207185	0.0209845387802261
1108.02301769685	0.0385071087285098
1110.01309582184	0.0857636076046617
1112.00270519685	0.0511850821677058
1113.99184582185	0.220092973089407
1115.98231457185	0.460743132776145
1117.97059582184	0.82248347582015
1119.95840832185	1.1914145748795
1121.94583019684	1.54568328176771
1123.93278332184	1.6893056563666
1125.91926769685	1.71240316661837
1127.90708019684	1.53452096520169
1129.89262707185	1.29447305166613
1131.87778332184	1.07186007280706
1133.86247082184	1.03619813701994
1135.84668957184	1.05928873449116
1137.83051769685	1.31400871237827
1139.81387707185	1.67860420741923
1141.79684582185	2.29358206612164
1143.77926769685	3.12338310542773
1145.76129894685	4.29934951900779
1147.74286144684	5.586147480351
1149.72403332184	6.91853383502198
1151.70473644685	7.70224477454857
1153.68497082185	7.76885182850262
1155.66473644685	7.06775653070477
1157.64411144684	5.92216572649343
1159.62301769685	4.4841856424469
1161.60145519684	3.31546782523691
1163.57778332185	2.46802263442277
1165.55536144684	2.08258938315763
1167.53247082185	1.72008305465792
1169.50918957185	1.46150049538028
1171.48543957184	1.12365798240623
1173.46122082185	0.906847087737731
1175.43661144685	0.557054659021901
1177.40973644685	0.411245836957875
1179.38418957185	0.252094610402622
1181.35825207185	0.287586583509238
1183.33184582185	0.248458081236151
1185.30325207185	0.313335117250148
1187.27598644685	0.308125783296276
1189.24825207184	0.406230768684395
1191.22004894685	0.285921682530017
1193.18965832185	0.220164842602941
1195.16059582185	0.097287762819775
1197.13114269685	0.0820466898172469
1199.09942394685	-0.0269723171629437
1201.06903332184	0.0589130894517211
1203.03645519685	0.101559182107366
1205.00520519685	0.143032815732681
1206.97356457184	0.0952405936222931
1208.93965832184	0.106008931743673
1210.90708019685	-0.012810453406388
1212.87223644684	-0.0247458590437191
1214.83879894685	-0.0702205908214353
1216.80489269684	-0.0115481464166578
1218.76879894685	0.0297586253963402
1220.73403332185	0.19177567353475
1222.69708019685	0.243170483246502
1224.66137707184	0.396703607501991
1226.62356457185	0.44893313810789
1228.58528332185	0.670599968795358
1230.54833019685	0.685955209577202
1232.50911144685	0.866441651321821
1234.47129894684	0.973694986358566
1236.43122082184	1.22265299429569
1238.39254894684	1.22763120416036
1240.35161144684	1.41358756814395
1242.31028332185	1.47928827532155
1244.27020519684	1.60521382468247
1246.22801769685	1.57574312903967
1248.18536144685	1.62082673064728
1250.14395519685	1.57746023587225
1252.10043957185	1.60880274717979
1254.05645519685	1.60949472858272
1256.01208019685	1.61099308516111
1257.96895519685	1.64033816502035
1259.92372082184	1.81855928231437
1261.87793957184	1.82531164639173
1263.83184582185	1.9167125148212
1265.78700207185	1.87447700990174
1267.73997082184	1.89412944160472
1269.69247082185	1.75834529768414
1271.64458019685	1.79911150582888
1273.59629894685	1.64058982875383
1275.54754894684	1.68630686677886
1277.49833019685	1.6689143912495
1279.45043957185	1.68994298846209
1281.40036144685	1.58709197531627
1283.34989269685	1.61931195002083
1285.29895519685	1.57625953222202
1287.24754894685	1.62016651065019
1289.19575207184	1.63882984300716
1291.14356457184	1.73976132530203
1293.09083019684	1.86602242514326
1295.03778332185	2.04189044327651
1296.98426769685	2.10937685409729
1298.93028332185	2.30050346691849
1300.87583019684	2.36253209433326
1302.82106457185	2.55223488922593
1304.76575207185	2.49892816728774
1306.71004894685	2.51593408897355
1308.65395519685	2.41455448264773
1310.59739269684	2.39432600855577
1312.53864269685	2.13284669815855
1314.48129894685	2.15696631377452
1316.42333019685	1.99624222214518
1318.36504894685	1.95449696351019
1320.30629894685	1.84587203596644
1322.24723644684	1.89979964629259
1324.18583019685	1.84869696589243
1326.12583019684	1.99868447112382
1328.06536144685	2.03311972690972
1330.00458019684	2.22799496544852
1331.94145519685	2.32711720226558
1333.87973644684	2.54432723410443
1335.81770519685	2.58823286980919
1337.75504894684	2.70585522529737
1339.69020519685	2.55392227227776
1341.62676769685	2.36544480485045
1343.56301769685	2.02673048186531
1345.49692394684	1.87176596929103
1347.43223644684	1.553232765226
1349.36692394685	1.48734757368882
1351.29973644684	1.38062893714269
1353.23364269684	1.43253664277941
1355.16551769685	1.25125419062221
1357.09864269684	1.2555324227277
1359.02958019685	1.22594376933705
1360.96176769684	1.27536973841168
1362.89364269684	1.1622479275473
1364.82333019684	1.24222478753816
1366.75426769685	1.2390822255735
1368.68301769685	1.19747203652622
1370.61317394685	1.09968688720738
1372.54114269685	1.086037830793
1374.46864269684	0.853441962961142
1376.39754894685	0.72177718141711
1378.32426769684	0.538614075424135
1380.25223644685	0.453785605246054
1382.17801769685	0.342362529309014
1384.10348644685	0.433622866841375
1386.03020519684	0.433583938278844
1387.95473644685	0.507996004761964
1389.88051769685	0.513352884171127
1391.80426769685	0.574685047810902
1393.72754894684	0.565169884966394
1395.65036144684	0.50763935448353
1397.57458019684	0.384752451233027
1399.49661144685	0.323067776439984
1401.41817394684	0.166483646912383
1403.34098644684	0.00790878403677198
1405.26176769685	-0.122717614193476
1407.18208019684	-0.159027528230524
1409.10192394684	-0.240368979802668
1411.02145519685	-0.173559335097536
1412.94223644685	-0.14892994836049
1414.86083019685	-0.059963308626692
1416.77895519685	-0.00698024431622457
1418.69676769685	0.119871930979002
1420.61411144684	0.11335453834036
1422.53098644684	0.27510957491674
1424.44754894685	0.368899768327026
1426.36364269685	0.526886415540702
1428.27926769685	0.567161521701877
1430.19442394684	0.811577094430248
1432.11098644685	0.963284438263628
1434.02536144685	1.27152790823865
1435.93926769685	1.44649790888511
1437.85286144685	1.73055726937878
1439.76598644685	1.86826722395074
1441.67692394684	2.02712059332393
1443.58926769684	2.03172851552759
1445.50114269685	2.10528313303368
1447.41254894685	1.99104647675696
1449.32364269685	1.93924146930195
1451.23411144685	1.87346838125166
1453.14426769685	1.7151810431948
1455.05411144685	1.48537153732036
1456.96333019685	1.37397005948378
1458.87223644684	1.04397053102352
1460.77911144685	0.752204332997991
1462.68723644685	0.489143830564444
1464.59473644685	0.282089523172885
1466.50208019685	-0.0413035241296029
1468.40879894685	-0.217526262954095
1470.31348644685	-0.4746261173633
1472.21958019684	-0.616348077385595
1474.12504894684	-0.783783557726792
1476.03020519685	-0.804528346498643
1477.93317394684	-0.946233669754861
1479.83754894685	-1.02487204241254
1481.74129894685	-1.16053568501903
1483.64317394684	-1.20003186064702
1485.54614269684	-1.30604656062914
1487.44879894685	-1.22688795523629
1489.34926769685	-1.19347845598287
1491.25114269684	-1.07818826945336
1493.15067394685	-1.04395461197367
1495.05161144685	-0.824495675977857
1496.95223644685	-0.660192840217348
1498.85067394685	-0.245979563586701
1500.75036144684	0.148554665701113
1502.64786144684	0.744253127970552
1504.54676769685	1.37773849744852
1506.44348644685	2.20201192972525
1508.34161144685	3.00975695984539
1510.23739269685	3.94041247158705
1512.13473644685	4.71018568394368
1514.02973644685	5.40729317228022
1515.92442394685	5.81076547078976
1517.82036144684	5.93650966249297
1519.71426769685	5.69190678486984
1521.60926769685	5.31292898343969
1523.50239269685	4.5943095003438
1525.39489269684	3.73969248515249
1527.28879894685	2.75688071264577
1529.18051769685	1.94044992916432
1531.07192394684	1.14386119553421
1532.96458019684	0.582213273912885
1534.85504894684	0.137812076694985
1536.74520519685	-0.0771805714617244
1538.63489269685	-0.265384193244728
1540.52583019685	-0.356867464038032
1542.41473644685	-0.373724610607439
1544.30317394685	-0.183176269736578
1546.19114269684	0.193709700754425
1548.07879894684	0.860677279608694
1549.96770519685	1.24078726031144
1551.85442394685	1.36093117395893
1553.74083019684	1.35545325762834
1555.62692394685	1.17148573380956
1557.51239269684	0.681626923815173
1559.39754894685	0.520432863871321
1561.28223644684	0.534563783678209
1563.16661144685	0.670553867501553
1565.05051769685	0.760183301168269
1566.93567394685	1.00554706285439
1568.81879894685	1.18013406237327
1570.70145519685	1.54131695988258
1572.58379894684	1.83289007410153
1574.46551769684	2.28628130218101
1576.34708019685	2.69076934255887
1578.22629894684	3.21712534911094
1580.10692394685	3.54975462917525
1581.98723644685	3.82647522973772
1583.86692394685	3.87984479869246
1585.74645519685	3.81074243574807
1587.62536144684	3.59016340708448
1589.50395519685	3.42321459046914
1591.38208019684	3.22377584075329
1593.25989269685	3.16206178836717
1595.13551769685	3.14369507699303
1597.01239269685	3.3080219138111
1598.88895519685	3.26977016215869
1600.76504894685	3.28680954909947
1602.64067394684	3.25103227233728
1604.51442394685	3.29376703510337
1606.38926769685	3.14632540942944
1608.26364269685	3.22926377841659
1610.13770519684	3.28495704416872
1612.00973644685	3.3322974990067
1613.88301769684	3.22505435935511
1615.75583019685	3.20596015758377
1617.62661144685	3.06263893372571
1619.49864269685	2.99928178668779
1621.37020519685	2.79936027387714
1623.23973644685	2.76823752534636
1625.11051769685	2.64335656028655
1626.97926769685	2.6674682356317
1628.84926769685	2.60866687186945
1630.71879894684	2.73556235746196
1632.58629894684	2.74046626556768
1634.45504894685	2.82531490036621
1636.32176769685	2.68463583133342
1638.18973644685	2.66510670636154
1640.05567394685	2.54692375028887
1641.92270519685	2.44900274518284
1643.78786144685	2.31820497439077
1645.65254894684	2.33288141148228
1647.51833019684	2.2058975458155
1649.38223644685	2.23415278395299
1651.24739269685	2.2818263181
1653.11036144684	2.32890610440876
1654.97301769684	2.31171479406896
1656.83692394685	2.39632968337963
1658.69879894684	2.32058001597954
1660.56176769685	2.26119829543802
1662.42286144684	2.15516941227799
1664.28348644685	2.15535738183496
1666.14364269684	2.01802444826905
1668.00504894685	1.89399362451189
1669.86442394684	1.69831975737986
1671.72348644684	1.56094557862366
1673.58208019684	1.39177963197318
1675.44192394684	1.2576365251785
1677.29973644685	1.11057808697393
1679.15708019684	1.05330471307599
1681.01411144685	0.934612619492611
1682.87067394685	0.805740175508447
1684.72676769685	0.68924963871973
1686.58426769685	0.646702150690146
1688.43958019685	0.463426771369257
1690.29458019685	0.375404306545363
1692.14911144685	0.291252945590657
1694.00317394684	0.200584952476333
1695.85692394685	-0.000923142670217203
1697.71036144685	-0.05038895705286
1699.56333019685	-0.185034448907061
1701.41583019685	-0.24751734907403
1703.26801769685	-0.327110965199211
1705.11973644685	-0.302517368861174
1706.97114269684	-0.327299785366733
1708.82208019685	-0.353810362753279
1710.67254894684	-0.457026825896037
1712.52270519685	-0.514872275380924
1714.37239269685	-0.647178975916688
1716.22176769685	-0.697409943699085
1718.07067394685	-0.737377522120198
1719.91754894684	-0.739227311687159
1721.76583019684	-0.809112025511297
1723.61348644685	-0.702641210962781
1725.46083019685	-0.687322881888292
1727.30770519684	-0.556199582591148
1729.15270519685	-0.504554016986958
1730.99879894684	-0.279249260862628
1732.84458019684	-0.108657504079019
1734.68989269685	0.0412285445562475
1736.53317394685	0.126119461501503
1738.37770519685	0.379675745588429
1740.22192394684	0.472338541165414
1742.06567394685	0.465434971311083
1743.90739269684	0.540483856765491
1745.75020519685	0.654973997016327
1747.59286144684	0.573465531189413
1749.43333019684	0.659049764001907
1751.27504894685	0.749079095955153
1753.11473644685	0.851280299486007
1754.95583019685	0.816947902033633
1756.79629894684	0.939912219625739
1758.63489269685	0.939059738005369
1760.47458019685	1.00777087922944
1762.31239269684	1.00029908483174
1764.15129894685	1.11724653883914
1765.98817394685	1.09137902120631
1767.82645519685	1.18722818407048
1769.66254894685	1.18287024143893
1771.49989269684	1.24497878258205
1773.33536144685	1.22931595938934
1775.17020519685	1.37191186212425
1777.00645519685	1.27300902911105
1778.84067394684	1.35727442208088
1780.67598644685	1.32325449599296
1782.50942394685	1.37263277499534
1784.34239269685	1.3031976512666
1786.17661144684	1.42894213940713
1788.00879894684	1.36403416394296
1789.84051769684	1.41121981956627
1791.67364269685	1.40076034569086
1793.50458019685	1.52207743184096
1795.33520519684	1.45979186920403
1797.16536144685	1.49533689559638
1798.99692394684	1.48908701796762
