# Supplementary material for: Intraoperative rapid assessment of the deep muscle surgical margin of tongue squamous cell carcinoma via Raman spectroscopy
Source: Front Bioeng Biotechnol. 2024 Oct 8;12:1480279. doi: 10.3389/fbioe.2024.1480279 (PMC11493737; doi:10.3389/fbioe.2024.1480279)
Supplement: Supplementary file 4 [file DataSheet2.ZIP › Pathological grading corresponding to Raman spectroscopic data/Results of pathological grading/MDSCC/8-2-3_Raman.txt]

process from Raman raw data on 2022/8/8 10:40:38
601.541728634347	0.410330861063443
603.653017696848	0.311137005891482
605.76571300935	0.251496199619424
607.876025509344	0.179807591006664
609.985830196845	0.272107458095377
612.095166134346	0.321452484838431
614.203994259347	0.465942267715548
616.314228634346	0.481003677904113
618.422119259347	0.589994468740599
620.529502071848	0.582564531954915
622.636377071845	0.568312068978571
624.742783321846	0.472533832010214
626.848681759348	0.529769507370702
628.954111446845	0.530835869522946
631.060908321848	0.51449214981119
633.165361446845	0.466356015529186
635.269345821845	0.527305353047041
637.372783321851	0.464851398460809
639.475791134348	0.336098033512656
641.578291134349	0.17685652224921
643.680283321846	0.120035196479819
645.781806759347	-0.110299082626995
647.882861446848	-0.234807964279895
649.983408321845	-0.305961596792059
652.083486446845	-0.25838308748547
654.183056759346	-0.383072554516275
656.282158321847	-0.310633084451695
658.380752071844	-0.297874765268745
660.478877071844	-0.279710663006114
662.576533321844	-0.336872338217603
664.673642696845	-0.259808328306377
666.770361446845	-0.292106184916207
668.864658321847	-0.245458901974985
670.960361446843	-0.275955879821197
673.05559582185	-0.188876238383529
675.150283321847	-0.207858426402538
677.244502071844	-0.0916469431147675
679.338330196846	-0.161326296970032
681.431611446846	-0.0710218463573256
683.522470821845	-0.103851597741027
685.614814571843	-0.0719397775323216
687.706611446847	-0.158718394904639
689.798017696849	-0.0440549838372419
691.888877071844	-0.0185047851268223
693.977392696845	0.0360418595795124
696.067236446848	0.0810386165796899
698.156689571846	0.0403819169076201
700.243720821847	-0.0618088517369699
702.332158321846	-0.092617029026087
704.420127071848	-0.128969540630465
706.507627071849	-0.0489276885689947
708.592783321848	0.0520123602614433
710.679345821845	0.241139232269944
712.765361446844	0.266699777804916
714.849033321847	0.354135191245035
716.934111446848	0.252983227799405
719.016845821847	0.326213970663588
721.100986446847	0.191404582246605
723.184658321847	0.149239588626614
725.265908321846	0.054587337683131
727.348642696845	0.0547777281602748
729.428955196847	0.00688884283104585
731.510673946843	0.151123139595256
733.590048946844	0.296082998633608
735.670830196843	0.546853434513139
737.749267696847	0.909647503580146
739.829033321847	1.34531281580945
741.906533321846	1.74157666068706
743.985361446848	2.05428924196823
746.061923946847	2.08978851440452
748.139814571845	1.93274405871421
750.215361446848	1.60840776747443
752.292236446843	1.23860534008926
754.366845821845	0.852236085597895
756.440986446847	0.668843900535137
758.516533321843	0.480758731706686
760.589658321845	0.404170804669008
762.664189571846	0.252417576493684
764.736455196849	0.24395338519426
766.808173946843	0.134964670626061
768.881298946846	0.21991723542186
770.952080196847	0.138549841249386
773.022392696847	0.244861802009837
775.092236446842	0.239642202691073
777.163486446847	0.364819468587882
779.232314571844	0.283497232953749
781.300752071846	0.32759739715209
783.368720821843	0.20377245211435
785.438017696848	0.184543515144156
787.504970821843	0.0719490046407145
789.571533321847	0.0850834472555562
791.637548946848	-0.0852071747856371
793.704970821847	-0.0970392508380087
795.770048946844	-0.193449428051196
797.834658321844	-0.197500482832282
799.898798946848	-0.312193197235672
801.962470821847	-0.171858342395922
804.025673946846	-0.153016678551893
806.088408321844	-0.0636589550676092
808.150673946846	-0.104855910456479
810.214267696847	0.0450014869882125
812.275595821844	0.0516628120661551
814.336455196844	0.114867306915926
816.396767696846	0.137757789751191
818.456689571845	0.301846557238349
820.516142696844	0.303146440743035
822.575048946845	0.40498031570462
824.633564571846	0.407480460797103
826.691533321846	0.452843319868862
828.749033321848	0.395054723151418
830.806142696849	0.37594047764469
832.862705196847	0.295037109755015
834.918877071847	0.363296866587774
836.974502071844	0.374446329748139
839.027861446848	0.489984294235512
841.082548946848	0.668944481979111
843.136767696844	1.00419909199979
845.190517696847	1.10768757732677
847.243877071847	1.28959576003885
849.296689571845	1.37497038801223
851.349033321847	1.39174731280869
853.400908321848	1.16551602901845
855.450517696845	1.16758059922029
857.501455196845	1.02506162617553
859.551923946849	0.875502990736351
861.602002071846	0.783270525751817
863.649658321843	0.810220257865865
865.698798946843	0.68954637500542
867.747392696845	0.741734746548218
869.795517696846	0.774781237311544
871.841377071847	0.803511627680848
873.888564571844	0.707953334011222
875.935361446845	0.753918185219703
877.981611446849	0.597743320468254
880.025595821848	0.535311632917228
882.07090832185	0.401318923133459
884.115752071848	0.38118165296828
886.158408321844	0.228483317332547
888.202314571849	0.263786108564631
890.243955196845	0.191221409121709
892.287002071847	0.17898914296569
894.329502071847	0.0652145320769364
896.369736446846	0.0590521535914945
898.411377071847	-0.112959328480628
900.450673946845	-0.111374855129498
902.491377071845	-0.257430462346122
904.529736446846	-0.208980188633149
906.569502071849	-0.290400934650307
908.607002071847	-0.158159745611187
910.645752071847	-0.153412654172797
912.682314571848	0.0504224480734763
914.720205196849	0.0828686863471546
916.755830196846	0.202706874628518
918.792783321849	0.244115391162239
920.827470821849	0.291025924755019
922.861689571848	0.212087484537875
924.89723644685	0.292538231322823
926.930517696845	0.397611169564271
928.965205196844	0.478958575535813
930.997548946845	0.506912333635313
933.029423946846	0.689616431955329
935.062705196844	0.706923968254614
937.093720821846	0.759514162669888
939.124189571845	0.77790843254806
941.156064571845	0.888515193884302
943.185673946846	0.870005020138564
945.214814571846	1.00303465671101
947.243486446845	0.989474051253382
949.273486446844	1.02560888433666
951.301220821846	1.0035874579244
953.328564571846	1.07676157023468
955.355361446847	1.05046943230872
957.383564571843	1.12604764743051
959.409423946847	1.09980455645479
961.434892696845	1.18554696064376
963.459892696847	1.14236901831075
965.484423946844	1.13951076014686
967.508486446844	1.11129222596472
969.533877071844	1.15187701283898
971.557080196846	1.02617366151665
973.579736446845	1.01611440166411
975.602002071846	0.878670893832464
977.623720821848	0.891661657640924
979.645048946848	0.862448333752013
981.665908321847	0.981615247247589
983.686298946846	1.03951251017833
985.706220821845	1.22947024353198
987.725752071845	1.25372429835522
989.744736446846	1.48582336168397
991.763330196845	1.78479901400499
993.781377071846	2.40779999798835
995.799033321848	3.13348787391126
997.816220821845	3.75286711376316
999.833017696848	3.83544356483321
1001.84926769685	3.70015608077878
1003.86512707184	3.09193618127452
1005.88043957185	2.34986277531161
1007.89536144684	1.55966736217613
1009.90801769685	1.15951533110567
1011.92200207184	0.760565518617
1013.93551769685	0.580928759386211
1015.94864269685	0.290670894751656
1017.96129894685	0.23506657833164
1019.97340832184	0.106840510049636
1021.98333019684	0.124166226295387
1023.99465832184	0.0595499845105678
1026.00543957185	0.0699328609019858
1028.01575207185	-0.0209792800630169
1030.02387707185	-0.00646763010811924
1032.03333019685	-0.11666314013442
1034.04231457185	-0.206842723650936
1036.05083019684	-0.273526042821288
1038.05715832185	-0.258213431943915
1040.06473644685	-0.3589929698459
1042.07192394685	-0.329789712910497
1044.07684582184	-0.413394297772015
1046.08309582185	-0.438315085563545
1048.08895519684	-0.529441986225265
1050.09254894685	-0.451004942137331
1052.09739269685	-0.593158993276688
1054.10004894685	-0.591272426678842
1056.10411144685	-0.591275726149149
1058.10762707185	-0.52935394340858
1060.10895519685	-0.655599664310699
1062.11161144685	-0.547759997460588
1064.11200207184	-0.565851913575045
1066.11372082185	-0.543817950279305
1068.11325207184	-0.589508869553981
1070.11403332184	-0.484588739874965
1072.11270519684	-0.513796797913841
1074.11262707185	-0.402613248008521
1076.11028332185	-0.381587145105243
1078.10934582185	-0.260838203274062
1080.10614269685	-0.263445280322287
1082.10247082185	-0.152375718292035
1084.10012707185	-0.16456768524381
1086.09559582185	-0.110838180085693
1088.09239269685	-0.191539546086915
1090.08692394685	-0.159303200857124
1092.08106457184	-0.186312250665708
1094.07645519685	-0.140856342544822
1096.06965832185	-0.178785164585577
1098.06239269684	-0.111062895485077
1100.05653332185	-0.135904087086402
1102.04833019685	-0.0682280525607553
1104.03973644684	-0.142023930384482
1106.03075207185	-0.166901127724685
1108.02301769685	-0.183630541380978
1110.01309582184	-0.115509068604013
1112.00270519685	-0.178282203671728
1113.99184582185	0.0327507035695476
1115.98231457185	0.240968340943624
1117.97059582184	0.618290236550365
1119.95840832185	0.923880153738679
1121.94583019684	1.32575387880814
1123.93278332184	1.45134697695042
1125.91926769685	1.50812014392147
1127.90708019684	1.32191091939163
1129.89262707185	1.07753614429677
1131.87778332184	0.788888633583838
1133.86247082184	0.722894033178108
1135.84668957184	0.680003076283185
1137.83051769685	0.823681540772867
1139.81387707185	1.07634512052832
1141.79684582185	1.53320959141979
1143.77926769685	2.14912566709882
1145.76129894685	3.00914415019977
1147.74286144684	3.94758079790662
1149.72403332184	4.97057138210212
1151.70473644685	5.60584169139628
1153.68497082185	5.67588252531328
1155.66473644685	5.213594690625
1157.64411144684	4.36343395537202
1159.62301769685	3.23481617039249
1161.60145519684	2.36689216418449
1163.57778332185	1.71521925043746
1165.55536144684	1.39878040719651
1167.53247082185	1.11467785445691
1169.50918957185	0.971757354854958
1171.48543957184	0.658304851213273
1173.46122082185	0.430531214976099
1175.43661144685	0.222942206238969
1177.40973644685	0.117091718388764
1179.38418957185	0.00605501463363112
1181.35825207185	0.0591455761826012
1183.33184582185	0.0695194361196627
1185.30325207185	0.0961109750079174
1187.27598644685	0.0861591848329226
1189.24825207184	0.129293439002794
1191.22004894685	0.067804672170837
1193.18965832185	0.0477079690865878
1195.16059582185	-0.00751903684741251
1197.13114269685	0.0249785621282399
1199.09942394685	-0.00839322966839973
1201.06903332184	0.0777770221552316
1203.03645519685	0.135494945610333
1205.00520519685	0.124376510137722
1206.97356457184	0.0576074905695805
1208.93965832184	0.123214817076104
1210.90708019685	-0.00969175403093914
1212.87223644684	-0.0343796308901574
1214.83879894685	-0.0511349870114941
1216.80489269684	0.0406093324480423
1218.76879894685	0.0516206140308668
1220.73403332185	0.230912247170494
1222.69708019685	0.359483220574788
1224.66137707184	0.512631600943251
1226.62356457185	0.62598642450746
1228.58528332185	0.797177481375996
1230.54833019685	0.828823327394048
1232.50911144685	0.923029900977696
1234.47129894684	1.0416577621836
1236.43122082184	1.22662882382542
1238.39254894684	1.24677301443887
1240.35161144684	1.42612290098731
1242.31028332185	1.47152123770738
1244.27020519684	1.60735626288346
1246.22801769685	1.55995002726115
1248.18536144685	1.63906094182192
1250.14395519685	1.62042147646758
1252.10043957185	1.75058455174653
1254.05645519685	1.7104281811815
1256.01208019685	1.72968810311036
1257.96895519685	1.72280164806165
1259.92372082184	1.84314287059439
1261.87793957184	1.81315469859993
1263.83184582185	1.81129201276426
1265.78700207185	1.77351707032312
1267.73997082184	1.80890048030355
1269.69247082185	1.69122379680584
1271.64458019685	1.69437275879309
1273.59629894685	1.61725855607693
1275.54754894684	1.64610785953329
1277.49833019685	1.57224188949976
1279.45043957185	1.52421568460446
1281.40036144685	1.4234972270097
1283.34989269685	1.46243168501201
1285.29895519685	1.40054578996831
1287.24754894685	1.46893079283902
1289.19575207184	1.4408224355665
1291.14356457184	1.5287719643886
1293.09083019684	1.58508168410054
1295.03778332185	1.78092629148293
1296.98426769685	1.84208810906452
1298.93028332185	2.0787184240784
1300.87583019684	2.09480852967278
1302.82106457185	2.301428618773
1304.76575207185	2.27906663977581
1306.71004894685	2.32724279236501
1308.65395519685	2.23772837792035
1310.59739269684	2.26376027764903
1312.53864269685	2.09634255220962
1314.48129894685	2.03968001442874
1316.42333019685	1.88236895078174
1318.36504894685	1.82712836286095
1320.30629894685	1.71891077018515
1322.24723644684	1.73864632437937
1324.18583019685	1.68317216418097
1326.12583019684	1.74756059548011
1328.06536144685	1.79522746806785
1330.00458019684	1.96217291951129
1331.94145519685	1.94790458982635
1333.87973644684	2.09995392206488
1335.81770519685	2.04130596426648
1337.75504894684	2.09076465154251
1339.69020519685	1.8697542923673
1341.62676769685	1.74151677807339
1343.56301769685	1.49270757003791
1345.49692394684	1.40316513075072
1347.43223644684	1.1024394927353
1349.36692394685	1.03432907173732
1351.29973644684	0.926726026136151
1353.23364269684	0.877976473992419
1355.16551769685	0.740478673883501
1357.09864269684	0.699655762940722
1359.02958019685	0.68559902932455
1360.96176769684	0.663819951580962
1362.89364269684	0.559933578499795
1364.82333019684	0.628058033362208
1366.75426769685	0.644454330669163
1368.68301769685	0.544004586386563
1370.61317394685	0.421878108978973
1372.54114269685	0.442518723237839
1374.46864269684	0.233332506685258
1376.39754894685	0.127663824120106
1378.32426769684	0.0746669705644933
1380.25223644685	0.0911919676211994
1382.17801769685	-0.0026580189750689
1384.10348644685	0.0939213033287274
1386.03020519684	0.0832068641786918
1387.95473644685	0.186022239374637
1389.88051769685	0.175286819816478
1391.80426769685	0.317912965406123
1393.72754894684	0.32410758770618
1395.65036144684	0.427942249316118
1397.57458019684	0.332390625033014
1399.49661144685	0.35319851830144
1401.41817394684	0.20516116096897
1403.34098644684	0.206573576159684
1405.26176769685	0.0197489121984802
1407.18208019684	0.0365337547310105
1409.10192394684	-0.00708029771283236
1411.02145519685	0.117716835504581
1412.94223644685	0.0423214819062991
1414.86083019685	0.237538803801073
1416.77895519685	0.361333668440835
1418.69676769685	0.509216161206382
1420.61411144684	0.481209441720267
1422.53098644684	0.718325143686712
1424.44754894685	0.825563357354667
1426.36364269685	0.943847268203768
1428.27926769685	1.06443852483994
1430.19442394684	1.38889878067383
1432.11098644685	1.57491097456662
1434.02536144685	1.81314261475399
1435.93926769685	2.10769823977174
1437.85286144685	2.38143795523371
1439.76598644685	2.54272500166732
1441.67692394684	2.77924834782965
1443.58926769684	2.81852355653353
1445.50114269685	2.82912115340648
1447.41254894685	2.70550283561386
1449.32364269685	2.61249872676288
1451.23411144685	2.39057368836652
1453.14426769685	2.29670627401711
1455.05411144685	1.97017819619487
1456.96333019685	1.90296433826171
1458.87223644684	1.62170326120801
1460.77911144685	1.42199411849646
1462.68723644685	1.1325753823341
1464.59473644685	0.99565779598646
1466.50208019685	0.58568834869331
1468.40879894685	0.426843544151097
1470.31348644685	0.138229402513474
1472.21958019684	-0.00148719461910218
1474.12504894684	-0.234313876408322
1476.03020519685	-0.260782045175063
1477.93317394684	-0.438390926258023
1479.83754894685	-0.563865170610768
1481.74129894685	-0.719122406306781
1483.64317394684	-0.774198206461108
1485.54614269684	-0.897280822944481
1487.44879894685	-0.859844222685098
1489.34926769685	-0.847587685615281
1491.25114269684	-0.776055682968661
1493.15067394685	-0.695808596671498
1495.05161144685	-0.49163238762074
1496.95223644685	-0.369217911345203
1498.85067394685	-0.0168345426167207
1500.75036144684	0.273995054912206
1502.64786144684	0.603707142976646
1504.54676769685	0.994117615114448
1506.44348644685	1.64798419178894
1508.34161144685	2.19601290214663
1510.23739269685	2.82823289205328
1512.13473644685	3.48729723788085
1514.02973644685	4.07091649305514
1515.92442394685	4.29687237892099
1517.82036144684	4.47339141409498
1519.71426769685	4.33160774791205
1521.60926769685	4.12193258796512
1523.50239269685	3.58627686703855
1525.39489269684	2.96109019919285
1527.28879894685	2.23375477308963
1529.18051769685	1.63232734925776
1531.07192394684	0.913921610861877
1532.96458019684	0.45728447646934
1534.85504894684	0.126190876315832
1536.74520519685	-0.0132553209897139
1538.63489269685	-0.156070711448564
1540.52583019685	-0.0924896325549582
1542.41473644685	-0.0580890846946716
1544.30317394685	0.157918022601677
1546.19114269684	0.514183610484963
1548.07879894684	1.25403815152995
1549.96770519685	1.58011913532525
1551.85442394685	1.69278037826749
1553.74083019684	1.56124640833599
1555.62692394685	1.30624918739093
1557.51239269684	0.78797351824727
1559.39754894685	0.570768506672266
1561.28223644684	0.614727531017763
1563.16661144685	0.856251152577642
1565.05051769685	0.946342743110819
1566.93567394685	1.12989909159236
1568.81879894685	1.31563123672078
1570.70145519685	1.57585727469217
1572.58379894684	1.76228782728583
1574.46551769684	2.15624759218818
1576.34708019685	2.45788451604884
1578.22629894684	2.82701923102567
1580.10692394685	3.06858174864632
1581.98723644685	3.24366879842233
1583.86692394685	3.17480500756403
1585.74645519685	3.15540847988953
1587.62536144684	2.95229512135151
1589.50395519685	2.88592437232106
1591.38208019684	2.7665895370879
1593.25989269685	2.78400138400485
1595.13551769685	2.78929683195781
1597.01239269685	3.02398053373662
1598.88895519685	2.95473704449174
1600.76504894685	3.02690963576867
1602.64067394684	2.97580034373175
1604.51442394685	2.92231185723767
1606.38926769685	2.77425364436996
1608.26364269685	2.80599969925052
1610.13770519684	2.82415092440948
1612.00973644685	2.91939190192087
1613.88301769684	2.92992073010072
1615.75583019685	2.92630209620859
1617.62661144685	2.77278904539648
1619.49864269685	2.80335047103111
1621.37020519685	2.61908066328829
1623.23973644685	2.51751228573536
1625.11051769685	2.35028506055068
1626.97926769685	2.43130318094779
1628.84926769685	2.25044694062356
1630.71879894684	2.39824992845485
1632.58629894684	2.44123413577756
1634.45504894685	2.62928074191936
1636.32176769685	2.61185250098617
1638.18973644685	2.70310120192281
1640.05567394685	2.62522899641007
1641.92270519685	2.71605921473844
1643.78786144685	2.67070154270036
1645.65254894684	2.70397970832641
1647.51833019684	2.71962712519675
1649.38223644685	2.89615261497326
1651.24739269685	2.94244110695374
1653.11036144684	3.05847334375292
1654.97301769684	3.09701125011426
1656.83692394685	3.13469911451315
1658.69879894684	3.02252584242368
1660.56176769685	2.90663796013604
1662.42286144684	2.70029214873622
1664.28348644685	2.69325360064579
1666.14364269684	2.49127446234408
1668.00504894685	2.39442933980604
1669.86442394684	2.1830650011062
1671.72348644684	2.0272859177079
1673.58208019684	1.74869493471945
1675.44192394684	1.65096747056478
1677.29973644685	1.42128878872509
1679.15708019684	1.38705474246899
1681.01411144685	1.309676946694
1682.87067394685	1.23097817068444
1684.72676769685	1.05628059213686
1686.58426769685	0.966850412369695
1688.43958019685	0.770641532360344
1690.29458019685	0.584979983665107
1692.14911144685	0.530218454605858
1694.00317394684	0.387989138014802
1695.85692394685	0.222293832226967
1697.71036144685	0.180704797938745
1699.56333019685	0.0334446552208192
1701.41583019685	-0.111424390981938
1703.26801769685	-0.145350445923555
1705.11973644685	-0.138350943207627
1706.97114269684	-0.260583938768264
1708.82208019685	-0.202326902846039
1710.67254894684	-0.285637615926362
1712.52270519685	-0.37340405886556
1714.37239269685	-0.507293758732033
1716.22176769685	-0.527214645188337
1718.07067394685	-0.633504284051185
1719.91754894684	-0.649409326628813
1721.76583019684	-0.725660176486485
1723.61348644685	-0.635262912888948
1725.46083019685	-0.586575446033521
1727.30770519684	-0.475005442616521
1729.15270519685	-0.453770721825322
1730.99879894684	-0.240099087399528
1732.84458019684	-0.171538061980186
1734.68989269685	-0.120145396577698
1736.53317394685	-0.0967598946444923
1738.37770519685	0.134882709116027
1740.22192394684	0.154483942531897
1742.06567394685	0.181485966824198
1743.90739269684	0.0963789686571204
1745.75020519685	0.255269126295275
1747.59286144684	0.108497410758389
1749.43333019684	0.189502526173101
1751.27504894685	0.170582774957154
1753.11473644685	0.364984167981504
1754.95583019685	0.31437626635244
1756.79629894684	0.42918719980247
1758.63489269685	0.43599579774002
1760.47458019685	0.497002157383065
1762.31239269684	0.485690323142251
1764.15129894685	0.464171450651179
1765.98817394685	0.455277995060158
1767.82645519685	0.469793789785228
1769.66254894685	0.432798558403192
1771.49989269684	0.458117310332398
1773.33536144685	0.483000314352637
1775.17020519685	0.542594524909475
1777.00645519685	0.48563137877295
1778.84067394684	0.540658008957394
1780.67598644685	0.466171210866037
1782.50942394685	0.513819027875968
1784.34239269685	0.450230428344355
1786.17661144684	0.5453071955219
1788.00879894684	0.477143961438117
1789.84051769684	0.54070134744012
1791.67364269685	0.437433123550306
1793.50458019685	0.452960101613655
1795.33520519684	0.314975775314167
1797.16536144685	0.314064027533675
1798.99692394684	0.179279333729369
