# Supplementary material for: Intraoperative rapid assessment of the deep muscle surgical margin of tongue squamous cell carcinoma via Raman spectroscopy
Source: Front Bioeng Biotechnol. 2024 Oct 8;12:1480279. doi: 10.3389/fbioe.2024.1480279 (PMC11493737; doi:10.3389/fbioe.2024.1480279)
Supplement: Supplementary file 4 [file DataSheet2.ZIP › Pathological grading corresponding to Raman spectroscopic data/Results of pathological grading/MDSCC/8-2-4_Raman.txt]

process from Raman raw data on 2022/8/8 10:40:38
601.541728634347	0.623631899764007
603.653017696848	0.466133416952914
605.76571300935	0.395451237466716
607.876025509344	0.263529541050247
609.985830196845	0.317718915488939
612.095166134346	0.276155220328064
614.203994259347	0.37981700592357
616.314228634346	0.379865977470388
618.422119259347	0.499367742059746
620.529502071848	0.489406739469445
622.636377071845	0.528490259210031
624.742783321846	0.488424269732207
626.848681759348	0.558407436170825
628.954111446845	0.477545762577734
631.060908321848	0.511663531567535
633.165361446845	0.438425581888083
635.269345821845	0.493114930660965
637.372783321851	0.395851683868756
639.475791134348	0.327119244250071
641.578291134349	0.170537755301751
643.680283321846	0.148804691048724
645.781806759347	-0.0686738054495777
647.882861446848	-0.171460227212833
649.983408321845	-0.282345697534055
652.083486446845	-0.262394022681661
654.183056759346	-0.412296287321595
656.282158321847	-0.334996264304749
658.380752071844	-0.316384999629548
660.478877071844	-0.252856233055866
662.576533321844	-0.312112332164759
664.673642696845	-0.21661292308309
666.770361446845	-0.302895782202881
668.864658321847	-0.235622245818405
670.960361446843	-0.261928306950068
673.05559582185	-0.254710797274413
675.150283321847	-0.301049237494908
677.244502071844	-0.256868605083639
679.338330196846	-0.336923874560966
681.431611446846	-0.265851762096872
683.522470821845	-0.251818303190589
685.614814571843	-0.196073372478935
687.706611446847	-0.239037560300147
689.798017696849	-0.167578530109154
691.888877071844	-0.204122871470588
693.977392696845	-0.114288808290723
696.067236446848	-0.0945288305268832
698.156689571846	-0.093214025663201
700.243720821847	-0.113603911510978
702.332158321846	-0.0135171298521755
704.420127071848	-0.0746288409875717
706.507627071849	-0.00678104662969758
708.592783321848	0.102601693786795
710.679345821845	0.193432680848957
712.765361446844	0.141380091308577
714.849033321847	0.215506969269626
716.934111446848	0.140235947762733
719.016845821847	0.191850828791871
721.100986446847	0.136763782291041
723.184658321847	0.140790853102487
725.265908321846	0.0742314681000096
727.348642696845	0.133131379461219
729.428955196847	0.0993314658256566
731.510673946843	0.146479827126939
733.590048946844	0.232502205556699
735.670830196843	0.478349040563103
737.749267696847	0.745376658667965
739.829033321847	1.14213786568104
741.906533321846	1.43396380892608
743.985361446848	1.73822965360071
746.061923946847	1.72356713302028
748.139814571845	1.58607088578015
750.215361446848	1.3072461651708
752.292236446843	1.09123416172676
754.366845821845	0.787447816729554
756.440986446847	0.692778326729325
758.516533321843	0.525783364970323
760.589658321845	0.438845652046922
762.664189571846	0.306539046259218
764.736455196849	0.259831011125101
766.808173946843	0.201685054697407
768.881298946846	0.245095164578174
770.952080196847	0.212152790429514
773.022392696847	0.247445076530369
775.092236446842	0.238460569336155
777.163486446847	0.258535611483751
779.232314571844	0.150906065935089
781.300752071846	0.173992450991364
783.368720821843	0.108076385489028
785.438017696848	0.0505066218528327
787.504970821843	-0.0580455763128782
789.571533321847	0.0517626590660427
791.637548946848	-0.11797390153373
793.704970821847	-0.0874132383380299
795.770048946844	-0.141169582658165
797.834658321844	-0.138947658419738
799.898798946848	-0.214618730885547
801.962470821847	-0.0808640498543411
804.025673946846	-0.0885048496939476
806.088408321844	0.0345076506278019
808.150673946846	0.101532247510818
810.214267696847	0.212515775692083
812.275595821844	0.201190833459322
814.336455196844	0.296474467790659
816.396767696846	0.264738689668263
818.456689571845	0.368236073120471
820.516142696844	0.317098651475249
822.575048946845	0.354638505639286
824.633564571846	0.342478206425966
826.691533321846	0.370173051056128
828.749033321848	0.219818810195335
830.806142696849	0.282531236382198
832.862705196847	0.269495721608337
834.918877071847	0.337174828921803
836.974502071844	0.398164013765609
839.027861446848	0.541833709777421
841.082548946848	0.624813892402386
843.136767696844	0.924918048414128
845.190517696847	0.994535245533768
847.243877071847	1.15943128701795
849.296689571845	1.23079181984002
851.349033321847	1.24320268536977
853.400908321848	1.06428301020699
855.450517696845	1.0679781645008
857.501455196845	0.939545050049702
859.551923946849	0.874028863243609
861.602002071846	0.860785448070033
863.649658321843	0.880181075563854
865.698798946843	0.714817687544382
867.747392696845	0.767751404685441
869.795517696846	0.707948119890204
871.841377071847	0.656234971145807
873.888564571844	0.528205678469277
875.935361446845	0.545483794925133
877.981611446849	0.388355420343942
880.025595821848	0.38969519852634
882.07090832185	0.292415221810813
884.115752071848	0.311143345632019
886.158408321844	0.26514484100511
888.202314571849	0.246097456712477
890.243955196845	0.136566081664483
892.287002071847	0.064527263772419
894.329502071847	0.0108469435761833
896.369736446846	-0.0775084768647218
898.411377071847	-0.212063733059097
900.450673946845	-0.207551258548847
902.491377071845	-0.262690148116377
904.529736446846	-0.275021896700252
906.569502071849	-0.288456484503371
908.607002071847	-0.152778018045268
910.645752071847	-0.11720670351616
912.682314571848	-0.0135263833258534
914.720205196849	0.017661870610624
916.755830196846	0.164782247917827
918.792783321849	0.143219261762141
920.827470821849	0.183558018585813
922.861689571848	0.187715481959543
924.89723644685	0.264037735127459
926.930517696845	0.284561266184284
928.965205196844	0.425604769609208
930.997548946845	0.434912952416596
933.029423946846	0.584608085216757
935.062705196844	0.551441510628848
937.093720821846	0.612115697197879
939.124189571845	0.55818962222682
941.156064571845	0.687680277157654
943.185673946846	0.665661560047994
945.214814571846	0.717478107784018
947.243486446845	0.726769689379438
949.273486446844	0.805089829182748
951.301220821846	0.75079060966965
953.328564571846	0.8483920396352
955.355361446847	0.866091471247785
957.383564571843	1.04064401454488
959.409423946847	1.0447712064969
961.434892696845	1.09556837274275
963.459892696847	0.994269177260577
965.484423946844	1.05009350680791
967.508486446844	0.832451261079399
969.533877071844	0.861993797144891
971.557080196846	0.779634060435313
973.579736446845	0.845001374949675
975.602002071846	0.682117961231853
977.623720821848	0.747661533930994
979.645048946848	0.675214298948987
981.665908321847	0.773840126095763
983.686298946846	0.761129017512559
985.706220821845	0.972930988017112
987.725752071845	1.01859212429588
989.744736446846	1.28522033790949
991.763330196845	1.55371778988854
993.781377071846	2.13319245726603
995.799033321848	2.77235648583601
997.816220821845	3.23253392680579
999.833017696848	3.27963088162724
1001.84926769685	3.15003545797754
1003.86512707184	2.54923977079855
1005.88043957185	1.83602199292528
1007.89536144684	1.20252422370365
1009.90801769685	0.804433838721849
1011.92200207184	0.478294867973972
1013.93551769685	0.369200458237486
1015.94864269685	0.170896729080283
1017.96129894685	0.0840679560328681
1019.97340832184	0.00719846710993011
1021.98333019684	0.0326348855103049
1023.99465832184	-0.0658114958158365
1026.00543957185	-0.0171778324332195
1028.01575207185	-0.0375279620710387
1030.02387707185	-0.0162302471900659
1032.03333019685	-0.133521033151652
1034.04231457185	-0.188484736951409
1036.05083019684	-0.301611036141992
1038.05715832185	-0.268217363723409
1040.06473644685	-0.396387618674822
1042.07192394685	-0.394633642746328
1044.07684582184	-0.496823759471681
1046.08309582185	-0.483811585760009
1048.08895519684	-0.652414085705232
1050.09254894685	-0.611648830583363
1052.09739269685	-0.739086514364089
1054.10004894685	-0.705609392932814
1056.10411144685	-0.764533342364643
1058.10762707185	-0.695701327163448
1060.10895519685	-0.762062517154362
1062.11161144685	-0.615759808033829
1064.11200207184	-0.628224606387846
1066.11372082185	-0.593004974332501
1068.11325207184	-0.572105730338052
1070.11403332184	-0.45268714594431
1072.11270519684	-0.529911824891997
1074.11262707185	-0.360876537417113
1076.11028332185	-0.311904262182992
1078.10934582185	-0.161200088262291
1080.10614269685	-0.0972373528830701
1082.10247082185	0.0318237875381158
1084.10012707185	-0.0120677050890095
1086.09559582185	0.0550974061623322
1088.09239269685	-0.069139344484455
1090.08692394685	-0.081803380169049
1092.08106457184	-0.101630373982346
1094.07645519685	-0.0704435086116462
1096.06965832185	-0.147235772559924
1098.06239269684	-0.0448645540692496
1100.05653332185	-0.106657061548844
1102.04833019685	-0.0778870266293552
1104.03973644684	-0.183035922230061
1106.03075207185	-0.102443054298362
1108.02301769685	-0.197302922055655
1110.01309582184	-0.076065511855802
1112.00270519685	-0.0913595992867045
1113.99184582185	0.148445581765856
1115.98231457185	0.286375676597288
1117.97059582184	0.666936942534619
1119.95840832185	0.904699822287597
1121.94583019684	1.24826052651648
1123.93278332184	1.35966445562497
1125.91926769685	1.42355244049062
1127.90708019684	1.18935891939651
1129.89262707185	0.986857341476764
1131.87778332184	0.681387732134681
1133.86247082184	0.58165559110887
1135.84668957184	0.462361802474277
1137.83051769685	0.602092589348359
1139.81387707185	0.754723510436833
1141.79684582185	1.18529079206476
1143.77926769685	1.6453947302777
1145.76129894685	2.42159687408312
1147.74286144684	3.21415285998094
1149.72403332184	4.05651892069943
1151.70473644685	4.50996073133817
1153.68497082185	4.57364927018637
1155.66473644685	4.09978552583695
1157.64411144684	3.46148573755633
1159.62301769685	2.59588565683129
1161.60145519684	1.94313630312251
1163.57778332185	1.48779919855988
1165.55536144684	1.31189978289174
1167.53247082185	1.08414419597523
1169.50918957185	0.976468687248911
1171.48543957184	0.717969120996571
1173.46122082185	0.538356577709038
1175.43661144685	0.281497312081541
1177.40973644685	0.122688658744948
1179.38418957185	-0.0509209117028036
1181.35825207185	-0.0259039148198781
1183.33184582185	-0.0767543757918077
1185.30325207185	-0.0752338638495189
1187.27598644685	-0.0784805160541282
1189.24825207184	0.0132888083901719
1191.22004894685	-0.105654720185299
1193.18965832185	-0.101911926694584
1195.16059582185	-0.139432353969937
1197.13114269685	-0.0946170057790425
1199.09942394685	-0.134276317654837
1201.06903332184	-0.00234578329877877
1203.03645519685	0.00209794676808883
1205.00520519685	0.066663616210576
1206.97356457184	0.00292113478425904
1208.93965832184	0.0125910373699583
1210.90708019685	-0.0555438921280142
1212.87223644684	0.0126764521968994
1214.83879894685	0.0053591866532372
1216.80489269684	0.161075088149261
1218.76879894685	0.202165639308674
1220.73403332185	0.376626947885825
1222.69708019685	0.502415851059595
1224.66137707184	0.727922848754588
1226.62356457185	0.800345397095498
1228.58528332185	1.10886937223827
1230.54833019685	1.16804995937491
1232.50911144685	1.29235071478757
1234.47129894684	1.38507544441345
1236.43122082184	1.53013341779999
1238.39254894684	1.46202780698729
1240.35161144684	1.60160854803348
1242.31028332185	1.58062531035316
1244.27020519684	1.61621242082532
1246.22801769685	1.5990704139775
1248.18536144685	1.64740379543389
1250.14395519685	1.60521140718794
1252.10043957185	1.69936466232431
1254.05645519685	1.68885767643496
1256.01208019685	1.64605679060796
1257.96895519685	1.64682544726818
1259.92372082184	1.7830661973417
1261.87793957184	1.72207780891276
1263.83184582185	1.7673563273346
1265.78700207185	1.76480986566642
1267.73997082184	1.76325724799835
1269.69247082185	1.66805643762305
1271.64458019685	1.70121379842982
1273.59629894685	1.62428087213601
1275.54754894684	1.74227440767982
1277.49833019685	1.69759598205599
1279.45043957185	1.65150736319703
1281.40036144685	1.58067443758833
1283.34989269685	1.5492591036608
1285.29895519685	1.42249818287414
1287.24754894685	1.44709329581175
1289.19575207184	1.40561083487879
1291.14356457184	1.52986242196894
1293.09083019684	1.64763018232071
1295.03778332185	1.8424600293709
1296.98426769685	1.91612411091853
1298.93028332185	2.16813409917913
1300.87583019684	2.22946167479668
1302.82106457185	2.39286798226937
1304.76575207185	2.33491052139769
1306.71004894685	2.41649044893003
1308.65395519685	2.29256946512953
1310.59739269684	2.27153457009891
1312.53864269685	2.0137039999735
1314.48129894685	1.94801598286782
1316.42333019685	1.72523986316727
1318.36504894685	1.63650618772081
1320.30629894685	1.46136732143384
1322.24723644684	1.46107440231552
1324.18583019685	1.39033754579324
1326.12583019684	1.52890320626452
1328.06536144685	1.61703079834439
1330.00458019684	1.80414146066923
1331.94145519685	1.92258575459829
1333.87973644684	2.15562940070265
1335.81770519685	2.11221154314444
1337.75504894684	2.15268539204169
1339.69020519685	1.96708985561679
1341.62676769685	1.80855066477056
1343.56301769685	1.55683732693794
1345.49692394684	1.51756111108284
1347.43223644684	1.21796658557784
1349.36692394685	1.17942498829245
1351.29973644684	1.10117418146808
1353.23364269684	1.10974198553015
1355.16551769685	0.904165241399056
1357.09864269684	0.930030049232386
1359.02958019685	0.861545019869908
1360.96176769684	0.916765270990339
1362.89364269684	0.788490341780147
1364.82333019684	0.885401561873465
1366.75426769685	0.892993716317733
1368.68301769685	0.928416047902658
1370.61317394685	0.797812339037137
1372.54114269685	0.787262849475752
1374.46864269684	0.660830839723332
1376.39754894685	0.569758571153955
1378.32426769684	0.392276634476104
1380.25223644685	0.378659158356044
1382.17801769685	0.306846124675758
1384.10348644685	0.392449765162951
1386.03020519684	0.390783803436847
1387.95473644685	0.522688484908258
1389.88051769685	0.521457574261774
1391.80426769685	0.681110635628499
1393.72754894684	0.597671400687034
1395.65036144684	0.619451934369636
1397.57458019684	0.537654152990825
1399.49661144685	0.576199572191626
1401.41817394684	0.388120996051583
1403.34098644684	0.396521140870703
1405.26176769685	0.268039990678972
1407.18208019684	0.238071148160088
1409.10192394684	0.125616729495476
1411.02145519685	0.197077999504927
1412.94223644685	0.163988490449839
1414.86083019685	0.338049239497735
1416.77895519685	0.387182948631363
1418.69676769685	0.500310908182826
1420.61411144684	0.558526137932688
1422.53098644684	0.705110804247937
1424.44754894685	0.787286218341336
1426.36364269685	0.968155422881892
1428.27926769685	1.10701060549718
1430.19442394684	1.3633739606814
1432.11098644685	1.56133736664049
1434.02536144685	1.77010282931715
1435.93926769685	1.94396309336238
1437.85286144685	2.20036952406537
1439.76598644685	2.30381521036472
1441.67692394684	2.46666178150744
1443.58926769684	2.52460182254853
1445.50114269685	2.64609785023887
1447.41254894685	2.48293212151947
1449.32364269685	2.45445605447532
1451.23411144685	2.32540361288741
1453.14426769685	2.21627538551101
1455.05411144685	1.99954366457118
1456.96333019685	1.93888241819445
1458.87223644684	1.70043227248075
1460.77911144685	1.49164464150846
1462.68723644685	1.22429442991978
1464.59473644685	1.03841391368198
1466.50208019685	0.748202957924974
1468.40879894685	0.527306352232671
1470.31348644685	0.25281368216136
1472.21958019684	0.0299795035774935
1474.12504894684	-0.237723299720358
1476.03020519685	-0.334803970121243
1477.93317394684	-0.568610685241111
1479.83754894685	-0.673199230041462
1481.74129894685	-0.79132694517719
1483.64317394684	-0.822075305130824
1485.54614269684	-0.960116599815791
1487.44879894685	-0.945891432856797
1489.34926769685	-0.93026836820323
1491.25114269684	-0.877442342766301
1493.15067394685	-0.85319299593661
1495.05161144685	-0.705085696972702
1496.95223644685	-0.624549806626248
1498.85067394685	-0.403314277460737
1500.75036144684	-0.150752504736317
1502.64786144684	0.120433620060169
1504.54676769685	0.466910358857774
1506.44348644685	1.00107619458927
1508.34161144685	1.38387777412629
1510.23739269685	1.94246387917795
1512.13473644685	2.39019021792305
1514.02973644685	2.79487584234059
1515.92442394685	2.9751245931225
1517.82036144684	3.1109126875825
1519.71426769685	2.90520596635358
1521.60926769685	2.69892443334643
1523.50239269685	2.2780623018389
1525.39489269684	1.81161709310172
1527.28879894685	1.26294376656486
1529.18051769685	0.855358305550169
1531.07192394684	0.396826197070396
1532.96458019684	0.124954551429767
1534.85504894684	-0.061031951412275
1536.74520519685	-0.14693741539881
1538.63489269685	-0.241618740048466
1540.52583019685	-0.178108852134784
1542.41473644685	-0.134474562952164
1544.30317394685	0.0386515902176541
1546.19114269684	0.408442184878851
1548.07879894684	1.10142935591279
1549.96770519685	1.48696138221283
1551.85442394685	1.6022405747413
1553.74083019684	1.53101419624642
1555.62692394685	1.30099489399629
1557.51239269684	0.795876081703739
1559.39754894685	0.562469603164203
1561.28223644684	0.568928475511512
1563.16661144685	0.706114991138833
1565.05051769685	0.768632150135545
1566.93567394685	0.965489227431362
1568.81879894685	1.12716547788591
1570.70145519685	1.35061034124891
1572.58379894684	1.65096621517276
1574.46551769684	2.10903629516326
1576.34708019685	2.4365325208602
1578.22629894684	2.92452059955377
1580.10692394685	3.24210797559581
1581.98723644685	3.42639987260415
1583.86692394685	3.41278934845116
1585.74645519685	3.38831862265369
1587.62536144684	3.05402087054475
1589.50395519685	2.96357853362485
1591.38208019684	2.77135446364753
1593.25989269685	2.74436130812069
1595.13551769685	2.67771244019323
1597.01239269685	2.9572792851927
1598.88895519685	2.81894531554272
1600.76504894685	2.85372331824189
1602.64067394684	2.7547360355623
1604.51442394685	2.71865578738633
1606.38926769685	2.50032606674478
1608.26364269685	2.63557935567712
1610.13770519684	2.7047785254336
1612.00973644685	2.83539498138177
1613.88301769684	2.87433402635497
1615.75583019685	2.87485724384382
1617.62661144685	2.74858548132121
1619.49864269685	2.7079853956063
1621.37020519685	2.58062788851279
1623.23973644685	2.55453315983632
1625.11051769685	2.5132892663334
1626.97926769685	2.58370335127009
1628.84926769685	2.55519443050855
1630.71879894684	2.66966221597448
1632.58629894684	2.67671577862029
1634.45504894685	2.81809561162063
1636.32176769685	2.77506644891596
1638.18973644685	2.79229979468005
1640.05567394685	2.70058938264702
1641.92270519685	2.74932725212238
1643.78786144685	2.62695708407247
1645.65254894684	2.70677597634565
1647.51833019684	2.67976251096951
1649.38223644685	2.745488948142
1651.24739269685	2.73303994821629
1653.11036144684	2.81638492609301
1654.97301769684	2.79251401690752
1656.83692394685	2.86752722299647
1658.69879894684	2.78340295805572
1660.56176769685	2.77436847511129
1662.42286144684	2.65324254973135
1664.28348644685	2.65275466296089
1666.14364269684	2.49124771586182
1668.00504894685	2.42134419439236
1669.86442394684	2.22635906157686
1671.72348644684	2.06911458630356
1673.58208019684	1.8450128171427
1675.44192394684	1.7211175365789
1677.29973644685	1.5320212985169
1679.15708019684	1.44028661305103
1681.01411144685	1.38026749420013
1682.87067394685	1.23155586696794
1684.72676769685	1.10077467731739
1686.58426769685	1.00994090709855
1688.43958019685	0.837741022742023
1690.29458019685	0.740541736662919
1692.14911144685	0.689924843273786
1694.00317394684	0.551033310320946
1695.85692394685	0.387521437943263
1697.71036144685	0.311332299690292
1699.56333019685	0.0778475807414623
1701.41583019685	-0.0456297337338469
1703.26801769685	-0.0754151941414136
1705.11973644685	-0.0854672006289263
1706.97114269684	-0.198931227356098
1708.82208019685	-0.165155732521924
1710.67254894684	-0.342747709970638
1712.52270519685	-0.422342517992121
1714.37239269685	-0.541598704430214
1716.22176769685	-0.615721548773365
1718.07067394685	-0.767009659807968
1719.91754894684	-0.730407747113958
1721.76583019684	-0.86795404976553
1723.61348644685	-0.750918231062144
1725.46083019685	-0.72589359580536
1727.30770519684	-0.598768910625751
1729.15270519685	-0.519078743431407
1730.99879894684	-0.289303157571425
1732.84458019684	-0.293396264771985
1734.68989269685	-0.118256962883237
1736.53317394685	-0.0239032794530942
1738.37770519685	0.133401793910878
1740.22192394684	0.0980107375292221
1742.06567394685	0.159994517600637
1743.90739269684	0.162423558906767
1745.75020519685	0.198775853615075
1747.59286144684	0.156216919178434
1749.43333019684	0.237179073896186
1751.27504894685	0.24603744849918
1753.11473644685	0.327114671239201
1754.95583019685	0.273797791282163
1756.79629894684	0.336368250153953
1758.63489269685	0.364218298675382
1760.47458019685	0.457069954107652
1762.31239269684	0.396066749065852
1764.15129894685	0.492232307742682
1765.98817394685	0.438895799902014
1767.82645519685	0.50145076348511
1769.66254894685	0.453016373343758
1771.49989269684	0.466437947766991
1773.33536144685	0.411821344849926
1775.17020519685	0.521312353508364
1777.00645519685	0.392753306072393
1778.84067394684	0.383011414003875
1780.67598644685	0.391870783856461
1782.50942394685	0.451525868259068
1784.34239269685	0.340557451430783
1786.17661144684	0.454324471834298
1788.00879894684	0.353272329105238
1789.84051769684	0.371646254384956
1791.67364269685	0.357850131507064
1793.50458019685	0.414839697596079
1795.33520519684	0.264588421230116
1797.16536144685	0.336136084409333
1798.99692394684	0.25196554409726
