# Supplementary material for: Intraoperative rapid assessment of the deep muscle surgical margin of tongue squamous cell carcinoma via Raman spectroscopy
Source: Front Bioeng Biotechnol. 2024 Oct 8;12:1480279. doi: 10.3389/fbioe.2024.1480279 (PMC11493737; doi:10.3389/fbioe.2024.1480279)
Supplement: Supplementary file 4 [file DataSheet2.ZIP › Pathological grading corresponding to Raman spectroscopic data/Results of pathological grading/PDSCC/12-1-1_Raman.txt]

process from Raman raw data on 2022/8/8 10:48:01
601.541728634347	0.176141825344359
603.653017696848	0.00952506903962558
605.76571300935	-0.110588021463514
607.876025509344	-0.289083090206134
609.985830196845	-0.366411938889826
612.095166134346	-0.519400240445748
614.203994259347	-0.487249327904749
616.314228634346	-0.426301560564866
618.422119259347	-0.247397882390516
620.529502071848	-0.246345767502447
622.636377071845	-0.132338865762762
624.742783321846	-0.16588312546412
626.848681759348	-0.181660024089382
628.954111446845	-0.281725600274257
631.060908321848	-0.278871496014375
633.165361446845	-0.296514089469667
635.269345821845	-0.184436898271116
637.372783321851	-0.158689197490276
639.475791134348	-0.0990518864600176
641.578291134349	-0.177604299024864
643.680283321846	-0.198030431663682
645.781806759347	-0.394056677406724
647.882861446848	-0.540267129438462
649.983408321845	-0.695393534057928
652.083486446845	-0.645862414173109
654.183056759346	-0.670695565523459
656.282158321847	-0.527439596857988
658.380752071844	-0.364556353511659
660.478877071844	-0.102792529401398
662.576533321844	0.0886775468804046
664.673642696845	0.477444397450455
666.770361446845	0.805513876114645
668.864658321847	1.28309935204254
670.960361446843	1.7231958453674
673.05559582185	2.17222647762028
675.150283321847	2.23444168672981
677.244502071844	2.20842197801502
679.338330196846	1.83151776062161
681.431611446846	1.41628438632739
683.522470821845	0.903417900063488
685.614814571843	0.644422612912393
687.706611446847	0.383474164053723
689.798017696849	0.290067696722247
691.888877071844	0.130108550060328
693.977392696845	0.193149254116065
696.067236446848	0.168525586335761
698.156689571846	0.120184513083188
700.243720821847	0.0747347643116711
702.332158321846	0.136109784158236
704.420127071848	0.0628276674754602
706.507627071849	0.0930333984892116
708.592783321848	0.202236604661948
710.679345821845	0.417013162524825
712.765361446844	0.528637545302786
714.849033321847	0.698074996111444
716.934111446848	0.649829470284487
719.016845821847	0.67066720919172
721.100986446847	0.547750930331034
723.184658321847	0.49711123881255
725.265908321846	0.32232513390565
727.348642696845	0.354942965988755
729.428955196847	0.344514248279921
731.510673946843	0.410173456311611
733.590048946844	0.514240521698071
735.670830196843	0.876274089440017
737.749267696847	1.38064507341161
739.829033321847	2.2495163962557
741.906533321846	3.51113919662012
743.985361446848	4.99867071630516
746.061923946847	6.10938297306214
748.139814571845	6.88028222121619
750.215361446848	7.03351674610258
752.292236446843	6.5996164452468
754.366845821845	5.62549500679731
756.440986446847	4.70106204540292
758.516533321843	3.71385084465547
760.589658321845	2.93806263432063
762.664189571846	2.19372407877458
764.736455196849	1.65588624931877
766.808173946843	1.14610304909274
768.881298946846	0.895811116427666
770.952080196847	0.580118127987134
773.022392696847	0.467696331206184
775.092236446842	0.394659676481638
777.163486446847	0.503639400790689
779.232314571844	0.454510118305137
781.300752071846	0.552182125010887
783.368720821843	0.525854780740929
785.438017696848	0.605904062574922
787.504970821843	0.585984797222864
789.571533321847	0.733231942944315
791.637548946848	0.655840348535918
793.704970821847	0.639394105341495
795.770048946844	0.479904769516168
797.834658321844	0.394722094714808
799.898798946848	0.157949676596814
801.962470821847	0.095721081681944
804.025673946846	-0.0067201525920666
806.088408321844	-0.00851051781103251
808.150673946846	-0.0735065345264161
810.214267696847	0.0194357152709586
812.275595821844	0.0182485955272398
814.336455196844	0.082666092308159
816.396767696846	0.13011721724888
818.456689571845	0.286934015791644
820.516142696844	0.350905437187208
822.575048946845	0.557510421742933
824.633564571846	0.636480899792616
826.691533321846	0.705941421077398
828.749033321848	0.579869516160812
830.806142696849	0.448192669591293
832.862705196847	0.216915372651414
834.918877071847	0.120089369796233
836.974502071844	-0.0944008875528652
839.027861446848	-0.152497034522213
841.082548946848	-0.204227957601518
843.136767696844	-0.0375597511080628
845.190517696847	-0.0369794474618459
847.243877071847	0.158830183500299
849.296689571845	0.252303469534127
851.349033321847	0.392327588565394
853.400908321848	0.24003539702619
855.450517696845	0.242261325616766
857.501455196845	0.0761650362154569
859.551923946849	-0.0759791624970205
861.602002071846	-0.211094254232904
863.649658321843	-0.257168484773473
865.698798946843	-0.435305723495958
867.747392696845	-0.426484320755748
869.795517696846	-0.444007372078914
871.841377071847	-0.434300215513389
873.888564571844	-0.510704326983841
875.935361446845	-0.360090892301855
877.981611446849	-0.474645894189649
880.025595821848	-0.462250351407704
882.07090832185	-0.567356198335915
884.115752071848	-0.545078803543305
886.158408321844	-0.774289170792457
888.202314571849	-0.773348026800107
890.243955196845	-0.823284071734889
892.287002071847	-0.815905472310305
894.329502071847	-0.827976041173088
896.369736446846	-0.777386783127895
898.411377071847	-0.905786102903306
900.450673946845	-0.882765302138864
902.491377071845	-0.979378682944287
904.529736446846	-1.00059752016514
906.569502071849	-1.05293623972759
908.607002071847	-0.885261868918747
910.645752071847	-0.880781650996823
912.682314571848	-0.695899908817012
914.720205196849	-0.551233976561946
916.755830196846	-0.252356670304692
918.792783321849	-0.0813911635842715
920.827470821849	0.133569692785528
922.861689571848	0.167405253998226
924.89723644685	0.31394484993416
926.930517696845	0.421895552116183
928.965205196844	0.509948294941665
930.997548946845	0.55011161040855
933.029423946846	0.765958966020264
935.062705196844	0.756173838738931
937.093720821846	0.756658869451456
939.124189571845	0.74798899887071
941.156064571845	0.808881908292847
943.185673946846	0.86996008305897
945.214814571846	1.10162266326194
947.243486446845	1.30981128772746
949.273486446844	1.56123513786673
951.301220821846	1.78041068987366
953.328564571846	1.94860129816416
955.355361446847	2.00844001467632
957.383564571843	2.17930450925098
959.409423946847	2.38166247542316
961.434892696845	2.61969151150743
963.459892696847	2.87384881139764
965.484423946844	3.24949579074726
967.508486446844	3.47428384066245
969.533877071844	3.64893218114781
971.557080196846	3.6829507391399
973.579736446845	3.73623014100576
975.602002071846	3.50073019395435
977.623720821848	3.34007365027435
979.645048946848	3.10551027524355
981.665908321847	3.01042703047807
983.686298946846	2.95880511274942
985.706220821845	3.21083569475798
987.725752071845	3.51113419534045
989.744736446846	4.05312320087404
991.763330196845	4.61425235453066
993.781377071846	5.23111418702558
995.799033321848	6.03621830191659
997.816220821845	7.21126145456344
999.833017696848	8.08460893337431
1001.84926769685	8.33312315748017
1003.86512707184	8.07617365294317
1005.88043957185	7.32162278287291
1007.89536144684	5.77602003530171
1009.90801769685	4.2547332477879
1011.92200207184	3.10132075699224
1013.93551769685	2.22376469517766
1015.94864269685	1.40284018184809
1017.96129894685	0.890363715546187
1019.97340832184	0.393721761714886
1021.98333019684	0.10740457392302
1023.99465832184	-0.138818963405328
1026.00543957185	-0.238245814641033
1028.01575207185	-0.365000991265021
1030.02387707185	-0.378178863910421
1032.03333019685	-0.550194481284478
1034.04231457185	-0.685596517758427
1036.05083019684	-0.859184385062321
1038.05715832185	-0.932352784836468
1040.06473644685	-1.11394070109469
1042.07192394685	-1.07748848408764
1044.07684582184	-1.13645975735545
1046.08309582185	-1.08341452917651
1048.08895519684	-1.17979772832251
1050.09254894685	-1.09796325157265
1052.09739269685	-1.20447513089144
1054.10004894685	-1.15144432724799
1056.10411144685	-1.1998602917547
1058.10762707185	-1.11148144736453
1060.10895519685	-1.14703908493416
1062.11161144685	-0.898536681786709
1064.11200207184	-0.772774681799831
1066.11372082185	-0.535641977276043
1068.11325207184	-0.320864956167696
1070.11403332184	0.0526089756841372
1072.11270519684	0.19608186747854
1074.11262707185	0.456572160672778
1076.11028332185	0.612862829559589
1078.10934582185	0.785220070174432
1080.10614269685	0.86190777478086
1082.10247082185	1.01048689923334
1084.10012707185	1.13018865788311
1086.09559582185	1.28715524253647
1088.09239269685	1.30343465740211
1090.08692394685	1.29779436949462
1092.08106457184	1.17011998824091
1094.07645519685	1.06450415469041
1096.06965832185	0.785572674385435
1098.06239269684	0.691312483111659
1100.05653332185	0.556849609036931
1102.04833019685	0.621111707556281
1104.03973644684	0.548949120335919
1106.03075207185	0.824871680037177
1108.02301769685	1.06074232699228
1110.01309582184	1.46638578269449
1112.00270519685	1.92864930488537
1113.99184582185	2.67502263374402
1115.98231457185	3.29829776296452
1117.97059582184	4.21072436103495
1119.95840832185	5.17242986788176
1121.94583019684	6.36219839667368
1123.93278332184	7.41766513472987
1125.91926769685	8.33437969858215
1127.90708019684	8.61536436506162
1129.89262707185	8.48543341503694
1131.87778332184	7.69834348782956
1133.86247082184	6.68915965411546
1135.84668957184	5.54541142872225
1137.83051769685	4.82057278497518
1139.81387707185	4.35439872431246
1141.79684582185	4.46367318536653
1143.77926769685	4.95608663668253
1145.76129894685	5.98468746385089
1147.74286144684	7.24367057692251
1149.72403332184	8.98994984550291
1151.70473644685	10.5963401343209
1153.68497082185	11.8481307780754
1155.66473644685	12.2403210917085
1157.64411144684	11.8807948761616
1159.62301769685	10.7834069064307
1161.60145519684	9.59429643840014
1163.57778332185	8.64278792894683
1165.55536144684	8.55185461755261
1167.53247082185	8.8572464638381
1169.50918957185	9.27115716627279
1171.48543957184	9.18922136743356
1173.46122082185	8.59686820634394
1175.43661144685	7.2239013304247
1177.40973644685	5.56257112814646
1179.38418957185	3.79557500698195
1181.35825207185	2.37874242689094
1183.33184582185	1.23239790080197
1185.30325207185	0.512850601190877
1187.27598644685	0.0799337303583343
1189.24825207184	-0.113888066973033
1191.22004894685	-0.326195823948069
1193.18965832185	-0.432780622682202
1195.16059582185	-0.551148967466759
1197.13114269685	-0.569441928969383
1199.09942394685	-0.664859869614446
1201.06903332184	-0.514204543927178
1203.03645519685	-0.27801199510958
1205.00520519685	0.0283315979390579
1206.97356457184	0.307064863134258
1208.93965832184	0.779807139367733
1210.90708019685	1.04529697708782
1212.87223644684	1.36270329727571
1214.83879894685	1.76829932326908
1216.80489269684	2.41974427777708
1218.76879894685	3.10870636346971
1220.73403332185	3.91966981657052
1222.69708019685	4.45299770594886
1224.66137707184	4.70551977740399
1226.62356457185	4.50877809291794
1228.58528332185	4.14065726094393
1230.54833019685	3.53417111748445
1232.50911144685	3.05384779864005
1234.47129894684	2.70888093705716
1236.43122082184	2.50588396670892
1238.39254894684	2.22341057173006
1240.35161144684	2.16764406823148
1242.31028332185	2.04785282989496
1244.27020519684	1.97205153859633
1246.22801769685	1.83767167810788
1248.18536144685	1.7108278796282
1250.14395519685	1.45935938492747
1252.10043957185	1.29345755506571
1254.05645519685	1.0026770047601
1256.01208019685	0.664050688768896
1257.96895519685	0.37601322106994
1259.92372082184	0.233465837926872
1261.87793957184	0.0263185299894531
1263.83184582185	-0.0207566490469731
1265.78700207185	-0.0848597375687916
1267.73997082184	-0.154234161454355
1269.69247082185	-0.342080823543398
1271.64458019685	-0.393876907279378
1273.59629894685	-0.565904197340785
1275.54754894684	-0.558909078115903
1277.49833019685	-0.542883367371473
1279.45043957185	-0.486953530341566
1281.40036144685	-0.452137591686011
1283.34989269685	-0.394052038840499
1285.29895519685	-0.43006333829905
1287.24754894685	-0.346563391919432
1289.19575207184	-0.260739540953011
1291.14356457184	0.118726276455959
1293.09083019684	0.769822955138835
1295.03778332185	1.86280225172462
1296.98426769685	3.09234302881069
1298.93028332185	4.62055328491638
1300.87583019684	5.78407100222847
1302.82106457185	6.73982328299471
1304.76575207185	7.01255436749145
1306.71004894685	6.92281132348526
1308.65395519685	6.31799206266018
1310.59739269684	5.59693991887349
1312.53864269685	4.56973247313982
1314.48129894685	3.79296735980907
1316.42333019685	2.94316385176012
1318.36504894685	2.35460800956037
1320.30629894685	1.77841853877936
1322.24723644684	1.63605233978683
1324.18583019685	1.50301899923187
1326.12583019684	1.80629454188499
1328.06536144685	2.23946756880045
1330.00458019684	3.22338489578587
1331.94145519685	4.34409632683105
1333.87973644684	5.93763731009676
1335.81770519685	7.49134569340475
1337.75504894684	8.90301103312709
1339.69020519685	9.51145056286981
1341.62676769685	9.41507002535184
1343.56301769685	8.51002746785147
1345.49692394684	7.33088317084645
1347.43223644684	6.03123140041282
1349.36692394685	5.24456235698693
1351.29973644684	4.7999216186594
1353.23364269684	4.80252783613045
1355.16551769685	4.7490085958591
1357.09864269684	4.95867019820247
1359.02958019685	5.23398255867639
1360.96176769684	5.73653058537465
1362.89364269684	6.30394195480423
1364.82333019684	7.19385679424369
1366.75426769685	8.06623938616082
1368.68301769685	8.98783053812392
1370.61317394685	9.95623300685111
1372.54114269685	10.90288905601
1374.46864269684	11.1744142394708
1376.39754894685	10.8422825368286
1378.32426769684	9.76480686081175
1380.25223644685	8.27394987223352
1382.17801769685	6.47147382563122
1384.10348644685	5.27784248123368
1386.03020519684	4.51985139148752
1387.95473644685	4.51069350408693
1389.88051769685	4.76433017817538
1391.80426769685	5.31122364115151
1393.72754894684	5.6499693039442
1395.65036144684	5.86751440089847
1397.57458019684	5.55126120188618
1399.49661144685	4.99301539721432
1401.41817394684	3.91934061536193
1403.34098644684	2.79891988835584
1405.26176769685	1.56560721786212
1407.18208019684	0.624167029007992
1409.10192394684	-0.293893543654917
1411.02145519685	-0.744198722137867
1412.94223644685	-1.13552501878252
1414.86083019685	-1.09531564220731
1416.77895519685	-0.975978283443737
1418.69676769685	-0.536227281052504
1420.61411144684	-0.0461642121632622
1422.53098644684	0.696477959923527
1424.44754894685	1.31215480687024
1426.36364269685	2.08895475657221
1428.27926769685	2.73247480427517
1430.19442394684	3.2604819317408
1432.11098644685	3.5198948779389
1434.02536144685	3.69593530908725
1435.93926769685	3.57281364603034
1437.85286144685	3.38658524362131
1439.76598644685	3.20123855190303
1441.67692394684	3.20618817570232
1443.58926769684	3.14854417168203
1445.50114269685	3.21984250376431
1447.41254894685	3.11394003177861
1449.32364269685	3.08594191587326
1451.23411144685	2.89342834297941
1453.14426769685	2.66635274011685
1455.05411144685	2.39023185354915
1456.96333019685	2.29434595094267
1458.87223644684	1.95508829761542
1460.77911144685	1.66477551135193
1462.68723644685	1.39587652438195
1464.59473644685	1.07515961053235
1466.50208019685	0.631635936788371
1468.40879894685	0.298987779979541
1470.31348644685	-0.12732080052217
1472.21958019684	-0.574795193001762
1474.12504894684	-1.06547397438271
1476.03020519685	-1.41322439219442
1477.93317394684	-1.88675568994421
1479.83754894685	-2.22622732545995
1481.74129894685	-2.48817672028042
1483.64317394684	-2.72807048384601
1485.54614269684	-2.90901148571368
1487.44879894685	-2.87731464365686
1489.34926769685	-2.84500749240294
1491.25114269684	-2.73349297860352
1493.15067394685	-2.48576230264683
1495.05161144685	-2.12356179095531
1496.95223644685	-1.69514091062075
1498.85067394685	-1.01597567428502
1500.75036144684	-0.348929798067331
1502.64786144684	0.444664032153526
1504.54676769685	1.20171849209572
1506.44348644685	2.11651441304252
1508.34161144685	2.91916315745129
1510.23739269685	3.97183929796552
1512.13473644685	5.04127795464643
1514.02973644685	6.24439749978529
1515.92442394685	7.295442211813
1517.82036144684	8.25525256374294
1519.71426769685	8.81955884140916
1521.60926769685	9.15866543318191
1523.50239269685	8.98722862055797
1525.39489269684	8.58564393510443
1527.28879894685	7.89404220151215
1529.18051769685	7.24028234082357
1531.07192394684	6.54495808369353
1532.96458019684	6.26839727411539
1534.85504894684	6.22818824838089
1536.74520519685	6.67087354517355
1538.63489269685	7.23327227289798
1540.52583019685	8.01204801549756
1542.41473644685	8.77102899332846
1544.30317394685	9.54969207763247
1546.19114269684	10.1439034946769
1548.07879894684	10.981606349766
1549.96770519685	11.775105284339
1551.85442394685	12.6599352975311
1553.74083019684	13.1806551435167
1555.62692394685	13.5076808826919
1557.51239269684	13.5251851456984
1559.39754894685	13.5594475333988
1561.28223644684	13.1528874362283
1563.16661144685	12.8818375746936
1565.05051769685	12.5664273910629
1566.93567394685	12.2946246894641
1568.81879894685	11.9952882087323
1570.70145519685	12.261979599454
1572.58379894684	13.0762913315307
1574.46551769684	14.7708466239395
1576.34708019685	17.3072106044058
1578.22629894684	20.6541111636079
1580.10692394685	24.4108455117686
1581.98723644685	28.065290025528
1583.86692394685	30.6509082757732
1585.74645519685	31.6122447190307
1587.62536144684	30.6952768757992
1589.50395519685	28.3048529000718
1591.38208019684	24.9120626416117
1593.25989269685	21.5799079917271
1595.13551769685	18.7960340120094
1597.01239269685	16.9776268253926
1598.88895519685	15.5906528223768
1600.76504894685	14.7088420164361
1602.64067394684	13.8515403067295
1604.51442394685	12.9902725506223
1606.38926769685	11.7585327308306
1608.26364269685	10.6863995553061
1610.13770519684	9.73423441300355
1612.00973644685	9.19151269518539
1613.88301769684	8.91185581640525
1615.75583019685	8.99382876765162
1617.62661144685	9.02999397521995
1619.49864269685	9.09109980668848
1621.37020519685	8.95095279605988
1623.23973644685	8.93720681476481
1625.11051769685	9.1637171127806
1626.97926769685	9.96497089110466
1628.84926769685	11.3712512816608
1630.71879894684	13.6090874728931
1632.58629894684	16.465585820997
1634.45504894685	19.5605062210794
1636.32176769685	21.7739711645551
1638.18973644685	22.4821683484187
1640.05567394685	21.2616024365773
1641.92270519685	18.5665242204722
1643.78786144685	14.9093699731069
1645.65254894684	11.4356679310681
1647.51833019684	8.73582889178704
1649.38223644685	7.17249217400797
1651.24739269685	6.22750295933605
1653.11036144684	5.79148942754836
1654.97301769684	5.49411053702653
1656.83692394685	5.34197408230278
1658.69879894684	5.06406608388119
1660.56176769685	4.82113624693665
1662.42286144684	4.46267126028738
1664.28348644685	4.26308430245848
1666.14364269684	3.99082095089909
1668.00504894685	3.76250952333675
1669.86442394684	3.52507325609406
1671.72348644684	3.30544091847554
1673.58208019684	2.96133416452631
1675.44192394684	2.73741863687383
1677.29973644685	2.46215255168391
1679.15708019684	2.22389849237004
1681.01411144685	2.00945542610162
1682.87067394685	1.86796526261702
1684.72676769685	1.57759348867836
1686.58426769685	1.40894487573803
1688.43958019685	1.14897875734238
1690.29458019685	0.943020452973315
1692.14911144685	0.678582139140929
1694.00317394684	0.428769258491798
1695.85692394685	0.120860198432524
1697.71036144685	-0.0826998114183652
1699.56333019685	-0.354698373607789
1701.41583019685	-0.473880080699132
1703.26801769685	-0.614216845069905
1705.11973644685	-0.643806098175844
1706.97114269684	-0.723929904646809
1708.82208019685	-0.730505580029615
1710.67254894684	-0.874487759545332
1712.52270519685	-0.918158738541251
1714.37239269685	-1.09129565461546
1716.22176769685	-1.19065095933814
1718.07067394685	-1.33905166981157
1719.91754894684	-1.24983314026468
1721.76583019684	-1.33975399690428
1723.61348644685	-1.20475652073043
1725.46083019685	-1.09698149246265
1727.30770519684	-0.909595619243021
1729.15270519685	-0.853858989651314
1730.99879894684	-0.513183294312739
1732.84458019684	-0.33284951392983
1734.68989269685	-0.147994099806169
1736.53317394685	-0.030565923019708
1738.37770519685	0.154220585970677
1740.22192394684	0.151985568354121
1742.06567394685	0.229882836196509
1743.90739269684	0.32152651532158
1745.75020519685	0.450824765588436
1747.59286144684	0.413052843973389
1749.43333019684	0.506944074965418
1751.27504894685	0.488763802688425
1753.11473644685	0.495929495916414
1754.95583019685	0.466132807263079
1756.79629894684	0.554318746726551
1758.63489269685	0.588348853916841
1760.47458019685	0.679918073949125
1762.31239269684	0.750613044928969
1764.15129894685	0.91040563806672
1765.98817394685	0.914175392066568
1767.82645519685	0.981461541280567
1769.66254894685	1.05490641054882
1771.49989269684	1.13668584398658
1773.33536144685	1.11157568326615
1775.17020519685	1.29789121620718
1777.00645519685	1.26485332548668
1778.84067394684	1.33842346212634
1780.67598644685	1.34226897630913
1782.50942394685	1.45656375907936
1784.34239269685	1.44151901740986
1786.17661144684	1.63234130116916
1788.00879894684	1.60845085212588
1789.84051769684	1.66765584800044
1791.67364269685	1.65357888102818
1793.50458019685	1.75769767597376
1795.33520519684	1.67674560410325
1797.16536144685	1.62037121587343
1798.99692394684	1.5153786112557
