# Supplementary material for: Intraoperative rapid assessment of the deep muscle surgical margin of tongue squamous cell carcinoma via Raman spectroscopy
Source: Front Bioeng Biotechnol. 2024 Oct 8;12:1480279. doi: 10.3389/fbioe.2024.1480279 (PMC11493737; doi:10.3389/fbioe.2024.1480279)
Supplement: Supplementary file 4 [file DataSheet2.ZIP › Pathological grading corresponding to Raman spectroscopic data/Results of pathological grading/PDSCC/12-1-2_Raman.txt]

process from Raman raw data on 2022/8/8 10:47:58
601.541728634347	0.155111055298988
603.653017696848	-0.0571939751461343
605.76571300935	-0.177382503292876
607.876025509344	-0.378504230836086
609.985830196845	-0.443686794853278
612.095166134346	-0.603627326937072
614.203994259347	-0.494369608419618
616.314228634346	-0.387513002173478
618.422119259347	-0.223419096567824
620.529502071848	-0.204683487462205
622.636377071845	-0.0619417270079055
624.742783321846	-0.122581134706934
626.848681759348	-0.16980558056818
628.954111446845	-0.188852445747898
631.060908321848	-0.171810477278825
633.165361446845	-0.244597790972648
635.269345821845	-0.149284575232201
637.372783321851	-0.107902984395821
639.475791134348	-0.102734124966702
641.578291134349	-0.163680188970346
643.680283321846	-0.154846957000245
645.781806759347	-0.358782052080613
647.882861446848	-0.49532132160968
649.983408321845	-0.622688801253531
652.083486446845	-0.599182202676786
654.183056759346	-0.643965592103029
656.282158321847	-0.454676739785214
658.380752071844	-0.303749742626195
660.478877071844	-0.0530224290085073
662.576533321844	0.137899198577429
664.673642696845	0.51879287844173
666.770361446845	0.753825051920501
668.864658321847	1.17389811342903
670.960361446843	1.52732066607638
673.05559582185	1.89563721408234
675.150283321847	1.95876544997361
677.244502071844	1.97602541679856
679.338330196846	1.61655708657247
681.431611446846	1.21641194962899
683.522470821845	0.778096810044957
685.614814571843	0.517641993441174
687.706611446847	0.24878170036547
689.798017696849	0.181001861770653
691.888877071844	0.101753978446709
693.977392696845	0.184922190135779
696.067236446848	0.189645625588099
698.156689571846	0.155874135813576
700.243720821847	0.142874379539109
702.332158321846	0.19325594981126
704.420127071848	0.0871673063605272
706.507627071849	0.0678819938201514
708.592783321848	0.245109697272284
710.679345821845	0.409181840697102
712.765361446844	0.45935184675929
714.849033321847	0.55551605449287
716.934111446848	0.554614367868822
719.016845821847	0.541704205628548
721.100986446847	0.431764488905714
723.184658321847	0.404015715379302
725.265908321846	0.270183358699114
727.348642696845	0.250006749800832
729.428955196847	0.190593662102629
731.510673946843	0.24929657773859
733.590048946844	0.345755921558606
735.670830196843	0.704637359546552
737.749267696847	1.15775212403773
739.829033321847	1.93627914955889
741.906533321846	3.00034216879425
743.985361446848	4.25322341551563
746.061923946847	5.24167735191654
748.139814571845	5.89897541162631
750.215361446848	6.05286695269268
752.292236446843	5.68840845805371
754.366845821845	4.82766578603315
756.440986446847	3.98212567077923
758.516533321843	3.13088990620187
760.589658321845	2.39247799754969
762.664189571846	1.73362608900274
764.736455196849	1.29813588746882
766.808173946843	0.882017402120852
768.881298946846	0.67326723719745
770.952080196847	0.438982300478187
773.022392696847	0.380143555292705
775.092236446842	0.279533863874036
777.163486446847	0.338883344071405
779.232314571844	0.273084401093882
781.300752071846	0.377548702772515
783.368720821843	0.341933313004034
785.438017696848	0.500031976319093
787.504970821843	0.498509649921687
789.571533321847	0.602871563108607
791.637548946848	0.500209049752073
793.704970821847	0.465076598437008
795.770048946844	0.280284514111884
797.834658321844	0.162021694668908
799.898798946848	-0.0165292317272474
801.962470821847	-0.0726156561398454
804.025673946846	-0.13163498882389
806.088408321844	-0.181104659187326
808.150673946846	-0.228422115753744
810.214267696847	-0.160975352679714
812.275595821844	-0.145230914837072
814.336455196844	-0.0899067209683722
816.396767696846	-0.0432659107290476
818.456689571845	0.159955206957676
820.516142696844	0.266763449961275
822.575048946845	0.419675635387136
824.633564571846	0.478315370623761
826.691533321846	0.558033837705636
828.749033321848	0.424149000341117
830.806142696849	0.338578786869846
832.862705196847	0.165574348222549
834.918877071847	0.0765391566006031
836.974502071844	-0.047285658481627
839.027861446848	-0.0792903488564605
841.082548946848	-0.0980863774104535
843.136767696844	0.00817030106551897
845.190517696847	0.0498819001255129
847.243877071847	0.187406170611723
849.296689571845	0.267494174641769
851.349033321847	0.307913629723657
853.400908321848	0.251806676016713
855.450517696845	0.197637945645397
857.501455196845	0.0478845900882447
859.551923946849	-0.0679788649626971
861.602002071846	-0.196314817772674
863.649658321843	-0.307815049728561
865.698798946843	-0.456700881308848
867.747392696845	-0.404314184713627
869.795517696846	-0.46493743314727
871.841377071847	-0.374155642622526
873.888564571844	-0.389072813101421
875.935361446845	-0.205758535638353
877.981611446849	-0.354401922493878
880.025595821848	-0.341232334712288
882.07090832185	-0.504274264907906
884.115752071848	-0.502012678092143
886.158408321844	-0.689906862831293
888.202314571849	-0.651622661079443
890.243955196845	-0.674166002483958
892.287002071847	-0.619996420218513
894.329502071847	-0.631789740492536
896.369736446846	-0.587935144395857
898.411377071847	-0.707882456695302
900.450673946845	-0.71972380624203
902.491377071845	-0.817943698668699
904.529736446846	-0.844534156766315
906.569502071849	-0.937339855462881
908.607002071847	-0.801667234138478
910.645752071847	-0.781917593260658
912.682314571848	-0.60735082391983
914.720205196849	-0.491548367970637
916.755830196846	-0.22956102847877
918.792783321849	-0.0833348866227936
920.827470821849	0.088379309418599
922.861689571848	0.172879257586573
924.89723644685	0.30448256338488
926.930517696845	0.329398540851429
928.965205196844	0.418056315736521
930.997548946845	0.430894268487094
933.029423946846	0.527945402821246
935.062705196844	0.554982654176115
937.093720821846	0.714339908564909
939.124189571845	0.760619120879397
941.156064571845	0.919938630613757
943.185673946846	1.00007232650802
945.214814571846	1.21907756432375
947.243486446845	1.30211567896478
949.273486446844	1.47518397119197
951.301220821846	1.62538177714399
953.328564571846	1.8259618440629
955.355361446847	1.85602448596359
957.383564571843	2.03518789605101
959.409423946847	2.18733038761681
961.434892696845	2.39900011908486
963.459892696847	2.54880281639765
965.484423946844	2.84680966686022
967.508486446844	3.03521184153632
969.533877071844	3.23251651819763
971.557080196846	3.25633827921394
973.579736446845	3.32706330232432
975.602002071846	3.15848365389047
977.623720821848	3.021479463502
979.645048946848	2.83764276747041
981.665908321847	2.77243914359047
983.686298946846	2.75337963435948
985.706220821845	2.99969526634337
987.725752071845	3.28507253482007
989.744736446846	3.7345814661744
991.763330196845	4.18471400947382
993.781377071846	4.75301015629958
995.799033321848	5.5154818274948
997.816220821845	6.63302446863167
999.833017696848	7.47151448576236
1001.84926769685	7.79425180048293
1003.86512707184	7.55616827858304
1005.88043957185	6.8710138063829
1007.89536144684	5.43286022271724
1009.90801769685	4.0062964808659
1011.92200207184	2.82816616239265
1013.93551769685	2.01895370806037
1015.94864269685	1.22161540875385
1017.96129894685	0.745396544547674
1019.97340832184	0.27547237512718
1021.98333019684	0.108418081671402
1023.99465832184	-0.128532499453087
1026.00543957185	-0.237026195846568
1028.01575207185	-0.319606804451496
1030.02387707185	-0.312344827390092
1032.03333019685	-0.514151743029828
1034.04231457185	-0.634903558962975
1036.05083019684	-0.808579635490645
1038.05715832185	-0.884180667834727
1040.06473644685	-1.06055344120921
1042.07192394685	-1.03617312910561
1044.07684582184	-1.0771016106799
1046.08309582185	-1.00768447007982
1048.08895519684	-1.15601254190184
1050.09254894685	-1.06438786930633
1052.09739269685	-1.15241137917491
1054.10004894685	-1.12875567375633
1056.10411144685	-1.14371602159173
1058.10762707185	-1.03120010194323
1060.10895519685	-1.07922365208853
1062.11161144685	-0.901337277317509
1064.11200207184	-0.820815106447242
1066.11372082185	-0.617492079018177
1068.11325207184	-0.469776979698935
1070.11403332184	-0.138925687230028
1072.11270519684	0.0306939008991378
1074.11262707185	0.31391050086404
1076.11028332185	0.419824929007461
1078.10934582185	0.628298223347286
1080.10614269685	0.6632799078088
1082.10247082185	0.78076788446964
1084.10012707185	0.839550219729148
1086.09559582185	1.01324723035191
1088.09239269685	0.992129225987128
1090.08692394685	1.022880756104
1092.08106457184	0.921265439344438
1094.07645519685	0.842160375211705
1096.06965832185	0.586420924479768
1098.06239269684	0.476469673901192
1100.05653332185	0.394110517596403
1102.04833019685	0.487006224622832
1104.03973644684	0.433896188119519
1106.03075207185	0.678190546520455
1108.02301769685	0.901476601744434
1110.01309582184	1.268548989414
1112.00270519685	1.61030051218805
1113.99184582185	2.2794812470639
1115.98231457185	2.78313978482745
1117.97059582184	3.56965475796747
1119.95840832185	4.30856909605893
1121.94583019684	5.34913841569761
1123.93278332184	6.23496713523238
1125.91926769685	7.03169524965719
1127.90708019684	7.3113415552441
1129.89262707185	7.23635843813784
1131.87778332184	6.59770022447373
1133.86247082184	5.75422125454327
1135.84668957184	4.80188145585402
1137.83051769685	4.15815635355625
1139.81387707185	3.81694024148985
1141.79684582185	3.95950862222946
1143.77926769685	4.4451401415528
1145.76129894685	5.42047589269214
1147.74286144684	6.72533010801112
1149.72403332184	8.39795824525385
1151.70473644685	9.95186450624377
1153.68497082185	11.1545086989608
1155.66473644685	11.5602406182615
1157.64411144684	11.1630356774502
1159.62301769685	10.075918017719
1161.60145519684	8.87600739472322
1163.57778332185	7.87499516268358
1165.55536144684	7.6525034260323
1167.53247082185	7.79190791937611
1169.50918957185	8.11450399000401
1171.48543957184	8.01398568930566
1173.46122082185	7.50282269534989
1175.43661144685	6.26703032267022
1177.40973644685	4.79517260096233
1179.38418957185	3.22537908087446
1181.35825207185	1.97189511101254
1183.33184582185	0.940954654420239
1185.30325207185	0.377842821344757
1187.27598644685	0.0559638034229692
1189.24825207184	-0.126182930391252
1191.22004894685	-0.326247816376139
1193.18965832185	-0.375185954354691
1195.16059582185	-0.560422874904219
1197.13114269685	-0.605613658192794
1199.09942394685	-0.720644894473537
1201.06903332184	-0.581786246120402
1203.03645519685	-0.439633464092395
1205.00520519685	-0.141511748951814
1206.97356457184	0.0768335639779139
1208.93965832184	0.526745621214644
1210.90708019685	0.745995086293306
1212.87223644684	1.08063008922105
1214.83879894685	1.42168710175963
1216.80489269684	2.01466917783861
1218.76879894685	2.61217058473932
1220.73403332185	3.34767660362508
1222.69708019685	3.786030636438
1224.66137707184	4.06257238286497
1226.62356457185	3.86475647049511
1228.58528332185	3.56698172944755
1230.54833019685	3.0306784881252
1232.50911144685	2.70136406851285
1234.47129894684	2.37849551193341
1236.43122082184	2.3107242972028
1238.39254894684	2.08638756516365
1240.35161144684	2.0906366500771
1242.31028332185	1.95231760340468
1244.27020519684	1.9181694666099
1246.22801769685	1.72810618449662
1248.18536144685	1.63879674696884
1250.14395519685	1.37629593454065
1252.10043957185	1.21034751224613
1254.05645519685	0.92988050663925
1256.01208019685	0.693719795885187
1257.96895519685	0.424104492196278
1259.92372082184	0.292858140501068
1261.87793957184	0.131734093348257
1263.83184582185	0.0824686132427814
1265.78700207185	-0.0255648750939486
1267.73997082184	-0.0409487394634027
1269.69247082185	-0.204468169567349
1271.64458019685	-0.255378372379823
1273.59629894685	-0.416900281905811
1275.54754894684	-0.410330562622249
1277.49833019685	-0.438150173229587
1279.45043957185	-0.391488521143231
1281.40036144685	-0.435473980246627
1283.34989269685	-0.410065991369123
1285.29895519685	-0.42933127821729
1287.24754894685	-0.388680855482363
1289.19575207184	-0.338510026698231
1291.14356457184	-0.0199398277566729
1293.09083019684	0.488497248642403
1295.03778332185	1.33942731180207
1296.98426769685	2.378487846582
1298.93028332185	3.69597777195565
1300.87583019684	4.75284599600315
1302.82106457185	5.71804286276421
1304.76575207185	6.03514008836351
1306.71004894685	5.98075799496613
1308.65395519685	5.48135544693767
1310.59739269684	4.84494557449801
1312.53864269685	3.90471131615891
1314.48129894685	3.20605476350224
1316.42333019685	2.43930593817865
1318.36504894685	1.93351654109097
1320.30629894685	1.46075392686561
1322.24723644684	1.30924832744029
1324.18583019685	1.18760977856584
1326.12583019684	1.44496165835943
1328.06536144685	1.81530541415503
1330.00458019684	2.62094123109208
1331.94145519685	3.58238916457083
1333.87973644684	4.96523243897727
1335.81770519685	6.34516394665204
1337.75504894684	7.63714952375457
1339.69020519685	8.24112356827345
1341.62676769685	8.24759767796439
1343.56301769685	7.48671476933279
1345.49692394684	6.45341498541407
1347.43223644684	5.21907118621249
1349.36692394685	4.46070347955401
1351.29973644684	4.00853916812778
1353.23364269684	3.93737382164744
1355.16551769685	3.87296773696397
1357.09864269684	4.0700591923916
1359.02958019685	4.27518575034668
1360.96176769684	4.71902696362952
1362.89364269684	5.23887730357117
1364.82333019684	6.01718856026932
1366.75426769685	6.77095005311401
1368.68301769685	7.65321963302074
1370.61317394685	8.54602783750886
1372.54114269685	9.4487112576584
1374.46864269684	9.72602369906372
1376.39754894685	9.46466016524832
1378.32426769684	8.49846747901509
1380.25223644685	7.11067432396558
1382.17801769685	5.4775190668002
1384.10348644685	4.36000660941943
1386.03020519684	3.69100892508371
1387.95473644685	3.6200046429858
1389.88051769685	3.8292919114902
1391.80426769685	4.33902088767442
1393.72754894684	4.67860347207986
1395.65036144684	4.96110807325795
1397.57458019684	4.7474889611762
1399.49661144685	4.25387403429923
1401.41817394684	3.36422628009882
1403.34098644684	2.34702843016368
1405.26176769685	1.14213135729406
1407.18208019684	0.257876526397439
1409.10192394684	-0.530187720650446
1411.02145519685	-0.956071770298507
1412.94223644685	-1.29729457398034
1414.86083019685	-1.23984592952121
1416.77895519685	-1.08436344183679
1418.69676769685	-0.639127561584331
1420.61411144684	-0.243051270989412
1422.53098644684	0.497273706412471
1424.44754894685	1.06891687047388
1426.36364269685	1.7592352319466
1428.27926769685	2.29530703958363
1430.19442394684	2.82045053310006
1432.11098644685	3.06477836251761
1434.02536144685	3.27431100729103
1435.93926769685	3.25068998482539
1437.85286144685	3.1943746753511
1439.76598644685	3.04631207935509
1441.67692394684	3.06557762611021
1443.58926769684	3.06582625173408
1445.50114269685	3.08273210330765
1447.41254894685	3.00918333899466
1449.32364269685	3.00303923144659
1451.23411144685	2.82233566526983
1453.14426769685	2.62251300910873
1455.05411144685	2.36576935677041
1456.96333019685	2.18995062363069
1458.87223644684	1.82411709351638
1460.77911144685	1.55965512827819
1462.68723644685	1.20494525372774
1464.59473644685	0.925912688373955
1466.50208019685	0.505018631192456
1468.40879894685	0.193538014833024
1470.31348644685	-0.282340166415395
1472.21958019684	-0.671405554053337
1474.12504894684	-1.16480335567954
1476.03020519685	-1.50859355802137
1477.93317394684	-1.92443974695288
1479.83754894685	-2.1920216184794
1481.74129894685	-2.44798382220782
1483.64317394684	-2.6260857509248
1485.54614269684	-2.78619169186629
1487.44879894685	-2.76893216688984
1489.34926769685	-2.72575992559288
1491.25114269684	-2.56143641062422
1493.15067394685	-2.3384548700586
1495.05161144685	-1.92991647004311
1496.95223644685	-1.54513296300769
1498.85067394685	-0.929906343751924
1500.75036144684	-0.281770429378298
1502.64786144684	0.473204732718017
1504.54676769685	1.20130548099502
1506.44348644685	2.09663155947791
1508.34161144685	2.85564863572606
1510.23739269685	3.8080963614008
1512.13473644685	4.84617120648278
1514.02973644685	5.97746276243217
1515.92442394685	6.99348842981141
1517.82036144684	7.94639277912808
1519.71426769685	8.56254925546506
1521.60926769685	8.84135906468717
1523.50239269685	8.70945760009741
1525.39489269684	8.23255801525303
1527.28879894685	7.54048592194829
1529.18051769685	6.80049519154502
1531.07192394684	6.11532092212877
1532.96458019684	5.66472630860144
1534.85504894684	5.54841693148586
1536.74520519685	5.77047726511617
1538.63489269685	6.17156452683247
1540.52583019685	6.83006170723513
1542.41473644685	7.47487634475377
1544.30317394685	8.13981111627908
1546.19114269684	8.74144375437254
1548.07879894684	9.43746238694342
1549.96770519685	10.1235985156044
1551.85442394685	10.9293111928425
1553.74083019684	11.3639428975595
1555.62692394685	11.6451412665776
1557.51239269684	11.7329133143188
1559.39754894685	11.6743973535062
1561.28223644684	11.3249507294399
1563.16661144685	11.2093313536493
1565.05051769685	10.9332865956709
1566.93567394685	10.6728063709179
1568.81879894685	10.4228237461664
1570.70145519685	10.6548986218197
1572.58379894684	11.3030187681813
1574.46551769684	12.7973314981568
1576.34708019685	14.9894947888236
1578.22629894684	17.97512502258
1580.10692394685	21.271441934947
1581.98723644685	24.5714219516792
1583.86692394685	26.8988925665988
1585.74645519685	27.8557413895395
1587.62536144684	27.1101859559791
1589.50395519685	25.0651637818899
1591.38208019684	22.0510224334387
1593.25989269685	19.0789093540219
1595.13551769685	16.6150535515089
1597.01239269685	14.9886500032333
1598.88895519685	13.6994272079459
1600.76504894685	12.9225928130409
1602.64067394684	12.0970543309713
1604.51442394685	11.2713615205943
1606.38926769685	10.1796173250437
1608.26364269685	9.30781149068054
1610.13770519684	8.4857711761635
1612.00973644685	8.08742765525594
1613.88301769684	7.9075312395106
1615.75583019685	7.99647298194117
1617.62661144685	8.02549464681718
1619.49864269685	8.10522487990579
1621.37020519685	8.0018255714952
1623.23973644685	7.96860927242395
1625.11051769685	8.17106292004104
1626.97926769685	8.84002492772913
1628.84926769685	10.007171069922
1630.71879894684	11.9837846823778
1632.58629894684	14.5451196729875
1634.45504894685	17.3328500357305
1636.32176769685	19.3611070814455
1638.18973644685	20.0949535927912
1640.05567394685	19.1090920736874
1641.92270519685	16.7727048712111
1643.78786144685	13.5066641411867
1645.65254894684	10.4686003547936
1647.51833019684	8.04001201937041
1649.38223644685	6.60494296874356
1651.24739269685	5.73620244654941
1653.11036144684	5.39556826623516
1654.97301769684	5.1112966822501
1656.83692394685	5.04473453292309
1658.69879894684	4.82290058711024
1660.56176769685	4.6643410483762
1662.42286144684	4.3654038255919
1664.28348644685	4.24424657977465
1666.14364269684	3.9238166053546
1668.00504894685	3.74674763160135
1669.86442394684	3.51372243023951
1671.72348644684	3.31736497967955
1673.58208019684	2.98813378191124
1675.44192394684	2.79302107014445
1677.29973644685	2.48407238759236
1679.15708019684	2.21080165944102
1681.01411144685	1.99390466168597
1682.87067394685	1.80420003355647
1684.72676769685	1.57537500808803
1686.58426769685	1.44738791908443
1688.43958019685	1.24464173852883
1690.29458019685	1.05348510502904
1692.14911144685	0.850186801830404
1694.00317394684	0.562864032070308
1695.85692394685	0.260972238468952
1697.71036144685	0.102978502470251
1699.56333019685	-0.196188272857313
1701.41583019685	-0.349610908219034
1703.26801769685	-0.471494133537107
1705.11973644685	-0.537398952580332
1706.97114269684	-0.685330183023524
1708.82208019685	-0.70984876539373
1710.67254894684	-0.91726754934362
1712.52270519685	-1.00469148559532
1714.37239269685	-1.20472141730892
1716.22176769685	-1.32613238537158
1718.07067394685	-1.51987516688865
1719.91754894684	-1.48702010067055
1721.76583019684	-1.60381933461582
1723.61348644685	-1.49513685686773
1725.46083019685	-1.39279019148404
1727.30770519684	-1.13309994508191
1729.15270519685	-0.99729690391672
1730.99879894684	-0.648240343800239
1732.84458019684	-0.387661558624416
1734.68989269685	-0.156901013782317
1736.53317394685	-0.0175153811497069
1738.37770519685	0.201187651412795
1740.22192394684	0.298850849181378
1742.06567394685	0.334323892613099
1743.90739269684	0.36455181028802
1745.75020519685	0.486226126891864
1747.59286144684	0.495535654916267
1749.43333019684	0.585925252408231
1751.27504894685	0.672467979496815
1753.11473644685	0.767282794498243
1754.95583019685	0.723110651640781
1756.79629894684	0.812847366108116
1758.63489269685	0.843115326061621
1760.47458019685	0.88118194698734
1762.31239269684	0.909604553915415
1764.15129894685	1.04948880476368
1765.98817394685	1.05100711121457
1767.82645519685	1.09286332931853
1769.66254894685	1.12832175534109
1771.49989269684	1.20315430391437
1773.33536144685	1.17300698951908
1775.17020519685	1.26103944112867
1777.00645519685	1.26944160817686
1778.84067394684	1.38671957837533
1780.67598644685	1.36453725772694
1782.50942394685	1.51070183922394
1784.34239269685	1.54439717832582
1786.17661144684	1.68431759512606
1788.00879894684	1.63066078699489
1789.84051769684	1.7461254377896
1791.67364269685	1.74838016036608
1793.50458019685	1.84103381044071
1795.33520519684	1.77162544724075
1797.16536144685	1.7647385070411
1798.99692394684	1.68353494328051
