# Supplementary material for: Intraoperative rapid assessment of the deep muscle surgical margin of tongue squamous cell carcinoma via Raman spectroscopy
Source: Front Bioeng Biotechnol. 2024 Oct 8;12:1480279. doi: 10.3389/fbioe.2024.1480279 (PMC11493737; doi:10.3389/fbioe.2024.1480279)
Supplement: Supplementary file 4 [file DataSheet2.ZIP › Pathological grading corresponding to Raman spectroscopic data/Results of pathological grading/PDSCC/12-1-3_Raman.txt]

process from Raman raw data on 2022/8/8 10:48:07
601.541728634347	-0.133623964083569
603.653017696848	-0.374374086795569
605.76571300935	-0.476843427450376
607.876025509344	-0.668892670761807
609.985830196845	-0.736052817484591
612.095166134346	-0.860485072542673
614.203994259347	-0.658626227827483
616.314228634346	-0.540337636809767
618.422119259347	-0.318969361698436
620.529502071848	-0.234417435978457
622.636377071845	-0.137581106906936
624.742783321846	-0.225412043587511
626.848681759348	-0.23371728413909
628.954111446845	-0.322228649946737
631.060908321848	-0.295359114251596
633.165361446845	-0.335719745725356
635.269345821845	-0.234935237474957
637.372783321851	-0.211570371550152
639.475791134348	-0.144142254699858
641.578291134349	-0.250135768729706
643.680283321846	-0.262900747446565
645.781806759347	-0.46368960954274
647.882861446848	-0.632762351567322
649.983408321845	-0.807786469832706
652.083486446845	-0.760234601906149
654.183056759346	-0.812794328367488
656.282158321847	-0.650438431441103
658.380752071844	-0.53610457623833
660.478877071844	-0.247685688499729
662.576533321844	0.00890783686804753
664.673642696845	0.473880866760993
666.770361446845	0.855422285455859
668.864658321847	1.41210114760818
670.960361446843	1.83117425385655
673.05559582185	2.22884922616137
675.150283321847	2.31774078590635
677.244502071844	2.23459274452256
679.338330196846	1.83731875313978
681.431611446846	1.48460889690793
683.522470821845	1.036745625652
685.614814571843	0.71951078032231
687.706611446847	0.521977157936959
689.798017696849	0.489972453776858
691.888877071844	0.349666725477476
693.977392696845	0.416199356370271
696.067236446848	0.404962878918127
698.156689571846	0.388520233955717
700.243720821847	0.354449308485528
702.332158321846	0.362777764797926
704.420127071848	0.280861420111876
706.507627071849	0.435838716662545
708.592783321848	0.588287990939619
710.679345821845	0.848508184309253
712.765361446844	1.02196288743181
714.849033321847	1.1790059323753
716.934111446848	1.13499309878185
719.016845821847	1.15504584784858
721.100986446847	0.987737924231539
723.184658321847	0.876239259190442
725.265908321846	0.727307579911695
727.348642696845	0.679761721398279
729.428955196847	0.553419524406593
731.510673946843	0.620673900666787
733.590048946844	0.774582346426968
735.670830196843	1.15664192462134
737.749267696847	1.74616173355309
739.829033321847	2.77545316613836
741.906533321846	4.11536465581804
743.985361446848	5.73600199522309
746.061923946847	6.87302504758136
748.139814571845	7.57112799239877
750.215361446848	7.62727826900186
752.292236446843	7.07863232861155
754.366845821845	5.86566274511782
756.440986446847	4.80325416556218
758.516533321843	3.73277355622989
760.589658321845	2.80178416418929
762.664189571846	1.92405614572854
764.736455196849	1.34421144844575
766.808173946843	0.844839072068737
768.881298946846	0.570797789717005
770.952080196847	0.317977658715222
773.022392696847	0.281943952878606
775.092236446842	0.210843364910602
777.163486446847	0.294799535180346
779.232314571844	0.281731157465288
781.300752071846	0.383989303550777
783.368720821843	0.362816839759233
785.438017696848	0.477252506289858
787.504970821843	0.433914274150681
789.571533321847	0.54904818896037
791.637548946848	0.424723418192485
793.704970821847	0.391914616838619
795.770048946844	0.20835803873851
797.834658321844	0.119444921793047
799.898798946848	-0.119588641606896
801.962470821847	-0.0936666083818807
804.025673946846	-0.22880298466734
806.088408321844	-0.171581825714469
808.150673946846	-0.201607235792665
810.214267696847	-0.096403781234585
812.275595821844	-0.133225030673884
814.336455196844	0.114464549824362
816.396767696846	0.210687225087781
818.456689571845	0.479455526479285
820.516142696844	0.634621613904073
822.575048946845	0.921247629530058
824.633564571846	0.959515913827573
826.691533321846	0.981975106178794
828.749033321848	0.847644029996388
830.806142696849	0.704431433433427
832.862705196847	0.457725853025494
834.918877071847	0.331639321211128
836.974502071844	0.196180304451303
839.027861446848	0.153000035489129
841.082548946848	0.158338402753884
843.136767696844	0.306453032547893
845.190517696847	0.414988954370045
847.243877071847	0.640014491127943
849.296689571845	0.776017892123065
851.349033321847	0.886217391203672
853.400908321848	0.813667829771447
855.450517696845	0.699657586312924
857.501455196845	0.514904334971249
859.551923946849	0.266326262938435
861.602002071846	0.0367013358049348
863.649658321843	-0.0538418346735625
865.698798946843	-0.216073243320068
867.747392696845	-0.266404442085559
869.795517696846	-0.300717653941092
871.841377071847	-0.24493423111528
873.888564571844	-0.389948180963756
875.935361446845	-0.29020772445881
877.981611446849	-0.441025156277419
880.025595821848	-0.482248492022393
882.07090832185	-0.630082392240979
884.115752071848	-0.672498306809302
886.158408321844	-0.873674268097432
888.202314571849	-0.857241907911089
890.243955196845	-0.926034732968333
892.287002071847	-0.893554779416377
894.329502071847	-0.899330052244181
896.369736446846	-0.933258661443233
898.411377071847	-1.12241295126148
900.450673946845	-1.12942619244615
902.491377071845	-1.2802876273069
904.529736446846	-1.36087054591184
906.569502071849	-1.40740433538849
908.607002071847	-1.27020906257673
910.645752071847	-1.2159340401372
912.682314571848	-1.02947959914508
914.720205196849	-0.847435143218377
916.755830196846	-0.530277639208748
918.792783321849	-0.332573287462651
920.827470821849	-0.123609176034563
922.861689571848	-0.0391167995290971
924.89723644685	0.0774423671418845
926.930517696845	0.113271010685764
928.965205196844	0.234676145614117
930.997548946845	0.22687373188063
933.029423946846	0.443865418317557
935.062705196844	0.51700293530007
937.093720821846	0.624495207326504
939.124189571845	0.649647284375817
941.156064571845	0.842794169826448
943.185673946846	0.98079442842328
945.214814571846	1.31952637403776
947.243486446845	1.56544278742655
949.273486446844	1.85394213133611
951.301220821846	2.03981570727814
953.328564571846	2.21928513904004
955.355361446847	2.31011644669968
957.383564571843	2.51072475184264
959.409423946847	2.76479413446054
961.434892696845	3.07212958197982
963.459892696847	3.28408023671886
965.484423946844	3.54041850174184
967.508486446844	3.72489673856984
969.533877071844	3.78989363419555
971.557080196846	3.78746213314429
973.579736446845	3.79494412190411
975.602002071846	3.50814844747924
977.623720821848	3.32900060759653
979.645048946848	3.12339938107709
981.665908321847	3.02973351089668
983.686298946846	3.04184502968479
985.706220821845	3.44096592933346
987.725752071845	3.87429151415819
989.744736446846	4.54755699273085
991.763330196845	5.28217094559454
993.781377071846	6.13994848431952
995.799033321848	7.40793812520604
997.816220821845	9.14437825657524
999.833017696848	10.3934339662117
1001.84926769685	10.8860801712284
1003.86512707184	10.6025252623874
1005.88043957185	9.52101405917824
1007.89536144684	7.36714489081476
1009.90801769685	5.38676765110239
1011.92200207184	3.77837015959648
1013.93551769685	2.61388572656796
1015.94864269685	1.53369915958513
1017.96129894685	0.880378405293072
1019.97340832184	0.243481351486253
1021.98333019684	-0.0984627866224628
1023.99465832184	-0.374045065060045
1026.00543957185	-0.512229943476427
1028.01575207185	-0.673612833860375
1030.02387707185	-0.744778545663564
1032.03333019685	-0.991280802404276
1034.04231457185	-1.22656782189085
1036.05083019684	-1.45664860133388
1038.05715832185	-1.56489857315017
1040.06473644685	-1.73105413729121
1042.07192394685	-1.76071720080563
1044.07684582184	-1.80404063276694
1046.08309582185	-1.74813325675956
1048.08895519684	-1.87181091891364
1050.09254894685	-1.80667700236825
1052.09739269685	-1.89785319041522
1054.10004894685	-1.95509319625933
1056.10411144685	-1.9835347333638
1058.10762707185	-1.85501501546497
1060.10895519685	-1.86800772662923
1062.11161144685	-1.6024634474648
1064.11200207184	-1.43867440283651
1066.11372082185	-1.25666719690207
1068.11325207184	-1.11844110199542
1070.11403332184	-0.802009372816599
1072.11270519684	-0.700074757601385
1074.11262707185	-0.390583630094966
1076.11028332185	-0.213566474460833
1078.10934582185	-0.0325549252011115
1080.10614269685	0.0455527839770866
1082.10247082185	0.27072914315238
1084.10012707185	0.385967146787266
1086.09559582185	0.566364825098276
1088.09239269685	0.643074528872035
1090.08692394685	0.681010063758549
1092.08106457184	0.59703804266303
1094.07645519685	0.50401470838932
1096.06965832185	0.255540205531247
1098.06239269684	0.178014191200532
1100.05653332185	0.114544107651625
1102.04833019685	0.206884621448239
1104.03973644684	0.185756625256545
1106.03075207185	0.420019845182537
1108.02301769685	0.743761138414982
1110.01309582184	1.19330858894853
1112.00270519685	1.70816251168213
1113.99184582185	2.49239247398964
1115.98231457185	3.2997130592255
1117.97059582184	4.27385749916135
1119.95840832185	5.42086648184625
1121.94583019684	6.74498314997754
1123.93278332184	8.04789319265552
1125.91926769685	9.03461596798138
1127.90708019684	9.39054664066043
1129.89262707185	9.24416294715707
1131.87778332184	8.45989359637917
1133.86247082184	7.4671440763031
1135.84668957184	6.45935357289176
1137.83051769685	5.95343499809644
1139.81387707185	5.76993372047616
1141.79684582185	6.31469259475494
1143.77926769685	7.35706313386157
1145.76129894685	9.19511190121523
1147.74286144684	11.5682441077179
1149.72403332184	14.5753224942539
1151.70473644685	17.4693121935226
1153.68497082185	19.5413020866129
1155.66473644685	20.0857410211744
1157.64411144684	19.0993116248739
1159.62301769685	16.8821488755385
1161.60145519684	14.2089115208582
1163.57778332185	11.9251178770299
1165.55536144684	10.8525011519719
1167.53247082185	10.5564258771224
1169.50918957185	10.5986645112265
1171.48543957184	10.2759818034722
1173.46122082185	9.53818630375781
1175.43661144685	7.95727038669548
1177.40973644685	6.08764986383642
1179.38418957185	4.18907073256429
1181.35825207185	2.74892656462254
1183.33184582185	1.68765188522343
1185.30325207185	1.1310996937832
1187.27598644685	0.809182813535699
1189.24825207184	0.706060400110914
1191.22004894685	0.414270711998711
1193.18965832185	0.240636250670605
1195.16059582185	-0.020249526978489
1197.13114269685	-0.115844081027433
1199.09942394685	-0.341813071846047
1201.06903332184	-0.212138698596561
1203.03645519685	0.00249114907512649
1205.00520519685	0.308250650764819
1206.97356457184	0.612531752203608
1208.93965832184	1.09226819550344
1210.90708019685	1.40591847391488
1212.87223644684	1.70763979333572
1214.83879894685	2.09970483611323
1216.80489269684	2.66644712697121
1218.76879894685	3.26704773740528
1220.73403332185	3.9390618263082
1222.69708019685	4.26765965532587
1224.66137707184	4.4129026393818
1226.62356457185	4.1095986174447
1228.58528332185	3.67177818627192
1230.54833019685	2.99932005668614
1232.50911144685	2.63290975110601
1234.47129894684	2.2949410076983
1236.43122082184	2.16655510344049
1238.39254894684	2.04027593662829
1240.35161144684	2.08239451170414
1242.31028332185	1.94409349345904
1244.27020519684	1.88267378457942
1246.22801769685	1.72426191154545
1248.18536144685	1.57813867256186
1250.14395519685	1.31527895829595
1252.10043957185	1.16694898682357
1254.05645519685	0.899489577609984
1256.01208019685	0.614971964402116
1257.96895519685	0.35965704996471
1259.92372082184	0.285530706482689
1261.87793957184	0.153709764712858
1263.83184582185	0.197143317104519
1265.78700207185	0.183728230895269
1267.73997082184	0.194446121896647
1269.69247082185	0.0188317567796048
1271.64458019685	-0.0616538583473698
1273.59629894685	-0.272143734739757
1275.54754894684	-0.279164902384196
1277.49833019685	-0.310750430910787
1279.45043957185	-0.234051668814061
1281.40036144685	-0.23783126054326
1283.34989269685	-0.187610608001421
1285.29895519685	-0.240526884106941
1287.24754894685	-0.148113300830346
1289.19575207184	0.0266608879499586
1291.14356457184	0.51704241122701
1293.09083019684	1.30068000107747
1295.03778332185	2.46001228509567
1296.98426769685	3.71181794000063
1298.93028332185	5.10339358519047
1300.87583019684	6.1835258124151
1302.82106457185	6.98191913883278
1304.76575207185	7.12439816583844
1306.71004894685	6.8946573530252
1308.65395519685	6.26106317520549
1310.59739269684	5.4640481111615
1312.53864269685	4.44448134868105
1314.48129894685	3.71433174734079
1316.42333019685	2.85879252901157
1318.36504894685	2.26648588334018
1320.30629894685	1.77674020203511
1322.24723644684	1.55358967660345
1324.18583019685	1.39444792312406
1326.12583019684	1.7288907282562
1328.06536144685	2.26217948686786
1330.00458019684	3.25741825379151
1331.94145519685	4.53545092886492
1333.87973644684	6.27104247799826
1335.81770519685	7.88344238573961
1337.75504894684	9.2552710255012
1339.69020519685	9.78933618866631
1341.62676769685	9.60502405327293
1343.56301769685	8.60515437011463
1345.49692394684	7.42276169764534
1347.43223644684	6.13341927388939
1349.36692394685	5.43651153322764
1351.29973644684	5.03016227750868
1353.23364269684	5.09743501405558
1355.16551769685	5.00809039595811
1357.09864269684	5.19612692981002
1359.02958019685	5.40262022679326
1360.96176769684	5.83417596421754
1362.89364269684	6.21129254600004
1364.82333019684	6.93519352519701
1366.75426769685	7.64896362849561
1368.68301769685	8.51209979642664
1370.61317394685	9.4378837171713
1372.54114269685	10.3448752550988
1374.46864269684	10.6150141354708
1376.39754894685	10.241766968065
1378.32426769684	9.08045460205756
1380.25223644685	7.52621927306967
1382.17801769685	5.75012011676779
1384.10348644685	4.58545339642461
1386.03020519684	4.11043951859773
1387.95473644685	4.24991868287833
1389.88051769685	4.69131110384592
1391.80426769685	5.34878517871681
1393.72754894684	5.75378108613745
1395.65036144684	5.74036415188283
1397.57458019684	5.23527831089427
1399.49661144685	4.35104869393876
1401.41817394684	3.05170202236485
1403.34098644684	1.73478408138573
1405.26176769685	0.329156026439989
1407.18208019684	-0.702613515854466
1409.10192394684	-1.60919938865715
1411.02145519685	-2.0837692247103
1412.94223644685	-2.42138587868175
1414.86083019685	-2.31604315896749
1416.77895519685	-2.09853643055709
1418.69676769685	-1.5628635167613
1420.61411144684	-0.968576590054113
1422.53098644684	-0.110440659247274
1424.44754894685	0.693706305436308
1426.36364269685	1.57819213496811
1428.27926769685	2.37879175036164
1430.19442394684	3.14999004979745
1432.11098644685	3.58872535460847
1434.02536144685	3.87322221515586
1435.93926769685	3.90458225582074
1437.85286144685	3.84137715122114
1439.76598644685	3.74473475796646
1441.67692394684	3.82362493390093
1443.58926769684	3.88815933253267
1445.50114269685	4.07830059893638
1447.41254894685	4.02650342487499
1449.32364269685	3.91441916559023
1451.23411144685	3.68597906526236
1453.14426769685	3.38557108770129
1455.05411144685	2.91620973755232
1456.96333019685	2.72708638539314
1458.87223644684	2.32732873157528
1460.77911144685	1.93144985843247
1462.68723644685	1.58829080906975
1464.59473644685	1.2434979284908
1466.50208019685	0.692764934861714
1468.40879894685	0.235217026548412
1470.31348644685	-0.323918030832999
1472.21958019684	-0.887136765925675
1474.12504894684	-1.49252716378913
1476.03020519685	-1.94977236126209
1477.93317394684	-2.47482200723908
1479.83754894685	-2.832869804192
1481.74129894685	-3.21209187117654
1483.64317394684	-3.38016211211459
1485.54614269684	-3.54435124065213
1487.44879894685	-3.52492984273698
1489.34926769685	-3.47365479960678
1491.25114269684	-3.12319548017803
1493.15067394685	-2.82290913611166
1495.05161144685	-2.28846120060877
1496.95223644685	-1.58571226822272
1498.85067394685	-0.587846748233574
1500.75036144684	0.419045300969344
1502.64786144684	1.72337307673166
1504.54676769685	3.07787008057801
1506.44348644685	4.68700179931528
1508.34161144685	6.33385959194612
1510.23739269685	8.22617560186285
1512.13473644685	10.1789498921967
1514.02973644685	12.2933213596924
1515.92442394685	14.0877142974709
1517.82036144684	15.5771947667569
1519.71426769685	16.4354562528233
1521.60926769685	16.6711467051238
1523.50239269685	16.1330119679934
1525.39489269684	15.0882774629167
1527.28879894685	13.498101832237
1529.18051769685	11.844863771215
1531.07192394684	10.2573272187669
1532.96458019684	9.10984392722571
1534.85504894684	8.34267109352828
1536.74520519685	8.23277070258075
1538.63489269685	8.44676163501339
1540.52583019685	9.01206812197711
1542.41473644685	9.55248663399811
1544.30317394685	10.15641732471
1546.19114269684	10.7142238131877
1548.07879894684	11.4622340669252
1549.96770519685	12.1375445773185
1551.85442394685	12.8545134675376
1553.74083019684	13.3093565083191
1555.62692394685	13.4824770433078
1557.51239269684	13.3863702571753
1559.39754894685	13.3237178327792
1561.28223644684	12.973299106719
1563.16661144685	12.7918814094162
1565.05051769685	12.5450441616181
1566.93567394685	12.4483420862304
1568.81879894685	12.2354289329835
1570.70145519685	12.6424762685149
1572.58379894684	13.578281008015
1574.46551769684	15.419119299672
1576.34708019685	17.9666049451505
1578.22629894684	21.4284837865989
1580.10692394685	25.1115705838856
1581.98723644685	28.6281006838012
1583.86692394685	30.9823508121308
1585.74645519685	31.7071036614908
1587.62536144684	30.5373129722998
1589.50395519685	28.0616380358754
1591.38208019684	24.6863489374163
1593.25989269685	21.4536216325903
1595.13551769685	18.8898662934275
1597.01239269685	17.3111268800945
1598.88895519685	16.0588182579156
1600.76504894685	15.2353007800937
1602.64067394684	14.4055875118474
1604.51442394685	13.4514902939083
1606.38926769685	12.1540075404065
1608.26364269685	11.1647279427785
1610.13770519684	10.2621366227345
1612.00973644685	9.82399380573872
1613.88301769684	9.60968615460467
1615.75583019685	9.72748323191803
1617.62661144685	9.70185987650382
1619.49864269685	9.70823770920123
1621.37020519685	9.54466884388239
1623.23973644685	9.53917051030254
1625.11051769685	9.79264916806386
1626.97926769685	10.6414055593827
1628.84926769685	12.1298526360663
1630.71879894684	14.5121069038755
1632.58629894684	17.5424897061446
1634.45504894685	20.673338632129
1636.32176769685	22.7416031850884
1638.18973644685	23.2753973112934
1640.05567394685	21.7658741135454
1641.92270519685	18.7756231316584
1643.78786144685	14.9629726299509
1645.65254894684	11.6113624791335
1647.51833019684	9.02802975249585
1649.38223644685	7.56359776386046
1651.24739269685	6.7987567488197
1653.11036144684	6.4599926815531
1654.97301769684	6.17083207913004
1656.83692394685	6.0740570307438
1658.69879894684	5.84622947139655
1660.56176769685	5.59767054786857
1662.42286144684	5.27194580087445
1664.28348644685	4.99518670708636
1666.14364269684	4.65872578690357
1668.00504894685	4.40122894348235
1669.86442394684	4.06425008982757
1671.72348644684	3.74726587844543
1673.58208019684	3.43661936708065
1675.44192394684	3.14971201356815
1677.29973644685	2.81734600218033
1679.15708019684	2.49727476454643
1681.01411144685	2.23820939346774
1682.87067394685	1.95815337004387
1684.72676769685	1.60742906110073
1686.58426769685	1.35858941492097
1688.43958019685	1.06044259020922
1690.29458019685	0.789212445845578
1692.14911144685	0.496142905003012
1694.00317394684	0.174096259793544
1695.85692394685	-0.22609736323227
1697.71036144685	-0.434036026864476
1699.56333019685	-0.757135441557921
1701.41583019685	-0.893983374828963
1703.26801769685	-0.999060199977748
1705.11973644685	-0.983521343587199
1706.97114269684	-1.10593743286785
1708.82208019685	-1.15752370203325
1710.67254894684	-1.33199799084468
1712.52270519685	-1.4622813113283
1714.37239269685	-1.67169860224129
1716.22176769685	-1.70871113622746
1718.07067394685	-1.74007365192523
1719.91754894684	-1.70329780738609
1721.76583019684	-1.71780033454172
1723.61348644685	-1.5703732213326
1725.46083019685	-1.38305202785932
1727.30770519684	-1.15843097773109
1729.15270519685	-0.967340027857858
1730.99879894684	-0.627326465532065
1732.84458019684	-0.279441734608156
1734.68989269685	-0.11219963337976
1736.53317394685	0.0379889803758715
1738.37770519685	0.363918110769305
1740.22192394684	0.484725253252577
1742.06567394685	0.48797704757277
1743.90739269684	0.549577631171417
1745.75020519685	0.642175726881874
1747.59286144684	0.558363213729876
1749.43333019684	0.660354108980528
1751.27504894685	0.751278295344775
1753.11473644685	0.891256603392947
1754.95583019685	0.931302758776496
1756.79629894684	1.094273588943
1758.63489269685	1.16518144966432
1760.47458019685	1.2875500953412
1762.31239269684	1.35603150527498
1764.15129894685	1.50467430499799
1765.98817394685	1.52536238596781
1767.82645519685	1.64693875457954
1769.66254894685	1.75966317010005
1771.49989269684	1.8866729807259
1773.33536144685	1.99302259580872
1775.17020519685	2.11989745671968
1777.00645519685	2.1392402865668
1778.84067394684	2.17425900338429
1780.67598644685	2.17936092200353
1782.50942394685	2.29533681504512
1784.34239269685	2.37249823788596
1786.17661144684	2.49720482383941
1788.00879894684	2.53867209483474
1789.84051769684	2.65627947490418
1791.67364269685	2.69516291452777
1793.50458019685	2.8488745774975
1795.33520519684	2.90455171510376
1797.16536144685	2.84645469690855
1798.99692394684	2.73566558011765
