# Supplementary material for: Intraoperative rapid assessment of the deep muscle surgical margin of tongue squamous cell carcinoma via Raman spectroscopy
Source: Front Bioeng Biotechnol. 2024 Oct 8;12:1480279. doi: 10.3389/fbioe.2024.1480279 (PMC11493737; doi:10.3389/fbioe.2024.1480279)
Supplement: Supplementary file 4 [file DataSheet2.ZIP › Pathological grading corresponding to Raman spectroscopic data/Results of pathological grading/PDSCC/12-1-4_Raman.txt]

process from Raman raw data on 2022/8/8 10:48:04
601.541728634347	0.176854189586152
603.653017696848	-0.071954578411777
605.76571300935	-0.239319387708832
607.876025509344	-0.4611437391236
609.985830196845	-0.550481642151823
612.095166134346	-0.701107735564648
614.203994259347	-0.607891742985373
616.314228634346	-0.498529244658386
618.422119259347	-0.309121504716359
620.529502071848	-0.31699851981864
622.636377071845	-0.234802632329178
624.742783321846	-0.260068792838979
626.848681759348	-0.262546877302327
628.954111446845	-0.377581938575247
631.060908321848	-0.346739034871831
633.165361446845	-0.39120364631404
635.269345821845	-0.332392919802402
637.372783321851	-0.342884216529399
639.475791134348	-0.3009881159158
641.578291134349	-0.357192043027226
643.680283321846	-0.330628723658322
645.781806759347	-0.54556361161994
647.882861446848	-0.677789542919385
649.983408321845	-0.801266678363589
652.083486446845	-0.781500618602337
654.183056759346	-0.822211577026991
656.282158321847	-0.586895251319248
658.380752071844	-0.387711907677442
660.478877071844	-0.090327340031223
662.576533321844	0.155945355344869
664.673642696845	0.547488620204916
666.770361446845	0.834718155730599
668.864658321847	1.28567669421443
670.960361446843	1.69578635771313
673.05559582185	2.05438815086603
675.150283321847	2.13686443172378
677.244502071844	2.13583621148706
679.338330196846	1.76293438771742
681.431611446846	1.33517694108883
683.522470821845	0.934398464381815
685.614814571843	0.680698419330099
687.706611446847	0.411302343776583
689.798017696849	0.377485112957999
691.888877071844	0.310904710834109
693.977392696845	0.391861845071844
696.067236446848	0.411408832083623
698.156689571846	0.39692998250365
700.243720821847	0.334224628626743
702.332158321846	0.343740817702496
704.420127071848	0.195555681438066
706.507627071849	0.251815363434531
708.592783321848	0.381438871935188
710.679345821845	0.621656853606225
712.765361446844	0.762373852465458
714.849033321847	0.905693921117233
716.934111446848	0.896495375094048
719.016845821847	0.925262503114965
721.100986446847	0.784942119717755
723.184658321847	0.724874449495786
725.265908321846	0.620947135004087
727.348642696845	0.588102685094839
729.428955196847	0.503240823513522
731.510673946843	0.567028718924092
733.590048946844	0.618725175888642
735.670830196843	1.02348207765249
737.749267696847	1.58603942930645
739.829033321847	2.55611396107787
741.906533321846	3.88445452156304
743.985361446848	5.48449273937791
746.061923946847	6.59497853626789
748.139814571845	7.30093234984471
750.215361446848	7.41975136358946
752.292236446843	6.85770865866385
754.366845821845	5.78386619309978
756.440986446847	4.7297060857137
758.516533321843	3.6964731291331
760.589658321845	2.82860952378124
762.664189571846	2.05502301740711
764.736455196849	1.45796418279727
766.808173946843	0.980950014572102
768.881298946846	0.721517615737753
770.952080196847	0.47527522348048
773.022392696847	0.414906402172107
775.092236446842	0.350006149081594
777.163486446847	0.460896821203931
779.232314571844	0.387304716749668
781.300752071846	0.429519619717667
783.368720821843	0.358092754127426
785.438017696848	0.497611904347565
787.504970821843	0.41250217864652
789.571533321847	0.563788694408061
791.637548946848	0.440228997156339
793.704970821847	0.429177178689031
795.770048946844	0.216086142801032
797.834658321844	0.203136503274067
799.898798946848	-0.0243771357524167
801.962470821847	-0.0480702024349
804.025673946846	-0.1820081571652
806.088408321844	-0.233466492505357
808.150673946846	-0.334200733126266
810.214267696847	-0.248915498224761
812.275595821844	-0.236578394286312
814.336455196844	-0.096203957922711
816.396767696846	0.0156886574767441
818.456689571845	0.218180775111563
820.516142696844	0.336533172182499
822.575048946845	0.5700366167911
824.633564571846	0.609262303273994
826.691533321846	0.655597457314968
828.749033321848	0.508639720309418
830.806142696849	0.389586682180123
832.862705196847	0.16484550443738
834.918877071847	0.0820871741705105
836.974502071844	-0.059391191119289
839.027861446848	-0.0893414014406915
841.082548946848	-0.0965608540065546
843.136767696844	0.0440650234491784
845.190517696847	0.121440138539469
847.243877071847	0.330691799253941
849.296689571845	0.560256985380903
851.349033321847	0.678082946836241
853.400908321848	0.646803467910729
855.450517696845	0.630843679739399
857.501455196845	0.455554616521823
859.551923946849	0.22716127878374
861.602002071846	0.0230207386444192
863.649658321843	-0.125521979388225
865.698798946843	-0.312042831537383
867.747392696845	-0.325006903300107
869.795517696846	-0.355217246362599
871.841377071847	-0.196708530883257
873.888564571844	-0.12714087393968
875.935361446845	0.0853043454094973
877.981611446849	-0.0275262454826191
880.025595821848	-0.0545038918691603
882.07090832185	-0.336979137890751
884.115752071848	-0.516816718322417
886.158408321844	-0.796607895998676
888.202314571849	-0.797920252317823
890.243955196845	-0.931083046136052
892.287002071847	-0.900223835385759
894.329502071847	-0.946944143995154
896.369736446846	-0.971255307779188
898.411377071847	-1.14686505771786
900.450673946845	-1.10667282213839
902.491377071845	-1.26237303305101
904.529736446846	-1.3072751590978
906.569502071849	-1.37112369748795
908.607002071847	-1.26168479338878
910.645752071847	-1.26836314439831
912.682314571848	-1.0244048213043
914.720205196849	-0.868114543795059
916.755830196846	-0.541975257909883
918.792783321849	-0.328768299325247
920.827470821849	-0.0276867373656273
922.861689571848	0.0435701214919675
924.89723644685	0.250313032766655
926.930517696845	0.301948705594612
928.965205196844	0.432419282156815
930.997548946845	0.461034512289785
933.029423946846	0.733798459841154
935.062705196844	0.80697530467765
937.093720821846	0.923937896370632
939.124189571845	0.977603518635789
941.156064571845	1.15294979945708
943.185673946846	1.25838925046503
945.214814571846	1.56271259511624
947.243486446845	1.82022226356807
949.273486446844	2.12473916948056
951.301220821846	2.26288872034391
953.328564571846	2.46265513925982
955.355361446847	2.58378391103889
957.383564571843	2.78941291328744
959.409423946847	3.02794013641568
961.434892696845	3.34876335189148
963.459892696847	3.54240134527464
965.484423946844	3.83609629850821
967.508486446844	3.94684036621788
969.533877071844	4.05705483494475
971.557080196846	3.99284700703342
973.579736446845	3.95782115440161
975.602002071846	3.62430621646979
977.623720821848	3.45598731205342
979.645048946848	3.21841334035256
981.665908321847	3.16841281480731
983.686298946846	3.1771176737987
985.706220821845	3.49487982890685
987.725752071845	3.89251463906655
989.744736446846	4.49239701820898
991.763330196845	5.21872575017548
993.781377071846	6.18894567977961
995.799033321848	7.50059555397291
997.816220821845	9.22790364281059
999.833017696848	10.5205351711047
1001.84926769685	11.0247348446151
1003.86512707184	10.665201339081
1005.88043957185	9.61671929014307
1007.89536144684	7.56468733898117
1009.90801769685	5.57479257399368
1011.92200207184	3.95164845235783
1013.93551769685	2.80945562542925
1015.94864269685	1.73988914601145
1017.96129894685	1.07356697878024
1019.97340832184	0.514217043081686
1021.98333019684	0.215696194541607
1023.99465832184	-0.0695309137270783
1026.00543957185	-0.199261555603755
1028.01575207185	-0.37912081777003
1030.02387707185	-0.443115936792367
1032.03333019685	-0.711444994085014
1034.04231457185	-0.949698728006297
1036.05083019684	-1.201325877876
1038.05715832185	-1.33475425421076
1040.06473644685	-1.54265467614678
1042.07192394685	-1.55451128086571
1044.07684582184	-1.6072895227407
1046.08309582185	-1.59859235437125
1048.08895519684	-1.66553793779616
1050.09254894685	-1.63069221100383
1052.09739269685	-1.76958105309882
1054.10004894685	-1.79561313095314
1056.10411144685	-1.81674019291842
1058.10762707185	-1.72770208170513
1060.10895519685	-1.75374462865437
1062.11161144685	-1.49511250721758
1064.11200207184	-1.34997311713138
1066.11372082185	-1.1480769875898
1068.11325207184	-0.988918440104584
1070.11403332184	-0.677184850517676
1072.11270519684	-0.54732377014318
1074.11262707185	-0.232385765166327
1076.11028332185	-0.0737563736402649
1078.10934582185	0.187669128066034
1080.10614269685	0.318757197101775
1082.10247082185	0.528353731720472
1084.10012707185	0.616085185007364
1086.09559582185	0.77259450835885
1088.09239269685	0.751650318016743
1090.08692394685	0.738901195881112
1092.08106457184	0.619437401514858
1094.07645519685	0.540008502172782
1096.06965832185	0.313019638740911
1098.06239269684	0.223033931546979
1100.05653332185	0.174302612195618
1102.04833019685	0.280414780004776
1104.03973644684	0.273995257426463
1106.03075207185	0.552324470064377
1108.02301769685	0.851182783979539
1110.01309582184	1.36373316114936
1112.00270519685	1.86908956369763
1113.99184582185	2.65308230439325
1115.98231457185	3.36344986377367
1117.97059582184	4.31903012123979
1119.95840832185	5.27476753008813
1121.94583019684	6.53830616526602
1123.93278332184	7.70374238325292
1125.91926769685	8.65665635870664
1127.90708019684	8.99809736049156
1129.89262707185	8.87661743861111
1131.87778332184	8.10833954963039
1133.86247082184	7.21611990248846
1135.84668957184	6.26559855814952
1137.83051769685	5.77550946342643
1139.81387707185	5.66555873927848
1141.79684582185	6.32733030106107
1143.77926769685	7.36590628255846
1145.76129894685	9.24551448307278
1147.74286144684	11.6343609068927
1149.72403332184	14.8195994070709
1151.70473644685	17.8631059298519
1153.68497082185	20.1964303348301
1155.66473644685	20.9360524594794
1157.64411144684	20.1850260953417
1159.62301769685	17.9217170731891
1161.60145519684	15.1500451644413
1163.57778332185	12.6953761947303
1165.55536144684	11.4332216011384
1167.53247082185	10.8552033175703
1169.50918957185	10.6893750446458
1171.48543957184	10.2464724415916
1173.46122082185	9.40153514908008
1175.43661144685	7.78603682280897
1177.40973644685	5.99364004126681
1179.38418957185	4.18597021883897
1181.35825207185	2.77816812428489
1183.33184582185	1.7558292474007
1185.30325207185	1.19717356404266
1187.27598644685	0.905523567812736
1189.24825207184	0.799875274140447
1191.22004894685	0.586778130964262
1193.18965832185	0.421721451877147
1195.16059582185	0.28483882826805
1197.13114269685	0.126879694789807
1199.09942394685	-0.113855338031783
1201.06903332184	-0.0689977619464344
1203.03645519685	0.00560641221500191
1205.00520519685	0.177312128049209
1206.97356457184	0.450078001640009
1208.93965832184	0.88397377167928
1210.90708019685	1.04857931553352
1212.87223644684	1.36707292301719
1214.83879894685	1.60786917737408
1216.80489269684	2.11309756420354
1218.76879894685	2.60320530696146
1220.73403332185	3.28608945584023
1222.69708019685	3.58938095406927
1224.66137707184	3.82195316841097
1226.62356457185	3.54227483786877
1228.58528332185	3.2419830309226
1230.54833019685	2.69815373399138
1232.50911144685	2.39080220002489
1234.47129894684	2.08620568781407
1236.43122082184	2.02916464706487
1238.39254894684	1.86827685254235
1240.35161144684	1.85284216122432
1242.31028332185	1.76654109819242
1244.27020519684	1.73399195491038
1246.22801769685	1.57791072671768
1248.18536144685	1.445495528207
1250.14395519685	1.21801920205826
1252.10043957185	1.05714695512171
1254.05645519685	0.808437200508649
1256.01208019685	0.563013006020356
1257.96895519685	0.347823338996193
1259.92372082184	0.25993238252812
1261.87793957184	0.13765462973339
1263.83184582185	0.145031697709953
1265.78700207185	0.109848618866749
1267.73997082184	0.0462542649456736
1269.69247082185	-0.112957884076593
1271.64458019685	-0.196954873310858
1273.59629894685	-0.439798083244966
1275.54754894684	-0.477263254932211
1277.49833019685	-0.562481822157906
1279.45043957185	-0.567615166087421
1281.40036144685	-0.67170043595695
1283.34989269685	-0.655099147544092
1285.29895519685	-0.777767161341103
1287.24754894685	-0.730486005636692
1289.19575207184	-0.678292853198741
1291.14356457184	-0.31301925621824
1293.09083019684	0.334084447973282
1295.03778332185	1.36547980553553
1296.98426769685	2.6104264373098
1298.93028332185	4.0565127030427
1300.87583019684	5.26576694407885
1302.82106457185	6.25173629180335
1304.76575207185	6.47131585037874
1306.71004894685	6.36247271831598
1308.65395519685	5.7543251752935
1310.59739269684	4.92425706251913
1312.53864269685	3.80110929114142
1314.48129894685	3.03180348837356
1316.42333019685	2.12401290974361
1318.36504894685	1.49607344872362
1320.30629894685	0.977634409545772
1322.24723644684	0.861832815860055
1324.18583019685	0.739581249919922
1326.12583019684	1.00269108181521
1328.06536144685	1.47365380684295
1330.00458019684	2.41460640276512
1331.94145519685	3.46933105337757
1333.87973644684	5.05844966552661
1335.81770519685	6.5567322818369
1337.75504894684	7.90696905474113
1339.69020519685	8.41178858038234
1341.62676769685	8.28747431753027
1343.56301769685	7.29555598188006
1345.49692394684	6.14615514027884
1347.43223644684	4.85333449551348
1349.36692394685	4.11293561423014
1351.29973644684	3.65155463379887
1353.23364269684	3.68976972894512
1355.16551769685	3.59571938849314
1357.09864269684	3.85495985659975
1359.02958019685	4.13737147404879
1360.96176769684	4.70273958730405
1362.89364269684	5.25890220185414
1364.82333019684	6.16681918469737
1366.75426769685	6.99651605776944
1368.68301769685	7.93540269960226
1370.61317394685	8.89589372981226
1372.54114269685	9.78018987532801
1374.46864269684	9.96715778557171
1376.39754894685	9.50304320272767
1378.32426769684	8.34887664169736
1380.25223644685	6.76916389449548
1382.17801769685	5.05953436375137
1384.10348644685	3.92093375205025
1386.03020519684	3.33872978230784
1387.95473644685	3.38663171681469
1389.88051769685	3.68931541629945
1391.80426769685	4.24094908788487
1393.72754894684	4.60113039400983
1395.65036144684	4.80413683148703
1397.57458019684	4.47630407716116
1399.49661144685	3.85632221557034
1401.41817394684	2.78632787604238
1403.34098644684	1.6438376525104
1405.26176769685	0.310809640996638
1407.18208019684	-0.675468604066793
1409.10192394684	-1.56777969861145
1411.02145519685	-2.07206726476284
1412.94223644685	-2.41577387815022
1414.86083019685	-2.26954039485838
1416.77895519685	-2.05165038916249
1418.69676769685	-1.52790755502753
1420.61411144684	-0.961913609211194
1422.53098644684	-0.123521278281828
1424.44754894685	0.586165687873631
1426.36364269685	1.38613553295875
1428.27926769685	2.07701548353418
1430.19442394684	2.74027275085075
1432.11098644685	3.08871225722197
1434.02536144685	3.35341465191692
1435.93926769685	3.39057589378928
1437.85286144685	3.4166120961288
1439.76598644685	3.3586514199838
1441.67692394684	3.4500924980814
1443.58926769684	3.5096084148376
1445.50114269685	3.68615875594219
1447.41254894685	3.62361059467065
1449.32364269685	3.5614999192681
1451.23411144685	3.3760059071214
1453.14426769685	3.08442343973707
1455.05411144685	2.6579895102393
1456.96333019685	2.45199329058426
1458.87223644684	2.09956957635808
1460.77911144685	1.73202755338332
1462.68723644685	1.38539088068114
1464.59473644685	1.0473397805909
1466.50208019685	0.495077790580865
1468.40879894685	0.0293752070563755
1470.31348644685	-0.479240652310011
1472.21958019684	-0.997778245262964
1474.12504894684	-1.52541577935085
1476.03020519685	-1.85521874184508
1477.93317394684	-2.30034600050658
1479.83754894685	-2.62014808619909
1481.74129894685	-2.80922277246657
1483.64317394684	-2.96033342932532
1485.54614269684	-3.10402647260867
1487.44879894685	-3.04993423859435
1489.34926769685	-2.921474894516
1491.25114269684	-2.68020055795483
1493.15067394685	-2.30275412412573
1495.05161144685	-1.77264954835476
1496.95223644685	-1.13487618591097
1498.85067394685	-0.146381529089524
1500.75036144684	0.920922145679867
1502.64786144684	2.2007307320834
1504.54676769685	3.60690997639301
1506.44348644685	5.39590767913899
1508.34161144685	7.08125891807856
1510.23739269685	9.10546352429247
1512.13473644685	11.2016030828641
1514.02973644685	13.4429994976538
1515.92442394685	15.2744510030365
1517.82036144684	16.8480894183174
1519.71426769685	17.6608719245799
1521.60926769685	17.9555555076191
1523.50239269685	17.3277850161674
1525.39489269684	16.1583251193191
1527.28879894685	14.4260521690375
1529.18051769685	12.5965281153647
1531.07192394684	10.7037409402745
1532.96458019684	9.31102096651239
1534.85504894684	8.36887976556574
1536.74520519685	7.99391463903834
1538.63489269685	8.03712359713677
1540.52583019685	8.41966451757725
1542.41473644685	8.81882888302727
1544.30317394685	9.40879642322017
1546.19114269684	9.93892348970923
1548.07879894684	10.6322446570596
1549.96770519685	11.3173483337157
1551.85442394685	12.1084098765199
1553.74083019684	12.4423143493557
1555.62692394685	12.7008679736949
1557.51239269684	12.7113507028295
1559.39754894685	12.717755074145
1561.28223644684	12.4130391868441
1563.16661144685	12.2985473348601
1565.05051769685	12.1149476368754
1566.93567394685	11.9443344143367
1568.81879894685	11.7933553618896
1570.70145519685	12.1532870056498
1572.58379894684	13.0620234547082
1574.46551769684	14.8341749725855
1576.34708019685	17.3782714392719
1578.22629894684	20.6590388090987
1580.10692394685	24.2637421379132
1581.98723644685	27.7009307221386
1583.86692394685	29.9591750217194
1585.74645519685	30.6790344597968
1587.62536144684	29.5546717736539
1589.50395519685	27.0919685006963
1591.38208019684	23.7026929390084
1593.25989269685	20.4738287653753
1595.13551769685	17.8094506024059
1597.01239269685	16.1143922010547
1598.88895519685	14.825943087243
1600.76504894685	14.0134616407255
1602.64067394684	13.1559138394613
1604.51442394685	12.306208518072
1606.38926769685	11.1489736038716
1608.26364269685	10.1924801401933
1610.13770519684	9.39458142275043
1612.00973644685	9.05071262001417
1613.88301769684	8.93997391017808
1615.75583019685	9.11355017898262
1617.62661144685	9.24619497697842
1619.49864269685	9.37821638059859
1621.37020519685	9.32459031697272
1623.23973644685	9.43373132375825
1625.11051769685	9.76375530756548
1626.97926769685	10.6715786603647
1628.84926769685	12.096915803884
1630.71879894684	14.3620044808221
1632.58629894684	17.1751509477282
1634.45504894685	20.1666073414451
1636.32176769685	22.0689537435366
1638.18973644685	22.5452007286164
1640.05567394685	21.1017399086344
1641.92270519685	18.2906234979553
1643.78786144685	14.6248382425063
1645.65254894684	11.3607911109901
1647.51833019684	8.91799431876137
1649.38223644685	7.5135067826983
1651.24739269685	6.66881667342983
1653.11036144684	6.37655468021563
1654.97301769684	6.1745156782946
1656.83692394685	6.00240968531153
1658.69879894684	5.85953644463166
1660.56176769685	5.67572013061448
1662.42286144684	5.32493498128434
1664.28348644685	5.1004342708635
1666.14364269684	4.84504360588693
1668.00504894685	4.54165670231146
1669.86442394684	4.25511857304502
1671.72348644684	3.91216325961659
1673.58208019684	3.54909013317092
1675.44192394684	3.21849090826589
1677.29973644685	2.84284427585214
1679.15708019684	2.52104636585409
1681.01411144685	2.28408857799485
1682.87067394685	2.00074045499514
1684.72676769685	1.72225749885013
1686.58426769685	1.5625140278309
1688.43958019685	1.28687298481424
1690.29458019685	1.05126909384489
1692.14911144685	0.832962080124446
1694.00317394684	0.541137394710063
1695.85692394685	0.158825970820374
1697.71036144685	-0.11113690955807
1699.56333019685	-0.461911367809137
1701.41583019685	-0.683621993480244
1703.26801769685	-0.839328096218992
1705.11973644685	-0.841719677045262
1706.97114269684	-0.92783616933167
1708.82208019685	-0.946587492027561
1710.67254894684	-1.14987828403235
1712.52270519685	-1.3415181665747
1714.37239269685	-1.56389693146718
1716.22176769685	-1.68574432752757
1718.07067394685	-1.84498005996642
1719.91754894684	-1.84479691055583
1721.76583019684	-1.88544332454006
1723.61348644685	-1.78374708164455
1725.46083019685	-1.65277344637298
1727.30770519684	-1.29974189879403
1729.15270519685	-1.076917925457
1730.99879894684	-0.643219778422974
1732.84458019684	-0.35621365058762
1734.68989269685	-0.111408834110193
1736.53317394685	-0.00193305177691627
1738.37770519685	0.258879643346461
1740.22192394684	0.310780742590737
1742.06567394685	0.411461149171146
1743.90739269684	0.484265502574885
1745.75020519685	0.641980694946596
1747.59286144684	0.60991860669975
1749.43333019684	0.755663714445234
1751.27504894685	0.762837006636232
1753.11473644685	0.884632919624437
1754.95583019685	0.826189488873069
1756.79629894684	0.970982524667079
1758.63489269685	1.01642890522987
1760.47458019685	1.13771178024933
1762.31239269684	1.14089925197896
1764.15129894685	1.3437919939048
1765.98817394685	1.33842727072152
1767.82645519685	1.39713312302194
1769.66254894685	1.43411956089489
1771.49989269684	1.56609188063294
1773.33536144685	1.56119242724196
1775.17020519685	1.68772172779325
1777.00645519685	1.69213256062812
1778.84067394684	1.76712548207104
1780.67598644685	1.78338255326196
1782.50942394685	1.89237580931922
1784.34239269685	1.98003561717923
1786.17661144684	2.13854487498389
1788.00879894684	2.17379445836571
1789.84051769684	2.26172542289549
1791.67364269685	2.30625058600725
1793.50458019685	2.47325060514572
1795.33520519684	2.46610893162625
1797.16536144685	2.46978569554375
1798.99692394684	2.44625431257299
