# Supplementary material for: Intraoperative rapid assessment of the deep muscle surgical margin of tongue squamous cell carcinoma via Raman spectroscopy
Source: Front Bioeng Biotechnol. 2024 Oct 8;12:1480279. doi: 10.3389/fbioe.2024.1480279 (PMC11493737; doi:10.3389/fbioe.2024.1480279)
Supplement: Supplementary file 4 [file DataSheet2.ZIP › Pathological grading corresponding to Raman spectroscopic data/Results of pathological grading/PDSCC/12-2-1_Raman.txt]

process from Raman raw data on 2022/8/8 10:48:02
601.541728634347	0.274163243480302
603.653017696848	0.0702195307283091
605.76571300935	0.000217091118457802
607.876025509344	-0.164945951199087
609.985830196845	-0.170040765104829
612.095166134346	-0.26678126492439
614.203994259347	-0.126938038853496
616.314228634346	-0.0496877650839735
618.422119259347	0.1127318940392
620.529502071848	0.0961482001813181
622.636377071845	0.210988722859156
624.742783321846	0.137079218909463
626.848681759348	0.152868919317768
628.954111446845	0.0843134730460804
631.060908321848	0.136355423990409
633.165361446845	0.099043024719748
635.269345821845	0.213587479451064
637.372783321851	0.220749705442756
639.475791134348	0.290281420298498
641.578291134349	0.201033469040766
643.680283321846	0.17326300042987
645.781806759347	-0.0372747596738066
647.882861446848	-0.231892777260526
649.983408321845	-0.439082157463503
652.083486446845	-0.488407829453507
654.183056759346	-0.633100960129326
656.282158321847	-0.57326658112018
658.380752071844	-0.516715921269423
660.478877071844	-0.454674113854622
662.576533321844	-0.426064410654533
664.673642696845	-0.297136163338678
666.770361446845	-0.296500566674212
668.864658321847	-0.293757636227213
670.960361446843	-0.290515207032968
673.05559582185	-0.248521715187337
675.150283321847	-0.305766623095337
677.244502071844	-0.230837460366018
679.338330196846	-0.217181866576652
681.431611446846	-0.12310534097594
683.522470821845	-0.102413101411486
685.614814571843	-0.0585733961584651
687.706611446847	-0.12611375977707
689.798017696849	-0.0845562123265324
691.888877071844	-0.112906285166872
693.977392696845	-0.0331716510066258
696.067236446848	0.10450774276805
698.156689571846	0.14041952789259
700.243720821847	0.140489542743495
702.332158321846	0.15484713312722
704.420127071848	0.109249295441913
706.507627071849	0.135791943732016
708.592783321848	0.288053738518499
710.679345821845	0.432245278956543
712.765361446844	0.577649120410797
714.849033321847	0.728310507993427
716.934111446848	0.710907942074215
719.016845821847	0.773374950448726
721.100986446847	0.812708685364612
723.184658321847	0.885628839014913
725.265908321846	0.782460675893958
727.348642696845	0.705430636612846
729.428955196847	0.565373902276434
731.510673946843	0.489660038896062
733.590048946844	0.308516518323842
735.670830196843	0.434706083319298
737.749267696847	0.639137247000946
739.829033321847	0.974166048325571
741.906533321846	1.44569307670389
743.985361446848	2.13229771529052
746.061923946847	2.532261477464
748.139814571845	2.73652269047184
750.215361446848	2.61500827869003
752.292236446843	2.33352104661407
754.366845821845	1.75662425142519
756.440986446847	1.32658888327194
758.516533321843	0.964640448515269
760.589658321845	0.778917104439728
762.664189571846	0.501410074293432
764.736455196849	0.385509166439903
766.808173946843	0.227958685252219
768.881298946846	0.205718315350964
770.952080196847	0.116963601125263
773.022392696847	0.11918893615163
775.092236446842	0.0935389800199005
777.163486446847	0.185077078453872
779.232314571844	0.11688483541252
781.300752071846	0.13261643023688
783.368720821843	0.0590610146107622
785.438017696848	0.0854457490297875
787.504970821843	-0.0688957727043373
789.571533321847	-0.0144956373252114
791.637548946848	-0.109930120628064
793.704970821847	-0.080812188691965
795.770048946844	-0.254292435314511
797.834658321844	-0.220749069530996
799.898798946848	-0.320237862234535
801.962470821847	-0.26330461967882
804.025673946846	-0.273795183408168
806.088408321844	-0.146435430186699
808.150673946846	-0.128001271927559
810.214267696847	-0.0213176518720672
812.275595821844	-0.0506226763055793
814.336455196844	0.0303487617746896
816.396767696846	0.0810653642951138
818.456689571845	0.279141541743769
820.516142696844	0.327625921740633
822.575048946845	0.581327115510561
824.633564571846	0.659779402183062
826.691533321846	0.771856095043688
828.749033321848	0.650236166869405
830.806142696849	0.66188854007396
832.862705196847	0.521966448804619
834.918877071847	0.534003960328931
836.974502071844	0.433724255001692
839.027861446848	0.492736446354456
841.082548946848	0.550853477729902
843.136767696844	0.792819106889851
845.190517696847	0.884816800840241
847.243877071847	1.12306518406757
849.296689571845	1.27272727082229
851.349033321847	1.35501162088758
853.400908321848	1.22487156641543
855.450517696845	1.18905122790733
857.501455196845	0.997232275027102
859.551923946849	0.855958710297955
861.602002071846	0.730348907868944
863.649658321843	0.681581504160732
865.698798946843	0.508138371110903
867.747392696845	0.513718044051444
869.795517696846	0.431058762766838
871.841377071847	0.489264691611112
873.888564571844	0.447996594090313
875.935361446845	0.585533705476792
877.981611446849	0.491888627135836
880.025595821848	0.485280650647866
882.07090832185	0.323850215476426
884.115752071848	0.29549136190721
886.158408321844	0.111553321422292
888.202314571849	0.144966018920627
890.243955196845	0.0931198912811055
892.287002071847	0.139920248510577
894.329502071847	0.0812107165369298
896.369736446846	0.0566703871408833
898.411377071847	-0.137765545971291
900.450673946845	-0.134072258843076
902.491377071845	-0.291049450021404
904.529736446846	-0.347322378917539
906.569502071849	-0.453550778834
908.607002071847	-0.344024847285851
910.645752071847	-0.409849824254877
912.682314571848	-0.36218053472237
914.720205196849	-0.354172218819656
916.755830196846	-0.208830162740099
918.792783321849	-0.188304427022672
920.827470821849	-0.112310447701333
922.861689571848	-0.0766171651100365
924.89723644685	0.0430765563478417
926.930517696845	0.0908750264794946
928.965205196844	0.176253470546982
930.997548946845	0.238195662961346
933.029423946846	0.381807819784456
935.062705196844	0.360976277634961
937.093720821846	0.446889672158562
939.124189571845	0.435953877989164
941.156064571845	0.485570451927259
943.185673946846	0.430627682645849
945.214814571846	0.546436658152629
947.243486446845	0.535349233895857
949.273486446844	0.612216675255752
951.301220821846	0.635361949008313
953.328564571846	0.791801406773544
955.355361446847	0.776586390002308
957.383564571843	0.865278660748004
959.409423946847	0.885660229770167
961.434892696845	0.971262751881568
963.459892696847	0.923162639100411
965.484423946844	1.04687147621533
967.508486446844	1.04167081824772
969.533877071844	1.10788222400168
971.557080196846	1.02639241109489
973.579736446845	1.10595237275288
975.602002071846	0.98247399217999
977.623720821848	0.97458822404937
979.645048946848	0.963436904870747
981.665908321847	1.02639615547497
983.686298946846	0.972257295216735
985.706220821845	1.08675161426277
987.725752071845	1.14031562075056
989.744736446846	1.23901005587203
991.763330196845	1.37642662029646
993.781377071846	1.73447598370234
995.799033321848	2.3327698027307
997.816220821845	3.42121393996868
999.833017696848	4.11145475135893
1001.84926769685	4.3948527633371
1003.86512707184	4.23758954646672
1005.88043957185	3.79116555534929
1007.89536144684	2.64773231833254
1009.90801769685	1.73745390648375
1011.92200207184	1.13805434483703
1013.93551769685	0.778263011303949
1015.94864269685	0.33962606472187
1017.96129894685	0.0882290465236224
1019.97340832184	-0.126232545760587
1021.98333019684	-0.201799470110842
1023.99465832184	-0.288666773673043
1026.00543957185	-0.278316411868758
1028.01575207185	-0.279892381863249
1030.02387707185	-0.255551212570396
1032.03333019685	-0.389522641094715
1034.04231457185	-0.501648483319769
1036.05083019684	-0.711328157700649
1038.05715832185	-0.779038673743088
1040.06473644685	-0.941674471760734
1042.07192394685	-0.912157170477087
1044.07684582184	-1.03738484474883
1046.08309582185	-0.992760743812454
1048.08895519684	-1.16734218892677
1050.09254894685	-1.03373764892274
1052.09739269685	-1.16231523076451
1054.10004894685	-1.09872096064313
1056.10411144685	-1.06449721010077
1058.10762707185	-0.915778061136933
1060.10895519685	-1.02661649675929
1062.11161144685	-0.812799756822699
1064.11200207184	-0.802355758649895
1066.11372082185	-0.720896004650797
1068.11325207184	-0.727383464756485
1070.11403332184	-0.561900099313334
1072.11270519684	-0.635518509199983
1074.11262707185	-0.469225724049068
1076.11028332185	-0.474595636701451
1078.10934582185	-0.30195324403752
1080.10614269685	-0.305723740256184
1082.10247082185	-0.147692332521899
1084.10012707185	-0.132863841742221
1086.09559582185	-0.0341432862690567
1088.09239269685	-0.0535956353590166
1090.08692394685	0.0594381787990983
1092.08106457184	0.0418787979174624
1094.07645519685	0.131850864121844
1096.06965832185	0.0809836817531107
1098.06239269684	0.115147197679079
1100.05653332185	0.0601226868352001
1102.04833019685	0.154196874094936
1104.03973644684	0.0149363667376008
1106.03075207185	0.0541008329281851
1108.02301769685	0.0432153866282192
1110.01309582184	0.0823277887623703
1112.00270519685	0.0411384915592521
1113.99184582185	0.296767048887403
1115.98231457185	0.406249858677342
1117.97059582184	0.673748305878689
1119.95840832185	0.998483127011525
1121.94583019684	1.48133930476152
1123.93278332184	1.82141074759002
1125.91926769685	2.15088685951875
1127.90708019684	2.18839447719549
1129.89262707185	2.09101813669454
1131.87778332184	1.71840007851833
1133.86247082184	1.37156406633341
1135.84668957184	1.00375938092316
1137.83051769685	0.844370840906493
1139.81387707185	0.786572124033967
1141.79684582185	1.00126800817873
1143.77926769685	1.27473653984995
1145.76129894685	1.87761802270921
1147.74286144684	2.60122602115865
1149.72403332184	3.64478523197525
1151.70473644685	4.54385916336113
1153.68497082185	5.2825168778337
1155.66473644685	5.42467741397815
1157.64411144684	5.08373538784085
1159.62301769685	4.23639419640392
1161.60145519684	3.29337280669552
1163.57778332185	2.35599230294483
1165.55536144684	1.86183286361677
1167.53247082185	1.56597999310605
1169.50918957185	1.43438818685178
1171.48543957184	1.2649106777952
1173.46122082185	1.13745629138373
1175.43661144685	0.839049462918723
1177.40973644685	0.605423704567215
1179.38418957185	0.340186976621482
1181.35825207185	0.178504090621743
1183.33184582185	0.0195981190125565
1185.30325207185	-0.0171465370683563
1187.27598644685	-0.108727060377447
1189.24825207184	-0.0581146734110121
1191.22004894685	-0.105210759292987
1193.18965832185	-0.0826312717102553
1195.16059582185	-0.135982942613623
1197.13114269685	-0.0371816988347859
1199.09942394685	-0.0915350779114874
1201.06903332184	0.069136165007194
1203.03645519685	0.207895322758674
1205.00520519685	0.371236171746062
1206.97356457184	0.420332363825167
1208.93965832184	0.524925940743515
1210.90708019685	0.437656630123115
1212.87223644684	0.411301356486888
1214.83879894685	0.37036571056214
1216.80489269684	0.412311580516729
1218.76879894685	0.429382007514533
1220.73403332185	0.645061441895223
1222.69708019685	0.723601886958818
1224.66137707184	0.859622232975198
1226.62356457185	0.935825658750815
1228.58528332185	1.14158001104835
1230.54833019685	1.11211467557808
1232.50911144685	1.22673541900386
1234.47129894684	1.27757853711083
1236.43122082184	1.44636389958896
1238.39254894684	1.43539790361305
1240.35161144684	1.53401023754014
1242.31028332185	1.56048597733641
1244.27020519684	1.67409315582807
1246.22801769685	1.70860407288316
1248.18536144685	1.78877669058056
1250.14395519685	1.82360475452057
1252.10043957185	1.94421036660094
1254.05645519685	1.94626149321067
1256.01208019685	1.94433174990957
1257.96895519685	1.93914914156923
1259.92372082184	2.07442555619369
1261.87793957184	2.05748322116128
1263.83184582185	2.09688711214443
1265.78700207185	2.05755945888365
1267.73997082184	2.08616627314572
1269.69247082185	1.91387118004616
1271.64458019685	1.91202763050691
1273.59629894685	1.82650333254119
1275.54754894684	1.83093025150313
1277.49833019685	1.77822605438692
1279.45043957185	1.85545996892822
1281.40036144685	1.76594216799893
1283.34989269685	1.78389184647736
1285.29895519685	1.73687086877442
1287.24754894685	1.75720680008192
1289.19575207184	1.668392902905
1291.14356457184	1.78205669932257
1293.09083019684	1.85607426025612
1295.03778332185	2.05920021615876
1296.98426769685	2.21041059865178
1298.93028332185	2.50670285232218
1300.87583019684	2.58993440199293
1302.82106457185	2.8524640692392
1304.76575207185	2.89840210964209
1306.71004894685	2.98461730325712
1308.65395519685	2.98417699023986
1310.59739269684	2.96906278991756
1312.53864269685	2.78419664127276
1314.48129894685	2.71582800855299
1316.42333019685	2.48382595473174
1318.36504894685	2.31287050796098
1320.30629894685	2.09450750420697
1322.24723644684	2.00107552482427
1324.18583019685	1.87428397963848
1326.12583019684	1.89907290366068
1328.06536144685	1.84573298326245
1330.00458019684	2.05260269881097
1331.94145519685	2.0962617059399
1333.87973644684	2.27595937389677
1335.81770519685	2.34359792925315
1337.75504894684	2.52921176606381
1339.69020519685	2.37792481840216
1341.62676769685	2.3334543719389
1343.56301769685	2.0736728814415
1345.49692394684	1.87628055435897
1347.43223644684	1.46508537569085
1349.36692394685	1.26000745771208
1351.29973644684	0.977943657202218
1353.23364269684	0.885924932335854
1355.16551769685	0.610403031395947
1357.09864269684	0.465711016146827
1359.02958019685	0.425978505176801
1360.96176769684	0.422409353031554
1362.89364269684	0.294308011570166
1364.82333019684	0.319896950326182
1366.75426769685	0.329059276480535
1368.68301769685	0.268505671947878
1370.61317394685	0.171779874274506
1372.54114269685	0.199631851425437
1374.46864269684	0.14700117293981
1376.39754894685	0.11317797856816
1378.32426769684	0.0408730159659569
1380.25223644685	0.0391974443435856
1382.17801769685	-0.0359563160901075
1384.10348644685	0.0938316097544885
1386.03020519684	0.239108323526324
1387.95473644685	0.49385708234243
1389.88051769685	0.622017473458982
1391.80426769685	0.824584354057606
1393.72754894684	0.799854654513865
1395.65036144684	0.787194895067557
1397.57458019684	0.586323146822849
1399.49661144685	0.49104351668953
1401.41817394684	0.290223248787015
1403.34098644684	0.262178862463799
1405.26176769685	0.0846473687950322
1407.18208019684	0.0658645023814302
1409.10192394684	-0.0106433372383208
1411.02145519685	0.0137510788584052
1412.94223644685	0.00136234374858191
1414.86083019685	0.114658385416732
1416.77895519685	0.194524843369322
1418.69676769685	0.355798804914315
1420.61411144684	0.390835757984803
1422.53098644684	0.558071983782384
1424.44754894685	0.708424460424453
1426.36364269685	0.914498682470423
1428.27926769685	1.10095088098996
1430.19442394684	1.50503727075568
1432.11098644685	1.78666161665694
1434.02536144685	2.2310553192151
1435.93926769685	2.5851417124955
1437.85286144685	2.9538875106025
1439.76598644685	3.20146823657836
1441.67692394684	3.4904442895434
1443.58926769684	3.55452395464386
1445.50114269685	3.70720680461397
1447.41254894685	3.67612890678959
1449.32364269685	3.6127867378222
1451.23411144685	3.50303545871515
1453.14426769685	3.35240191460628
1455.05411144685	3.04988203436443
1456.96333019685	2.87541107892008
1458.87223644684	2.65020569552968
1460.77911144685	2.34999875820762
1462.68723644685	2.02257218096923
1464.59473644685	1.7188283755853
1466.50208019685	1.31485390933284
1468.40879894685	0.957464016162305
1470.31348644685	0.60291342447789
1472.21958019684	0.357591234734741
1474.12504894684	0.0527612340254109
1476.03020519685	-0.0769505587876438
1477.93317394684	-0.357108674653716
1479.83754894685	-0.53947652042433
1481.74129894685	-0.756938885388536
1483.64317394684	-0.918799359807736
1485.54614269684	-1.09595324744294
1487.44879894685	-1.1494345575752
1489.34926769685	-1.26163571364788
1491.25114269684	-1.2796644198279
1493.15067394685	-1.20883069786976
1495.05161144685	-1.17854391277325
1496.95223644685	-1.13616636365191
1498.85067394685	-0.873268595301113
1500.75036144684	-0.663081765487618
1502.64786144684	-0.414982713443067
1504.54676769685	-0.106274540429922
1506.44348644685	0.372097746959298
1508.34161144685	0.796339427465227
1510.23739269685	1.36938760416206
1512.13473644685	1.90259486891466
1514.02973644685	2.5190105067677
1515.92442394685	2.98468299541565
1517.82036144684	3.34809093204228
1519.71426769685	3.47402365731983
1521.60926769685	3.55684265948463
1523.50239269685	3.3010073555339
1525.39489269684	2.92050757022918
1527.28879894685	2.31768751770255
1529.18051769685	1.71186218439237
1531.07192394684	0.997606863550914
1532.96458019684	0.447956906963839
1534.85504894684	-0.0832609083626039
1536.74520519685	-0.348652760985374
1538.63489269685	-0.544692300976351
1540.52583019685	-0.621706927413186
1542.41473644685	-0.609417492252078
1544.30317394685	-0.437589844031493
1546.19114269684	-0.293458680602328
1548.07879894684	0.146769956199876
1549.96770519685	0.6523774621146
1551.85442394685	1.19310885326468
1553.74083019684	1.33529327593499
1555.62692394685	1.28846582879936
1557.51239269684	0.973834705483455
1559.39754894685	0.660612047590064
1561.28223644684	0.18907455762951
1563.16661144685	0.119135720509746
1565.05051769685	0.201592303498103
1566.93567394685	0.410049764523308
1568.81879894685	0.489300263455903
1570.70145519685	0.723171500570743
1572.58379894684	0.940946652390096
1574.46551769684	1.3336346432377
1576.34708019685	1.67617460073171
1578.22629894684	2.16280051267631
1580.10692394685	2.6216179666099
1581.98723644685	3.12098425700378
1583.86692394685	3.25716874523999
1585.74645519685	3.34500973003213
1587.62536144684	3.20404894284593
1589.50395519685	2.98412674045125
1591.38208019684	2.57587039884027
1593.25989269685	2.38311238213709
1595.13551769685	2.16953821666988
1597.01239269685	2.20515711067884
1598.88895519685	2.12705889692029
1600.76504894685	2.22480105561908
1602.64067394684	2.24022849403235
1604.51442394685	2.25561166753425
1606.38926769685	2.11485195665392
1608.26364269685	2.16338206422512
1610.13770519684	2.14180383545465
1612.00973644685	2.21094572728623
1613.88301769684	2.23962860301066
1615.75583019685	2.30596042468079
1617.62661144685	2.2453284998727
1619.49864269685	2.27509992066348
1621.37020519685	2.14103456030222
1623.23973644685	2.14242151651843
1625.11051769685	2.09473402252786
1626.97926769685	2.16800947576451
1628.84926769685	2.19281848766678
1630.71879894684	2.42973421948233
1632.58629894684	2.6295088470531
1634.45504894685	3.05590897504715
1636.32176769685	3.29027855287524
1638.18973644685	3.62667146411849
1640.05567394685	3.7762643488341
1641.92270519685	3.90961240145805
1643.78786144685	3.89893691563248
1645.65254894684	4.07465648133706
1647.51833019684	4.0797029987753
1649.38223644685	4.27157153398821
1651.24739269685	4.40495033643549
1653.11036144684	4.55567026308051
1654.97301769684	4.61629359860876
1656.83692394685	4.71949852621373
1658.69879894684	4.61572575180992
1660.56176769685	4.58458674479539
1662.42286144684	4.41697569989992
1664.28348644685	4.3724549467525
1666.14364269684	4.18857900499097
1668.00504894685	4.05697684605707
1669.86442394684	3.85086811344416
1671.72348644684	3.66474233841979
1673.58208019684	3.3617490447316
1675.44192394684	3.16450389223519
1677.29973644685	2.89824269256462
1679.15708019684	2.71002717927331
1681.01411144685	2.46619621060808
1682.87067394685	2.24523962845871
1684.72676769685	2.01038184316627
1686.58426769685	1.9051475759228
1688.43958019685	1.62544374710234
1690.29458019685	1.46265575716416
1692.14911144685	1.29797377984977
1694.00317394684	1.0630921723444
1695.85692394685	0.712429077288334
1697.71036144685	0.639668588642053
1699.56333019685	0.419331154934014
1701.41583019685	0.294961090916104
1703.26801769685	0.192136169148228
1705.11973644685	0.13135705090815
1706.97114269684	-0.102018679210175
1708.82208019685	-0.209530215811355
1710.67254894684	-0.500033295523281
1712.52270519685	-0.743590618598148
1714.37239269685	-1.00014115841367
1716.22176769685	-1.17758780810914
1718.07067394685	-1.40630939127277
1719.91754894684	-1.49632868555722
1721.76583019684	-1.56282140347173
1723.61348644685	-1.44163931537651
1725.46083019685	-1.34173310538
1727.30770519684	-1.07568121181913
1729.15270519685	-0.877029751827195
1730.99879894684	-0.535301030121389
1732.84458019684	-0.291372267989004
1734.68989269685	-0.100711585839974
1736.53317394685	0.0298262692776348
1738.37770519685	0.324655878335136
1740.22192394684	0.36477127176255
1742.06567394685	0.386934656385222
1743.90739269684	0.419604997163731
1745.75020519685	0.495847562443601
1747.59286144684	0.390672995770387
1749.43333019684	0.476988854541389
1751.27504894685	0.483357198852673
1753.11473644685	0.56944722620824
1754.95583019685	0.477146426434274
1756.79629894684	0.580564445008406
1758.63489269685	0.542149706239798
1760.47458019685	0.637080979464486
1762.31239269684	0.62014909425352
1764.15129894685	0.724689014544992
1765.98817394685	0.668035022995923
1767.82645519685	0.679179235663071
1769.66254894685	0.620328968937429
1771.49989269684	0.681512141954556
1773.33536144685	0.616800842142709
1775.17020519685	0.644460357417017
1777.00645519685	0.594081216040934
1778.84067394684	0.623672173376463
1780.67598644685	0.536940356309401
1782.50942394685	0.57661795786845
1784.34239269685	0.515745353744364
1786.17661144684	0.544967431921975
1788.00879894684	0.431663970875718
1789.84051769684	0.410381735603494
1791.67364269685	0.33797085421736
1793.50458019685	0.360330092149695
1795.33520519684	0.258000542418529
1797.16536144685	0.168197191120328
1798.99692394684	0.0115614793613759
