# Supplementary material for: Intraoperative rapid assessment of the deep muscle surgical margin of tongue squamous cell carcinoma via Raman spectroscopy
Source: Front Bioeng Biotechnol. 2024 Oct 8;12:1480279. doi: 10.3389/fbioe.2024.1480279 (PMC11493737; doi:10.3389/fbioe.2024.1480279)
Supplement: Supplementary file 4 [file DataSheet2.ZIP › Pathological grading corresponding to Raman spectroscopic data/Results of pathological grading/PDSCC/12-2-2_Raman.txt]

process from Raman raw data on 2022/8/8 10:47:58
601.541728634347	-0.0211317018672332
603.653017696848	-0.145925316959051
605.76571300935	-0.186727743317249
607.876025509344	-0.302954894868606
609.985830196845	-0.236129286939502
612.095166134346	-0.231054353968148
614.203994259347	-0.080430972539915
616.314228634346	0.0192430008747522
618.422119259347	0.214473278900982
620.529502071848	0.224525216553104
622.636377071845	0.30134648191293
624.742783321846	0.261803310007451
626.848681759348	0.267494650648644
628.954111446845	0.194976630424435
631.060908321848	0.196669608775778
633.165361446845	0.133846091518166
635.269345821845	0.23548551150779
637.372783321851	0.203608135997683
639.475791134348	0.204526909087235
641.578291134349	0.123382027420405
643.680283321846	0.118900742825133
645.781806759347	-0.10293124345759
647.882861446848	-0.170116795633902
649.983408321845	-0.297947287035242
652.083486446845	-0.316657172286341
654.183056759346	-0.457127884162276
656.282158321847	-0.430083980302157
658.380752071844	-0.493606953114579
660.478877071844	-0.454541462441398
662.576533321844	-0.470810655180941
664.673642696845	-0.277474508558413
666.770361446845	-0.227812648418023
668.864658321847	-0.170093917737887
670.960361446843	-0.179840333768169
673.05559582185	-0.085337732653926
675.150283321847	-0.216136193153375
677.244502071844	-0.157712410317032
679.338330196846	-0.199973194325281
681.431611446846	-0.0992953791505045
683.522470821845	-0.145511307955871
685.614814571843	-0.0562131708900608
687.706611446847	-0.13955709959302
689.798017696849	-0.0341235712319303
691.888877071844	-0.0836894359270275
693.977392696845	0.0494813868065194
696.067236446848	0.0793825313295429
698.156689571846	0.0938960564870683
700.243720821847	0.0340995188590796
702.332158321846	0.107077071087843
704.420127071848	0.0119488147349216
706.507627071849	0.0595307776653442
708.592783321848	0.144814888416647
710.679345821845	0.346235585377968
712.765361446844	0.400347961270228
714.849033321847	0.50713132851314
716.934111446848	0.484807835386704
719.016845821847	0.592337657472058
721.100986446847	0.499101468297312
723.184658321847	0.466422358917185
725.265908321846	0.366688428339472
727.348642696845	0.359630833784678
729.428955196847	0.25992034119713
731.510673946843	0.259510415743449
733.590048946844	0.289445621491268
735.670830196843	0.419451784960387
737.749267696847	0.530374636783222
739.829033321847	0.801542494103984
741.906533321846	1.1074046541527
743.985361446848	1.52806197472458
746.061923946847	1.77831479566922
748.139814571845	1.89380280216261
750.215361446848	1.78019118708946
752.292236446843	1.6125146752932
754.366845821845	1.20206558549458
756.440986446847	0.968150576116017
758.516533321843	0.724681377607453
760.589658321845	0.590463370536156
762.664189571846	0.392690745987636
764.736455196849	0.292511992598577
766.808173946843	0.140956274963116
768.881298946846	0.136570023713801
770.952080196847	0.0361369752313578
773.022392696847	0.0738576309485381
775.092236446842	0.0505967770065183
777.163486446847	0.158753721428724
779.232314571844	0.0984578371803195
781.300752071846	0.168560614106553
783.368720821843	0.123570672132956
785.438017696848	0.169440365329848
787.504970821843	0.0151026048139329
789.571533321847	0.106801834433384
791.637548946848	-0.0302693985373708
793.704970821847	-0.068207669861323
795.770048946844	-0.172794684439509
797.834658321844	-0.140022885855188
799.898798946848	-0.280757914024889
801.962470821847	-0.18287544386331
804.025673946846	-0.164251185214113
806.088408321844	-0.0896908827805873
808.150673946846	-0.0778903160554592
810.214267696847	0.0595704481257542
812.275595821844	0.0370339232376296
814.336455196844	0.126120119627871
816.396767696846	0.157307235436548
818.456689571845	0.29842109174146
820.516142696844	0.354109811956448
822.575048946845	0.50989150793086
824.633564571846	0.551961863720919
826.691533321846	0.671473060754465
828.749033321848	0.587604842029776
830.806142696849	0.559376896125627
832.862705196847	0.46902133298002
834.918877071847	0.469843615513355
836.974502071844	0.355425804918696
839.027861446848	0.466213393578272
841.082548946848	0.519818262670242
843.136767696844	0.74784989597245
845.190517696847	0.855811899179855
847.243877071847	1.08355365710241
849.296689571845	1.21072707971422
851.349033321847	1.34061148885237
853.400908321848	1.24735035670687
855.450517696845	1.24351375039112
857.501455196845	1.11427189152693
859.551923946849	0.927574706072335
861.602002071846	0.801501323585882
863.649658321843	0.763704580529776
865.698798946843	0.593467167356721
867.747392696845	0.577201799755954
869.795517696846	0.566677473220182
871.841377071847	0.602994487975081
873.888564571844	0.548681787957634
875.935361446845	0.672485329055519
877.981611446849	0.572816641579209
880.025595821848	0.586531852842427
882.07090832185	0.440489402457729
884.115752071848	0.405379536600606
886.158408321844	0.227448384284685
888.202314571849	0.249032532497807
890.243955196845	0.145445489087081
892.287002071847	0.171440943434988
894.329502071847	0.107327640500444
896.369736446846	0.12335167803721
898.411377071847	-0.0609535029173003
900.450673946845	-0.0910415860042519
902.491377071845	-0.244603511800989
904.529736446846	-0.33178295789935
906.569502071849	-0.480730987311546
908.607002071847	-0.394105535388945
910.645752071847	-0.431225034310984
912.682314571848	-0.352870185483027
914.720205196849	-0.324499504200901
916.755830196846	-0.152185253259745
918.792783321849	-0.0884402575187835
920.827470821849	0.00139315219576019
922.861689571848	-0.0209302813552483
924.89723644685	0.0383141808627272
926.930517696845	0.0359040747012216
928.965205196844	0.08687224587635
930.997548946845	0.0925846069353895
933.029423946846	0.257411542911768
935.062705196844	0.30590347885979
937.093720821846	0.390441890540188
939.124189571845	0.345145601095965
941.156064571845	0.418360778067125
943.185673946846	0.438288667544242
945.214814571846	0.609893828779775
947.243486446845	0.661128271216256
949.273486446844	0.838466639346876
951.301220821846	0.874355586692957
953.328564571846	0.962505436257828
955.355361446847	0.907896537007076
957.383564571843	0.944375105459841
959.409423946847	0.920155839970874
961.434892696845	0.958024865054
963.459892696847	0.856178177129749
965.484423946844	0.894927517535194
967.508486446844	0.834844598117058
969.533877071844	0.86430418389628
971.557080196846	0.833327601407973
973.579736446845	0.867867933656726
975.602002071846	0.76346835429527
977.623720821848	0.787218845132571
979.645048946848	0.785232530785521
981.665908321847	0.853405125666541
983.686298946846	0.891448108153327
985.706220821845	1.1002729277038
987.725752071845	1.15914681298108
989.744736446846	1.30397954238558
991.763330196845	1.4900140979432
993.781377071846	1.93598018979071
995.799033321848	2.56649075375609
997.816220821845	3.59369125370964
999.833017696848	4.28057876372711
1001.84926769685	4.55672285706768
1003.86512707184	4.38346637928927
1005.88043957185	3.90523883491417
1007.89536144684	2.89045302524525
1009.90801769685	2.02937989046032
1011.92200207184	1.40179910778772
1013.93551769685	1.00516746617305
1015.94864269685	0.550651839670053
1017.96129894685	0.304737380016547
1019.97340832184	0.0604491976974941
1021.98333019684	-0.0522348540138466
1023.99465832184	-0.138594336595673
1026.00543957185	-0.130004809185891
1028.01575207185	-0.160479553985425
1030.02387707185	-0.156336989558838
1032.03333019685	-0.256502018904172
1034.04231457185	-0.41652890786321
1036.05083019684	-0.593166909140706
1038.05715832185	-0.666504872995034
1040.06473644685	-0.849493048374995
1042.07192394685	-0.829044361337509
1044.07684582184	-0.890039782217428
1046.08309582185	-0.852927348637422
1048.08895519684	-0.998556199794564
1050.09254894685	-0.864557662935539
1052.09739269685	-0.994315244826282
1054.10004894685	-0.979438671232344
1056.10411144685	-1.06519521747364
1058.10762707185	-0.940882350469678
1060.10895519685	-1.04206422925313
1062.11161144685	-0.882733602116133
1064.11200207184	-0.846613060315775
1066.11372082185	-0.742669115277494
1068.11325207184	-0.766158830239618
1070.11403332184	-0.597760292613714
1072.11270519684	-0.626399079931304
1074.11262707185	-0.539398925084754
1076.11028332185	-0.550697733911278
1078.10934582185	-0.431115094272883
1080.10614269685	-0.421181250031907
1082.10247082185	-0.32271889134762
1084.10012707185	-0.310570358533454
1086.09559582185	-0.222604591962863
1088.09239269685	-0.224232314294511
1090.08692394685	-0.23291887895931
1092.08106457184	-0.238810637834661
1094.07645519685	-0.113551577289456
1096.06965832185	-0.127255696048536
1098.06239269684	-0.109671133042838
1100.05653332185	-0.112843664689905
1102.04833019685	-0.0233819528737342
1104.03973644684	-0.168335901508584
1106.03075207185	-0.161085670001086
1108.02301769685	-0.186534819611353
1110.01309582184	-0.125568788543717
1112.00270519685	-0.181075260571788
1113.99184582185	0.055965492421592
1115.98231457185	0.204022230117658
1117.97059582184	0.480412660800567
1119.95840832185	0.790359359500854
1121.94583019684	1.22571801306719
1123.93278332184	1.49129217566522
1125.91926769685	1.79734142682838
1127.90708019684	1.83084493050268
1129.89262707185	1.75277309009888
1131.87778332184	1.51231100724422
1133.86247082184	1.32165209360525
1135.84668957184	1.10828580649289
1137.83051769685	1.17162766847184
1139.81387707185	1.26436100658634
1141.79684582185	1.65322130267199
1143.77926769685	2.17006572672048
1145.76129894685	3.05218581339741
1147.74286144684	4.09772477800797
1149.72403332184	5.50143802137526
1151.70473644685	6.82077870337301
1153.68497082185	7.76576606484184
1155.66473644685	7.91122932287865
1157.64411144684	7.40874379775542
1159.62301769685	6.22269253955002
1161.60145519684	4.75467469438206
1163.57778332185	3.33437049750873
1165.55536144684	2.45995289071175
1167.53247082185	1.88552600206799
1169.50918957185	1.62674503170757
1171.48543957184	1.34917286757673
1173.46122082185	1.21568851535264
1175.43661144685	0.88862711534469
1177.40973644685	0.665619771342875
1179.38418957185	0.395618754281145
1181.35825207185	0.349047515292909
1183.33184582185	0.3066387834522
1185.30325207185	0.419975605924463
1187.27598644685	0.460804577086094
1189.24825207184	0.577902595604684
1191.22004894685	0.551148460234998
1193.18965832185	0.548294865896622
1195.16059582185	0.41927885406173
1197.13114269685	0.390713146629537
1199.09942394685	0.2960878064479
1201.06903332184	0.366696376655142
1203.03645519685	0.397568740629936
1205.00520519685	0.538152450865454
1206.97356457184	0.48067980849126
1208.93965832184	0.526470452654053
1210.90708019685	0.386218416911476
1212.87223644684	0.314646684437434
1214.83879894685	0.147755681892193
1216.80489269684	0.173224894075247
1218.76879894685	0.0943460014481445
1220.73403332185	0.198677251706755
1222.69708019685	0.183777215740861
1224.66137707184	0.322578064723643
1226.62356457185	0.317530586516455
1228.58528332185	0.51386383679511
1230.54833019685	0.492499471089047
1232.50911144685	0.640049274158287
1234.47129894684	0.652024426108625
1236.43122082184	0.811060277086938
1238.39254894684	0.778878122445406
1240.35161144684	0.928793117136024
1242.31028332185	0.988533144181503
1244.27020519684	1.11992748032657
1246.22801769685	1.17370597441683
1248.18536144685	1.27733782844484
1250.14395519685	1.29426857136704
1252.10043957185	1.37744782973502
1254.05645519685	1.40080482219605
1256.01208019685	1.36359387896721
1257.96895519685	1.33096428114629
1259.92372082184	1.3957054044165
1261.87793957184	1.35072021858159
1263.83184582185	1.40803547234091
1265.78700207185	1.46095416535272
1267.73997082184	1.54436922554012
1269.69247082185	1.43388609892889
1271.64458019685	1.44708895437626
1273.59629894685	1.34027568897656
1275.54754894684	1.33890792687339
1277.49833019685	1.24194352357449
1279.45043957185	1.27193411082601
1281.40036144685	1.21254615847988
1283.34989269685	1.1612912593734
1285.29895519685	1.05914093590738
1287.24754894685	1.07722294249706
1289.19575207184	1.01242126381152
1291.14356457184	1.06095361250743
1293.09083019684	1.14023518316444
1295.03778332185	1.27570239666463
1296.98426769685	1.32837040821681
1298.93028332185	1.54699685247175
1300.87583019684	1.6116093444416
1302.82106457185	1.79529796707067
1304.76575207185	1.77813156105384
1306.71004894685	1.8531601685219
1308.65395519685	1.79006132164281
1310.59739269684	1.79379629467323
1312.53864269685	1.64455538810986
1314.48129894685	1.68555298250919
1316.42333019685	1.5174643608056
1318.36504894685	1.3952218961208
1320.30629894685	1.24214053961563
1322.24723644684	1.16466014443674
1324.18583019685	0.948196260164991
1326.12583019684	0.954235049237838
1328.06536144685	0.947144428190796
1330.00458019684	1.04199415377573
1331.94145519685	1.07723996814136
1333.87973644684	1.2861374672685
1335.81770519685	1.34110714684439
1337.75504894684	1.47648141972655
1339.69020519685	1.38406351233294
1341.62676769685	1.37464595504753
1343.56301769685	1.16206942467718
1345.49692394684	1.04402011396294
1347.43223644684	0.721762423238573
1349.36692394685	0.593362458504799
1351.29973644684	0.34909849196211
1353.23364269684	0.281442504614176
1355.16551769685	0.0403344897356703
1357.09864269684	-0.0419792233932412
1359.02958019685	-0.126493021026363
1360.96176769684	-0.172258628166702
1362.89364269684	-0.291462400531344
1364.82333019684	-0.218864940085069
1366.75426769685	-0.220328632241234
1368.68301769685	-0.23283694371878
1370.61317394685	-0.268790459917057
1372.54114269685	-0.209644528682276
1374.46864269684	-0.325157192286326
1376.39754894685	-0.328884746467168
1378.32426769684	-0.39313185628771
1380.25223644685	-0.342112639679783
1382.17801769685	-0.310869041525109
1384.10348644685	-0.104977599918101
1386.03020519684	0.0445302022540943
1387.95473644685	0.31263315880156
1389.88051769685	0.462645744587832
1391.80426769685	0.558479412392018
1393.72754894684	0.509282519310233
1395.65036144684	0.453601781025725
1397.57458019684	0.256759036869823
1399.49661144685	0.156582596275086
1401.41817394684	0.00875232295879869
1403.34098644684	-0.0353725717576481
1405.26176769685	-0.176128716930691
1407.18208019684	-0.168278838460935
1409.10192394684	-0.26266634067656
1411.02145519685	-0.243112655588135
1412.94223644685	-0.262061542513607
1414.86083019685	-0.135550038905706
1416.77895519685	-0.114589737366401
1418.69676769685	0.0028277959576144
1420.61411144684	-0.019992900665585
1422.53098644684	0.135574650752687
1424.44754894685	0.209998780666552
1426.36364269685	0.41879402884021
1428.27926769685	0.572366823408089
1430.19442394684	0.927133576279743
1432.11098644685	1.17425220626927
1434.02536144685	1.54121758601792
1435.93926769685	1.82876601951079
1437.85286144685	2.12836558725834
1439.76598644685	2.3444008449014
1441.67692394684	2.58926948704385
1443.58926769684	2.71513695361563
1445.50114269685	2.85183896418795
1447.41254894685	2.82794178401994
1449.32364269685	2.77895326888063
1451.23411144685	2.59892641766794
1453.14426769685	2.40742063802333
1455.05411144685	2.08478206338657
1456.96333019685	1.97742378021312
1458.87223644684	1.77321501122486
1460.77911144685	1.59364570196678
1462.68723644685	1.34108301813711
1464.59473644685	1.16207526234746
1466.50208019685	0.840522795670438
1468.40879894685	0.576277455745753
1470.31348644685	0.28403331706977
1472.21958019684	0.12545617312702
1474.12504894684	-0.109055633744816
1476.03020519685	-0.25030346850221
1477.93317394684	-0.475806228211667
1479.83754894685	-0.61043921393042
1481.74129894685	-0.826062778889906
1483.64317394684	-0.876730092896196
1485.54614269684	-0.974803071673875
1487.44879894685	-0.969356489508357
1489.34926769685	-0.97944730790644
1491.25114269684	-0.877124794889198
1493.15067394685	-0.88726829225385
1495.05161144685	-0.722827386806557
1496.95223644685	-0.559527713561579
1498.85067394685	-0.233864504485837
1500.75036144684	0.0622585614719071
1502.64786144684	0.533547509837831
1504.54676769685	1.01097807930989
1506.44348644685	1.70105677151702
1508.34161144685	2.38819782421945
1510.23739269685	3.29233847244649
1512.13473644685	4.12091289868059
1514.02973644685	4.99764913932148
1515.92442394685	5.63750221807155
1517.82036144684	6.13893361519712
1519.71426769685	6.25357628647137
1521.60926769685	6.248427297967
1523.50239269685	5.80155211062805
1525.39489269684	5.15829090301855
1527.28879894685	4.22749473827793
1529.18051769685	3.30508936936664
1531.07192394684	2.26705564056903
1532.96458019684	1.39364201081946
1534.85504894684	0.685367113059641
1536.74520519685	0.238090421481047
1538.63489269685	-0.120922803231622
1540.52583019685	-0.270005444003459
1542.41473644685	-0.396475446509385
1544.30317394685	-0.354915473671127
1546.19114269684	-0.303640022580112
1548.07879894684	0.0516263790114806
1549.96770519685	0.550478499797549
1551.85442394685	1.03603263137236
1553.74083019684	1.05349388957887
1555.62692394685	1.02151758325874
1557.51239269684	0.643159459233544
1559.39754894685	0.21816451422626
1561.28223644684	-0.258271673572494
1563.16661144685	-0.244284080159247
1565.05051769685	-0.249407068676504
1566.93567394685	-0.0399301929564899
1568.81879894685	-0.00590928312291794
1570.70145519685	0.201106973370031
1572.58379894684	0.300253308359316
1574.46551769684	0.618306142992509
1576.34708019685	0.853158877900427
1578.22629894684	1.25637662978238
1580.10692394685	1.54931787770386
1581.98723644685	1.93984516276686
1583.86692394685	2.04302531057471
1585.74645519685	2.0832609426802
1587.62536144684	1.90109987110546
1589.50395519685	1.83988541192309
1591.38208019684	1.56281366583579
1593.25989269685	1.41585868949807
1595.13551769685	1.25976949126533
1597.01239269685	1.33005611499337
1598.88895519685	1.26042469853732
1600.76504894685	1.30099152991056
1602.64067394684	1.27500171834907
1604.51442394685	1.35959321552082
1606.38926769685	1.2789443985308
1608.26364269685	1.33594409034518
1610.13770519684	1.36315576074853
1612.00973644685	1.4686823921956
1613.88301769684	1.47183496607488
1615.75583019685	1.52516599908472
1617.62661144685	1.42561862982822
1619.49864269685	1.49012029877531
1621.37020519685	1.43987531365408
1623.23973644685	1.47087849172684
1625.11051769685	1.45610364844569
1626.97926769685	1.57498793563369
1628.84926769685	1.57529270483741
1630.71879894684	1.73681534738438
1632.58629894684	1.87467356906436
1634.45504894685	2.12540495443992
1636.32176769685	2.27866280818319
1638.18973644685	2.50933215561096
1640.05567394685	2.60117882962464
1641.92270519685	2.74202784314338
1643.78786144685	2.73053248806909
1645.65254894684	2.84310490123849
1647.51833019684	2.85508217064552
1649.38223644685	2.97817113530428
1651.24739269685	3.08987027074957
1653.11036144684	3.31637753508792
1654.97301769684	3.44560345816618
1656.83692394685	3.60486162527073
1658.69879894684	3.61836109906511
1660.56176769685	3.59793396813518
1662.42286144684	3.45039566177849
1664.28348644685	3.39842241773584
1666.14364269684	3.24414895778119
1668.00504894685	3.17801143575045
1669.86442394684	3.00015733091735
1671.72348644684	2.85442332349166
1673.58208019684	2.58903759576114
1675.44192394684	2.41183317668759
1677.29973644685	2.13498335834166
1679.15708019684	1.98029564008201
1681.01411144685	1.83811065591172
1682.87067394685	1.70526688504245
1684.72676769685	1.48798894003949
1686.58426769685	1.41523078420886
1688.43958019685	1.22063310422715
1690.29458019685	1.05647050327494
1692.14911144685	0.943081770699393
1694.00317394684	0.768291465932435
1695.85692394685	0.553429542723023
1697.71036144685	0.50243031074379
1699.56333019685	0.321492816423927
1701.41583019685	0.220631576791362
1703.26801769685	0.201096193670679
1705.11973644685	0.154505912721277
1706.97114269684	-0.0499098430068159
1708.82208019685	-0.179801692830893
1710.67254894684	-0.485425171107295
1712.52270519685	-0.749301125729346
1714.37239269685	-0.98396996860879
1716.22176769685	-1.12600273114484
1718.07067394685	-1.31590968475544
1719.91754894684	-1.29189009426744
1721.76583019684	-1.33027279128197
1723.61348644685	-1.2613409927813
1725.46083019685	-1.21464182843604
1727.30770519684	-0.970765208030315
1729.15270519685	-0.811512282783895
1730.99879894684	-0.527853028531183
1732.84458019684	-0.366859642560314
1734.68989269685	-0.15811173596154
1736.53317394685	-0.0413609781950015
1738.37770519685	0.135203331172136
1740.22192394684	0.190528364105489
1742.06567394685	0.308764817191388
1743.90739269684	0.402694534396289
1745.75020519685	0.515047582433255
1747.59286144684	0.451931018454417
1749.43333019684	0.545989915830972
1751.27504894685	0.50942492417488
1753.11473644685	0.532938701307387
1754.95583019685	0.473747565000281
1756.79629894684	0.594978565220202
1758.63489269685	0.551356129099617
1760.47458019685	0.641422873202515
1762.31239269684	0.619476100795112
1764.15129894685	0.667604819609494
1765.98817394685	0.587427794958273
1767.82645519685	0.647846766128453
1769.66254894685	0.601047941509933
1771.49989269684	0.653259078826352
1773.33536144685	0.641226343830311
1775.17020519685	0.710449644353332
1777.00645519685	0.631103426646462
1778.84067394684	0.696366559400019
1780.67598644685	0.629732936814264
1782.50942394685	0.664260121849054
1784.34239269685	0.597945170162802
1786.17661144684	0.674003550140014
1788.00879894684	0.551076401303249
1789.84051769684	0.557349161852301
1791.67364269685	0.458044590590248
1793.50458019685	0.516958735872436
1795.33520519684	0.400935271831372
1797.16536144685	0.330167516501831
1798.99692394684	0.190853141943023
