# Supplementary material for: Intraoperative rapid assessment of the deep muscle surgical margin of tongue squamous cell carcinoma via Raman spectroscopy
Source: Front Bioeng Biotechnol. 2024 Oct 8;12:1480279. doi: 10.3389/fbioe.2024.1480279 (PMC11493737; doi:10.3389/fbioe.2024.1480279)
Supplement: Supplementary file 4 [file DataSheet2.ZIP › Pathological grading corresponding to Raman spectroscopic data/Results of pathological grading/PDSCC/12-2-3_Raman.txt]

process from Raman raw data on 2022/8/8 10:48:07
601.541728634347	0.0954641658323965
603.653017696848	-0.142951097190945
605.76571300935	-0.2260129721395
607.876025509344	-0.379794554425217
609.985830196845	-0.376893263777845
612.095166134346	-0.46633403097718
614.203994259347	-0.296208340810011
616.314228634346	-0.235236477439628
618.422119259347	-0.0651318004664176
620.529502071848	-0.0274905568330723
622.636377071845	0.0351139006613437
624.742783321846	-0.0499336379382953
626.848681759348	-0.0235647953758189
628.954111446845	-0.0727548731893819
631.060908321848	-0.0500846051016026
633.165361446845	-0.121651775657881
635.269345821845	-0.00318851552637511
637.372783321851	0.00178532408568799
639.475791134348	0.0272004509706676
641.578291134349	-0.0990830436109036
643.680283321846	-0.046178856968595
645.781806759347	-0.230192649836312
647.882861446848	-0.399828218192965
649.983408321845	-0.570947442272058
652.083486446845	-0.564346114412018
654.183056759346	-0.675656162311157
656.282158321847	-0.567703465284978
658.380752071844	-0.47176999867736
660.478877071844	-0.357551728091295
662.576533321844	-0.25177268340866
664.673642696845	-0.0457328956872232
666.770361446845	-0.00633450629436538
668.864658321847	0.163664070667664
670.960361446843	0.270089801663971
673.05559582185	0.39167569292087
675.150283321847	0.323391637504074
677.244502071844	0.39697928858439
679.338330196846	0.204150197653291
681.431611446846	0.184788331665175
683.522470821845	0.0686598997784529
685.614814571843	0.074141508474753
687.706611446847	-0.0436727530748726
689.798017696849	0.074074234001472
691.888877071844	-0.0204735611220315
693.977392696845	0.065097552213814
696.067236446848	0.12969280939339
698.156689571846	0.15610113268076
700.243720821847	0.132430010746532
702.332158321846	0.217463817992268
704.420127071848	0.156231037844492
706.507627071849	0.16538695743958
708.592783321848	0.302371747361605
710.679345821845	0.483401137466615
712.765361446844	0.577389293326121
714.849033321847	0.705012914431336
716.934111446848	0.719665630443842
719.016845821847	0.70037467428449
721.100986446847	0.58032232107945
723.184658321847	0.511389838988521
725.265908321846	0.422214191391276
727.348642696845	0.356626743523549
729.428955196847	0.27944666117736
731.510673946843	0.35786850843499
733.590048946844	0.404393606714535
735.670830196843	0.619769766550945
737.749267696847	0.941319400685103
739.829033321847	1.55822368430236
741.906533321846	2.24949697434548
743.985361446848	3.22457385533602
746.061923946847	3.81247966380505
748.139814571845	4.1347578980228
750.215361446848	4.07751946019656
752.292236446843	3.70932219747448
754.366845821845	2.93587331161982
756.440986446847	2.32033113194606
758.516533321843	1.83238835966552
760.589658321845	1.4176274900461
762.664189571846	1.01035449055411
764.736455196849	0.766473381883799
766.808173946843	0.492285873997957
768.881298946846	0.329138701989706
770.952080196847	0.127951837396751
773.022392696847	0.105626853058283
775.092236446842	0.046358007171051
777.163486446847	0.217045751846683
779.232314571844	0.135016386799975
781.300752071846	0.207831019736773
783.368720821843	0.161938531115197
785.438017696848	0.215873245833734
787.504970821843	0.0677134179944971
789.571533321847	0.172373941395932
791.637548946848	-0.00968159226943044
793.704970821847	-0.0658092547655258
795.770048946844	-0.257174688327581
797.834658321844	-0.277219066176031
799.898798946848	-0.440248483063982
801.962470821847	-0.346989062738857
804.025673946846	-0.379696957885955
806.088408321844	-0.327888350071305
808.150673946846	-0.349029449684679
810.214267696847	-0.230018204552522
812.275595821844	-0.250137604251108
814.336455196844	-0.143295511766183
816.396767696846	-0.0583833776087488
818.456689571845	0.133702700923948
820.516142696844	0.209671210525812
822.575048946845	0.402220631746331
824.633564571846	0.426214748588507
826.691533321846	0.497866881030802
828.749033321848	0.375395642013643
830.806142696849	0.346139596113346
832.862705196847	0.197702008961528
834.918877071847	0.210716473137978
836.974502071844	0.142806217033666
839.027861446848	0.215773064906074
841.082548946848	0.290973696184352
843.136767696844	0.493654695577959
845.190517696847	0.564369343175997
847.243877071847	0.708655945776798
849.296689571845	0.793347615385471
851.349033321847	0.844862607315434
853.400908321848	0.763654090993072
855.450517696845	0.759699282350113
857.501455196845	0.662773222636048
859.551923946849	0.487602995351267
861.602002071846	0.385856691010673
863.649658321843	0.328856607115313
865.698798946843	0.165907215520093
867.747392696845	0.183700701059365
869.795517696846	0.222215042472158
871.841377071847	0.269597763280018
873.888564571844	0.231312614821235
875.935361446845	0.372612022691811
877.981611446849	0.224848801989111
880.025595821848	0.178475585599585
882.07090832185	0.00792560335005987
884.115752071848	-0.0694236273088507
886.158408321844	-0.281009439538167
888.202314571849	-0.21202895080134
890.243955196845	-0.302264585157047
892.287002071847	-0.301068655898632
894.329502071847	-0.311973566699066
896.369736446846	-0.344586623051157
898.411377071847	-0.551880410313231
900.450673946845	-0.557922164633681
902.491377071845	-0.684399633342196
904.529736446846	-0.729610006201
906.569502071849	-0.782731172417954
908.607002071847	-0.67134530271224
910.645752071847	-0.683165381982917
912.682314571848	-0.532668599215071
914.720205196849	-0.479148043263962
916.755830196846	-0.260620892434787
918.792783321849	-0.163155331416192
920.827470821849	-0.0375285633353428
922.861689571848	-0.0478735821411078
924.89723644685	0.050216586026977
926.930517696845	0.0877446710786671
928.965205196844	0.186107332603427
930.997548946845	0.21044725866588
933.029423946846	0.409046313389581
935.062705196844	0.464206368991256
937.093720821846	0.531824978144698
939.124189571845	0.504723970305747
941.156064571845	0.686720177539144
943.185673946846	0.768330994234503
945.214814571846	1.01330320385551
947.243486446845	1.20477876190509
949.273486446844	1.4868945006952
951.301220821846	1.59294254726515
953.328564571846	1.77862465891002
955.355361446847	1.83218269691415
957.383564571843	1.94912350117792
959.409423946847	2.0126188874151
961.434892696845	2.13259562152015
963.459892696847	2.08866046052856
965.484423946844	2.20384513743747
967.508486446844	2.15225136076188
969.533877071844	2.2099660380656
971.557080196846	2.11172543424857
973.579736446845	2.12810634784037
975.602002071846	1.93788041486266
977.623720821848	1.93318919372601
979.645048946848	1.77979427963697
981.665908321847	1.84069219615827
983.686298946846	1.88954445799743
985.706220821845	2.16989255584679
987.725752071845	2.39679298427635
989.744736446846	2.86584713273473
991.763330196845	3.36668647828094
993.781377071846	4.14430235346629
995.799033321848	5.16000619723508
997.816220821845	6.59853432493171
999.833017696848	7.53637310325493
1001.84926769685	7.97275375042796
1003.86512707184	7.73736763122375
1005.88043957185	6.9722359062979
1007.89536144684	5.40317990418254
1009.90801769685	4.04677949288134
1011.92200207184	2.88093837192045
1013.93551769685	2.08862147542322
1015.94864269685	1.32259500523227
1017.96129894685	0.881305016246813
1019.97340832184	0.468767528286946
1021.98333019684	0.250537045265077
1023.99465832184	-0.0600120459658058
1026.00543957185	-0.192165506321828
1028.01575207185	-0.345507263092571
1030.02387707185	-0.469668249903918
1032.03333019685	-0.646118677273648
1034.04231457185	-0.757804536316058
1036.05083019684	-0.94137491948365
1038.05715832185	-1.03646114570003
1040.06473644685	-1.17168802076407
1042.07192394685	-1.20109172694615
1044.07684582184	-1.28377409040394
1046.08309582185	-1.26565931135278
1048.08895519684	-1.38772896249418
1050.09254894685	-1.34373519350729
1052.09739269685	-1.46692690688189
1054.10004894685	-1.48171881394464
1056.10411144685	-1.5552243924937
1058.10762707185	-1.48327111471363
1060.10895519685	-1.52403628586111
1062.11161144685	-1.35932808343208
1064.11200207184	-1.28147242472897
1066.11372082185	-1.14588205322758
1068.11325207184	-1.07310812329331
1070.11403332184	-0.89440337779223
1072.11270519684	-0.854189045782675
1074.11262707185	-0.666432729546244
1076.11028332185	-0.599576375306469
1078.10934582185	-0.414616620175224
1080.10614269685	-0.362856138725249
1082.10247082185	-0.215945614874556
1084.10012707185	-0.188395389990802
1086.09559582185	-0.0897283926248065
1088.09239269685	-0.180050813842854
1090.08692394685	-0.19166118295982
1092.08106457184	-0.285594632503262
1094.07645519685	-0.262471548101985
1096.06965832185	-0.360560670682872
1098.06239269684	-0.282917323114361
1100.05653332185	-0.254816054395775
1102.04833019685	-0.0898070716930874
1104.03973644684	-0.139579837280593
1106.03075207185	0.0751458040484181
1108.02301769685	0.184199920671091
1110.01309582184	0.45787236636869
1112.00270519685	0.659898300010468
1113.99184582185	1.10698778117893
1115.98231457185	1.48864163210047
1117.97059582184	2.09125365485338
1119.95840832185	2.70521928808489
1121.94583019684	3.5484837726483
1123.93278332184	4.26753180943697
1125.91926769685	4.80427333445206
1127.90708019684	4.96794961694695
1129.89262707185	4.92183793969051
1131.87778332184	4.48475472070507
1133.86247082184	4.03681453828233
1135.84668957184	3.62184722672475
1137.83051769685	3.55278789698878
1139.81387707185	3.71601105440089
1141.79684582185	4.38984177785451
1143.77926769685	5.40598921514052
1145.76129894685	7.05325371421443
1147.74286144684	9.16582968383727
1149.72403332184	11.8119721392453
1151.70473644685	14.2786254412243
1153.68497082185	16.0441492439553
1155.66473644685	16.3855031818454
1157.64411144684	15.4026022070353
1159.62301769685	13.2040205850635
1161.60145519684	10.6431978912649
1163.57778332185	8.27470134416956
1165.55536144684	6.86037042488144
1167.53247082185	6.02510705066777
1169.50918957185	5.61667607994335
1171.48543957184	5.09715163715359
1173.46122082185	4.56569318072292
1175.43661144685	3.68801552256153
1177.40973644685	2.88131905519688
1179.38418957185	2.08922041603697
1181.35825207185	1.65430079659231
1183.33184582185	1.33367418247758
1185.30325207185	1.24021129940544
1187.27598644685	1.14285402014985
1189.24825207184	1.18276772656952
1191.22004894685	1.03822170479123
1193.18965832185	0.87650628166341
1195.16059582185	0.671193917090733
1197.13114269685	0.523274990860671
1199.09942394685	0.290828714075445
1201.06903332184	0.233083384271993
1203.03645519685	0.196614333194702
1205.00520519685	0.301064726885301
1206.97356457184	0.352464458422219
1208.93965832184	0.476342231597982
1210.90708019685	0.481417047326175
1212.87223644684	0.599107931756464
1214.83879894685	0.523479601041686
1216.80489269684	0.670340594719221
1218.76879894685	0.764400022790284
1220.73403332185	0.950222107185169
1222.69708019685	1.03915049069292
1224.66137707184	1.20151418316308
1226.62356457185	1.10582742695865
1228.58528332185	1.07039375562252
1230.54833019685	0.887047876624166
1232.50911144685	0.793587181067551
1234.47129894684	0.717257669080794
1236.43122082184	0.802220958468041
1238.39254894684	0.719883283450116
1240.35161144684	0.842105960045927
1242.31028332185	0.901439272673969
1244.27020519684	0.971577282754964
1246.22801769685	0.993792818977226
1248.18536144685	1.06482984381466
1250.14395519685	0.973368014412188
1252.10043957185	0.986019774649463
1254.05645519685	0.963269197934551
1256.01208019685	0.822910476205152
1257.96895519685	0.772387906630172
1259.92372082184	0.881583450625925
1261.87793957184	0.800815805315011
1263.83184582185	0.831540120054058
1265.78700207185	0.846815295489932
1267.73997082184	0.828557331149142
1269.69247082185	0.586186063565066
1271.64458019685	0.532875563352917
1273.59629894685	0.302994369466774
1275.54754894684	0.281655479710338
1277.49833019685	0.199447393254047
1279.45043957185	0.195645718833333
1281.40036144685	0.114150234869868
1283.34989269685	0.1472964826973
1285.29895519685	-0.0145826333876755
1287.24754894685	-0.0350086985579594
1289.19575207184	-0.0329777799930184
1291.14356457184	0.132088507730003
1293.09083019684	0.370097458717055
1295.03778332185	0.820024032539465
1296.98426769685	1.31641548865417
1298.93028332185	1.98218014196269
1300.87583019684	2.37902629096007
1302.82106457185	2.78156330239446
1304.76575207185	2.91832281761492
1306.71004894685	2.91688417124473
1308.65395519685	2.65460559841293
1310.59739269684	2.45453977246007
1312.53864269685	2.01346288824556
1314.48129894685	1.6627382230499
1316.42333019685	1.19817976747083
1318.36504894685	0.916377858781004
1320.30629894685	0.556819540356003
1322.24723644684	0.428084026498169
1324.18583019685	0.279615190350086
1326.12583019684	0.346927392302661
1328.06536144685	0.392115569645085
1330.00458019684	0.724458872650757
1331.94145519685	1.08837112024941
1333.87973644684	1.7037665961046
1335.81770519685	2.25732126955663
1337.75504894684	2.82061094760007
1339.69020519685	2.94312270619528
1341.62676769685	2.82635959926847
1343.56301769685	2.34353756213537
1345.49692394684	1.82512040095173
1347.43223644684	1.10015211799563
1349.36692394685	0.765796477453989
1351.29973644684	0.500622727275868
1353.23364269684	0.469399280002023
1355.16551769685	0.341742409842908
1357.09864269684	0.472152564559138
1359.02958019685	0.564243938135093
1360.96176769684	0.762817912142793
1362.89364269684	0.980551541078114
1364.82333019684	1.37093986591034
1366.75426769685	1.69174401870848
1368.68301769685	1.98645845792646
1370.61317394685	2.23677517918171
1372.54114269685	2.38841771780125
1374.46864269684	2.23560536730528
1376.39754894685	1.95462825829327
1378.32426769684	1.45550017001904
1380.25223644685	0.871531512080253
1382.17801769685	0.319907285274212
1384.10348644685	0.0980774898359869
1386.03020519684	-0.0415401595145397
1387.95473644685	0.112409634146758
1389.88051769685	0.305236639683699
1391.80426769685	0.623437367330354
1393.72754894684	0.745239432736071
1395.65036144684	0.808420382193475
1397.57458019684	0.625909438688325
1399.49661144685	0.4357516230925
1401.41817394684	-0.0657047717050716
1403.34098644684	-0.46832177358209
1405.26176769685	-0.963752011385282
1407.18208019684	-1.31603842208156
1409.10192394684	-1.67202355977781
1411.02145519685	-1.82877907077636
1412.94223644685	-2.01961842757362
1414.86083019685	-1.90296441703165
1416.77895519685	-1.8036295098828
1418.69676769685	-1.58794544336786
1420.61411144684	-1.38097576121754
1422.53098644684	-0.921573116029634
1424.44754894685	-0.636219315300878
1426.36364269685	-0.225687917622707
1428.27926769685	0.163688382682068
1430.19442394684	0.658316877685081
1432.11098644685	0.948074661091226
1434.02536144685	1.32714004512562
1435.93926769685	1.56388939403041
1437.85286144685	1.83619073000642
1439.76598644685	1.99384046915159
1441.67692394684	2.20381744311115
1443.58926769684	2.32749648607725
1445.50114269685	2.48091550005512
1447.41254894685	2.35746165433045
1449.32364269685	2.28740281737592
1451.23411144685	2.13540469436199
1453.14426769685	1.89028582645733
1455.05411144685	1.57326329012736
1456.96333019685	1.44380282872302
1458.87223644684	1.15457286383776
1460.77911144685	0.837243485884187
1462.68723644685	0.549225144334599
1464.59473644685	0.30172718691685
1466.50208019685	-0.0826115428984622
1468.40879894685	-0.343685828065418
1470.31348644685	-0.699603623884286
1472.21958019684	-0.981555555935415
1474.12504894684	-1.30837203249558
1476.03020519685	-1.47534501537132
1477.93317394684	-1.75289350735142
1479.83754894685	-1.86783906214066
1481.74129894685	-1.98606131613985
1483.64317394684	-2.01597683316194
1485.54614269684	-2.07913016766764
1487.44879894685	-2.05706860909646
1489.34926769685	-1.98040999400359
1491.25114269684	-1.79344832770389
1493.15067394685	-1.62775585929856
1495.05161144685	-1.27035707025382
1496.95223644685	-0.828399260917934
1498.85067394685	-0.165899207464037
1500.75036144684	0.546456599179521
1502.64786144684	1.55909868888233
1504.54676769685	2.61264991912901
1506.44348644685	4.02981139424566
1508.34161144685	5.46110501892025
1510.23739269685	7.11869263856485
1512.13473644685	8.7663555471234
1514.02973644685	10.556816378672
1515.92442394685	11.9248640370373
1517.82036144684	12.9920860258881
1519.71426769685	13.5452269575479
1521.60926769685	13.5795450103432
1523.50239269685	12.8185458177256
1525.39489269684	11.6542966172333
1527.28879894685	9.9738537542076
1529.18051769685	8.19171420996884
1531.07192394684	6.37899447561557
1532.96458019684	4.83907007954446
1534.85504894684	3.61990956906641
1536.74520519685	2.95737853907087
1538.63489269685	2.4636636654235
1540.52583019685	2.27495929423296
1542.41473644685	2.28143590023328
1544.30317394685	2.35340826365331
1546.19114269684	2.46586291329996
1548.07879894684	2.90957605974842
1549.96770519685	3.39529078663861
1551.85442394685	3.91717063793251
1553.74083019684	4.1214183302485
1555.62692394685	4.18867025169331
1557.51239269684	3.98231366884067
1559.39754894685	3.74689416733213
1561.28223644684	3.38775860187633
1563.16661144685	3.34602286637448
1565.05051769685	3.36464384978115
1566.93567394685	3.42240144331669
1568.81879894685	3.43518411044323
1570.70145519685	3.70582261089584
1572.58379894684	4.10046263150508
1574.46551769684	4.83675186822518
1576.34708019685	5.81123452471059
1578.22629894684	7.08300764237617
1580.10692394685	8.39981925778335
1581.98723644685	9.72163379940571
1583.86692394685	10.411349224758
1585.74645519685	10.6346492008075
1587.62536144684	10.2236826369833
1589.50395519685	9.30536395455056
1591.38208019684	8.06418032328821
1593.25989269685	6.99906694970991
1595.13551769685	6.03006291874402
1597.01239269685	5.44048110638806
1598.88895519685	4.95201806939428
1600.76504894685	4.68029109460383
1602.64067394684	4.35936637964568
1604.51442394685	4.16282143234258
1606.38926769685	3.71444882573678
1608.26364269685	3.53353693999628
1610.13770519684	3.35213056228105
1612.00973644685	3.43623120144827
1613.88301769684	3.48807579106295
1615.75583019685	3.75524551569424
1617.62661144685	3.8233017128648
1619.49864269685	3.91292887128066
1621.37020519685	3.93176940300037
1623.23973644685	3.98752580021625
1625.11051769685	4.06679004178568
1626.97926769685	4.45426301738263
1628.84926769685	4.92132499609028
1630.71879894684	5.65353051201475
1632.58629894684	6.52417405205858
1634.45504894685	7.53952326566724
1636.32176769685	8.11197330328025
1638.18973644685	8.29900003079769
1640.05567394685	7.79769035493143
1641.92270519685	7.04595038690388
1643.78786144685	5.92815474618362
1645.65254894684	4.963611269512
1647.51833019684	4.24984401203704
1649.38223644685	3.9483700664033
1651.24739269685	3.69027096752239
1653.11036144684	3.67973233456615
1654.97301769684	3.63465312766442
1656.83692394685	3.62451493763319
1658.69879894684	3.50247390890809
1660.56176769685	3.41927708782941
1662.42286144684	3.21548758106297
1664.28348644685	3.1244090773971
1666.14364269684	2.88118744668401
1668.00504894685	2.66201880100954
1669.86442394684	2.42629519898941
1671.72348644684	2.2265131207842
1673.58208019684	1.98118110294087
1675.44192394684	1.83900304339289
1677.29973644685	1.63469510028438
1679.15708019684	1.46006455544989
1681.01411144685	1.22742415017836
1682.87067394685	1.05590262336983
1684.72676769685	0.798495752563383
1686.58426769685	0.692110780828898
1688.43958019685	0.475186624755111
1690.29458019685	0.340020978798464
1692.14911144685	0.154812794523991
1694.00317394684	0.0271178045211968
1695.85692394685	-0.214671744946884
1697.71036144685	-0.298070302041651
1699.56333019685	-0.518768738051278
1701.41583019685	-0.6145213562354
1703.26801769685	-0.67308616699313
1705.11973644685	-0.705813903737578
1706.97114269684	-0.825812707378702
1708.82208019685	-0.821793217689844
1710.67254894684	-1.02069978144493
1712.52270519685	-1.18035073748138
1714.37239269685	-1.35898658130242
1716.22176769685	-1.39184578593012
1718.07067394685	-1.56050874894822
1719.91754894684	-1.49061766824917
1721.76583019684	-1.55764928426555
1723.61348644685	-1.42413374875667
1725.46083019685	-1.35500409520864
1727.30770519684	-1.0807504682632
1729.15270519685	-0.969186598648832
1730.99879894684	-0.647312354482153
1732.84458019684	-0.435652221920407
1734.68989269685	-0.248976135900534
1736.53317394685	-0.16152083964414
1738.37770519685	0.121569550252559
1740.22192394684	0.166077452525258
1742.06567394685	0.263473148979358
1743.90739269684	0.382842428280412
1745.75020519685	0.533750863518605
1747.59286144684	0.477813261930976
1749.43333019684	0.601482637077993
1751.27504894685	0.596940230759856
1753.11473644685	0.670611844424911
1754.95583019685	0.708095581448788
1756.79629894684	0.821525881419632
1758.63489269685	0.892582879642987
1760.47458019685	1.05320688420613
1762.31239269684	1.07226954596791
1764.15129894685	1.12619855204599
1765.98817394685	1.17315399481924
1767.82645519685	1.2465633931634
1769.66254894685	1.28107713115298
1771.49989269684	1.36780983115733
1773.33536144685	1.41325696024381
1775.17020519685	1.50964627986963
1777.00645519685	1.49785192083743
1778.84067394684	1.51173608782744
1780.67598644685	1.51713807876342
1782.50942394685	1.61947426823116
1784.34239269685	1.62226294854577
1786.17661144684	1.74610647505608
1788.00879894684	1.7195986061397
1789.84051769684	1.79160906246551
1791.67364269685	1.75965082674782
1793.50458019685	1.86238601937958
1795.33520519684	1.80369828985755
1797.16536144685	1.81719479180526
1798.99692394684	1.71200311596562
