# Supplementary material for: Intraoperative rapid assessment of the deep muscle surgical margin of tongue squamous cell carcinoma via Raman spectroscopy
Source: Front Bioeng Biotechnol. 2024 Oct 8;12:1480279. doi: 10.3389/fbioe.2024.1480279 (PMC11493737; doi:10.3389/fbioe.2024.1480279)
Supplement: Supplementary file 4 [file DataSheet2.ZIP › Pathological grading corresponding to Raman spectroscopic data/Results of pathological grading/PDSCC/12-2-4_Raman.txt]

process from Raman raw data on 2022/8/8 10:48:04
601.541728634347	0.207407602618929
603.653017696848	-0.00133587468457108
605.76571300935	-0.159189329277979
607.876025509344	-0.373116223908966
609.985830196845	-0.449996048495365
612.095166134346	-0.598599203667135
614.203994259347	-0.523651848415739
616.314228634346	-0.408677063816498
618.422119259347	-0.230658072400644
620.529502071848	-0.241103459577062
622.636377071845	-0.131831527938317
624.742783321846	-0.203342744304962
626.848681759348	-0.244213275109644
628.954111446845	-0.369833608916281
631.060908321848	-0.381514181989928
633.165361446845	-0.483457194380009
635.269345821845	-0.379565040935404
637.372783321851	-0.440661708588692
639.475791134348	-0.447232107295918
641.578291134349	-0.494610231418505
643.680283321846	-0.436854444513955
645.781806759347	-0.647315320572545
647.882861446848	-0.642021248728923
649.983408321845	-0.666368410735288
652.083486446845	-0.669077411935831
654.183056759346	-0.634884437108099
656.282158321847	-0.312780112336242
658.380752071844	-0.0416806254927451
660.478877071844	0.388113376748805
662.576533321844	0.846533463970189
664.673642696845	1.4233756872043
666.770361446845	2.00231263830696
668.864658321847	2.77514295142157
670.960361446843	3.4162276876277
673.05559582185	4.00821628477607
675.150283321847	4.08922480651663
677.244502071844	3.83835026908827
679.338330196846	3.10355965011684
681.431611446846	2.31777354940817
683.522470821845	1.50371297732974
685.614814571843	1.00608156690436
687.706611446847	0.593379230864684
689.798017696849	0.463228316746921
691.888877071844	0.350069475653527
693.977392696845	0.371170032238666
696.067236446848	0.346505418985288
698.156689571846	0.306738130747959
700.243720821847	0.201979828861909
702.332158321846	0.201965604484684
704.420127071848	0.105337700196912
706.507627071849	0.175497564759809
708.592783321848	0.338818330808465
710.679345821845	0.568788233546115
712.765361446844	0.680454884946272
714.849033321847	0.786817273139349
716.934111446848	0.737352560490763
719.016845821847	0.694026763860421
721.100986446847	0.519566342650137
723.184658321847	0.414005089353736
725.265908321846	0.278082182239046
727.348642696845	0.259783628583648
729.428955196847	0.276246546931674
731.510673946843	0.453420969459188
733.590048946844	0.733175237807188
735.670830196843	1.38655342555225
737.749267696847	2.23666451754312
739.829033321847	3.67564668578081
741.906533321846	5.54325003794011
743.985361446848	7.49437686023398
746.061923946847	8.8518878586911
748.139814571845	9.85515470380304
750.215361446848	10.0012734827813
752.292236446843	9.29225048038762
754.366845821845	8.05659757316815
756.440986446847	6.92803586876644
758.516533321843	5.60563107173263
760.589658321845	4.42004036431356
762.664189571846	3.41640888007373
764.736455196849	2.66344472736833
766.808173946843	2.00565310478996
768.881298946846	1.63949412796381
770.952080196847	1.22956160065465
773.022392696847	1.02770060134759
775.092236446842	0.902552394747147
777.163486446847	0.903541337769298
779.232314571844	0.826877227342095
781.300752071846	0.915774802130727
783.368720821843	0.925920176683917
785.438017696848	1.10831203119432
787.504970821843	1.21784148547209
789.571533321847	1.4197975460024
791.637548946848	1.42360123982272
793.704970821847	1.46323090019786
795.770048946844	1.26302357793372
797.834658321844	1.08359262689351
799.898798946848	0.737239248806759
801.962470821847	0.56180464022799
804.025673946846	0.362409992544144
806.088408321844	0.230936491984863
808.150673946846	0.0537453196309912
810.214267696847	0.0953336096846726
812.275595821844	0.0831504991879513
814.336455196844	0.150623230301761
816.396767696846	0.260397937107911
818.456689571845	0.526195833037463
820.516142696844	0.628083036961016
822.575048946845	0.840705682473583
824.633564571846	0.882064938038411
826.691533321846	0.840581920178408
828.749033321848	0.619812770562447
830.806142696849	0.446483606658319
832.862705196847	0.165155558574838
834.918877071847	0.0204397216472216
836.974502071844	-0.156362765317397
839.027861446848	-0.257870212493742
841.082548946848	-0.323952610221454
843.136767696844	-0.219353371574016
845.190517696847	-0.248031406709288
847.243877071847	-0.189490674595675
849.296689571845	-0.141650012032869
851.349033321847	-0.102843383505956
853.400908321848	-0.259549719022687
855.450517696845	-0.32555154858062
857.501455196845	-0.428020524982827
859.551923946849	-0.546839285937523
861.602002071846	-0.702711854774208
863.649658321843	-0.796415177730381
865.698798946843	-0.887951998518275
867.747392696845	-0.876409355209262
869.795517696846	-0.94889129479418
871.841377071847	-0.841369635181707
873.888564571844	-0.880227577788872
875.935361446845	-0.801372142683988
877.981611446849	-0.928492119319742
880.025595821848	-0.874094087577788
882.07090832185	-1.02561198174794
884.115752071848	-0.976407381208134
886.158408321844	-1.12787664552485
888.202314571849	-1.04348400375426
890.243955196845	-1.09915797008887
892.287002071847	-1.07294848813356
894.329502071847	-1.07323647313567
896.369736446846	-1.00452790320952
898.411377071847	-1.15026323951611
900.450673946845	-1.13149480198794
902.491377071845	-1.17999852676633
904.529736446846	-1.23635641233599
906.569502071849	-1.23152473183055
908.607002071847	-0.988990327612186
910.645752071847	-0.842664327061584
912.682314571848	-0.557798746889887
914.720205196849	-0.290515028358584
916.755830196846	0.0965254212741513
918.792783321849	0.295655697727824
920.827470821849	0.602184676323816
922.861689571848	0.738484315410489
924.89723644685	0.930996284569432
926.930517696845	1.00005987145769
928.965205196844	1.08474224823232
930.997548946845	1.02285334681719
933.029423946846	1.16148956223407
935.062705196844	1.1322370042005
937.093720821846	1.15059081048801
939.124189571845	1.20597755082665
941.156064571845	1.43411792014251
943.185673946846	1.54926744135363
945.214814571846	1.93640727002114
947.243486446845	2.21295825606421
949.273486446844	2.58150123360852
951.301220821846	2.76420700575861
953.328564571846	3.03244123553424
955.355361446847	3.17696519842721
957.383564571843	3.52242902483252
959.409423946847	3.80240443059776
961.434892696845	4.28570158521399
963.459892696847	4.76370653089825
965.484423946844	5.27890007722249
967.508486446844	5.60724302930703
969.533877071844	5.95489560500937
971.557080196846	5.94421446781831
973.579736446845	5.82840036856976
975.602002071846	5.48463360232765
977.623720821848	5.15082544905624
979.645048946848	4.70202618596758
981.665908321847	4.5867118369496
983.686298946846	4.62200317190377
985.706220821845	5.01905095635598
987.725752071845	5.58003068890423
989.744736446846	6.45912364941003
991.763330196845	7.26067006319741
993.781377071846	8.17359120967521
995.799033321848	9.21082729736233
997.816220821845	10.4090543324429
999.833017696848	11.0363277756262
1001.84926769685	11.0752789049283
1003.86512707184	10.3830278961068
1005.88043957185	9.14770602615624
1007.89536144684	7.19889345479103
1009.90801769685	5.39252769922268
1011.92200207184	3.95216645923458
1013.93551769685	2.94325192417182
1015.94864269685	1.96236950618814
1017.96129894685	1.34725518762767
1019.97340832184	0.799384953374044
1021.98333019684	0.44948066782672
1023.99465832184	0.146739529530066
1026.00543957185	-0.00174547081098808
1028.01575207185	-0.190948951266449
1030.02387707185	-0.255313637631303
1032.03333019685	-0.488627336311964
1034.04231457185	-0.662547516381494
1036.05083019684	-0.877853518703915
1038.05715832185	-0.93252795689088
1040.06473644685	-1.09502361211122
1042.07192394685	-0.997008446416402
1044.07684582184	-1.07357437878801
1046.08309582185	-0.97966500504981
1048.08895519684	-1.01998290227701
1050.09254894685	-0.897859907564794
1052.09739269685	-1.02586449547297
1054.10004894685	-0.955322200420852
1056.10411144685	-0.966816939805597
1058.10762707185	-0.895925214037533
1060.10895519685	-0.906024688132817
1062.11161144685	-0.609584135662089
1064.11200207184	-0.362238206226181
1066.11372082185	0.0267688958057022
1068.11325207184	0.418137291125191
1070.11403332184	0.950863314464328
1072.11270519684	1.24990652508561
1074.11262707185	1.61089848181012
1076.11028332185	1.80783948158432
1078.10934582185	2.05805967647728
1080.10614269685	2.16781009918745
1082.10247082185	2.37224875688406
1084.10012707185	2.53692356725153
1086.09559582185	2.68963501860384
1088.09239269685	2.61551369034848
1090.08692394685	2.48781547673204
1092.08106457184	2.20212292387691
1094.07645519685	1.8504645044257
1096.06965832185	1.44549554238327
1098.06239269684	1.2249591859613
1100.05653332185	1.11536783503291
1102.04833019685	1.28630825581703
1104.03973644684	1.41488751782023
1106.03075207185	1.85561613632854
1108.02301769685	2.38515245273661
1110.01309582184	3.14016198598665
1112.00270519685	3.96441774463383
1113.99184582185	5.10712023064397
1115.98231457185	6.22040703372471
1117.97059582184	7.49893910784388
1119.95840832185	8.89342939154992
1121.94583019684	10.5023430260853
1123.93278332184	11.8854158387787
1125.91926769685	12.8882183087571
1127.90708019684	13.264407932946
1129.89262707185	12.8166911295174
1131.87778332184	11.6087800506631
1133.86247082184	10.1033305073015
1135.84668957184	8.55120295969905
1137.83051769685	7.52672251544141
1139.81387707185	7.06376497549752
1141.79684582185	7.31958543932058
1143.77926769685	8.13877505113464
1145.76129894685	9.63962355303499
1147.74286144684	11.4019067325564
1149.72403332184	13.60880967313
1151.70473644685	15.5318381555389
1153.68497082185	16.8058126066401
1155.66473644685	17.0301834495971
1157.64411144684	16.4302057522086
1159.62301769685	15.185325281588
1161.60145519684	14.1003424499212
1163.57778332185	13.6809600616615
1165.55536144684	14.1811483803548
1167.53247082185	14.9791855520356
1169.50918957185	15.5570566217866
1171.48543957184	15.1720073359777
1173.46122082185	13.7992480850282
1175.43661144685	11.3369539029702
1177.40973644685	8.57090364051533
1179.38418957185	5.8113014483144
1181.35825207185	3.66423546336179
1183.33184582185	2.08716141097921
1185.30325207185	1.1930074227518
1187.27598644685	0.604402985247674
1189.24825207184	0.281151576143657
1191.22004894685	-0.0613364462896868
1193.18965832185	-0.330952969085502
1195.16059582185	-0.60625851198941
1197.13114269685	-0.663234967244762
1199.09942394685	-0.760193533941901
1201.06903332184	-0.58269008242695
1203.03645519685	-0.239213423012103
1205.00520519685	0.28173593093419
1206.97356457184	0.770256059013036
1208.93965832184	1.45327572657501
1210.90708019685	1.96539907944526
1212.87223644684	2.53604260545612
1214.83879894685	3.34379511014077
1216.80489269684	4.47213533990799
1218.76879894685	5.64727131527678
1220.73403332185	6.85645256424726
1222.69708019685	7.57024015619615
1224.66137707184	7.70560898488401
1226.62356457185	7.18068938927277
1228.58528332185	6.46471931128318
1230.54833019685	5.44761601665115
1232.50911144685	4.70831584249311
1234.47129894684	4.11916768517312
1236.43122082184	3.81164319401725
1238.39254894684	3.41525129025379
1240.35161144684	3.28743358391472
1242.31028332185	3.08434199702259
1244.27020519684	2.95923452313792
1246.22801769685	2.61282132356851
1248.18536144685	2.33079037588647
1250.14395519685	1.85482434338491
1252.10043957185	1.41448332505229
1254.05645519685	0.897805313780253
1256.01208019685	0.442755210589439
1257.96895519685	0.0356210495403388
1259.92372082184	-0.0826671594980155
1261.87793957184	-0.340326057749195
1263.83184582185	-0.509621440532129
1265.78700207185	-0.701339903152046
1267.73997082184	-0.853226190639759
1269.69247082185	-1.22993760143197
1271.64458019685	-1.35897925668201
1273.59629894685	-1.49662093940404
1275.54754894684	-1.49904709709838
1277.49833019685	-1.55058752080461
1279.45043957185	-1.44707476922025
1281.40036144685	-1.43430843486152
1283.34989269685	-1.33823109403556
1285.29895519685	-1.33991721300421
1287.24754894685	-1.18721659881015
1289.19575207184	-0.928424396338812
1291.14356457184	-0.161470417176957
1293.09083019684	0.954676190816315
1295.03778332185	2.74396960764523
1296.98426769685	4.84546067854865
1298.93028332185	7.17371957751888
1300.87583019684	8.99479647540153
1302.82106457185	10.2901708794343
1304.76575207185	10.5640889468661
1306.71004894685	10.1181601793695
1308.65395519685	8.89636473730849
1310.59739269684	7.47652810552495
1312.53864269685	5.84843762720377
1314.48129894685	4.6282384017741
1316.42333019685	3.42860908742273
1318.36504894685	2.64384852376932
1320.30629894685	2.09120750300119
1322.24723644684	1.92022551520841
1324.18583019685	1.81198108650619
1326.12583019684	2.41030884442088
1328.06536144685	3.28204667676005
1330.00458019684	4.78934406727319
1331.94145519685	6.75790945351372
1333.87973644684	9.39507759165548
1335.81770519685	11.8472956509266
1337.75504894684	13.9815050180391
1339.69020519685	14.8224521309284
1341.62676769685	14.5230325148194
1343.56301769685	13.0602132609378
1345.49692394684	11.2180326471168
1347.43223644684	9.3126256642108
1349.36692394685	8.23405059497412
1351.29973644684	7.73321251791808
1353.23364269684	7.80788965386421
1355.16551769685	8.03675455156548
1357.09864269684	8.65584424312243
1359.02958019685	9.40932244759804
1360.96176769684	10.5778456377199
1362.89364269684	11.8557000840165
1364.82333019684	13.41858321477
1366.75426769685	15.0774316008043
1368.68301769685	16.8806787685654
1370.61317394685	18.6527707472165
1372.54114269685	19.9726815963041
1374.46864269684	20.0557146685723
1376.39754894685	18.9704527838642
1378.32426769684	16.7414098789856
1380.25223644685	13.7887627584662
1382.17801769685	10.9369546739075
1384.10348644685	9.1049084587714
1386.03020519684	8.18224821308792
1387.95473644685	8.24719706918575
1389.88051769685	8.83605200193563
1391.80426769685	9.65272547438963
1393.72754894684	10.2626715871246
1395.65036144684	10.4889303652746
1397.57458019684	9.91355482015106
1399.49661144685	8.75722843124001
1401.41817394684	7.01438476979789
1403.34098644684	5.04136747935706
1405.26176769685	3.0165787533617
1407.18208019684	1.42855279184568
1409.10192394684	0.130469600461453
1411.02145519685	-0.674211390174321
1412.94223644685	-1.14284588041457
1414.86083019685	-1.12043130157085
1416.77895519685	-0.83942395405478
1418.69676769685	-0.153964411354934
1420.61411144684	0.68968788458028
1422.53098644684	1.77794292023222
1424.44754894685	2.85838011909922
1426.36364269685	3.99972002594438
1428.27926769685	4.89043261912695
1430.19442394684	5.55867787431305
1432.11098644685	5.74793912342594
1434.02536144685	5.62515908766159
1435.93926769685	5.08639162818832
1437.85286144685	4.53404616165201
1439.76598644685	3.96617320204095
1441.67692394684	3.66732870285844
1443.58926769684	3.47615007144023
1445.50114269685	3.46868382128702
1447.41254894685	3.28979990408396
1449.32364269685	3.20811773075391
1451.23411144685	3.00484832566713
1453.14426769685	2.73558055805213
1455.05411144685	2.42407437413624
1456.96333019685	2.27981078034975
1458.87223644684	1.99603864816055
1460.77911144685	1.69652372490773
1462.68723644685	1.43994483662004
1464.59473644685	1.16104826352364
1466.50208019685	0.691102356903912
1468.40879894685	0.247898614146578
1470.31348644685	-0.314128370497286
1472.21958019684	-0.867950128919745
1474.12504894684	-1.42375997129213
1476.03020519685	-1.88555901962724
1477.93317394684	-2.39285119832047
1479.83754894685	-2.75005842326854
1481.74129894685	-3.08141409928996
1483.64317394684	-3.32222425979947
1485.54614269684	-3.4416186803814
1487.44879894685	-3.34875286706435
1489.34926769685	-3.16800087363251
1491.25114269684	-2.8215544118834
1493.15067394685	-2.37578151746052
1495.05161144685	-1.75564433935935
1496.95223644685	-1.06030746241575
1498.85067394685	-0.0309150454454539
1500.75036144684	0.919241859600817
1502.64786144684	1.99120402953895
1504.54676769685	3.01188998248361
1506.44348644685	4.20068091878267
1508.34161144685	5.22033542038537
1510.23739269685	6.5874751016149
1512.13473644685	7.95508763147382
1514.02973644685	9.52651503777832
1515.92442394685	10.8917608520297
1517.82036144684	12.172130122455
1519.71426769685	12.9035828329752
1521.60926769685	13.3881292219258
1523.50239269685	13.1738482504225
1525.39489269684	12.7361759228428
1527.28879894685	11.9965659128327
1529.18051769685	11.3160189963938
1531.07192394684	10.7768793087614
1532.96458019684	10.8380919883334
1534.85504894684	11.2077372379479
1536.74520519685	12.0752292343026
1538.63489269685	13.24194828034
1540.52583019685	14.4929090874613
1542.41473644685	15.6536012706274
1544.30317394685	16.7902399891599
1546.19114269684	17.7628950661685
1548.07879894684	18.903365862075
1549.96770519685	20.0259376072186
1551.85442394685	21.087480232748
1553.74083019684	21.7802180315418
1555.62692394685	22.4130908186724
1557.51239269684	22.6706693158786
1559.39754894685	22.7959424199652
1561.28223644684	22.5226303912918
1563.16661144685	22.2062725811184
1565.05051769685	21.5325292429756
1566.93567394685	20.924045235373
1568.81879894685	20.4977497962667
1570.70145519685	21.0686682180402
1572.58379894684	22.6409198458913
1574.46551769684	25.7706853616205
1576.34708019685	30.1517532170353
1578.22629894684	35.7911094044981
1580.10692394685	41.8045230626875
1581.98723644685	47.2530388580765
1583.86692394685	50.699577451637
1585.74645519685	51.4565072982269
1587.62536144684	49.1721594919001
1589.50395519685	44.7420829259967
1591.38208019684	39.1499778088208
1593.25989269685	33.8333734711977
1595.13551769685	29.6096249022265
1597.01239269685	26.7575622819953
1598.88895519685	24.5737697327935
1600.76504894685	23.0464574478737
1602.64067394684	21.3966651831789
1604.51442394685	19.6922565759482
1606.38926769685	17.7540131741154
1608.26364269685	16.0855490490719
1610.13770519684	14.7449335186873
1612.00973644685	14.1987110481408
1613.88301769684	14.0871923680373
1615.75583019685	14.2490019441396
1617.62661144685	14.414693787345
1619.49864269685	14.6124486584514
1621.37020519685	14.50119099737
1623.23973644685	14.6438147935343
1625.11051769685	15.3940008338917
1626.97926769685	17.0675177825528
1628.84926769685	19.7194764415704
1630.71879894684	23.8394412126277
1632.58629894684	28.6858260539676
1634.45504894685	33.3618317868048
1636.32176769685	36.0740270223141
1638.18973644685	36.0173325920566
1640.05567394685	32.8239770894619
1641.92270519685	27.3922417765934
1643.78786144685	20.9055343866974
1645.65254894684	15.3102508270068
1647.51833019684	11.1316165889865
1649.38223644685	8.61109938746549
1651.24739269685	7.14057049630492
1653.11036144684	6.32259888406594
1654.97301769684	5.6564791933562
1656.83692394685	5.34341691098905
1658.69879894684	4.93616057261133
1660.56176769685	4.58107145065213
1662.42286144684	4.22149723367636
1664.28348644685	3.98621382152461
1666.14364269684	3.58800090077887
1668.00504894685	3.37730352263122
1669.86442394684	3.11388021390727
1671.72348644684	2.8532060226253
1673.58208019684	2.57920104872764
1675.44192394684	2.35379032799176
1677.29973644685	2.03138239257925
1679.15708019684	1.7861826984219
1681.01411144685	1.58755049382276
1682.87067394685	1.3292958699858
1684.72676769685	1.05360849407626
1686.58426769685	0.868642946077216
1688.43958019685	0.571088630910594
1690.29458019685	0.334260128075556
1692.14911144685	0.151607520858846
1694.00317394684	0.00208046691557229
1695.85692394685	-0.277081804067564
1697.71036144685	-0.377329639797637
1699.56333019685	-0.644682962747368
1701.41583019685	-0.80104212281239
1703.26801769685	-0.95601790023494
1705.11973644685	-1.00094022139967
1706.97114269684	-1.08075987166416
1708.82208019685	-1.00133677987927
1710.67254894684	-1.16663130521616
1712.52270519685	-1.2248442408559
1714.37239269685	-1.30766551902934
1716.22176769685	-1.37886593828975
1718.07067394685	-1.50055543297768
1719.91754894684	-1.41764001433077
1721.76583019684	-1.44241963038976
1723.61348644685	-1.29293899815275
1725.46083019685	-1.1448993657315
1727.30770519684	-0.908890672050802
1729.15270519685	-0.728649327158564
1730.99879894684	-0.43889407661004
1732.84458019684	-0.25414134716803
1734.68989269685	-0.0179710807969968
1736.53317394685	0.0913607928061424
1738.37770519685	0.309844543556778
1740.22192394684	0.40944422227733
1742.06567394685	0.491019884565048
1743.90739269684	0.492695645693118
1745.75020519685	0.637032112487987
1747.59286144684	0.617622476302415
1749.43333019684	0.739792246028912
1751.27504894685	0.764331030592587
1753.11473644685	0.869607997747892
1754.95583019685	0.840382682839447
1756.79629894684	0.952170620371959
1758.63489269685	0.900775111675614
1760.47458019685	0.999316970809389
1762.31239269684	1.05946459509059
1764.15129894685	1.19209873176175
1765.98817394685	1.19120830889165
1767.82645519685	1.31440259534435
1769.66254894685	1.38186199558655
1771.49989269684	1.42755570081496
1773.33536144685	1.47458277143716
1775.17020519685	1.65079900731888
1777.00645519685	1.71216773982178
1778.84067394684	1.80664910030953
1780.67598644685	1.91374302260755
1782.50942394685	2.03131827469332
1784.34239269685	2.09294008114148
1786.17661144684	2.24409260539346
1788.00879894684	2.28976571229646
1789.84051769684	2.37121407536102
1791.67364269685	2.44086128038708
1793.50458019685	2.59573832248401
1795.33520519684	2.65694880473501
1797.16536144685	2.71062778617767
1798.99692394684	2.7319437313372
