# Supplementary material for: Intraoperative rapid assessment of the deep muscle surgical margin of tongue squamous cell carcinoma via Raman spectroscopy
Source: Front Bioeng Biotechnol. 2024 Oct 8;12:1480279. doi: 10.3389/fbioe.2024.1480279 (PMC11493737; doi:10.3389/fbioe.2024.1480279)
Supplement: Supplementary file 4 [file DataSheet2.ZIP › Pathological grading corresponding to Raman spectroscopic data/Results of pathological grading/PDSCC/7-1-1_Raman.txt]

process from Raman raw data on 2022/8/8 10:40:33
601.541728634347	0.268177624244288
603.653017696848	0.124755463695976
605.76571300935	0.0457563533311713
607.876025509344	-0.0882997045870297
609.985830196845	0.0743064802206277
612.095166134346	0.0408889994623109
614.203994259347	0.209045762298445
616.314228634346	0.260236176505714
618.422119259347	0.384914537474515
620.529502071848	0.370575010000096
622.636377071845	0.380693540226275
624.742783321846	0.287944015867083
626.848681759348	0.33925435783317
628.954111446845	0.326448386854679
631.060908321848	0.233633494344247
633.165361446845	0.221523674231776
635.269345821845	0.259135022870623
637.372783321851	0.158207614747312
639.475791134348	0.0183708308163659
641.578291134349	-0.0931952689129503
643.680283321846	-0.202844897941759
645.781806759347	-0.444694498542731
647.882861446848	-0.564758365683417
649.983408321845	-0.703308563956284
652.083486446845	-0.70043163207248
654.183056759346	-0.845639632999735
656.282158321847	-0.757519169229795
658.380752071844	-0.723402302403827
660.478877071844	-0.640425698309912
662.576533321844	-0.707163759692833
664.673642696845	-0.562376188751102
666.770361446845	-0.633636818754212
668.864658321847	-0.701905962365402
670.960361446843	-0.682341404532508
673.05559582185	-0.57323369676368
675.150283321847	-0.615692463007463
677.244502071844	-0.506687021853224
679.338330196846	-0.464436828515318
681.431611446846	-0.363996591561261
683.522470821845	-0.307251011819915
685.614814571843	-0.19795342874977
687.706611446847	-0.181259366969357
689.798017696849	0.0466165051227563
691.888877071844	0.175419700098871
693.977392696845	0.369933802832065
696.067236446848	0.454983492434735
698.156689571846	0.531066381423102
700.243720821847	0.396703462017001
702.332158321846	0.328054934742852
704.420127071848	0.291680726971038
706.507627071849	0.326356119683112
708.592783321848	0.481314353598577
710.679345821845	0.685505386800457
712.765361446844	0.686497157550775
714.849033321847	0.651939482109697
716.934111446848	0.64041835622794
719.016845821847	0.589159458840754
721.100986446847	0.50138618897256
723.184658321847	0.542064278421947
725.265908321846	0.447217514503564
727.348642696845	0.433624400998895
729.428955196847	0.387157971305498
731.510673946843	0.462869738939958
733.590048946844	0.512314054555588
735.670830196843	0.745105502433034
737.749267696847	0.970920833180799
739.829033321847	1.31987791340674
741.906533321846	1.58250443877876
743.985361446848	1.86014161678588
746.061923946847	1.86303937642873
748.139814571845	1.75342665098907
750.215361446848	1.41389141412668
752.292236446843	1.1291745611141
754.366845821845	0.783390389798456
756.440986446847	0.56651941277778
758.516533321843	0.310874034769768
760.589658321845	0.203649558321843
762.664189571846	0.0681093998632036
764.736455196849	-0.0441309247745494
766.808173946843	-0.105047630545585
768.881298946846	-0.0667870860563085
770.952080196847	-0.110314561413475
773.022392696847	-0.107619934517572
775.092236446842	-0.163298412454481
777.163486446847	-0.11170253705518
779.232314571844	-0.216187256695946
781.300752071846	-0.211416920512704
783.368720821843	-0.357310652891215
785.438017696848	-0.279786863470747
787.504970821843	-0.432568810577607
789.571533321847	-0.304296917122315
791.637548946848	-0.429723993013909
793.704970821847	-0.328052941494491
795.770048946844	-0.430726937435225
797.834658321844	-0.35518218108075
799.898798946848	-0.456614046026857
801.962470821847	-0.279927919561885
804.025673946846	-0.262449202647474
806.088408321844	-0.139993309896113
808.150673946846	-0.0849356695509869
810.214267696847	0.0521396615653202
812.275595821844	0.0162740258435292
814.336455196844	0.168433775163237
816.396767696846	0.204019944362074
818.456689571845	0.365794020846977
820.516142696844	0.451416993963335
822.575048946845	0.650089912447868
824.633564571846	0.576624113945172
826.691533321846	0.69895720959488
828.749033321848	0.628667063695957
830.806142696849	0.624841456850447
832.862705196847	0.561508065446276
834.918877071847	0.728097984377655
836.974502071844	0.790628932038089
839.027861446848	0.982512945113456
841.082548946848	1.22114610678659
843.136767696844	1.57650670238735
845.190517696847	1.69418906142295
847.243877071847	1.79076072509764
849.296689571845	1.96532953070061
851.349033321847	2.01063300909885
853.400908321848	1.87639543698901
855.450517696845	1.90941834707002
857.501455196845	1.92753180320216
859.551923946849	1.84783695654005
861.602002071846	1.83923114810489
863.649658321843	1.941387893284
865.698798946843	1.94029685623849
867.747392696845	2.06465122961458
869.795517696846	1.99432828746615
871.841377071847	1.95960217270164
873.888564571844	1.76390738743441
875.935361446845	1.69561073774241
877.981611446849	1.36857029771801
880.025595821848	1.23402446211679
882.07090832185	0.934665120610191
884.115752071848	0.765037298853031
886.158408321844	0.441390190569052
888.202314571849	0.339507888241883
890.243955196845	0.130632041662125
892.287002071847	0.0663943412458252
894.329502071847	-0.0811545531616957
896.369736446846	-0.206284074625103
898.411377071847	-0.457064353704368
900.450673946845	-0.570219615307565
902.491377071845	-0.783278283894674
904.529736446846	-0.859033444930958
906.569502071849	-0.889334698897983
908.607002071847	-0.839851205946673
910.645752071847	-0.879842155914218
912.682314571848	-0.808687206515799
914.720205196849	-0.906026633560202
916.755830196846	-0.818534699627492
918.792783321849	-0.843869914786524
920.827470821849	-0.75587555679698
922.861689571848	-0.747944106899524
924.89723644685	-0.537429035573837
926.930517696845	-0.449472192596545
928.965205196844	-0.154441886542429
930.997548946845	0.0948355301951551
933.029423946846	0.493929017643666
935.062705196844	0.710586571960562
937.093720821846	1.12765589818065
939.124189571845	1.54593985711114
941.156064571845	2.05466840608909
943.185673946846	2.5521205525406
945.214814571846	3.22587111826573
947.243486446845	3.5920037874327
949.273486446844	3.91253232144504
951.301220821846	4.05640000355038
953.328564571846	4.20802336717207
955.355361446847	4.22340084843125
957.383564571843	4.29529057098853
959.409423946847	4.14550216028874
961.434892696845	4.00146387135294
963.459892696847	3.66490671271157
965.484423946844	3.37214425986554
967.508486446844	3.05010007629323
969.533877071844	2.85650596579194
971.557080196846	2.69267132196961
973.579736446845	2.68335303640686
975.602002071846	2.59629966875031
977.623720821848	2.71254969308814
979.645048946848	2.92054161730488
981.665908321847	3.26017641030336
983.686298946846	3.72226754047932
985.706220821845	4.50112846438037
987.725752071845	5.26391509894341
989.744736446846	6.49980592657653
991.763330196845	8.23399930702641
993.781377071846	10.6823637234105
995.799033321848	13.3825874881982
997.816220821845	15.8956615274299
999.833017696848	17.2000316533863
1001.84926769685	17.3205463481235
1003.86512707184	15.8609538332554
1005.88043957185	13.5791925886883
1007.89536144684	10.8354807920638
1009.90801769685	8.60225384452446
1011.92200207184	6.7825761348023
1013.93551769685	5.51045535796493
1015.94864269685	4.49585719482349
1017.96129894685	3.81129250823307
1019.97340832184	3.1351121669336
1021.98333019684	2.63943931591604
1023.99465832184	2.0971070446904
1026.00543957185	1.50788882858456
1028.01575207185	0.973100267313725
1030.02387707185	0.614312389966813
1032.03333019685	0.185835175993134
1034.04231457185	-0.169282821073239
1036.05083019684	-0.42767843317904
1038.05715832185	-0.45532039091637
1040.06473644685	-0.76750170962913
1042.07192394685	-0.875078857189976
1044.07684582184	-0.992065120148311
1046.08309582185	-1.05615922501249
1048.08895519684	-1.32055983949056
1050.09254894685	-1.23513010520418
1052.09739269685	-1.44058147046752
1054.10004894685	-1.46641390185118
1056.10411144685	-1.5588767405751
1058.10762707185	-1.49215544641493
1060.10895519685	-1.58337596711118
1062.11161144685	-1.46883027332461
1064.11200207184	-1.56782262600586
1066.11372082185	-1.54739283227065
1068.11325207184	-1.61870270844639
1070.11403332184	-1.53107686788724
1072.11270519684	-1.63635237986358
1074.11262707185	-1.55172630954968
1076.11028332185	-1.49006030223649
1078.10934582185	-1.33106223264514
1080.10614269685	-1.19728834074658
1082.10247082185	-0.943912295149403
1084.10012707185	-0.74367782549524
1086.09559582185	-0.558466485187637
1088.09239269685	-0.527210971467241
1090.08692394685	-0.482485155395466
1092.08106457184	-0.429560495457849
1094.07645519685	-0.293595420106385
1096.06965832185	-0.248199194235951
1098.06239269684	0.0136920483399194
1100.05653332185	0.211226837297545
1102.04833019685	0.499696543589721
1104.03973644684	0.573581986112572
1106.03075207185	0.941695943898253
1108.02301769685	1.21750000817229
1110.01309582184	1.61169466391465
1112.00270519685	1.95151378237881
1113.99184582185	2.64321009807315
1115.98231457185	3.2973299194274
1117.97059582184	4.20829115622547
1119.95840832185	5.1644577357971
1121.94583019684	6.33747468516862
1123.93278332184	7.24806235531759
1125.91926769685	8.00411341795234
1127.90708019684	8.5152443614511
1129.89262707185	8.96797023109974
1131.87778332184	9.42715979245645
1133.86247082184	10.3690233352876
1135.84668957184	11.6233234792379
1137.83051769685	13.6612751855241
1139.81387707185	16.3473287062678
1141.79684582185	20.1396589876063
1143.77926769685	25.0142338959764
1145.76129894685	31.6730207172517
1147.74286144684	39.3751396520337
1149.72403332184	47.1362356174262
1151.70473644685	52.243648787909
1153.68497082185	53.3787916908882
1155.66473644685	49.8816668435028
1157.64411144684	42.771679135725
1159.62301769685	33.8345586884677
1161.60145519684	25.6435579884881
1163.57778332185	19.4546292306206
1165.55536144684	15.7088777598111
1167.53247082185	13.3143034414894
1169.50918957185	11.6191111285927
1171.48543957184	10.3346108593472
1173.46122082185	9.46957506019555
1175.43661144685	8.66042856711317
1177.40973644685	8.40190562005887
1179.38418957185	8.54758002027364
1181.35825207185	8.91956093665272
1183.33184582185	9.27677832178478
1185.30325207185	9.66272078919422
1187.27598644685	9.6607005397538
1189.24825207184	9.46729383752194
1191.22004894685	8.90187301962345
1193.18965832185	8.21149620482203
1195.16059582185	7.16564647765267
1197.13114269685	6.34139207052806
1199.09942394685	5.50694576535176
1201.06903332184	5.03521382368086
1203.03645519685	4.77295677652239
1205.00520519685	4.7589989088753
1206.97356457184	4.64673780064277
1208.93965832184	4.56707548157465
1210.90708019685	4.03805950522309
1212.87223644684	3.36440650049695
1214.83879894685	2.58528709587523
1216.80489269684	1.90624311692864
1218.76879894685	1.21971085023461
1220.73403332185	0.956736718713444
1222.69708019685	0.768388391214046
1224.66137707184	0.776190304549061
1226.62356457185	0.731854622832941
1228.58528332185	0.814227145492225
1230.54833019685	0.806069408236283
1232.50911144685	0.838974907425268
1234.47129894684	0.897157322752832
1236.43122082184	1.15338689257436
1238.39254894684	1.26205795718226
1240.35161144684	1.54798004901102
1242.31028332185	1.71266777236116
1244.27020519684	1.99668854237876
1246.22801769685	2.13114132412505
1248.18536144685	2.44647333060169
1250.14395519685	2.63733507728017
1252.10043957185	3.01501449699458
1254.05645519685	3.30948926268667
1256.01208019685	3.62377407229997
1257.96895519685	4.02891745364991
1259.92372082184	4.63943591253411
1261.87793957184	5.09901505348631
1263.83184582185	5.50215497676982
1265.78700207185	5.68807218660669
1267.73997082184	5.69406897141141
1269.69247082185	5.35271702529286
1271.64458019685	5.1949110408994
1273.59629894685	4.96419297797985
1275.54754894684	4.96109201924548
1277.49833019685	4.87521007979024
1279.45043957185	4.85059315629076
1281.40036144685	4.55312797222541
1283.34989269685	4.30603032332135
1285.29895519685	3.93637930198236
1287.24754894685	3.73727677805829
1289.19575207184	3.41870744584355
1291.14356457184	3.39607318591379
1293.09083019684	3.31869016448388
1295.03778332185	3.3254887742479
1296.98426769685	3.21901515409991
1298.93028332185	3.33036112026241
1300.87583019684	3.22026847996034
1302.82106457185	3.3143748366665
1304.76575207185	3.16959330233908
1306.71004894685	3.12065147309642
1308.65395519685	3.04255115154916
1310.59739269684	3.01184118805907
1312.53864269685	2.73971834307821
1314.48129894685	2.70510004695313
1316.42333019685	2.52843143498239
1318.36504894685	2.39491611563949
1320.30629894685	2.21713987854639
1322.24723644684	2.26083044971682
1324.18583019685	2.24963110971919
1326.12583019684	2.3217181861317
1328.06536144685	2.38645117657359
1330.00458019684	2.58996786066444
1331.94145519685	2.56996033069544
1333.87973644684	2.67547700574113
1335.81770519685	2.70886246101816
1337.75504894684	2.62426601746415
1339.69020519685	2.39895706408305
1341.62676769685	2.21955999571645
1343.56301769685	1.9413083582624
1345.49692394684	1.83755209312631
1347.43223644684	1.58008341344146
1349.36692394685	1.38081240752854
1351.29973644684	1.12502971727099
1353.23364269684	0.981937535489351
1355.16551769685	0.43934001354404
1357.09864269684	0.205503028691908
1359.02958019685	-0.036713087331691
1360.96176769684	-0.152955048036745
1362.89364269684	-0.507655557941121
1364.82333019684	-0.478701372461444
1366.75426769685	-0.51177760578031
1368.68301769685	-0.636486675101139
1370.61317394685	-0.796996009284783
1372.54114269685	-0.767215699747283
1374.46864269684	-0.939701896499344
1376.39754894685	-1.06391295902074
1378.32426769684	-1.1264807560338
1380.25223644685	-1.09372656702038
1382.17801769685	-1.0776067800835
1384.10348644685	-0.953549400577685
1386.03020519684	-0.943464812449122
1387.95473644685	-0.841231148470342
1389.88051769685	-0.959416862156559
1391.80426769685	-0.987834373339524
1393.72754894684	-1.12282391296515
1395.65036144684	-1.21392409428893
1397.57458019684	-1.42496988404008
1399.49661144685	-1.51114989730479
1401.41817394684	-1.70582638512843
1403.34098644684	-1.87603040974983
1405.26176769685	-2.08488840843944
1407.18208019684	-2.08979878619277
1409.10192394684	-2.11163021258011
1411.02145519685	-2.10431420145295
1412.94223644685	-2.04817743640632
1414.86083019685	-1.9559565215078
1416.77895519685	-1.873621356228
1418.69676769685	-1.75286337354322
1420.61411144684	-1.60827851055603
1422.53098644684	-1.23156549242987
1424.44754894685	-0.842105690009362
1426.36364269685	-0.382375149058873
1428.27926769685	0.124697381702106
1430.19442394684	0.825893145615453
1432.11098644685	1.40014311787445
1434.02536144685	2.0764869054882
1435.93926769685	2.64484766896351
1437.85286144685	3.17085418690903
1439.76598644685	3.45383015625379
1441.67692394684	3.71268288881942
1443.58926769684	3.73176867055963
1445.50114269685	3.69595752900409
1447.41254894685	3.41603063772601
1449.32364269685	3.1506969084781
1451.23411144685	2.85928203761387
1453.14426769685	2.45239269783923
1455.05411144685	2.02369012319849
1456.96333019685	1.86510980501362
1458.87223644684	1.52276857588816
1460.77911144685	1.19376042482065
1462.68723644685	0.920072702564198
1464.59473644685	0.71614163877382
1466.50208019685	0.358432304838004
1468.40879894685	0.170321816302533
1470.31348644685	-0.0250516048607778
1472.21958019684	-0.12568926292596
1474.12504894684	-0.196184883917908
1476.03020519685	-0.178061143325522
1477.93317394684	-0.226605433333873
1479.83754894685	-0.261988160758449
1481.74129894685	-0.0440047216902713
1483.64317394684	0.128289357208359
1485.54614269684	0.472352683954966
1487.44879894685	1.04611189086233
1489.34926769685	1.72681723003149
1491.25114269684	2.62312267747831
1493.15067394685	3.70880712954386
1495.05161144685	5.19666444556901
1496.95223644685	6.91553289671384
1498.85067394685	9.41438073990906
1500.75036144684	12.2734370657917
1502.64786144684	15.8627139766978
1504.54676769685	20.1013406653296
1506.44348644685	25.2612391648044
1508.34161144685	30.7428901783361
1510.23739269685	36.5347454291268
1512.13473644685	42.0444846397974
1514.02973644685	46.8546691813722
1515.92442394685	50.2583240263397
1517.82036144684	51.9397191858987
1519.71426769685	51.5434590244201
1521.60926769685	49.2216627931417
1523.50239269685	44.913141323929
1525.39489269684	39.1996368646937
1527.28879894685	32.6211581056766
1529.18051769685	26.134987695237
1531.07192394684	20.1781150324767
1532.96458019684	15.1732128095163
1534.85504894684	11.275220388493
1536.74520519685	8.4426683839182
1538.63489269685	6.32276843860393
1540.52583019685	4.76904381566851
1542.41473644685	3.74833014689619
1544.30317394685	3.03471101933479
1546.19114269684	2.61904722281054
1548.07879894684	2.73401899416297
1549.96770519685	2.69249210805594
1551.85442394685	2.34109895733741
1553.74083019684	1.9549938587823
1555.62692394685	1.61405767394916
1557.51239269684	0.91707199563092
1559.39754894685	0.625296792116444
1561.28223644684	0.607043202560021
1563.16661144685	0.787231693117178
1565.05051769685	0.866923318124805
1566.93567394685	1.11408670439391
1568.81879894685	1.27452697697845
1570.70145519685	1.63665257923026
1572.58379894684	1.91310412366494
1574.46551769684	2.40678249635954
1576.34708019685	2.77648824248547
1578.22629894684	3.2591818666433
1580.10692394685	3.49936426193551
1581.98723644685	3.78576629452522
1583.86692394685	3.7844384531403
1585.74645519685	3.84936179692909
1587.62536144684	3.6988765540155
1589.50395519685	3.73134374308512
1591.38208019684	3.59418381707928
1593.25989269685	3.68841771805359
1595.13551769685	3.75652186554612
1597.01239269685	3.97628435124795
1598.88895519685	3.88059267014819
1600.76504894685	3.88693705759107
1602.64067394684	3.76589810105071
1604.51442394685	3.695921474736
1606.38926769685	3.48569781145608
1608.26364269685	3.50245260148631
1610.13770519684	3.54320706396015
1612.00973644685	3.5972242159504
1613.88301769684	3.4165288719193
1615.75583019685	3.27216433780438
1617.62661144685	3.09232305958534
1619.49864269685	2.94710221272584
1621.37020519685	2.58926383819323
1623.23973644685	2.46905922257588
1625.11051769685	2.26791791457345
1626.97926769685	2.1354406912057
1628.84926769685	1.86858868983796
1630.71879894684	1.87930182949566
1632.58629894684	1.70433945241132
1634.45504894685	1.72305508901832
1636.32176769685	1.54586546564974
1638.18973644685	1.58171571436702
1640.05567394685	1.50151093258705
1641.92270519685	1.64531655211636
1643.78786144685	1.67747861172188
1645.65254894684	1.85995896464715
1647.51833019684	1.99109227585507
1649.38223644685	2.10657235712659
1651.24739269685	2.20141860053252
1653.11036144684	2.34424882436531
1654.97301769684	2.42399109913862
1656.83692394685	2.43148212605405
1658.69879894684	2.37883878655907
1660.56176769685	2.31965422801795
1662.42286144684	2.10238702877746
1664.28348644685	1.96562248281134
1666.14364269684	1.77124096089
1668.00504894685	1.58354322197272
1669.86442394684	1.21258116344057
1671.72348644684	0.952765217006174
1673.58208019684	0.66885387516021
1675.44192394684	0.40808961285768
1677.29973644685	0.173100983610937
1679.15708019684	0.0251380419698535
1681.01411144685	-0.168176758323966
1682.87067394685	-0.432065152729194
1684.72676769685	-0.566596830830349
1686.58426769685	-0.662574476545046
1688.43958019685	-0.829329044572432
1690.29458019685	-0.888063589667752
1692.14911144685	-0.9032400761551
1694.00317394684	-1.06413822333644
1695.85692394685	-1.25462530527636
1697.71036144685	-1.27050093265552
1699.56333019685	-1.3565972534231
1701.41583019685	-1.34345401038269
1703.26801769685	-1.39263834008284
1705.11973644685	-1.33675252860269
1706.97114269684	-1.35184364340523
1708.82208019685	-1.23371406277334
1710.67254894684	-1.37327355867933
1712.52270519685	-1.34204909462602
1714.37239269685	-1.39595318748212
1716.22176769685	-1.57244273113918
1718.07067394685	-1.72290033496455
1719.91754894684	-1.58352556728448
1721.76583019684	-1.672713071933
1723.61348644685	-1.56007095218934
1725.46083019685	-1.29792295038942
1727.30770519684	-1.06962190765108
1729.15270519685	-0.928866279053238
1730.99879894684	-0.574245794881563
1732.84458019684	-0.262438431169699
1734.68989269685	-0.124357214853376
1736.53317394685	0.00618455827714115
1738.37770519685	0.288876893215047
1740.22192394684	0.42759701600346
1742.06567394685	0.400951713497932
1743.90739269684	0.640436024526707
1745.75020519685	0.784869830937794
1747.59286144684	0.7296957536783
1749.43333019684	0.891526929848908
1751.27504894685	0.989742918015054
1753.11473644685	1.07272716755739
1754.95583019685	1.05521116442418
1756.79629894684	1.31969711669029
1758.63489269685	1.44111427151893
1760.47458019685	1.67527530972257
1762.31239269684	1.70610703374319
1764.15129894685	2.00109368638221
1765.98817394685	1.97885648090852
1767.82645519685	1.99320323771559
1769.66254894685	2.00519148685311
1771.49989269684	2.18820073952384
1773.33536144685	2.15035899196135
1775.17020519685	2.31964885120232
1777.00645519685	2.33527551863369
1778.84067394684	2.47162601333588
1780.67598644685	2.51045584501543
1782.50942394685	2.67045307594123
1784.34239269685	2.67435637069678
1786.17661144684	2.88140481458061
1788.00879894684	2.8328951937238
1789.84051769684	2.84288170320878
1791.67364269685	2.81244937908622
1793.50458019685	2.9827932263056
1795.33520519684	2.92360789434571
1797.16536144685	3.01782626345937
1798.99692394684	3.06992952450258
