# Supplementary material for: Intraoperative rapid assessment of the deep muscle surgical margin of tongue squamous cell carcinoma via Raman spectroscopy
Source: Front Bioeng Biotechnol. 2024 Oct 8;12:1480279. doi: 10.3389/fbioe.2024.1480279 (PMC11493737; doi:10.3389/fbioe.2024.1480279)
Supplement: Supplementary file 4 [file DataSheet2.ZIP › Pathological grading corresponding to Raman spectroscopic data/Results of pathological grading/PDSCC/7-1-2_Raman.txt]

process from Raman raw data on 2022/8/8 10:40:34
601.541728634347	0.0606431098406119
603.653017696848	-0.176336820606309
605.76571300935	-0.248903454507911
607.876025509344	-0.28969832267569
609.985830196845	-0.148086735946436
612.095166134346	-0.143853686611919
614.203994259347	0.0954028682106127
616.314228634346	0.132035069554661
618.422119259347	0.276185803388387
620.529502071848	0.239545364587514
622.636377071845	0.236282156359891
624.742783321846	0.10375086536061
626.848681759348	0.119083473146645
628.954111446845	0.0815445609729863
631.060908321848	-0.00150376187502843
633.165361446845	-0.0552783020194738
635.269345821845	0.000810232796482069
637.372783321851	-0.0664524211597382
639.475791134348	-0.172659538544849
641.578291134349	-0.272925425384869
643.680283321846	-0.306061994968445
645.781806759347	-0.513475079795739
647.882861446848	-0.657276714846148
649.983408321845	-0.771765039097716
652.083486446845	-0.773216036768076
654.183056759346	-0.902817869909939
656.282158321847	-0.804546623061697
658.380752071844	-0.781880481686585
660.478877071844	-0.74910562987975
662.576533321844	-0.72479431701754
664.673642696845	-0.632200705479931
666.770361446845	-0.612553302924994
668.864658321847	-0.551431613566649
670.960361446843	-0.52846838956458
673.05559582185	-0.508900339281013
675.150283321847	-0.508491595868065
677.244502071844	-0.442762847181541
679.338330196846	-0.427794952668137
681.431611446846	-0.224273732344216
683.522470821845	-0.0723791385360073
685.614814571843	0.136285240758298
687.706611446847	0.212795369627941
689.798017696849	0.479651630800902
691.888877071844	0.505968398845596
693.977392696845	0.691231009269586
696.067236446848	0.748203080622545
698.156689571846	0.851640353080654
700.243720821847	0.857816242744207
702.332158321846	0.950322276305542
704.420127071848	0.979873722124694
706.507627071849	1.08303770355587
708.592783321848	1.18231326238742
710.679345821845	1.27875431693616
712.765361446844	1.31273798968135
714.849033321847	1.38610663001373
716.934111446848	1.33464959734602
719.016845821847	1.32280290664835
721.100986446847	1.23014293877088
723.184658321847	1.21572148864868
725.265908321846	1.12338225873151
727.348642696845	1.10497913205029
729.428955196847	1.12992331176042
731.510673946843	1.28007486378169
733.590048946844	1.33245953796632
735.670830196843	1.46768365955865
737.749267696847	1.78376565585398
739.829033321847	2.03182835693565
741.906533321846	2.29440430351616
743.985361446848	2.62201290338089
746.061923946847	2.58592917377035
748.139814571845	2.44460995473509
750.215361446848	2.20306210537575
752.292236446843	1.85036058565811
754.366845821845	1.52446523652651
756.440986446847	1.36846608560319
758.516533321843	1.13382122694691
760.589658321845	1.06006254517712
762.664189571846	0.9092496942406
764.736455196849	0.689837819666877
766.808173946843	0.642503444119143
768.881298946846	0.559601960075952
770.952080196847	0.404521600700548
773.022392696847	0.449367855229184
775.092236446842	0.434926892829196
777.163486446847	0.469401256614447
779.232314571844	0.364633452682995
781.300752071846	0.33634704671465
783.368720821843	0.211587831736949
785.438017696848	0.192625849341596
787.504970821843	0.0400084161519771
789.571533321847	0.196406369017836
791.637548946848	0.0213153774567445
793.704970821847	0.038273565112263
795.770048946844	-0.0051077893555771
797.834658321844	0.0808197579036687
799.898798946848	-0.0149779505288734
801.962470821847	0.250814901089257
804.025673946846	0.338384101706026
806.088408321844	0.50376541352631
808.150673946846	0.550364572058129
810.214267696847	0.724725391422396
812.275595821844	0.692026882678306
814.336455196844	0.749793272184718
816.396767696846	0.74489033098854
818.456689571845	0.865623397507704
820.516142696844	0.871048170302799
822.575048946845	1.04424039884043
824.633564571846	1.06596522655769
826.691533321846	1.14347856826566
828.749033321848	1.10496569501538
830.806142696849	1.12342177763384
832.862705196847	1.09067276351209
834.918877071847	1.1743434800868
836.974502071844	1.25457989472881
839.027861446848	1.39087497876534
841.082548946848	1.57353859754079
843.136767696844	1.86934356120355
845.190517696847	1.9876451323168
847.243877071847	2.04960813539117
849.296689571845	2.12805858951646
851.349033321847	2.07685128442733
853.400908321848	1.9166313798126
855.450517696845	1.9182549812686
857.501455196845	1.88925561590526
859.551923946849	1.65210897238171
861.602002071846	1.64494958466042
863.649658321843	1.59993644777541
865.698798946843	1.34751800451011
867.747392696845	1.38935289588022
869.795517696846	1.39088553933641
871.841377071847	1.37199461087584
873.888564571844	1.17253785423662
875.935361446845	1.27534293712114
877.981611446849	0.933405953120541
880.025595821848	0.786456152683172
882.07090832185	0.507588589454997
884.115752071848	0.365422760214017
886.158408321844	0.0767786810208122
888.202314571849	0.0930408485673979
890.243955196845	-0.0723445123663851
892.287002071847	-0.212606258399546
894.329502071847	-0.177452027882737
896.369736446846	-0.369160497300982
898.411377071847	-0.714972370887097
900.450673946845	-0.81075644577129
902.491377071845	-0.873745374403995
904.529736446846	-1.05943685211201
906.569502071849	-1.08385471479011
908.607002071847	-0.911056415443966
910.645752071847	-0.791114458900438
912.682314571848	-0.728547764567452
914.720205196849	-0.6707399230134
916.755830196846	-0.508127224925772
918.792783321849	-0.484485132546467
920.827470821849	-0.51454900380719
922.861689571848	-0.503124567815291
924.89723644685	-0.409288521328619
926.930517696845	-0.313594878617153
928.965205196844	-0.167352513219726
930.997548946845	-0.0638827261709025
933.029423946846	0.225416541493246
935.062705196844	0.366886416211116
937.093720821846	0.490915920051634
939.124189571845	0.673868282484307
941.156064571845	0.956802956546767
943.185673946846	1.13157016345247
945.214814571846	1.39529145770393
947.243486446845	1.61765086003163
949.273486446844	1.67461890415797
951.301220821846	1.71755630678695
953.328564571846	1.8387327066834
955.355361446847	1.81178409550381
957.383564571843	1.90406811680833
959.409423946847	1.9909989377424
961.434892696845	2.0156542994078
963.459892696847	1.83085908814081
965.484423946844	1.75847711586164
967.508486446844	1.61999217146251
969.533877071844	1.55954286411827
971.557080196846	1.45918199878503
973.579736446845	1.45868048744245
975.602002071846	1.35645982046202
977.623720821848	1.42862589224103
979.645048946848	1.50716012241492
981.665908321847	1.66239725339989
983.686298946846	1.9208108918686
985.706220821845	2.24752462186166
987.725752071845	2.5246008568954
989.744736446846	3.12024542641944
991.763330196845	3.91816954589802
993.781377071846	5.16834902117705
995.799033321848	6.66692500202925
997.816220821845	7.8812320965061
999.833017696848	8.27980255386382
1001.84926769685	8.12846213048101
1003.86512707184	7.05112184881489
1005.88043957185	5.70360743900369
1007.89536144684	4.22947986146761
1009.90801769685	3.08650120733199
1011.92200207184	2.21960968615974
1013.93551769685	1.65055606509787
1015.94864269685	1.10207238390097
1017.96129894685	0.72323307495077
1019.97340832184	0.473692563157158
1021.98333019684	0.307529686627163
1023.99465832184	0.117371501738546
1026.00543957185	-0.0993483950837231
1028.01575207185	-0.198238104959955
1030.02387707185	-0.387637401668883
1032.03333019685	-0.603908640768623
1034.04231457185	-0.821180470691843
1036.05083019684	-1.03304985757609
1038.05715832185	-1.20455643873049
1040.06473644685	-1.3921618747159
1042.07192394685	-1.4783271450645
1044.07684582184	-1.6731193180234
1046.08309582185	-1.7218429031189
1048.08895519684	-1.96430755394357
1050.09254894685	-1.91002027264597
1052.09739269685	-2.18649462992596
1054.10004894685	-2.25993253707355
1056.10411144685	-2.28052901191063
1058.10762707185	-2.12845983740834
1060.10895519685	-2.16230573559199
1062.11161144685	-1.90011070181555
1064.11200207184	-1.82310394307592
1066.11372082185	-1.74384085015572
1068.11325207184	-1.74131185236593
1070.11403332184	-1.66054992737389
1072.11270519684	-1.71440801255858
1074.11262707185	-1.4889279149665
1076.11028332185	-1.45312003561776
1078.10934582185	-1.3083613241389
1080.10614269685	-1.20451966255433
1082.10247082185	-1.09982164600189
1084.10012707185	-1.05137389464056
1086.09559582185	-0.978926878823131
1088.09239269685	-0.916265127253439
1090.08692394685	-0.884287901968662
1092.08106457184	-0.63973316564369
1094.07645519685	-0.514785063078307
1096.06965832185	-0.403245508405064
1098.06239269684	-0.249949966297947
1100.05653332185	-0.111796383919
1102.04833019685	-0.0385917776829956
1104.03973644684	-0.107805416504789
1106.03075207185	0.0325450049425626
1108.02301769685	0.189315343335011
1110.01309582184	0.425643265552878
1112.00270519685	0.551533299509686
1113.99184582185	1.03411766791908
1115.98231457185	1.43109976032775
1117.97059582184	1.88203817360636
1119.95840832185	2.34629747607937
1121.94583019684	2.92607856409893
1123.93278332184	3.31643481318758
1125.91926769685	3.60830832814776
1127.90708019684	3.7215926394241
1129.89262707185	3.79328697197826
1131.87778332184	3.84910353218271
1133.86247082184	4.21092558844248
1135.84668957184	4.59159514822431
1137.83051769685	5.44069296971492
1139.81387707185	6.52525225665028
1141.79684582185	8.12458373399113
1143.77926769685	10.1854617841863
1145.76129894685	13.1097258718825
1147.74286144684	16.3794091139335
1149.72403332184	19.5456821699989
1151.70473644685	21.5953481133741
1153.68497082185	21.7497387791115
1155.66473644685	20.0420359832234
1157.64411144684	17.0061903218886
1159.62301769685	13.3215647806226
1161.60145519684	10.0326211187906
1163.57778332185	7.69727608166977
1165.55536144684	6.37627012022892
1167.53247082185	5.35482120892129
1169.50918957185	4.83777985211293
1171.48543957184	4.28639890278055
1173.46122082185	3.92652000802593
1175.43661144685	3.4280436277383
1177.40973644685	3.27994933537144
1179.38418957185	3.15287505641425
1181.35825207185	3.33711808455985
1183.33184582185	3.42875113915346
1185.30325207185	3.75874102000563
1187.27598644685	3.88893748048969
1189.24825207184	3.97748852818785
1191.22004894685	3.7001256444164
1193.18965832185	3.55190517509828
1195.16059582185	3.14873757418195
1197.13114269685	2.96476926191309
1199.09942394685	2.69105847922344
1201.06903332184	2.73524510749598
1203.03645519685	2.77255070399633
1205.00520519685	2.83730665914379
1206.97356457184	2.68520880534328
1208.93965832184	2.65358472331678
1210.90708019685	2.40773529296195
1212.87223644684	2.11936198929925
1214.83879894685	1.91511503060167
1216.80489269684	1.87123179369655
1218.76879894685	1.68764701537839
1220.73403332185	1.85881371580479
1222.69708019685	1.9336110611622
1224.66137707184	2.10379355560775
1226.62356457185	2.21068774869508
1228.58528332185	2.58462255876998
1230.54833019685	2.5390152626577
1232.50911144685	2.75762477758008
1234.47129894684	2.94547360362998
1236.43122082184	3.21474115689944
1238.39254894684	3.25024042124716
1240.35161144684	3.57528025575772
1242.31028332185	3.74934721053194
1244.27020519684	3.93167135519809
1246.22801769685	4.04828669684969
1248.18536144685	4.19659313344471
1250.14395519685	4.21881005241022
1252.10043957185	4.35276066227289
1254.05645519685	4.50264517353008
1256.01208019685	4.55588352119412
1257.96895519685	4.77172652272043
1259.92372082184	5.1617362985192
1261.87793957184	5.34845443228369
1263.83184582185	5.48995892146269
1265.78700207185	5.59313197927889
1267.73997082184	5.66561553841314
1269.69247082185	5.46737974276323
1271.64458019685	5.4030944418916
1273.59629894685	5.29808040068974
1275.54754894684	5.32020926814562
1277.49833019685	5.21618175721107
1279.45043957185	5.2384281445398
1281.40036144685	5.11671921549589
1283.34989269685	5.00448508621298
1285.29895519685	4.82943729152908
1287.24754894685	4.75780646203822
1289.19575207184	4.53168235647763
1291.14356457184	4.60168559234415
1293.09083019684	4.65991845563639
1295.03778332185	4.67364898475273
1296.98426769685	4.66607942673119
1298.93028332185	4.9055903145715
1300.87583019684	4.79987216509704
1302.82106457185	4.88452386086215
1304.76575207185	4.87237833380516
1306.71004894685	4.87892444114556
1308.65395519685	4.75070265572913
1310.59739269684	4.73786421656934
1312.53864269685	4.47365659950793
1314.48129894685	4.4474244120637
1316.42333019685	4.25045833537297
1318.36504894685	4.1599756826231
1320.30629894685	4.01471834798429
1322.24723644684	3.95939519118741
1324.18583019685	3.79617566376851
1326.12583019684	3.89465467718338
1328.06536144685	3.80591030814372
1330.00458019684	3.9016414092078
1331.94145519685	3.92927664689495
1333.87973644684	4.12078220340754
1335.81770519685	3.9442740429252
1337.75504894684	4.06153516517378
1339.69020519685	3.82058929331652
1341.62676769685	3.61623527566604
1343.56301769685	3.16766839978254
1345.49692394684	3.13286594706619
1347.43223644684	2.66469634860039
1349.36692394685	2.46918695394993
1351.29973644684	2.24975800400887
1353.23364269684	2.21567531661213
1355.16551769685	1.67106426371993
1357.09864269684	1.45698867017182
1359.02958019685	1.27883578332091
1360.96176769684	1.30642875037239
1362.89364269684	1.03405992486881
1364.82333019684	1.18918342155268
1366.75426769685	1.18615328076072
1368.68301769685	1.02366511172528
1370.61317394685	0.699282421344492
1372.54114269685	0.654711321069954
1374.46864269684	0.295269157295024
1376.39754894685	0.0761728010378988
1378.32426769684	-0.125542662821601
1380.25223644685	-0.213131105615787
1382.17801769685	-0.32835921369508
1384.10348644685	-0.212249961091118
1386.03020519684	-0.0430136220269333
1387.95473644685	0.117652134452783
1389.88051769685	0.11399492882606
1391.80426769685	0.140205464522182
1393.72754894684	0.11468350882609
1395.65036144684	-0.0351811693955142
1397.57458019684	-0.166369984160212
1399.49661144685	-0.160481605195969
1401.41817394684	-0.263166700155978
1403.34098644684	-0.318345329193448
1405.26176769685	-0.544738970902245
1407.18208019684	-0.570306966627243
1409.10192394684	-0.701139647484524
1411.02145519685	-0.676838190820774
1412.94223644685	-0.765441094919311
1414.86083019685	-0.590530581366522
1416.77895519685	-0.443586190758936
1418.69676769685	-0.361299100830195
1420.61411144684	-0.338598923009556
1422.53098644684	-0.095806086771006
1424.44754894685	0.0860682299022528
1426.36364269685	0.288134332028619
1428.27926769685	0.503681748462782
1430.19442394684	0.922369994267797
1432.11098644685	1.25138041598689
1434.02536144685	1.66271830894038
1435.93926769685	1.96620552087131
1437.85286144685	2.44319087324868
1439.76598644685	2.6794944783183
1441.67692394684	2.88791249596318
1443.58926769684	2.97418014478632
1445.50114269685	3.04285433131537
1447.41254894685	2.80235444762724
1449.32364269685	2.58979931444765
1451.23411144685	2.44684942604346
1453.14426769685	2.0769930316477
1455.05411144685	1.61099950933198
1456.96333019685	1.46320923343529
1458.87223644684	1.24325049247585
1460.77911144685	0.742177890541939
1462.68723644685	0.499850541335718
1464.59473644685	0.268013579538149
1466.50208019685	-0.253155094775252
1468.40879894685	-0.73863487779056
1470.31348644685	-1.05119284723537
1472.21958019684	-1.39623899991358
1474.12504894684	-1.65458861626416
1476.03020519685	-1.73295329382421
1477.93317394684	-1.9842194502134
1479.83754894685	-2.07245640903403
1481.74129894685	-2.17830016232273
1483.64317394684	-2.15378899450042
1485.54614269684	-2.05960007833903
1487.44879894685	-1.79670121224137
1489.34926769685	-1.5781897797213
1491.25114269684	-1.13942347718364
1493.15067394685	-0.71459641632805
1495.05161144685	-0.176326052972001
1496.95223644685	0.63987975489141
1498.85067394685	1.81409284220803
1500.75036144684	3.12445704452409
1502.64786144684	4.65126630941052
1504.54676769685	6.48277476812854
1506.44348644685	8.63218604887533
1508.34161144685	10.7127547898625
1510.23739269685	12.8072942261126
1512.13473644685	14.749559162707
1514.02973644685	16.3691324378146
1515.92442394685	17.1936809224022
1517.82036144684	17.3847724024439
1519.71426769685	16.7366783564505
1521.60926769685	15.3948554564486
1523.50239269685	13.3803344974539
1525.39489269684	11.0081234708351
1527.28879894685	8.44751038563237
1529.18051769685	6.03932566167748
1531.07192394684	3.99214728289849
1532.96458019684	2.3237037842502
1534.85504894684	1.09966477696605
1536.74520519685	0.293608585103811
1538.63489269685	-0.172985977395399
1540.52583019685	-0.471210043783913
1542.41473644685	-0.590944921162816
1544.30317394685	-0.577451874563678
1546.19114269684	-0.291462169130455
1548.07879894684	0.329822965627045
1549.96770519685	0.596642837305524
1551.85442394685	0.706974998087674
1553.74083019684	0.76106873231015
1555.62692394685	0.62672274336137
1557.51239269684	0.160175535631822
1559.39754894685	0.176395939327108
1561.28223644684	0.166572510834669
1563.16661144685	0.384383999131558
1565.05051769685	0.57392891943266
1566.93567394685	0.964377381457609
1568.81879894685	1.22827520909851
1570.70145519685	1.79030226783703
1572.58379894684	2.24981729056816
1574.46551769684	2.83869852282231
1576.34708019685	3.3414850211754
1578.22629894684	3.88947278068935
1580.10692394685	4.305564674057
1581.98723644685	4.71583728967011
1583.86692394685	4.83428873818008
1585.74645519685	4.96240813388397
1587.62536144684	4.94268333520029
1589.50395519685	4.9883132482118
1591.38208019684	4.90226611650769
1593.25989269685	5.04399062993969
1595.13551769685	5.19422225438285
1597.01239269685	5.59238482550353
1598.88895519685	5.54108435135544
1600.76504894685	5.75048898552961
1602.64067394684	5.74064711994771
1604.51442394685	5.7373446115472
1606.38926769685	5.50008511250439
1608.26364269685	5.76895423724875
1610.13770519684	5.80231063179133
1612.00973644685	5.9210293162605
1613.88301769684	5.79388493409715
1615.75583019685	5.65081252690862
1617.62661144685	5.30487721349783
1619.49864269685	5.05817393487456
1621.37020519685	4.64547752508469
1623.23973644685	4.36624292814588
1625.11051769685	4.20601535650627
1626.97926769685	4.0413260339397
1628.84926769685	3.87994033888316
1630.71879894684	3.80974279063673
1632.58629894684	3.64857807110411
1634.45504894685	3.57122178534195
1636.32176769685	3.39157467203199
1638.18973644685	3.262562471818
1640.05567394685	3.16455575113741
1641.92270519685	3.30118000279253
1643.78786144685	3.2284563726983
1645.65254894684	3.32148632254439
1647.51833019684	3.24849178804374
1649.38223644685	3.35537371782954
1651.24739269685	3.26746785138812
1653.11036144684	3.34623386744215
1654.97301769684	3.26944445688076
1656.83692394685	3.33341162072242
1658.69879894684	3.24453525916459
1660.56176769685	3.15960126578238
1662.42286144684	2.98601023363585
1664.28348644685	2.95534374207494
1666.14364269684	2.79029983059382
1668.00504894685	2.56682091145865
1669.86442394684	2.41081664677688
1671.72348644684	2.02670942103498
1673.58208019684	1.78958683529038
1675.44192394684	1.49279128348445
1677.29973644685	1.27823233863319
1679.15708019684	0.954971972137116
1681.01411144685	0.879818544453258
1682.87067394685	0.57882960545669
1684.72676769685	0.435323095922513
1686.58426769685	0.304971725426299
1688.43958019685	0.180474244667153
1690.29458019685	0.127273350408814
1692.14911144685	0.0720565463018943
1694.00317394684	-0.137328275205391
1695.85692394685	-0.464662839495986
1697.71036144685	-0.544449278428885
1699.56333019685	-0.888470121887678
1701.41583019685	-1.03129751581105
1703.26801769685	-1.14944323241849
1705.11973644685	-1.05547982430636
1706.97114269684	-1.14434908805572
1708.82208019685	-1.11633359054639
1710.67254894684	-1.19624552481764
1712.52270519685	-1.26639672492433
1714.37239269685	-1.4838997772905
1716.22176769685	-1.60197654194059
1718.07067394685	-1.63212961745813
1719.91754894684	-1.61775477155305
1721.76583019684	-1.69621645615166
1723.61348644685	-1.60342155702182
1725.46083019685	-1.49893164888755
1727.30770519684	-1.29932935663948
1729.15270519685	-1.21795992986404
1730.99879894684	-0.827859362316644
1732.84458019684	-0.485702983386716
1734.68989269685	-0.245123435287496
1736.53317394685	-0.0860561102744555
1738.37770519685	0.267753164424676
1740.22192394684	0.344048901531835
1742.06567394685	0.327788445079875
1743.90739269684	0.451496622084733
1745.75020519685	0.59752676618541
1747.59286144684	0.503674155459237
1749.43333019684	0.608042979405639
1751.27504894685	0.709476653293223
1753.11473644685	0.693867381963855
1754.95583019685	0.608088209634161
1756.79629894684	0.805763454484122
1758.63489269685	0.878788948314764
1760.47458019685	1.04105651565135
1762.31239269684	1.24186959199972
1764.15129894685	1.49417965874551
1765.98817394685	1.42851028161738
1767.82645519685	1.458243138157
1769.66254894685	1.51002158945369
1771.49989269684	1.47640690935145
1773.33536144685	1.39339335288457
1775.17020519685	1.54119978008617
1777.00645519685	1.5014353456674
1778.84067394684	1.55198462645797
1780.67598644685	1.48554749491069
1782.50942394685	1.40914932557155
1784.34239269685	1.36912860994494
1786.17661144684	1.49568356471286
1788.00879894684	1.25466003058648
1789.84051769684	1.23547625419781
1791.67364269685	1.23412006300794
1793.50458019685	1.20473794592249
1795.33520519684	0.935007823861497
1797.16536144685	0.876934565517104
1798.99692394684	0.730872848312401
