# Supplementary material for: Intraoperative rapid assessment of the deep muscle surgical margin of tongue squamous cell carcinoma via Raman spectroscopy
Source: Front Bioeng Biotechnol. 2024 Oct 8;12:1480279. doi: 10.3389/fbioe.2024.1480279 (PMC11493737; doi:10.3389/fbioe.2024.1480279)
Supplement: Supplementary file 4 [file DataSheet2.ZIP › Pathological grading corresponding to Raman spectroscopic data/Results of pathological grading/PDSCC/7-1-3_Raman.txt]

process from Raman raw data on 2022/8/8 10:40:34
601.541728634347	0.0491282710782173
603.653017696848	-0.12853585895229
605.76571300935	-0.166903255419925
607.876025509344	-0.251699752894069
609.985830196845	-0.163387945700805
612.095166134346	-0.110912155724208
614.203994259347	0.109587462171504
616.314228634346	0.151643014272764
618.422119259347	0.27228819485245
620.529502071848	0.233600252697869
622.636377071845	0.282736834436719
624.742783321846	0.152453326620758
626.848681759348	0.15762950970975
628.954111446845	0.150480674554331
631.060908321848	0.158256917229437
633.165361446845	0.0588718991945996
635.269345821845	0.136474238720041
637.372783321851	0.0440759982681413
639.475791134348	-0.0332924255659179
641.578291134349	-0.158699010948652
643.680283321846	-0.157916406063748
645.781806759347	-0.348539695649919
647.882861446848	-0.412701637590118
649.983408321845	-0.544862577258954
652.083486446845	-0.604677737080721
654.183056759346	-0.699727486347626
656.282158321847	-0.618157138516267
658.380752071844	-0.649507087096708
660.478877071844	-0.490902735874727
662.576533321844	-0.502777042476168
664.673642696845	-0.43507788151561
666.770361446845	-0.459788457560308
668.864658321847	-0.347287373010658
670.960361446843	-0.390140431697489
673.05559582185	-0.257247302329915
675.150283321847	-0.314105844143285
677.244502071844	-0.24200441807767
679.338330196846	-0.255531535502314
681.431611446846	-0.169279780866475
683.522470821845	-0.0912029884029266
685.614814571843	0.0471269101004737
687.706611446847	0.0580760248135448
689.798017696849	0.181520169308897
691.888877071844	0.235516917090877
693.977392696845	0.366710249466507
696.067236446848	0.437897393945264
698.156689571846	0.393785941151975
700.243720821847	0.426318415964033
702.332158321846	0.458876768233836
704.420127071848	0.425771645648638
706.507627071849	0.495339506276935
708.592783321848	0.711274239503553
710.679345821845	0.843007975061141
712.765361446844	0.898949680596616
714.849033321847	0.922939348015348
716.934111446848	0.855355185477208
719.016845821847	0.89830284405565
721.100986446847	0.803907972681031
723.184658321847	0.753016809213648
725.265908321846	0.659383952674489
727.348642696845	0.66961944743224
729.428955196847	0.584396836863561
731.510673946843	0.648909622822487
733.590048946844	0.700971777520635
735.670830196843	0.994370328179173
737.749267696847	1.3187015301047
739.829033321847	1.74706614811356
741.906533321846	2.16235049129597
743.985361446848	2.53664912668376
746.061923946847	2.46552047018986
748.139814571845	2.29085689656694
750.215361446848	1.95913511050628
752.292236446843	1.57171915758653
754.366845821845	1.17118155003828
756.440986446847	1.05555500849101
758.516533321843	0.818023885541322
760.589658321845	0.712342592823234
762.664189571846	0.501287210783801
764.736455196849	0.381531466153263
766.808173946843	0.237891815315606
768.881298946846	0.270213588517777
770.952080196847	0.160579842177015
773.022392696847	0.175352705609612
775.092236446842	0.131417748722583
777.163486446847	0.142564607167742
779.232314571844	0.0216266592037755
781.300752071846	0.0209409559638516
783.368720821843	-0.0689805383236148
785.438017696848	-0.0339835836974771
787.504970821843	-0.118854200530564
789.571533321847	-0.0449109260312071
791.637548946848	-0.214705188948301
793.704970821847	-0.21243781074736
795.770048946844	-0.323804772790936
797.834658321844	-0.272299912630046
799.898798946848	-0.376707964399145
801.962470821847	-0.21157368721822
804.025673946846	-0.155911865150358
806.088408321844	-0.0562673071544282
808.150673946846	-0.0658648470414391
810.214267696847	0.0885345110298772
812.275595821844	0.128437791152805
814.336455196844	0.164614327557501
816.396767696846	0.197146025884251
818.456689571845	0.354814267995835
820.516142696844	0.35239089401432
822.575048946845	0.464117783665188
824.633564571846	0.571876148991464
826.691533321846	0.727974722254885
828.749033321848	0.661541536784284
830.806142696849	0.724284540309327
832.862705196847	0.665982483886694
834.918877071847	0.728526304654508
836.974502071844	0.698514764638389
839.027861446848	0.833936835318582
841.082548946848	0.98296534533597
843.136767696844	1.26286585060012
845.190517696847	1.37262307711001
847.243877071847	1.47761466536826
849.296689571845	1.57052940293966
851.349033321847	1.56212489609794
853.400908321848	1.44476577510318
855.450517696845	1.44142027661252
857.501455196845	1.45269601709907
859.551923946849	1.33950088758922
861.602002071846	1.38630227109445
863.649658321843	1.39145091989889
865.698798946843	1.28674339963476
867.747392696845	1.27761016953104
869.795517696846	1.23940850599934
871.841377071847	1.13886870354952
873.888564571844	0.918243666061073
875.935361446845	0.910206138716944
877.981611446849	0.59784492734093
880.025595821848	0.464364042982766
882.07090832185	0.237824214538421
884.115752071848	0.199736377218017
886.158408321844	-0.0570248563723226
888.202314571849	-0.0473857433594844
890.243955196845	-0.194343828553656
892.287002071847	-0.255648255672838
894.329502071847	-0.341992347752637
896.369736446846	-0.411870471893792
898.411377071847	-0.616673246445828
900.450673946845	-0.608074069671375
902.491377071845	-0.682001845937748
904.529736446846	-0.748809112843219
906.569502071849	-0.820595711915246
908.607002071847	-0.685060743378358
910.645752071847	-0.711132773327563
912.682314571848	-0.617372299402916
914.720205196849	-0.589778741210864
916.755830196846	-0.387697057291348
918.792783321849	-0.339904879461358
920.827470821849	-0.236816451796528
922.861689571848	-0.241308793169424
924.89723644685	-0.067759670722694
926.930517696845	-0.0369123064222663
928.965205196844	0.0903962660431148
930.997548946845	0.236788416301863
933.029423946846	0.534368647488179
935.062705196844	0.644000750984787
937.093720821846	0.855420561575954
939.124189571845	1.01529699352398
941.156064571845	1.28740579347379
943.185673946846	1.36199368540082
945.214814571846	1.53941153617484
947.243486446845	1.65354291685605
949.273486446844	1.76728792697662
951.301220821846	1.70147685807268
953.328564571846	1.81122235181994
955.355361446847	1.83885299264779
957.383564571843	1.86507315815567
959.409423946847	1.84877923602892
961.434892696845	1.82953566518296
963.459892696847	1.68288340801644
965.484423946844	1.59581584140352
967.508486446844	1.43692632080734
969.533877071844	1.49633350998369
971.557080196846	1.39308235751332
973.579736446845	1.39084678676841
975.602002071846	1.29455486580378
977.623720821848	1.36338505502067
979.645048946848	1.34995536268508
981.665908321847	1.56689660371137
983.686298946846	1.7389619641292
985.706220821845	2.16824460892877
987.725752071845	2.58135005072137
989.744736446846	3.22758667179517
991.763330196845	4.11920230823512
993.781377071846	5.5271553145754
995.799033321848	6.95870347162287
997.816220821845	8.23984745762652
999.833017696848	8.80706264111615
1001.84926769685	8.69594731914259
1003.86512707184	7.7786391655855
1005.88043957185	6.4636164474349
1007.89536144684	4.92638678655328
1009.90801769685	3.71173701857327
1011.92200207184	2.79550756503028
1013.93551769685	2.13973751008041
1015.94864269685	1.56672203868436
1017.96129894685	1.21277165162905
1019.97340832184	0.852776837260819
1021.98333019684	0.641741579973939
1023.99465832184	0.355035613526525
1026.00543957185	0.121133541050767
1028.01575207185	-0.0786795793408714
1030.02387707185	-0.232812046784773
1032.03333019685	-0.479156799239831
1034.04231457185	-0.648484524014521
1036.05083019684	-0.796792567556906
1038.05715832185	-0.888989218444067
1040.06473644685	-1.03547000177252
1042.07192394685	-1.10865095201621
1044.07684582184	-1.25648499996259
1046.08309582185	-1.28348319980319
1048.08895519684	-1.39916390873168
1050.09254894685	-1.37258008854491
1052.09739269685	-1.50032522250405
1054.10004894685	-1.51907854091974
1056.10411144685	-1.56831127215025
1058.10762707185	-1.51566876210097
1060.10895519685	-1.56626713619715
1062.11161144685	-1.41509998449163
1064.11200207184	-1.31868126986672
1066.11372082185	-1.18181228339637
1068.11325207184	-1.06090474862572
1070.11403332184	-0.81233457757736
1072.11270519684	-0.763358955662
1074.11262707185	-0.592026088765977
1076.11028332185	-0.523887897072996
1078.10934582185	-0.411463289066774
1080.10614269685	-0.38328893718824
1082.10247082185	-0.246509365117333
1084.10012707185	-0.284869010704995
1086.09559582185	-0.247360123076987
1088.09239269685	-0.243676080515343
1090.08692394685	-0.283531616668938
1092.08106457184	-0.308488886864893
1094.07645519685	-0.173076900431056
1096.06965832185	-0.164506007670525
1098.06239269684	-0.0336329688357182
1100.05653332185	0.130760264431729
1102.04833019685	0.369523714480465
1104.03973644684	0.379937684240701
1106.03075207185	0.627674154109343
1108.02301769685	0.726514281189907
1110.01309582184	0.910866978958381
1112.00270519685	1.14623565424546
1113.99184582185	1.6322022073598
1115.98231457185	2.06349262408872
1117.97059582184	2.73452297536602
1119.95840832185	3.44831680211354
1121.94583019684	4.14107829183155
1123.93278332184	4.63265689857673
1125.91926769685	5.0048244131429
1127.90708019684	4.99900709867802
1129.89262707185	4.92661779870764
1131.87778332184	4.8284150468715
1133.86247082184	5.06324819246157
1135.84668957184	5.42368893588815
1137.83051769685	6.37694134465363
1139.81387707185	7.62269470488746
1141.79684582185	9.41842305524898
1143.77926769685	11.8086732441919
1145.76129894685	15.0674416702309
1147.74286144684	18.6158375347682
1149.72403332184	22.2047448197945
1151.70473644685	24.3673726842685
1153.68497082185	24.5332626685002
1155.66473644685	22.5377662951289
1157.64411144684	19.0968474910756
1159.62301769685	14.8068053298897
1161.60145519684	11.0780912816153
1163.57778332185	8.39632568142758
1165.55536144684	6.83929454918905
1167.53247082185	5.75841584231136
1169.50918957185	5.05891340809859
1171.48543957184	4.36994619135879
1173.46122082185	3.79687555791764
1175.43661144685	3.25113531652238
1177.40973644685	2.99329765801724
1179.38418957185	2.88271716956143
1181.35825207185	3.04898103725128
1183.33184582185	3.16957807636908
1185.30325207185	3.35955491437062
1187.27598644685	3.46579445062002
1189.24825207184	3.41608090441872
1191.22004894685	3.14808548770895
1193.18965832185	2.89361433101834
1195.16059582185	2.49349113921909
1197.13114269685	2.11033213307269
1199.09942394685	1.74891803867729
1201.06903332184	1.58647569661792
1203.03645519685	1.54929279485037
1205.00520519685	1.49676409537278
1206.97356457184	1.37844518102281
1208.93965832184	1.40749606732766
1210.90708019685	1.20503470963786
1212.87223644684	0.943834976127675
1214.83879894685	0.67817784297722
1216.80489269684	0.548123114970508
1218.76879894685	0.235665198007098
1220.73403332185	0.261400653276212
1222.69708019685	0.202134591165418
1224.66137707184	0.258361453640816
1226.62356457185	0.22080098432906
1228.58528332185	0.45170831327863
1230.54833019685	0.416344244904792
1232.50911144685	0.474979921247268
1234.47129894684	0.537008793275334
1236.43122082184	0.798378831289597
1238.39254894684	0.854964003205737
1240.35161144684	1.03193169496069
1242.31028332185	1.20873565839014
1244.27020519684	1.48335226121668
1246.22801769685	1.54906857648007
1248.18536144685	1.68031079595818
1250.14395519685	1.87020826968029
1252.10043957185	2.08819724141102
1254.05645519685	2.25984423626113
1256.01208019685	2.37161260827583
1257.96895519685	2.54896951732968
1259.92372082184	2.77010008351044
1261.87793957184	2.83519858366827
1263.83184582185	2.88569373274299
1265.78700207185	2.865290461271
1267.73997082184	2.86436002509674
1269.69247082185	2.67480257642774
1271.64458019685	2.71204139512025
1273.59629894685	2.6326070306863
1275.54754894684	2.72294727027418
1277.49833019685	2.64030261339718
1279.45043957185	2.65492702568179
1281.40036144685	2.43339692968698
1283.34989269685	2.32307613044691
1285.29895519685	2.09449230627291
1287.24754894685	2.07069588031504
1289.19575207184	1.91375005343247
1291.14356457184	2.00933523829855
1293.09083019684	2.07746622023285
1295.03778332185	2.30861178044114
1296.98426769685	2.35335666755708
1298.93028332185	2.56660121424244
1300.87583019684	2.63702573817079
1302.82106457185	2.90154622134185
1304.76575207185	2.86941445285129
1306.71004894685	2.87569639170658
1308.65395519685	2.75848231631426
1310.59739269684	2.63023962365497
1312.53864269685	2.27540532583538
1314.48129894685	2.18066168047011
1316.42333019685	1.98408431217564
1318.36504894685	1.92652494017187
1320.30629894685	1.81788797374935
1322.24723644684	1.83430938334118
1324.18583019685	1.77823357490774
1326.12583019684	1.89239040367528
1328.06536144685	1.92482019889974
1330.00458019684	2.12741892786124
1331.94145519685	2.2408402240402
1333.87973644684	2.48007520366241
1335.81770519685	2.51765939071652
1337.75504894684	2.58880101570225
1339.69020519685	2.37198067196948
1341.62676769685	2.14419483058458
1343.56301769685	1.78219835207557
1345.49692394684	1.61282351387894
1347.43223644684	1.30616365058358
1349.36692394685	1.17735110810878
1351.29973644684	1.02806760912608
1353.23364269684	0.913377386878494
1355.16551769685	0.645739775228435
1357.09864269684	0.526731590376698
1359.02958019685	0.449239471950477
1360.96176769684	0.351406838618459
1362.89364269684	0.219952953222446
1364.82333019684	0.295544274377619
1366.75426769685	0.387075091173472
1368.68301769685	0.298650453988273
1370.61317394685	0.205121391689659
1372.54114269685	0.260386187728727
1374.46864269684	-0.0262977744272916
1376.39754894685	-0.28370631801215
1378.32426769684	-0.411972150350493
1380.25223644685	-0.513208957131326
1382.17801769685	-0.700773903203128
1384.10348644685	-0.578752660157022
1386.03020519684	-0.52460279588496
1387.95473644685	-0.357402419355253
1389.88051769685	-0.250093777940037
1391.80426769685	-0.159389297070618
1393.72754894684	-0.186006502877831
1395.65036144684	-0.221025770271353
1397.57458019684	-0.478681270398056
1399.49661144685	-0.588819311928603
1401.41817394684	-0.707460592779057
1403.34098644684	-0.789175230634214
1405.26176769685	-1.03466773442756
1407.18208019684	-1.04151477450773
1409.10192394684	-1.19367681835638
1411.02145519685	-1.24056790120699
1412.94223644685	-1.31216389073791
1414.86083019685	-1.15350723721275
1416.77895519685	-1.13179756178454
1418.69676769685	-0.999278898829402
1420.61411144684	-0.96654826585376
1422.53098644684	-0.756376221387086
1424.44754894685	-0.601796799267504
1426.36364269685	-0.256797095194997
1428.27926769685	0.0692822937253368
1430.19442394684	0.6877807576343
1432.11098644685	1.19495674614598
1434.02536144685	1.61716823584936
1435.93926769685	1.8662769197764
1437.85286144685	2.16578876494793
1439.76598644685	2.20257649571494
1441.67692394684	2.28568624230434
1443.58926769684	2.32214020077993
1445.50114269685	2.45074797486734
1447.41254894685	2.32388884088465
1449.32364269685	2.22636876582982
1451.23411144685	2.07481360729486
1453.14426769685	1.85868602287849
1455.05411144685	1.4720752761134
1456.96333019685	1.3605771132643
1458.87223644684	1.10626422856365
1460.77911144685	0.72885130613588
1462.68723644685	0.448789722178788
1464.59473644685	0.239957432230085
1466.50208019685	-0.167846009415996
1468.40879894685	-0.521621863680991
1470.31348644685	-0.810492561636238
1472.21958019684	-1.00249868822976
1474.12504894684	-1.20298988969222
1476.03020519685	-1.28388336691347
1477.93317394684	-1.41683259394762
1479.83754894685	-1.42767032187294
1481.74129894685	-1.46672685073241
1483.64317394684	-1.48335850184469
1485.54614269684	-1.34076492007461
1487.44879894685	-1.06270919791746
1489.34926769685	-0.766565691491905
1491.25114269684	-0.296435668159234
1493.15067394685	0.3151029312736
1495.05161144685	0.984436270292804
1496.95223644685	1.8025167739159
1498.85067394685	2.96642937699028
1500.75036144684	4.3031869864775
1502.64786144684	5.97805432851072
1504.54676769685	7.88064178737147
1506.44348644685	10.2982065900275
1508.34161144685	12.7731695757758
1510.23739269685	15.422740407503
1512.13473644685	17.7375144937658
1514.02973644685	19.8566939315863
1515.92442394685	21.1047994577463
1517.82036144684	21.643080995786
1519.71426769685	21.0802082673403
1521.60926769685	19.8798422958087
1523.50239269685	17.7378466132138
1525.39489269684	15.0931269055852
1527.28879894685	12.1272449170639
1529.18051769685	9.35276501226889
1531.07192394684	6.744241703733
1532.96458019684	4.73768557103705
1534.85504894684	3.19656747487517
1536.74520519685	2.1638422251541
1538.63489269685	1.41104135437712
1540.52583019685	0.977592936606072
1542.41473644685	0.617524236838676
1544.30317394685	0.508756005291104
1546.19114269684	0.566206911079746
1548.07879894684	1.08474286148817
1549.96770519685	1.23700509910259
1551.85442394685	1.21331269197015
1553.74083019684	1.16678127775083
1555.62692394685	0.946029494561287
1557.51239269684	0.309511392572688
1559.39754894685	0.159460133703419
1561.28223644684	0.1618470195138
1563.16661144685	0.248557932121571
1565.05051769685	0.350934136401179
1566.93567394685	0.641574754711542
1568.81879894685	0.844374590250482
1570.70145519685	1.23131534866963
1572.58379894684	1.55049289347841
1574.46551769684	2.15298104868788
1576.34708019685	2.71160036677264
1578.22629894684	3.29479626861411
1580.10692394685	3.73596390573357
1581.98723644685	4.09923082169729
1583.86692394685	4.04615072409104
1585.74645519685	4.02021420620264
1587.62536144684	3.7225275540074
1589.50395519685	3.56160397462583
1591.38208019684	3.29433449312137
1593.25989269685	3.23072492382232
1595.13551769685	3.15250468465644
1597.01239269685	3.3441252533525
1598.88895519685	3.19154091063069
1600.76504894685	3.18509260305643
1602.64067394684	3.13979868310855
1604.51442394685	3.06440053454219
1606.38926769685	2.91584781220422
1608.26364269685	3.05822448488743
1610.13770519684	3.09580631750117
1612.00973644685	3.15259960237097
1613.88301769684	3.10959918477806
1615.75583019685	3.04508136827394
1617.62661144685	2.72672974917168
1619.49864269685	2.61331937867402
1621.37020519685	2.41641640452258
1623.23973644685	2.28389429593176
1625.11051769685	2.15453828322381
1626.97926769685	2.24505954164539
1628.84926769685	2.27602340561668
1630.71879894684	2.34083579510184
1632.58629894684	2.44367999726819
1634.45504894685	2.58260147980701
1636.32176769685	2.50434109659147
1638.18973644685	2.49644438835651
1640.05567394685	2.36491210263063
1641.92270519685	2.32286234032364
1643.78786144685	2.21355075450066
1645.65254894684	2.29362296315452
1647.51833019684	2.22838212816021
1649.38223644685	2.37459379561443
1651.24739269685	2.37981615826521
1653.11036144684	2.47809218832714
1654.97301769684	2.41977003194478
1656.83692394685	2.45886283798654
1658.69879894684	2.28063102033127
1660.56176769685	2.16530277905474
1662.42286144684	1.906573516896
1664.28348644685	1.8448088380398
1666.14364269684	1.59899677040556
1668.00504894685	1.45787789710209
1669.86442394684	1.19743259556117
1671.72348644684	0.984461435214143
1673.58208019684	0.701724901250543
1675.44192394684	0.529673492396228
1677.29973644685	0.288537632101907
1679.15708019684	0.151310312710336
1681.01411144685	0.0460969857390978
1682.87067394685	-0.0999819030682261
1684.72676769685	-0.231788416738937
1686.58426769685	-0.203554748829333
1688.43958019685	-0.31103527962739
1690.29458019685	-0.310902199741747
1692.14911144685	-0.356345097923338
1694.00317394684	-0.483086081707029
1695.85692394685	-0.653589791961281
1697.71036144685	-0.721778363771023
1699.56333019685	-0.898111410053787
1701.41583019685	-0.982931073706538
1703.26801769685	-1.01068204576916
1705.11973644685	-0.970223954853509
1706.97114269684	-1.00347151804175
1708.82208019685	-0.962934373557459
1710.67254894684	-0.979074707655343
1712.52270519685	-1.06556727742145
1714.37239269685	-1.14223173362808
1716.22176769685	-1.17621286102968
1718.07067394685	-1.28476031789796
1719.91754894684	-1.30599049223599
1721.76583019684	-1.30599242431134
1723.61348644685	-1.24157482385266
1725.46083019685	-1.20271513151215
1727.30770519684	-0.989953020250368
1729.15270519685	-0.821647221690341
1730.99879894684	-0.521349654513472
1732.84458019684	-0.310599147759376
1734.68989269685	-0.083605382451367
1736.53317394685	0.0125157783801342
1738.37770519685	0.279236563959387
1740.22192394684	0.323810997044518
1742.06567394685	0.374849392087015
1743.90739269684	0.418616171590543
1745.75020519685	0.566365554498873
1747.59286144684	0.426256478516109
1749.43333019684	0.556861655632872
1751.27504894685	0.528459370605674
1753.11473644685	0.642644074265206
1754.95583019685	0.59206360751017
1756.79629894684	0.766210848575497
1758.63489269685	0.806205421056688
1760.47458019685	0.898022754790077
1762.31239269684	0.926192758348236
1764.15129894685	1.05215046006339
1765.98817394685	0.962358936302678
1767.82645519685	1.00604442389016
1769.66254894685	1.09939878807234
1771.49989269684	1.16474779912988
1773.33536144685	1.15287534613583
1775.17020519685	1.26350648876524
1777.00645519685	1.21294160292024
1778.84067394684	1.21849096527006
1780.67598644685	1.23277474974503
1782.50942394685	1.25449513835844
1784.34239269685	1.25963377120922
1786.17661144684	1.34675597125693
1788.00879894684	1.32303046271772
1789.84051769684	1.26504560890777
1791.67364269685	1.25826329646992
1793.50458019685	1.34897899196955
1795.33520519684	1.26139469070557
1797.16536144685	1.19874579945395
1798.99692394684	1.16122515055645
