# Supplementary material for: Intraoperative rapid assessment of the deep muscle surgical margin of tongue squamous cell carcinoma via Raman spectroscopy
Source: Front Bioeng Biotechnol. 2024 Oct 8;12:1480279. doi: 10.3389/fbioe.2024.1480279 (PMC11493737; doi:10.3389/fbioe.2024.1480279)
Supplement: Supplementary file 4 [file DataSheet2.ZIP › Pathological grading corresponding to Raman spectroscopic data/Results of pathological grading/PDSCC/7-1-4_Raman.txt]

process from Raman raw data on 2022/8/8 10:40:34
601.541728634347	-0.141448923493442
603.653017696848	-0.284429698571103
605.76571300935	-0.294655234682438
607.876025509344	-0.388608206705214
609.985830196845	-0.336318491127201
612.095166134346	-0.330244847470823
614.203994259347	-0.178043914466286
616.314228634346	-0.133516720663607
618.422119259347	0.00754308010118621
620.529502071848	-0.022802958005002
622.636377071845	0.0430374602234451
624.742783321846	-0.00293449643308463
626.848681759348	0.0577845666418
628.954111446845	0.0199157946589423
631.060908321848	0.0361974523624724
633.165361446845	-0.003879463342912
635.269345821845	0.038372565439289
637.372783321851	-0.09134186576415
639.475791134348	-0.201134009653543
641.578291134349	-0.324089268620583
643.680283321846	-0.39947537963846
645.781806759347	-0.535821290163
647.882861446848	-0.409644768282703
649.983408321845	-0.45525236153378
652.083486446845	-0.384903051395213
654.183056759346	-0.392823375358518
656.282158321847	-0.268532337421135
658.380752071844	-0.362426465171325
660.478877071844	-0.22589478496468
662.576533321844	-0.191335086381599
664.673642696845	-0.0390726027131052
666.770361446845	-0.00924023244681393
668.864658321847	0.118781535755346
670.960361446843	0.186338362847039
673.05559582185	0.258184244313242
675.150283321847	0.148644009442535
677.244502071844	0.151537240948045
679.338330196846	0.0257434570211501
681.431611446846	0.00197016090083935
683.522470821845	-0.000365668604160874
685.614814571843	0.0641836189440994
687.706611446847	-0.00510000108650388
689.798017696849	0.0722702010665444
691.888877071844	0.0798118642861709
693.977392696845	0.150010965877726
696.067236446848	0.16483972590629
698.156689571846	0.187960930055368
700.243720821847	0.158909914447293
702.332158321846	0.130151208590433
704.420127071848	0.107984205008364
706.507627071849	0.154941050455079
708.592783321848	0.296592856514394
710.679345821845	0.416074168173225
712.765361446844	0.489558651468684
714.849033321847	0.511735548848065
716.934111446848	0.485037363669818
719.016845821847	0.462876518146572
721.100986446847	0.382874172583627
723.184658321847	0.33355276541468
725.265908321846	0.254009036775159
727.348642696845	0.290956202484438
729.428955196847	0.280145952219812
731.510673946843	0.426763164999358
733.590048946844	0.603654836309516
735.670830196843	1.06243753620393
737.749267696847	1.55127953520349
739.829033321847	2.28854920181627
741.906533321846	2.88550992424476
743.985361446848	3.4422718963647
746.061923946847	3.48505970124035
748.139814571845	3.4339423328897
750.215361446848	3.02867869861191
752.292236446843	2.61336348858771
754.366845821845	2.09841363530722
756.440986446847	1.83374892624278
758.516533321843	1.48266479585652
760.589658321845	1.24456948277634
762.664189571846	1.01412830760924
764.736455196849	0.890784257783395
766.808173946843	0.693408906114513
768.881298946846	0.6584229841595
770.952080196847	0.493164459906467
773.022392696847	0.408717567428511
775.092236446842	0.327034350839
777.163486446847	0.369737602793293
779.232314571844	0.239320890644024
781.300752071846	0.316370669043181
783.368720821843	0.239222272609481
785.438017696848	0.271970713459922
787.504970821843	0.193485150086559
789.571533321847	0.313504145376982
791.637548946848	0.152886451792199
793.704970821847	0.141749270915909
795.770048946844	0.0196972624489717
797.834658321844	0.00885125222606575
799.898798946848	-0.172356750319182
801.962470821847	-0.116094738609945
804.025673946846	-0.140570708925424
806.088408321844	-0.0526326603975065
808.150673946846	-0.0586485950089468
810.214267696847	0.0613934091704778
812.275595821844	0.0727652469316808
814.336455196844	0.194239080144825
816.396767696846	0.210050408509346
818.456689571845	0.373394200087574
820.516142696844	0.357755938433201
822.575048946845	0.461831145713916
824.633564571846	0.466364719311514
826.691533321846	0.469495729821546
828.749033321848	0.325622602614715
830.806142696849	0.277923719910916
832.862705196847	0.198898204312599
834.918877071847	0.187900838255104
836.974502071844	0.141110778322911
839.027861446848	0.244909727684785
841.082548946848	0.356283175958623
843.136767696844	0.540766191949501
845.190517696847	0.573610722523341
847.243877071847	0.667005050082395
849.296689571845	0.710268429839232
851.349033321847	0.734559148000841
853.400908321848	0.629609140209681
855.450517696845	0.636705407726197
857.501455196845	0.559469952377384
859.551923946849	0.45902955961472
861.602002071846	0.375092428265816
863.649658321843	0.30726755005054
865.698798946843	0.183470339590542
867.747392696845	0.24851960575387
869.795517696846	0.189023527358813
871.841377071847	0.221080707461738
873.888564571844	0.0825598646417802
875.935361446845	0.128885612685394
877.981611446849	-0.0551625821966582
880.025595821848	-0.0569991317689471
882.07090832185	-0.191896882962197
884.115752071848	-0.0778966665098153
886.158408321844	-0.142082388216664
888.202314571849	-0.0830603891086525
890.243955196845	-0.258156360319759
892.287002071847	-0.219818885713693
894.329502071847	-0.300520175213478
896.369736446846	-0.390493256031448
898.411377071847	-0.558537829021731
900.450673946845	-0.498746229246933
902.491377071845	-0.65283275300547
904.529736446846	-0.678059008753024
906.569502071849	-0.695980023857686
908.607002071847	-0.533520605251596
910.645752071847	-0.548484762181062
912.682314571848	-0.382958351673722
914.720205196849	-0.374986066134284
916.755830196846	-0.227665272423224
918.792783321849	-0.214125238426277
920.827470821849	-0.0767026847160821
922.861689571848	-0.0685664124214611
924.89723644685	0.0288741385072342
926.930517696845	0.0401831935406278
928.965205196844	0.139585898815795
930.997548946845	0.141155052281164
933.029423946846	0.246657072649754
935.062705196844	0.280587744419506
937.093720821846	0.342496796793313
939.124189571845	0.350778173791184
941.156064571845	0.516173193472014
943.185673946846	0.595422476486618
945.214814571846	0.799155502095374
947.243486446845	0.940874075152607
949.273486446844	1.07631696302707
951.301220821846	1.11689189807782
953.328564571846	1.20554372367974
955.355361446847	1.25247234172278
957.383564571843	1.3643678518261
959.409423946847	1.49539718810129
961.434892696845	1.60033055391176
963.459892696847	1.59523380115581
965.484423946844	1.65047871068111
967.508486446844	1.62918706065565
969.533877071844	1.59765629336087
971.557080196846	1.52744261985023
973.579736446845	1.56262180826891
975.602002071846	1.43502740755139
977.623720821848	1.40151941160036
979.645048946848	1.36375134341915
981.665908321847	1.50882907976884
983.686298946846	1.60938437765688
985.706220821845	1.90376899143044
987.725752071845	2.13234052617156
989.744736446846	2.53187901943701
991.763330196845	3.02432791983213
993.781377071846	3.80373727836778
995.799033321848	4.58741051984816
997.816220821845	5.23661353881977
999.833017696848	5.26317389749221
1001.84926769685	4.95599167243853
1003.86512707184	4.12404024264626
1005.88043957185	3.13656969660013
1007.89536144684	2.10342339107626
1009.90801769685	1.46910370740645
1011.92200207184	0.877559505226344
1013.93551769685	0.52961888540159
1015.94864269685	0.157909356675816
1017.96129894685	-0.00550316972072551
1019.97340832184	-0.197562769931636
1021.98333019684	-0.24489915843742
1023.99465832184	-0.358314563196615
1026.00543957185	-0.437601925274578
1028.01575207185	-0.612853762612787
1030.02387707185	-0.660215286545565
1032.03333019685	-0.844635147763825
1034.04231457185	-0.918624409249048
1036.05083019684	-1.01608138171591
1038.05715832185	-0.970921002259189
1040.06473644685	-1.13327827165034
1042.07192394685	-1.08374245166775
1044.07684582184	-1.1970697906809
1046.08309582185	-1.18251420234301
1048.08895519684	-1.30474051143696
1050.09254894685	-1.18857477052097
1052.09739269685	-1.31777702946772
1054.10004894685	-1.29190804438622
1056.10411144685	-1.36262239017503
1058.10762707185	-1.26205178436126
1060.10895519685	-1.31508479297247
1062.11161144685	-1.14568207014412
1064.11200207184	-1.05897527613817
1066.11372082185	-0.832929558217415
1068.11325207184	-0.783330653149676
1070.11403332184	-0.539955354517417
1072.11270519684	-0.533407777161443
1074.11262707185	-0.368730622342611
1076.11028332185	-0.383659249074185
1078.10934582185	-0.270943698544642
1080.10614269685	-0.306800581286751
1082.10247082185	-0.176086983919816
1084.10012707185	-0.197880158710888
1086.09559582185	-0.108835069734027
1088.09239269685	-0.1888635873635
1090.08692394685	-0.189896231311536
1092.08106457184	-0.334804606109259
1094.07645519685	-0.351227539319325
1096.06965832185	-0.480233968216339
1098.06239269684	-0.41106699754306
1100.05653332185	-0.396338466825313
1102.04833019685	-0.20181991468138
1104.03973644684	-0.168757469741621
1106.03075207185	0.0441704612923672
1108.02301769685	0.24755487061816
1110.01309582184	0.517657157083534
1112.00270519685	0.740904017022103
1113.99184582185	1.19318703696382
1115.98231457185	1.6503785021763
1117.97059582184	2.27072425938437
1119.95840832185	2.92154092134044
1121.94583019684	3.64240574565912
1123.93278332184	3.98965462458852
1125.91926769685	4.10534912990667
1127.90708019684	3.83970146778341
1129.89262707185	3.39254192539306
1131.87778332184	2.77661839049287
1133.86247082184	2.44145674513626
1135.84668957184	2.21959854873847
1137.83051769685	2.417011037435
1139.81387707185	2.81757008652386
1141.79684582185	3.5918729274957
1143.77926769685	4.59525975133124
1145.76129894685	6.0406834642252
1147.74286144684	7.491039931572
1149.72403332184	8.92482637614344
1151.70473644685	9.71981865811767
1153.68497082185	9.79236831499944
1155.66473644685	8.9636068818059
1157.64411144684	7.70404157359684
1159.62301769685	6.29277823922607
1161.60145519684	5.28157840644917
1163.57778332185	4.65327422181741
1165.55536144684	4.46487163335115
1167.53247082185	4.24575711541974
1169.50918957185	3.9290078734804
1171.48543957184	3.2793797377314
1173.46122082185	2.63351422144785
1175.43661144685	1.8803485261252
1177.40973644685	1.28766755833149
1179.38418957185	0.826204621976046
1181.35825207185	0.665456029428924
1183.33184582185	0.524177590122918
1185.30325207185	0.502825461798011
1187.27598644685	0.436917488768927
1189.24825207184	0.441414160037141
1191.22004894685	0.326986967288576
1193.18965832185	0.226701918039112
1195.16059582185	0.0210271295439668
1197.13114269685	0.00953864697623885
1199.09942394685	-0.0800490612106444
1201.06903332184	-0.0111319393182612
1203.03645519685	0.0635845358899019
1205.00520519685	0.256808883417875
1206.97356457184	0.309556938787608
1208.93965832184	0.474202914177738
1210.90708019685	0.502831316855577
1212.87223644684	0.621440468167776
1214.83879894685	0.794010801168014
1216.80489269684	1.08096645887821
1218.76879894685	1.22404281642704
1220.73403332185	1.52859917468416
1222.69708019685	1.5921790342168
1224.66137707184	1.6809461792221
1226.62356457185	1.59209534876717
1228.58528332185	1.64655844495499
1230.54833019685	1.51688909032978
1232.50911144685	1.58861442469259
1234.47129894684	1.56080606948728
1236.43122082184	1.71500514872326
1238.39254894684	1.67525355474544
1240.35161144684	1.81199212624136
1242.31028332185	1.78584043899443
1244.27020519684	1.85846106244688
1246.22801769685	1.76539745377454
1248.18536144685	1.78683210068996
1250.14395519685	1.64190354481786
1252.10043957185	1.69115480976137
1254.05645519685	1.59683858285914
1256.01208019685	1.55215206318931
1257.96895519685	1.54103831296919
1259.92372082184	1.68066974286302
1261.87793957184	1.61189352362931
1263.83184582185	1.58820845619331
1265.78700207185	1.57432211500421
1267.73997082184	1.57652044635242
1269.69247082185	1.44005252751342
1271.64458019685	1.46393556972035
1273.59629894685	1.40169097453784
1275.54754894684	1.43219431370562
1277.49833019685	1.35549697213258
1279.45043957185	1.37193456665688
1281.40036144685	1.32174594882804
1283.34989269685	1.34879664586538
1285.29895519685	1.34839219730739
1287.24754894685	1.47866397661258
1289.19575207184	1.53941921333285
1291.14356457184	1.8786192900379
1293.09083019684	2.32161385186234
1295.03778332185	2.86753186634868
1296.98426769685	3.38168296961717
1298.93028332185	4.00131852154607
1300.87583019684	4.32077987967199
1302.82106457185	4.61559018295682
1304.76575207185	4.52701312362026
1306.71004894685	4.43038184123753
1308.65395519685	4.1322676995172
1310.59739269684	3.87486614793309
1312.53864269685	3.42116834616212
1314.48129894685	3.15557773379734
1316.42333019685	2.79884190060625
1318.36504894685	2.62949588557342
1320.30629894685	2.42791917824869
1322.24723644684	2.39397500031291
1324.18583019685	2.39242001461395
1326.12583019684	2.60484101638215
1328.06536144685	2.84440666450342
1330.00458019684	3.31742021694748
1331.94145519685	3.82034773527005
1333.87973644684	4.50246709647965
1335.81770519685	4.89727837715225
1337.75504894684	5.1610989656065
1339.69020519685	5.01327020657882
1341.62676769685	4.70469913268454
1343.56301769685	4.05622529578591
1345.49692394684	3.57634364930365
1347.43223644684	3.02254406696221
1349.36692394685	2.74086158420175
1351.29973644684	2.56253092040629
1353.23364269684	2.59911255707814
1355.16551769685	2.52715630388229
1357.09864269684	2.75477729913203
1359.02958019685	2.96401063118316
1360.96176769684	3.21866407494213
1362.89364269684	3.39703789118198
1364.82333019684	3.74276748707771
1366.75426769685	3.91234150953827
1368.68301769685	4.03542357174862
1370.61317394685	3.92196511463882
1372.54114269685	3.80126697124916
1374.46864269684	3.33039446838433
1376.39754894685	2.81268578805376
1378.32426769684	2.23293079348059
1380.25223644685	1.80533025069778
1382.17801769685	1.45075560634072
1384.10348644685	1.43345524810317
1386.03020519684	1.41519362841288
1387.95473644685	1.6172112293084
1389.88051769685	1.74473040283277
1391.80426769685	1.92377333556013
1393.72754894684	1.87430457550093
1395.65036144684	1.84973536821818
1397.57458019684	1.53110582423275
1399.49661144685	1.28674205651754
1401.41817394684	0.87744159718352
1403.34098644684	0.514422657992895
1405.26176769685	0.0471451653338306
1407.18208019684	-0.17474528201808
1409.10192394684	-0.431197453555455
1411.02145519685	-0.527687605027467
1412.94223644685	-0.637179139949637
1414.86083019685	-0.489866362885294
1416.77895519685	-0.362850376091501
1418.69676769685	-0.125107378468584
1420.61411144684	0.00105129924887137
1422.53098644684	0.373526872596386
1424.44754894685	0.633593186528685
1426.36364269685	0.882538854396387
1428.27926769685	1.05189508538967
1430.19442394684	1.34833308648058
1432.11098644685	1.46919646361584
1434.02536144685	1.56637454298013
1435.93926769685	1.63827803631145
1437.85286144685	1.73867089461086
1439.76598644685	1.69418159693294
1441.67692394684	1.7912306688628
1443.58926769684	1.7743632489568
1445.50114269685	1.79738728432852
1447.41254894685	1.66032396301631
1449.32364269685	1.58530733120898
1451.23411144685	1.42538287017479
1453.14426769685	1.23572750060825
1455.05411144685	0.928932457402396
1456.96333019685	0.808413105203982
1458.87223644684	0.512546469426269
1460.77911144685	0.192781088028909
1462.68723644685	-0.0946896273767663
1464.59473644685	-0.316850001628467
1466.50208019685	-0.660299837648239
1468.40879894685	-0.841767000599219
1470.31348644685	-1.15516799647546
1472.21958019684	-1.32051432766235
1474.12504894684	-1.56814452385888
1476.03020519685	-1.64291123406772
1477.93317394684	-1.90507100235175
1479.83754894685	-2.01820050640109
1481.74129894685	-2.09580930206511
1483.64317394684	-2.10294195360848
1485.54614269684	-2.21547655279596
1487.44879894685	-2.06036057254971
1489.34926769685	-1.9509720200318
1491.25114269684	-1.7554248074515
1493.15067394685	-1.56966646618895
1495.05161144685	-1.21479670024451
1496.95223644685	-0.961190482137312
1498.85067394685	-0.313177072451907
1500.75036144684	0.275188594783657
1502.64786144684	0.944553245683892
1504.54676769685	1.66259630311944
1506.44348644685	2.78775016588745
1508.34161144685	3.67419523128581
1510.23739269685	4.62045941242246
1512.13473644685	5.6055110671638
1514.02973644685	6.4290335915552
1515.92442394685	6.80404364983463
1517.82036144684	6.97536828029274
1519.71426769685	6.76180353824586
1521.60926769685	6.2611224799891
1523.50239269685	5.44562746868286
1525.39489269684	4.57280840607513
1527.28879894685	3.62703439558729
1529.18051769685	2.8112617745517
1531.07192394684	2.11853580963376
1532.96458019684	1.74390532100205
1534.85504894684	1.48318879816333
1536.74520519685	1.44560231614014
1538.63489269685	1.49329319484295
1540.52583019685	1.65869495858047
1542.41473644685	1.8778479459238
1544.30317394685	2.18098158700764
1546.19114269684	2.57850695960914
1548.07879894684	3.36874909145405
1549.96770519685	3.89949888504302
1551.85442394685	4.20148020686665
1553.74083019684	4.3403516228723
1555.62692394685	4.41740427264267
1557.51239269684	4.07553115098742
1559.39754894685	3.94961144091857
1561.28223644684	3.87037215676236
1563.16661144685	3.95086850285421
1565.05051769685	3.94775744130206
1566.93567394685	4.1091661589721
1568.81879894685	4.37187793796542
1570.70145519685	5.0166355213683
1572.58379894684	5.83007422726769
1574.46551769684	6.98948659210558
1576.34708019685	8.28246654153131
1578.22629894684	9.75304446100159
1580.10692394685	10.9444653336616
1581.98723644685	11.839552774066
1583.86692394685	12.0818690572158
1585.74645519685	11.8156884786505
1587.62536144684	10.951828813193
1589.50395519685	10.0083900096066
1591.38208019684	8.92347865279754
1593.25989269685	8.14546031983875
1595.13551769685	7.60385121578139
1597.01239269685	7.3997327256431
1598.88895519685	7.08619046197288
1600.76504894685	6.93000087038232
1602.64067394684	6.62339496936093
1604.51442394685	6.38964141253814
1606.38926769685	6.05042043322354
1608.26364269685	5.95342624031667
1610.13770519684	5.81540463174935
1612.00973644685	5.91922373894656
1613.88301769684	5.90796542651239
1615.75583019685	5.87793803838494
1617.62661144685	5.60762361810296
1619.49864269685	5.50622573474419
1621.37020519685	5.20681183236258
1623.23973644685	5.04679312414171
1625.11051769685	4.96354490215151
1626.97926769685	5.28651336248856
1628.84926769685	5.66175495608874
1630.71879894684	6.33509560587439
1632.58629894684	6.90548512177432
1634.45504894685	7.36860170851085
1636.32176769685	7.22970862156234
1638.18973644685	6.79430524499719
1640.05567394685	5.86678364389951
1641.92270519685	4.92158913033009
1643.78786144685	4.00113306125547
1645.65254894684	3.40833348682824
1647.51833019684	2.85685483375985
1649.38223644685	2.69331681825022
1651.24739269685	2.5196076989678
1653.11036144684	2.44078987785218
1654.97301769684	2.27768890010859
1656.83692394685	2.3173007269929
1658.69879894684	2.14258134999707
1660.56176769685	2.01594184909067
1662.42286144684	1.77508804775604
1664.28348644685	1.73139058563007
1666.14364269684	1.46376041298907
1668.00504894685	1.32368084055244
1669.86442394684	1.20141411876611
1671.72348644684	1.1039533158561
1673.58208019684	0.897483705340051
1675.44192394684	0.818839916284588
1677.29973644685	0.664851665286193
1679.15708019684	0.504647485193061
1681.01411144685	0.325964192381207
1682.87067394685	0.201176900082771
1684.72676769685	0.0396665397549612
1686.58426769685	-0.00182427753443903
1688.43958019685	-0.140471611931503
1690.29458019685	-0.176603133284743
1692.14911144685	-0.255833890991113
1694.00317394684	-0.311422962946921
1695.85692394685	-0.440023299940918
1697.71036144685	-0.422273889611944
1699.56333019685	-0.541549913002996
1701.41583019685	-0.542960455354603
1703.26801769685	-0.61955834860629
1705.11973644685	-0.60441887365468
1706.97114269684	-0.678534802442044
1708.82208019685	-0.597451482804502
1710.67254894684	-0.637278009269181
1712.52270519685	-0.60282706321118
1714.37239269685	-0.658044093706764
1716.22176769685	-0.635411721182976
1718.07067394685	-0.719055462579149
1719.91754894684	-0.678499868322035
1721.76583019684	-0.705830322510678
1723.61348644685	-0.603520687876511
1725.46083019685	-0.569626886332173
1727.30770519684	-0.335734606196382
1729.15270519685	-0.220013338633464
1730.99879894684	-0.0141849982499593
1732.84458019684	0.0934213163751565
1734.68989269685	0.260649778285995
1736.53317394685	0.301312851577109
1738.37770519685	0.458144785881075
1740.22192394684	0.56260847571042
1742.06567394685	0.612517954008979
1743.90739269684	0.670954334028579
1745.75020519685	0.798337666745113
1747.59286144684	0.76131348621584
1749.43333019684	0.900160853625664
1751.27504894685	0.945835967773462
1753.11473644685	1.06477075265246
1754.95583019685	1.07689300593961
1756.79629894684	1.25424103237731
1758.63489269685	1.27791759445137
1760.47458019685	1.44957100344749
1762.31239269684	1.45794410397701
1764.15129894685	1.59150651683689
1765.98817394685	1.56556237929647
1767.82645519685	1.62548479191673
1769.66254894685	1.62507433223624
1771.49989269684	1.75195552895639
1773.33536144685	1.73475982450805
1775.17020519685	1.86068761424946
1777.00645519685	1.91402841117906
1778.84067394684	2.04530637779436
1780.67598644685	2.03610467630426
1782.50942394685	2.17741880821808
1784.34239269685	2.20373831044401
1786.17661144684	2.26956955588258
1788.00879894684	2.23200048966243
1789.84051769684	2.38375934634905
1791.67364269685	2.3606115659926
1793.50458019685	2.47931709053029
1795.33520519684	2.4676210321241
1797.16536144685	2.5507188238862
1798.99692394684	2.47855014158085
