# Supplementary material for: Intraoperative rapid assessment of the deep muscle surgical margin of tongue squamous cell carcinoma via Raman spectroscopy
Source: Front Bioeng Biotechnol. 2024 Oct 8;12:1480279. doi: 10.3389/fbioe.2024.1480279 (PMC11493737; doi:10.3389/fbioe.2024.1480279)
Supplement: Supplementary file 4 [file DataSheet2.ZIP › Pathological grading corresponding to Raman spectroscopic data/Results of pathological grading/PDSCC/7-2-1_Raman.txt]

process from Raman raw data on 2022/8/8 10:40:34
601.541728634347	-0.785855466179669
603.653017696848	-1.38644716756266
605.76571300935	-1.78728256290901
607.876025509344	-1.85676481749977
609.985830196845	-1.66798626909622
612.095166134346	-1.72848689689886
614.203994259347	-1.51004041914109
616.314228634346	-1.32895654164327
618.422119259347	-1.34542580894356
620.529502071848	-1.32382928536276
622.636377071845	-1.17561421793323
624.742783321846	-1.12141145737553
626.848681759348	-1.12366503411226
628.954111446845	-1.04066608471931
631.060908321848	-1.08640334136271
633.165361446845	-1.2688111225026
635.269345821845	-1.47553988231914
637.372783321851	-1.61804014999859
639.475791134348	-1.67913125777204
641.578291134349	-1.79821388559151
643.680283321846	-1.79328625932476
645.781806759347	-1.82027063644443
647.882861446848	-1.78979556014531
649.983408321845	-1.88968565301764
652.083486446845	-1.55789358303332
654.183056759346	-1.43694408327781
656.282158321847	-0.784370093011034
658.380752071844	-0.356576456624225
660.478877071844	0.167353617521485
662.576533321844	0.518170922504169
664.673642696845	1.29784473431084
666.770361446845	1.75240858070231
668.864658321847	2.28451962043187
670.960361446843	2.72664262021669
673.05559582185	2.8796355413773
675.150283321847	2.50123755963784
677.244502071844	2.2321600123272
679.338330196846	1.82185385732259
681.431611446846	1.60744714908594
683.522470821845	1.53924136804892
685.614814571843	1.56726672265188
687.706611446847	1.65243115583485
689.798017696849	1.81946559538358
691.888877071844	1.82692832338194
693.977392696845	2.02300884363274
696.067236446848	2.23897871914721
698.156689571846	2.35146586763472
700.243720821847	2.45285283009093
702.332158321846	2.59078232721595
704.420127071848	2.93346587323822
706.507627071849	3.28096232099961
708.592783321848	3.6752404817621
710.679345821845	4.01154037820379
712.765361446844	4.15212930036068
714.849033321847	4.08076007841487
716.934111446848	3.98061383129209
719.016845821847	3.91171891986619
721.100986446847	3.84114068955159
723.184658321847	4.02827301366187
725.265908321846	4.1544655814447
727.348642696845	4.37456443756957
729.428955196847	4.67422208066489
731.510673946843	5.26586950545391
733.590048946844	5.99740326730978
735.670830196843	7.03042949194571
737.749267696847	8.88180965652555
739.829033321847	10.9962255122946
741.906533321846	13.0432917128284
743.985361446848	14.5546858059846
746.061923946847	15.4192969239135
748.139814571845	15.1721078447159
750.215361446848	14.2536031494399
752.292236446843	12.7655499718601
754.366845821845	11.4800560589717
756.440986446847	10.3129131597168
758.516533321843	8.98768738268041
760.589658321845	7.78747645397891
762.664189571846	6.894923540999
764.736455196849	5.88939780363773
766.808173946843	5.0243066882955
768.881298946846	4.59906924924019
770.952080196847	4.08776206844641
773.022392696847	3.86816641418636
775.092236446842	3.64768820013217
777.163486446847	3.5785235436125
779.232314571844	3.29122835263149
781.300752071846	3.33497619426782
783.368720821843	3.25171429927332
785.438017696848	3.44409652177683
787.504970821843	3.49905253132533
789.571533321847	3.82546323110307
791.637548946848	3.61617759362684
793.704970821847	3.55698195867774
795.770048946844	3.25779448909952
797.834658321844	2.84087406594563
799.898798946848	2.34404559593543
801.962470821847	2.28791390305105
804.025673946846	1.98517372868287
806.088408321844	1.94023973179128
808.150673946846	1.97545648905736
810.214267696847	2.22944734390774
812.275595821844	2.28284829937093
814.336455196844	2.41406325904757
816.396767696846	2.46901878722576
818.456689571845	2.72937445033574
820.516142696844	2.53434661990514
822.575048946845	2.67124170272007
824.633564571846	2.74729884692215
826.691533321846	2.65911672595803
828.749033321848	2.26649669878191
830.806142696849	2.26747993553647
832.862705196847	2.02787503026184
834.918877071847	1.89527045755688
836.974502071844	1.75351475423315
839.027861446848	1.94002877874107
841.082548946848	1.92664628838691
843.136767696844	2.03491995912168
845.190517696847	2.01947291136582
847.243877071847	1.94664548367336
849.296689571845	1.95065602103944
851.349033321847	1.68375472607545
853.400908321848	1.48872440264495
855.450517696845	1.18577187915992
857.501455196845	1.08086205469795
859.551923946849	0.662511130605253
861.602002071846	0.602098751071594
863.649658321843	0.265461739906073
865.698798946843	0.0652296773315584
867.747392696845	-0.107171140077867
869.795517696846	-0.303421398379328
871.841377071847	-0.500131518802391
873.888564571844	-0.970684059957989
875.935361446845	-0.860292948793131
877.981611446849	-1.31504039997606
880.025595821848	-1.33232865618209
882.07090832185	-1.7000034996488
884.115752071848	-1.50069472047221
886.158408321844	-1.95808390800721
888.202314571849	-1.91348298344019
890.243955196845	-2.27723350359679
892.287002071847	-2.35666789856077
894.329502071847	-2.19203857781099
896.369736446846	-2.37303611499578
898.411377071847	-2.85877487889172
900.450673946845	-2.95099477197266
902.491377071845	-2.93605445624553
904.529736446846	-3.4989529586685
906.569502071849	-3.77589007744552
908.607002071847	-3.31385720325125
910.645752071847	-3.18717570893364
912.682314571848	-3.05137576484765
914.720205196849	-2.88962969690749
916.755830196846	-2.33054073452661
918.792783321849	-2.16104523495699
920.827470821849	-1.93263588963953
922.861689571848	-1.83155595346705
924.89723644685	-1.6147593509229
926.930517696845	-1.35124810005038
928.965205196844	-1.1896136466263
930.997548946845	-1.23363119285818
933.029423946846	-0.854618307369606
935.062705196844	-0.523013070905222
937.093720821846	-0.494613491655969
939.124189571845	-0.253001209624017
941.156064571845	0.280231997837404
943.185673946846	0.736338395518487
945.214814571846	1.33164262528464
947.243486446845	1.74383400008071
949.273486446844	2.01054676519482
951.301220821846	2.39704005581689
953.328564571846	2.71051474561716
955.355361446847	2.8414963860123
957.383564571843	3.31436235510751
959.409423946847	4.06290817416357
961.434892696845	4.58649108104987
963.459892696847	5.01680308253128
965.484423946844	5.69212285159176
967.508486446844	5.92485899070721
969.533877071844	6.04257512933373
971.557080196846	6.06252633186034
973.579736446845	6.01661255470663
975.602002071846	5.43094561412806
977.623720821848	5.32212026326226
979.645048946848	5.06195819046093
981.665908321847	4.94245075849631
983.686298946846	5.32055601182299
985.706220821845	6.03349192565895
987.725752071845	6.71397318111894
989.744736446846	7.65247407046149
991.763330196845	8.7459059176972
993.781377071846	9.60415285732245
995.799033321848	10.4842460976063
997.816220821845	11.1282564167676
999.833017696848	11.0019081200589
1001.84926769685	9.82173502183753
1003.86512707184	8.21040810855413
1005.88043957185	6.42294103135441
1007.89536144684	4.23427466965938
1009.90801769685	2.62092187728501
1011.92200207184	1.70994451266859
1013.93551769685	0.735572302247192
1015.94864269685	-0.261840926272612
1017.96129894685	-0.842155139087367
1019.97340832184	-1.68445040501081
1021.98333019684	-2.27442490837768
1023.99465832184	-2.61777473477957
1026.00543957185	-3.0364155635267
1028.01575207185	-3.41747393810249
1030.02387707185	-3.33544608245279
1032.03333019685	-3.54342343263556
1034.04231457185	-3.94889904051649
1036.05083019684	-4.03727661325149
1038.05715832185	-4.01148362897607
1040.06473644685	-4.50409677687549
1042.07192394685	-4.5931063991801
1044.07684582184	-4.77680497910239
1046.08309582185	-4.83536378295582
1048.08895519684	-5.11948110451942
1050.09254894685	-4.84547054313339
1052.09739269685	-5.22442887854368
1054.10004894685	-5.34441141047409
1056.10411144685	-5.29043670914643
1058.10762707185	-5.03145610457955
1060.10895519685	-4.97975385752545
1062.11161144685	-4.27682395978115
1064.11200207184	-3.78586935385408
1066.11372082185	-3.21264573150484
1068.11325207184	-2.71599031860148
1070.11403332184	-2.16757193187937
1072.11270519684	-1.94015488358605
1074.11262707185	-1.40051396280774
1076.11028332185	-1.18951943923878
1078.10934582185	-0.966875905897609
1080.10614269685	-0.691759657271405
1082.10247082185	-0.310829104346226
1084.10012707185	0.038548784543309
1086.09559582185	0.30592983904944
1088.09239269685	0.144758350030997
1090.08692394685	-0.0663988597835896
1092.08106457184	-0.151451233496346
1094.07645519685	-0.24123882227957
1096.06965832185	-0.487052588389929
1098.06239269684	-0.0784157419988105
1100.05653332185	0.316704929074035
1102.04833019685	0.823326132547663
1104.03973644684	1.10905801727029
1106.03075207185	1.95821470742612
1108.02301769685	3.11203841470831
1110.01309582184	4.26525214754054
1112.00270519685	5.53077505818965
1113.99184582185	7.2177609735794
1115.98231457185	8.75852863415184
1117.97059582184	10.7182498760212
1119.95840832185	12.8563752851707
1121.94583019684	14.8591061153536
1123.93278332184	16.1994582671208
1125.91926769685	16.7417652085362
1127.90708019684	15.988188074345
1129.89262707185	14.5691652316451
1131.87778332184	12.5897749977599
1133.86247082184	10.9622828766502
1135.84668957184	9.8882320405379
1137.83051769685	9.89136343360633
1139.81387707185	10.0968323219072
1141.79684582185	11.04634957504
1143.77926769685	12.6345024059551
1145.76129894685	14.7022194622343
1147.74286144684	16.2959656924475
1149.72403332184	18.3166318196215
1151.70473644685	19.6113826337599
1153.68497082185	19.5369407830683
1155.66473644685	18.6016988580259
1157.64411144684	17.6602374389703
1159.62301769685	16.892920998471
1161.60145519684	16.6038419549749
1163.57778332185	17.1768622630634
1165.55536144684	18.0908827028197
1167.53247082185	18.3139174954473
1169.50918957185	17.1993270143412
1171.48543957184	15.3341752566013
1173.46122082185	12.7349242999218
1175.43661144685	9.67882441717643
1177.40973644685	6.99065904859083
1179.38418957185	5.05604020737292
1181.35825207185	3.58663828099225
1183.33184582185	2.73519679194601
1185.30325207185	2.47492338130303
1187.27598644685	1.97043580880927
1189.24825207184	1.86296377652081
1191.22004894685	1.55073885935997
1193.18965832185	1.31917639374956
1195.16059582185	1.05607817246744
1197.13114269685	1.35130001662833
1199.09942394685	1.19641852232428
1201.06903332184	1.85595702816204
1203.03645519685	2.55435221514824
1205.00520519685	3.0260209893072
1206.97356457184	3.45426626982373
1208.93965832184	4.4704514829657
1210.90708019685	4.91133524378745
1212.87223644684	5.74663981852109
1214.83879894685	6.77604467937294
1216.80489269684	8.22154238083306
1218.76879894685	9.29077063253067
1220.73403332185	10.3002846610765
1222.69708019685	10.8513496719826
1224.66137707184	10.9588641427025
1226.62356457185	10.3807886381994
1228.58528332185	10.0748890592588
1230.54833019685	9.5045911755858
1232.50911144685	8.89637543683443
1234.47129894684	8.75073233135845
1236.43122082184	8.88114100232156
1238.39254894684	8.54348416139283
1240.35161144684	8.75093851666929
1242.31028332185	8.80346030665964
1244.27020519684	8.86946080602502
1246.22801769685	8.64090940992696
1248.18536144685	8.26787669282112
1250.14395519685	7.72172444130956
1252.10043957185	7.42860868526282
1254.05645519685	7.00549141205374
1256.01208019685	6.26305168518547
1257.96895519685	6.04045408017578
1259.92372082184	6.20729013671325
1261.87793957184	5.9518744073157
1263.83184582185	5.70705447236173
1265.78700207185	5.76083749874533
1267.73997082184	5.85689113937951
1269.69247082185	5.27765050842277
1271.64458019685	5.4786044626826
1273.59629894685	5.43655243583248
1275.54754894684	5.73649431418153
1277.49833019685	5.70248935668201
1279.45043957185	5.87166634972732
1281.40036144685	5.77004543973999
1283.34989269685	5.63985481753525
1285.29895519685	5.63602399636147
1287.24754894685	5.94916198693545
1289.19575207184	6.45117742120533
1291.14356457184	7.66520928539808
1293.09083019684	9.67382707705406
1295.03778332185	11.5673987695466
1296.98426769685	13.8582537378916
1298.93028332185	15.9884106986663
1300.87583019684	16.7321383198914
1302.82106457185	17.2303949054749
1304.76575207185	16.42113957322
1306.71004894685	14.9575805546249
1308.65395519685	13.0982463972609
1310.59739269684	11.7726556611037
1312.53864269685	9.70245752884193
1314.48129894685	8.74200816817756
1316.42333019685	7.61904729574599
1318.36504894685	7.1505931453014
1320.30629894685	6.61288392975621
1322.24723644684	6.72705795646448
1324.18583019685	6.94708067686543
1326.12583019684	8.02708470883522
1328.06536144685	9.14471605186395
1330.00458019684	10.9962330143474
1331.94145519685	13.2707984027559
1333.87973644684	15.7243191872935
1335.81770519685	17.2769094037692
1337.75504894684	18.3633358711409
1339.69020519685	17.634230273746
1341.62676769685	16.0832133821027
1343.56301769685	13.9598069868473
1345.49692394684	12.1195793469581
1347.43223644684	10.4994849120365
1349.36692394685	9.93358217076025
1351.29973644684	9.80279151716013
1353.23364269684	9.96006640717701
1355.16551769685	10.0840964629763
1357.09864269684	10.4483286271056
1359.02958019685	11.4220586810773
1360.96176769684	12.3597563096907
1362.89364269684	13.5405488282972
1364.82333019684	14.9689493852877
1366.75426769685	16.4171704496162
1368.68301769685	16.9853427140699
1370.61317394685	16.9398217872772
1372.54114269685	16.013165140469
1374.46864269684	13.7889335773029
1376.39754894685	10.7970511794474
1378.32426769684	7.99908232421467
1380.25223644685	5.49999581118209
1382.17801769685	3.93027541731726
1384.10348644685	3.57968568222054
1386.03020519684	4.12801981458438
1387.95473644685	5.16610870793011
1389.88051769685	6.12342553048597
1391.80426769685	7.1395610483296
1393.72754894684	7.45474858283433
1395.65036144684	7.18217456448178
1397.57458019684	6.02207801457826
1399.49661144685	4.96312240981115
1401.41817394684	3.26712436238518
1403.34098644684	1.82832217139526
1405.26176769685	0.0146404403781162
1407.18208019684	-0.894825009353781
1409.10192394684	-2.04339804624715
1411.02145519685	-2.53581042456153
1412.94223644685	-2.7970340485258
1414.86083019685	-2.38861076445278
1416.77895519685	-1.60569089083265
1418.69676769685	-0.616586202143708
1420.61411144684	-0.0115630498683004
1422.53098644684	1.18953440381574
1424.44754894685	2.29519436679607
1426.36364269685	2.74300025348498
1428.27926769685	3.14424777726163
1430.19442394684	3.56605261057302
1432.11098644685	3.31455098414835
1434.02536144685	2.80716027991184
1435.93926769685	2.21938372071941
1437.85286144685	1.80498946555235
1439.76598644685	1.48717039790154
1441.67692394684	1.21496207529572
1443.58926769684	1.18821201844071
1445.50114269685	1.04930337675614
1447.41254894685	0.71637145585396
1449.32364269685	0.551104362734122
1451.23411144685	0.581171671353331
1453.14426769685	-0.160135719661866
1455.05411144685	-0.519632574229263
1456.96333019685	-0.595209620301375
1458.87223644684	-1.06591589896448
1460.77911144685	-1.93953950285322
1462.68723644685	-2.0695723053027
1464.59473644685	-2.45628532532351
1466.50208019685	-3.24751443060018
1468.40879894685	-4.01988397602713
1470.31348644685	-4.41172761327584
1472.21958019684	-5.02013133435139
1474.12504894684	-5.38427114524552
1476.03020519685	-5.56229594348724
1477.93317394684	-6.07375007276187
1479.83754894685	-6.79349421171082
1481.74129894685	-6.77238586502767
1483.64317394684	-7.11924718423825
1485.54614269684	-7.16550056387268
1487.44879894685	-6.845151208282
1489.34926769685	-6.25507538221177
1491.25114269684	-5.99348074160548
1493.15067394685	-5.48591472363751
1495.05161144685	-4.84672065859104
1496.95223644685	-4.28486180946607
1498.85067394685	-3.16168589192944
1500.75036144684	-2.31762184555123
1502.64786144684	-1.4656127519977
1504.54676769685	-0.676603205863785
1506.44348644685	0.684499275944745
1508.34161144685	1.76153087725788
1510.23739269685	3.31897955993372
1512.13473644685	4.64099945122211
1514.02973644685	6.42379402075426
1515.92442394685	7.63928421946594
1517.82036144684	8.55132075779579
1519.71426769685	8.63859047441792
1521.60926769685	9.03772085913238
1523.50239269685	8.72276545640807
1525.39489269684	8.30956750744804
1527.28879894685	8.00996937267018
1529.18051769685	8.0273987696296
1531.07192394684	8.2903941661159
1532.96458019684	8.89867700193122
1534.85504894684	9.69924782353473
1536.74520519685	10.7652554232995
1538.63489269685	12.085879526677
1540.52583019685	13.061415605498
1542.41473644685	14.1263970105842
1544.30317394685	15.222775235015
1546.19114269684	16.3454836433234
1548.07879894684	18.2238094143183
1549.96770519685	19.4455944115343
1551.85442394685	20.4491471491567
1553.74083019684	21.6128270543288
1555.62692394685	22.3451573324414
1557.51239269684	22.2558934033084
1559.39754894685	22.6245361325189
1561.28223644684	22.4414947368775
1563.16661144685	22.1931961523469
1565.05051769685	21.8853895194977
1566.93567394685	22.2187705620925
1568.81879894685	22.9703706446919
1570.70145519685	25.1544615265054
1572.58379894684	28.3762199758512
1574.46551769684	32.6121910714419
1576.34708019685	37.532819280194
1578.22629894684	43.1276830592433
1580.10692394685	47.7804883007145
1581.98723644685	50.9283950095078
1583.86692394685	51.8205081188835
1585.74645519685	50.5060018826289
1587.62536144684	47.0099173119081
1589.50395519685	43.1669347108968
1591.38208019684	38.8617827661742
1593.25989269685	35.8143278332598
1595.13551769685	33.6097864196761
1597.01239269685	32.7741853227642
1598.88895519685	30.938398561279
1600.76504894685	29.9663646926031
1602.64067394684	28.6497860720719
1604.51442394685	27.3500410056893
1606.38926769685	25.4347936965007
1608.26364269685	25.0352984937401
1610.13770519684	24.8455913676021
1612.00973644685	24.952843462502
1613.88301769684	24.9095653668189
1615.75583019685	25.1710580482204
1617.62661144685	24.7377667798824
1619.49864269685	24.3853411171319
1621.37020519685	23.81881241266
1623.23973644685	23.7754963617513
1625.11051769685	24.2614913608936
1626.97926769685	25.7617732815447
1628.84926769685	27.7740796762905
1630.71879894684	30.6239626880927
1632.58629894684	33.2658288534374
1634.45504894685	34.7806743524236
1636.32176769685	34.2345870261283
1638.18973644685	31.7700620666869
1640.05567394685	27.3164582052391
1641.92270519685	22.3750661730007
1643.78786144685	17.9285525050141
1645.65254894684	14.3287498129516
1647.51833019684	11.9175630831608
1649.38223644685	10.2971602330997
1651.24739269685	9.30611917144711
1653.11036144684	8.27608896651395
1654.97301769684	7.76562073827245
1656.83692394685	7.01821777783562
1658.69879894684	6.92294417044627
1660.56176769685	6.35515480948357
1662.42286144684	6.16225132073646
1664.28348644685	5.78636349426142
1666.14364269684	5.71199266369285
1668.00504894685	5.47742303465384
1669.86442394684	5.40692264556697
1671.72348644684	4.66869592175112
1673.58208019684	4.66742108923268
1675.44192394684	4.25486061192964
1677.29973644685	3.98017547876361
1679.15708019684	3.39786563357666
1681.01411144685	3.80847490459587
1682.87067394685	3.32783156169808
1684.72676769685	3.3422666516924
1686.58426769685	3.21451237625797
1688.43958019685	3.31099939667388
1690.29458019685	3.059840240006
1692.14911144685	3.54709324135843
1694.00317394684	3.10817930742678
1695.85692394685	2.94297169121751
1697.71036144685	2.87695110355821
1699.56333019685	2.47608594642293
1701.41583019685	2.06761701503183
1703.26801769685	1.98654725664778
1705.11973644685	1.37440513384445
1706.97114269684	0.420583436678271
1708.82208019685	-0.848169328258791
1710.67254894684	-2.71728250194542
1712.52270519685	-4.54420353442674
1714.37239269685	-6.32057384508971
1716.22176769685	-8.0033110485283
1718.07067394685	-9.1590265111156
1719.91754894684	-9.81506663740788
1721.76583019684	-10.2110132183866
1723.61348644685	-9.77993836356723
1725.46083019685	-8.58445841772959
1727.30770519684	-6.75532459750639
1729.15270519685	-4.93117905699432
1730.99879894684	-2.55969444138532
1732.84458019684	-0.159663697511633
1734.68989269685	1.96004209336365
1736.53317394685	3.46065182131019
1738.37770519685	5.11526027698619
1740.22192394684	6.01582545245969
1742.06567394685	6.32516641675034
1743.90739269684	6.64401463734634
1745.75020519685	6.94655840002702
1747.59286144684	6.79143990498528
1749.43333019684	7.20388023873375
1751.27504894685	7.56329482597403
1753.11473644685	7.63208049824516
1754.95583019685	7.58517925147248
1756.79629894684	8.08587364530331
1758.63489269685	8.08192153900518
1760.47458019685	8.22102907900353
1762.31239269684	8.52658124962113
1764.15129894685	8.86959124669579
1765.98817394685	8.76381695144164
1767.82645519685	8.87150849028194
1769.66254894685	8.80982690469887
1771.49989269684	8.64345899449177
1773.33536144685	8.53855868750475
1775.17020519685	8.58387459770802
1777.00645519685	8.71112011511786
1778.84067394684	8.63755500545312
1780.67598644685	8.57754791603315
1782.50942394685	8.52384052941648
1784.34239269685	8.52541715689017
1786.17661144684	8.29644703963072
1788.00879894684	8.45484858487725
1789.84051769684	8.12191282269737
1791.67364269685	8.0215447048945
1793.50458019685	8.07997060957246
1795.33520519684	7.63684626542249
1797.16536144685	6.98725989579634
1798.99692394684	6.91675933533611
