# Supplementary material for: Intraoperative rapid assessment of the deep muscle surgical margin of tongue squamous cell carcinoma via Raman spectroscopy
Source: Front Bioeng Biotechnol. 2024 Oct 8;12:1480279. doi: 10.3389/fbioe.2024.1480279 (PMC11493737; doi:10.3389/fbioe.2024.1480279)
Supplement: Supplementary file 4 [file DataSheet2.ZIP › Pathological grading corresponding to Raman spectroscopic data/Results of pathological grading/PDSCC/7-2-2_Raman.txt]

process from Raman raw data on 2022/8/8 10:40:35
601.541728634347	-0.49620183068464
603.653017696848	-0.681415652254032
605.76571300935	-0.73899239888226
607.876025509344	-0.827787365598965
609.985830196845	-0.704694774850054
612.095166134346	-0.674141014661416
614.203994259347	-0.469176660766891
616.314228634346	-0.394334498734452
618.422119259347	-0.301787530777801
620.529502071848	-0.297900934089682
622.636377071845	-0.330708454537273
624.742783321846	-0.414937087984697
626.848681759348	-0.389057597804424
628.954111446845	-0.385577179237259
631.060908321848	-0.457824264481815
633.165361446845	-0.499142612795993
635.269345821845	-0.514282480302484
637.372783321851	-0.655531409787443
639.475791134348	-0.734883817917307
641.578291134349	-0.875807345276542
643.680283321846	-0.875856395828123
645.781806759347	-1.05149894661196
647.882861446848	-1.04675962535373
649.983408321845	-1.05334955442675
652.083486446845	-0.902766997178333
654.183056759346	-0.797123143397357
656.282158321847	-0.386486445649723
658.380752071844	-0.0912481617584717
660.478877071844	0.250163068019845
662.576533321844	0.625362169927371
664.673642696845	1.19285155940821
666.770361446845	1.67142098971368
668.864658321847	2.16655433429736
670.960361446843	2.54425210741363
673.05559582185	2.64478153952751
675.150283321847	2.28605501144779
677.244502071844	1.85553928654195
679.338330196846	1.28362084725546
681.431611446846	0.870179881691797
683.522470821845	0.733183968673586
685.614814571843	0.739936322169115
687.706611446847	0.63529911233752
689.798017696849	0.721270202444373
691.888877071844	0.693899996909636
693.977392696845	0.712173619291718
696.067236446848	0.713115978009512
698.156689571846	0.768912358444311
700.243720821847	0.770726162050039
702.332158321846	0.884698259790582
704.420127071848	0.939504001077125
706.507627071849	1.17071700775529
708.592783321848	1.41794825732637
710.679345821845	1.67997753301512
712.765361446844	1.70869329947112
714.849033321847	1.69547101890038
716.934111446848	1.54622363827866
719.016845821847	1.46524692460503
721.100986446847	1.36684938451344
723.184658321847	1.3954659620689
725.265908321846	1.5208347498118
727.348642696845	1.66512980577909
729.428955196847	1.9499351594734
731.510673946843	2.47775961248573
733.590048946844	3.33846308090449
735.670830196843	4.6723492436027
737.749267696847	6.79029185901021
739.829033321847	9.24255986099291
741.906533321846	11.2529022233338
743.985361446848	12.6834232616146
746.061923946847	13.2118554595704
748.139814571845	12.8979394299599
750.215361446848	11.8222005658354
752.292236446843	10.6684164526555
754.366845821845	9.59261634551677
756.440986446847	8.66891431939615
758.516533321843	7.56148140412517
760.589658321845	6.61301060421482
762.664189571846	5.81777133793247
764.736455196849	5.10724049730658
766.808173946843	4.33846746160896
768.881298946846	3.79891912643859
770.952080196847	3.24173688877829
773.022392696847	2.89045803651362
775.092236446842	2.50522421158661
777.163486446847	2.48728864781839
779.232314571844	2.36143878108686
781.300752071846	2.48168860449761
783.368720821843	2.45482946406037
785.438017696848	2.64091145138957
787.504970821843	2.60842779855875
789.571533321847	2.77257904107069
791.637548946848	2.4719865666525
793.704970821847	2.35969728850159
795.770048946844	1.98144987105985
797.834658321844	1.76028188864899
799.898798946848	1.33350430520699
801.962470821847	1.29493802895672
804.025673946846	1.11258391250504
806.088408321844	1.08400275294679
808.150673946846	0.995415291965912
810.214267696847	1.12436331017102
812.275595821844	1.16705467312505
814.336455196844	1.26441163719858
816.396767696846	1.3751851847403
818.456689571845	1.55586488313162
820.516142696844	1.40623158070014
822.575048946845	1.39926616604095
824.633564571846	1.28264789998997
826.691533321846	1.21257811606029
828.749033321848	0.871256474256882
830.806142696849	0.931092491399738
832.862705196847	0.723807471466841
834.918877071847	0.673090181571695
836.974502071844	0.500981902767251
839.027861446848	0.561168102058559
841.082548946848	0.505906727743024
843.136767696844	0.687493317352164
845.190517696847	0.582977631401548
847.243877071847	0.525388596019923
849.296689571845	0.516987408276918
851.349033321847	0.415062906354478
853.400908321848	0.197194637415976
855.450517696845	0.148871697728794
857.501455196845	0.0968547141246177
859.551923946849	-0.0943877211719268
861.602002071846	-0.160077174820913
863.649658321843	-0.291480543335865
865.698798946843	-0.502934107025908
867.747392696845	-0.554375185901165
869.795517696846	-0.722145572664772
871.841377071847	-0.798033694059598
873.888564571844	-0.88051520268732
875.935361446845	-0.781789970737293
877.981611446849	-0.958507082262315
880.025595821848	-0.880374902657877
882.07090832185	-1.07107184684185
884.115752071848	-1.0375256952878
886.158408321844	-1.15470418008812
888.202314571849	-1.10308549714438
890.243955196845	-1.20259258132398
892.287002071847	-1.15249806210591
894.329502071847	-1.20319633212699
896.369736446846	-1.31194410759747
898.411377071847	-1.48514573606241
900.450673946845	-1.46929852889156
902.491377071845	-1.61514903106217
904.529736446846	-1.68000369521604
906.569502071849	-1.61340009771976
908.607002071847	-1.32969507621226
910.645752071847	-1.1737536255265
912.682314571848	-0.837255412354125
914.720205196849	-0.69180631862065
916.755830196846	-0.345882983458864
918.792783321849	-0.222963295766476
920.827470821849	-0.0180532995984777
922.861689571848	-0.0674131938004052
924.89723644685	0.153536146652129
926.930517696845	0.175799468516459
928.965205196844	0.362315812158386
930.997548946845	0.448332890263998
933.029423946846	0.820918240696074
935.062705196844	0.998068837874825
937.093720821846	1.26024174261062
939.124189571845	1.49974649679518
941.156064571845	1.80180834249683
943.185673946846	2.11049483046844
945.214814571846	2.56527375549581
947.243486446845	2.9439723075098
949.273486446844	3.24435777797675
951.301220821846	3.51592689757251
953.328564571846	3.78448562669934
955.355361446847	3.92815356571316
957.383564571843	4.17455499292481
959.409423946847	4.52924950857397
961.434892696845	5.01938133128942
963.459892696847	5.39640857363759
965.484423946844	5.89364799339523
967.508486446844	6.11201630070713
969.533877071844	6.26400995849639
971.557080196846	6.01743466603438
973.579736446845	5.87820942582249
975.602002071846	5.37821813280323
977.623720821848	5.18835988610948
979.645048946848	5.03533848809047
981.665908321847	5.31519163136318
983.686298946846	5.7181156491053
985.706220821845	6.61073682770075
987.725752071845	7.44661010192527
989.744736446846	8.39452427679424
991.763330196845	9.36241289165332
993.781377071846	10.4784246500878
995.799033321848	11.4692330081267
997.816220821845	12.1028152744698
999.833017696848	11.9564761226064
1001.84926769685	11.1649440494017
1003.86512707184	9.56047235167432
1005.88043957185	7.70274942033797
1007.89536144684	5.72213847557293
1009.90801769685	4.20099571312568
1011.92200207184	2.93226835190882
1013.93551769685	2.03659131712777
1015.94864269685	1.21045895159972
1017.96129894685	0.58798807167625
1019.97340832184	-0.0390545723226978
1021.98333019684	-0.353767546961876
1023.99465832184	-0.707112482830269
1026.00543957185	-1.17091294281391
1028.01575207185	-1.42593483746282
1030.02387707185	-1.59101620928641
1032.03333019685	-1.91619652621597
1034.04231457185	-2.17951255564037
1036.05083019684	-2.31450914849376
1038.05715832185	-2.3248251483983
1040.06473644685	-2.47433776550707
1042.07192394685	-2.44076693819761
1044.07684582184	-2.43982981101544
1046.08309582185	-2.37460504112209
1048.08895519684	-2.50761200587704
1050.09254894685	-2.30604858199717
1052.09739269685	-2.43430128899882
1054.10004894685	-2.45517560335105
1056.10411144685	-2.45695842697978
1058.10762707185	-2.28059694607509
1060.10895519685	-2.2552236736725
1062.11161144685	-1.85136328703572
1064.11200207184	-1.47101133603792
1066.11372082185	-0.979342802947087
1068.11325207184	-0.575595280883874
1070.11403332184	-0.102840803781476
1072.11270519684	0.0962899409211673
1074.11262707185	0.451396798786391
1076.11028332185	0.588440104879112
1078.10934582185	0.841466490955327
1080.10614269685	1.08346726246737
1082.10247082185	1.36618338368874
1084.10012707185	1.41955681875248
1086.09559582185	1.41623521365227
1088.09239269685	1.09263956550342
1090.08692394685	0.616657306939601
1092.08106457184	0.109189590143274
1094.07645519685	-0.176868601729893
1096.06965832185	-0.461663453583355
1098.06239269684	-0.447451276699383
1100.05653332185	-0.147959042028447
1102.04833019685	0.382708757706894
1104.03973644684	0.741933922647092
1106.03075207185	1.66405013349652
1108.02301769685	2.73137399703853
1110.01309582184	3.95145506095361
1112.00270519685	5.27833870318045
1113.99184582185	7.09979840107565
1115.98231457185	8.93641020487979
1117.97059582184	11.3273118664433
1119.95840832185	13.8297098026093
1121.94583019684	16.2088066151042
1123.93278332184	17.6477863203471
1125.91926769685	17.8771621525479
1127.90708019684	16.7398119191795
1129.89262707185	14.5518798905381
1131.87778332184	11.9820328137189
1133.86247082184	9.96159443132939
1135.84668957184	8.76425777699609
1137.83051769685	8.54635525149371
1139.81387707185	9.11501043275871
1141.79684582185	10.4533656736164
1143.77926769685	12.188534987914
1145.76129894685	14.4767701036423
1147.74286144684	16.768324378448
1149.72403332184	19.2587500713076
1151.70473644685	20.734930429667
1153.68497082185	21.0593981318576
1155.66473644685	20.2648458170301
1157.64411144684	19.1276356534754
1159.62301769685	17.9455206674811
1161.60145519684	17.6174833815048
1163.57778332185	17.8128842854216
1165.55536144684	18.4350190892618
1167.53247082185	18.1568189599114
1169.50918957185	16.7995159355036
1171.48543957184	14.2864227099615
1173.46122082185	11.3547815745684
1175.43661144685	8.13042450483556
1177.40973644685	5.51187000352542
1179.38418957185	3.46092788870055
1181.35825207185	2.18601645606503
1183.33184582185	1.30342806640965
1185.30325207185	0.751368925481415
1187.27598644685	0.321222204649303
1189.24825207184	0.104204636952829
1191.22004894685	-0.310791827575144
1193.18965832185	-0.484662737719702
1195.16059582185	-0.735561798762888
1197.13114269685	-0.820354174995316
1199.09942394685	-0.826106573790696
1201.06903332184	-0.570940414599249
1203.03645519685	-0.167751673300131
1205.00520519685	0.365629934246442
1206.97356457184	0.867407022982093
1208.93965832184	1.38297044273759
1210.90708019685	1.91711291038092
1212.87223644684	2.68433395052074
1214.83879894685	3.68570804998097
1216.80489269684	4.94482539837611
1218.76879894685	6.04666456428373
1220.73403332185	7.16346239396341
1222.69708019685	7.53539397993347
1224.66137707184	7.41730765161532
1226.62356457185	6.82509703739544
1228.58528332185	6.23886693321606
1230.54833019685	5.38792423888572
1232.50911144685	4.84078920657856
1234.47129894684	4.48751509633098
1236.43122082184	4.38489002619951
1238.39254894684	4.25092904502316
1240.35161144684	4.39601833494777
1242.31028332185	4.38658631401904
1244.27020519684	4.48979212191097
1246.22801769685	4.28945052613676
1248.18536144685	4.0275701153459
1250.14395519685	3.51366157857899
1252.10043957185	3.11322698466125
1254.05645519685	2.55877608228627
1256.01208019685	2.02455013101672
1257.96895519685	1.59512099703028
1259.92372082184	1.44008712679243
1261.87793957184	1.16818926064371
1263.83184582185	1.0102297181262
1265.78700207185	0.920011394217113
1267.73997082184	0.870868458296798
1269.69247082185	0.6610643830453
1271.64458019685	0.634150315401371
1273.59629894685	0.573976758578169
1275.54754894684	0.59396346937416
1277.49833019685	0.674420821234492
1279.45043957185	0.657416489714763
1281.40036144685	0.655947358200308
1283.34989269685	0.787740621556338
1285.29895519685	0.953085764147431
1287.24754894685	1.4597029904233
1289.19575207184	2.39600332857412
1291.14356457184	3.92379697825032
1293.09083019684	5.94610230802112
1295.03778332185	8.46288208515091
1296.98426769685	10.8797645908714
1298.93028332185	13.0042298293872
1300.87583019684	14.1742177717771
1302.82106457185	14.5793703619278
1304.76575207185	13.8876245586222
1306.71004894685	12.5413022607472
1308.65395519685	10.7910333701996
1310.59739269684	9.12105666986093
1312.53864269685	7.3413075769032
1314.48129894685	6.11752634366439
1316.42333019685	5.07926431067131
1318.36504894685	4.43523570791581
1320.30629894685	4.00433792355238
1322.24723644684	4.14531299199797
1324.18583019685	4.50709858251361
1326.12583019684	5.39513288493504
1328.06536144685	6.8089063433905
1330.00458019684	9.10116103031788
1331.94145519685	11.4610323240855
1333.87973644684	14.1464422801701
1335.81770519685	16.3279919316027
1337.75504894684	17.4590552487601
1339.69020519685	16.9030334666641
1341.62676769685	15.4817397840636
1343.56301769685	13.2166332807909
1345.49692394684	11.0708353436074
1347.43223644684	9.33032476921125
1349.36692394685	8.58910317112895
1351.29973644684	8.31169520857719
1353.23364269684	8.78081749753233
1355.16551769685	9.17888781853048
1357.09864269684	10.2071204989913
1359.02958019685	11.3980053221017
1360.96176769684	12.9404714014809
1362.89364269684	14.3822361372925
1364.82333019684	16.0718986035651
1366.75426769685	17.295580517359
1368.68301769685	17.9102770167866
1370.61317394685	17.5385949997105
1372.54114269685	16.3882343860607
1374.46864269684	14.4280114775074
1376.39754894685	11.9944378961751
1378.32426769684	9.69528068401178
1380.25223644685	7.97851757825163
1382.17801769685	6.77616728548725
1384.10348644685	6.46675191039674
1386.03020519684	6.65284789813654
1387.95473644685	7.27808122850519
1389.88051769685	7.91721388491391
1391.80426769685	8.59890393254523
1393.72754894684	8.72193797568497
1395.65036144684	8.37839445661001
1397.57458019684	7.35900991166272
1399.49661144685	6.04627099605068
1401.41817394684	4.40615974611399
1403.34098644684	2.70747988590779
1405.26176769685	1.15462350557118
1407.18208019684	-0.00842024469255875
1409.10192394684	-0.857833126911373
1411.02145519685	-1.40843265059385
1412.94223644685	-1.60782732525041
1414.86083019685	-1.37074361040266
1416.77895519685	-0.910866288651619
1418.69676769685	-0.231752832295342
1420.61411144684	0.468230466504849
1422.53098644684	1.47989164485227
1424.44754894685	2.39924325751718
1426.36364269685	3.13224881360526
1428.27926769685	3.62814626511579
1430.19442394684	4.03098353597022
1432.11098644685	3.8110748501955
1434.02536144685	3.42676058964042
1435.93926769685	2.82444982345055
1437.85286144685	2.27445516686396
1439.76598644685	1.75618967283384
1441.67692394684	1.51475746658264
1443.58926769684	1.23655805536862
1445.50114269685	1.24795106501574
1447.41254894685	0.992904168434109
1449.32364269685	0.816250028853915
1451.23411144685	0.704466264211135
1453.14426769685	0.407970535647792
1455.05411144685	0.0304805112376698
1456.96333019685	-0.0861864832416472
1458.87223644684	-0.451912659463517
1460.77911144685	-0.827377914218857
1462.68723644685	-1.07842536120666
1464.59473644685	-1.31696997191199
1466.50208019685	-1.79368846558737
1468.40879894685	-2.0755193484099
1470.31348644685	-2.39495391534876
1472.21958019684	-2.63869645110401
1474.12504894684	-3.00413944628167
1476.03020519685	-3.08648474806046
1477.93317394684	-3.33393130985741
1479.83754894685	-3.66092518043831
1481.74129894685	-3.67814066392424
1483.64317394684	-3.6671356551546
1485.54614269684	-3.54187648850677
1487.44879894685	-3.23073625572289
1489.34926769685	-2.69804634766007
1491.25114269684	-2.18449859551095
1493.15067394685	-1.54808346774701
1495.05161144685	-0.75737571594783
1496.95223644685	0.0167285376671771
1498.85067394685	1.15879594707485
1500.75036144684	2.14298215946451
1502.64786144684	3.29932470917271
1504.54676769685	4.45400645140074
1506.44348644685	6.02964767958395
1508.34161144685	7.51677253885197
1510.23739269685	9.34781390019668
1512.13473644685	11.2036792281548
1514.02973644685	12.8467039666888
1515.92442394685	14.1111434523089
1517.82036144684	14.9862359866678
1519.71426769685	15.2113094025496
1521.60926769685	15.0128436466383
1523.50239269685	14.4532177443447
1525.39489269684	13.4776076491863
1527.28879894685	12.5272815605429
1529.18051769685	11.8881718340716
1531.07192394684	11.47950017887
1532.96458019684	11.4997767884626
1534.85504894684	11.9997984822833
1536.74520519685	12.5304878225375
1538.63489269685	13.101824883214
1540.52583019685	13.7824171251706
1542.41473644685	14.4692755804166
1544.30317394685	15.2058209607554
1546.19114269684	16.1383096044924
1548.07879894684	17.7186343788769
1549.96770519685	18.9988373965375
1551.85442394685	20.3059805115802
1553.74083019684	21.3790586664211
1555.62692394685	22.3421381456311
1557.51239269684	22.3910318824574
1559.39754894685	22.3488393524914
1561.28223644684	21.8504000615258
1563.16661144685	21.3921568592546
1565.05051769685	20.9356991615219
1566.93567394685	21.1533974678374
1568.81879894685	21.9548459876069
1570.70145519685	23.8845582086502
1572.58379894684	26.8910669614818
1574.46551769684	30.8233246019324
1576.34708019685	35.4407176167344
1578.22629894684	40.6718457555497
1580.10692394685	45.1633098011073
1581.98723644685	48.1432102336108
1583.86692394685	48.8323691124916
1585.74645519685	47.4102630739388
1587.62536144684	43.9702471504163
1589.50395519685	39.6916510520172
1591.38208019684	35.2691236094071
1593.25989269685	31.8112875878143
1595.13551769685	28.9892244672237
1597.01239269685	27.1287843437254
1598.88895519685	25.4254128498427
1600.76504894685	24.0666486258161
1602.64067394684	22.7482173148164
1604.51442394685	21.593150691805
1606.38926769685	20.2831790410273
1608.26364269685	19.6686171302239
1610.13770519684	19.4950776458776
1612.00973644685	19.679227584361
1613.88301769684	19.9680723566272
1615.75583019685	20.3026790073441
1617.62661144685	20.3277312462784
1619.49864269685	20.1706051180523
1621.37020519685	19.7432272292248
1623.23973644685	19.6978109304672
1625.11051769685	20.0782528298576
1626.97926769685	21.3365469046484
1628.84926769685	23.2732700985333
1630.71879894684	25.9345383711686
1632.58629894684	28.2305345521725
1634.45504894685	29.7168860290509
1636.32176769685	29.0338358210963
1638.18973644685	26.491351570578
1640.05567394685	22.3389059712325
1641.92270519685	17.6226896090311
1643.78786144685	13.204479436837
1645.65254894684	9.78609606723307
1647.51833019684	7.43517756165227
1649.38223644685	5.98454052881914
1651.24739269685	5.02643595357358
1653.11036144684	4.27026835473913
1654.97301769684	3.92585035245338
1656.83692394685	3.64085006680006
1658.69879894684	3.24216907541665
1660.56176769685	2.92491853550865
1662.42286144684	2.60737452643389
1664.28348644685	2.37787778720292
1666.14364269684	1.94073325202828
1668.00504894685	1.66988627025046
1669.86442394684	1.44550817094523
1671.72348644684	1.14372426413667
1673.58208019684	0.790632091043449
1675.44192394684	0.688246860024037
1677.29973644685	0.455929914461194
1679.15708019684	0.345399136310164
1681.01411144685	0.236616598561511
1682.87067394685	0.097529751422428
1684.72676769685	-0.0859366697031305
1686.58426769685	-0.0400605246256873
1688.43958019685	-0.294824744970015
1690.29458019685	-0.328507188960032
1692.14911144685	-0.399160484951267
1694.00317394684	-0.501459994765526
1695.85692394685	-0.754643843860435
1697.71036144685	-0.732137453683094
1699.56333019685	-0.865143506850472
1701.41583019685	-0.87681744247601
1703.26801769685	-0.906027495511012
1705.11973644685	-0.86929638317514
1706.97114269684	-0.933722397628799
1708.82208019685	-0.87034827703053
1710.67254894684	-1.07987955513238
1712.52270519685	-1.13245461232975
1714.37239269685	-1.19729621353031
1716.22176769685	-1.36656280051847
1718.07067394685	-1.55798715386914
1719.91754894684	-1.508366121542
1721.76583019684	-1.60352855364994
1723.61348644685	-1.50207283250478
1725.46083019685	-1.32835043799417
1727.30770519684	-1.01400417975054
1729.15270519685	-0.766173220715586
1730.99879894684	-0.358549231310974
1732.84458019684	0.0196384010371276
1734.68989269685	0.288526852625751
1736.53317394685	0.515000509022627
1738.37770519685	0.854990350918399
1740.22192394684	1.05833049839902
1742.06567394685	1.06004812248233
1743.90739269684	1.23939828786041
1745.75020519685	1.33009345685235
1747.59286144684	1.33469219756205
1749.43333019684	1.36801947749473
1751.27504894685	1.38073019905517
1753.11473644685	1.39062486066018
1754.95583019685	1.46998731328767
1756.79629894684	1.605622925624
1758.63489269685	1.75873190463722
1760.47458019685	1.92443633730716
1762.31239269684	2.0752024742664
1764.15129894685	2.19281144686391
1765.98817394685	2.12608377656773
1767.82645519685	2.12115949635688
1769.66254894685	2.17520022736903
1771.49989269684	2.26979488794666
1773.33536144685	2.1803859539167
1775.17020519685	2.37314999903765
1777.00645519685	2.27910501477754
1778.84067394684	2.31663215074673
1780.67598644685	2.31906423673047
1782.50942394685	2.58883299622471
1784.34239269685	2.5587001346546
1786.17661144684	2.81564885571441
1788.00879894684	2.76949993402104
1789.84051769684	2.7247605440399
1791.67364269685	2.50552897187481
1793.50458019685	2.65546552875662
1795.33520519684	2.528288766733
1797.16536144685	2.55793862953732
1798.99692394684	2.56483083467009
