# Supplementary material for: Intraoperative rapid assessment of the deep muscle surgical margin of tongue squamous cell carcinoma via Raman spectroscopy
Source: Front Bioeng Biotechnol. 2024 Oct 8;12:1480279. doi: 10.3389/fbioe.2024.1480279 (PMC11493737; doi:10.3389/fbioe.2024.1480279)
Supplement: Supplementary file 4 [file DataSheet2.ZIP › Pathological grading corresponding to Raman spectroscopic data/Results of pathological grading/PDSCC/7-2-3_Raman.txt]

process from Raman raw data on 2022/8/8 10:40:35
601.541728634347	0.742335513005514
603.653017696848	0.295813282727693
605.76571300935	0.0674784986942996
607.876025509344	-0.236957527741538
609.985830196845	-0.337076815517435
612.095166134346	-0.488745439729541
614.203994259347	-0.313809411128034
616.314228634346	-0.390145889964799
618.422119259347	-0.345706797283526
620.529502071848	-0.490627220380929
622.636377071845	-0.559698776517791
624.742783321846	-0.837688599981391
626.848681759348	-0.910083277499041
628.954111446845	-1.03130029032189
631.060908321848	-1.0963400406435
633.165361446845	-1.28559485648202
635.269345821845	-1.35309913008786
637.372783321851	-1.48188433470227
639.475791134348	-1.69462996995964
641.578291134349	-1.89939774099577
643.680283321846	-1.88834061641938
645.781806759347	-1.9402774357464
647.882861446848	-1.80713153516672
649.983408321845	-1.4746905800821
652.083486446845	-0.841993906497805
654.183056759346	-0.103799379172301
656.282158321847	1.08573333802752
658.380752071844	2.17594618006825
660.478877071844	3.4374091580878
662.576533321844	4.91506801899209
664.673642696845	6.74196041242124
666.770361446845	8.59466781980575
668.864658321847	10.437671228809
670.960361446843	11.4631821539547
673.05559582185	11.2843958455846
675.150283321847	9.87438958530333
677.244502071844	7.72572601179724
679.338330196846	5.26970742243674
681.431611446846	3.3862931819807
683.522470821845	2.14832830344665
685.614814571843	1.45487251511167
687.706611446847	0.991424297614628
689.798017696849	0.774702546864262
691.888877071844	0.48481648898445
693.977392696845	0.327483447210057
696.067236446848	0.212838767199401
698.156689571846	0.12063547869792
700.243720821847	0.11448196320913
702.332158321846	0.241191169343381
704.420127071848	0.473944544617893
706.507627071849	0.928405157052737
708.592783321848	1.40978919730412
710.679345821845	1.75369392850553
712.765361446844	1.79663746414121
714.849033321847	1.63203532246018
716.934111446848	1.30728882507481
719.016845821847	1.09494313517951
721.100986446847	0.90565581476892
723.184658321847	1.0417758192047
725.265908321846	1.42695864165904
727.348642696845	2.14599984801811
729.428955196847	3.30457899997634
731.510673946843	5.20939160116524
733.590048946844	8.28001330198128
735.670830196843	13.4312197323229
737.749267696847	21.3490891968329
739.829033321847	30.6401978149197
741.906533321846	38.3348293174331
743.985361446848	43.2971904892674
746.061923946847	45.2051173100059
748.139814571845	43.4164239057347
750.215361446848	38.7976020450506
752.292236446843	34.1918397025333
754.366845821845	30.1628069338407
756.440986446847	26.3495791710732
758.516533321843	22.526745922912
760.589658321845	19.1276212494371
762.664189571846	16.1096197650208
764.736455196849	13.5660096211965
766.808173946843	11.2319470021127
768.881298946846	9.37153475675848
770.952080196847	7.84551716885539
773.022392696847	6.7870910784909
775.092236446842	6.09269550638328
777.163486446847	5.8897051459877
779.232314571844	5.73688081373354
781.300752071846	6.10322945347212
783.368720821843	6.52756354602047
785.438017696848	7.15625006981418
787.504970821843	7.49954400456932
789.571533321847	7.86574440293754
791.637548946848	7.43942734274879
793.704970821847	6.87596041136356
795.770048946844	5.82405407353633
797.834658321844	4.84211989165908
799.898798946848	3.61889549897597
801.962470821847	2.9035884147371
804.025673946846	2.17449604441322
806.088408321844	1.81799567991703
808.150673946846	1.52889449981922
810.214267696847	1.680766071113
812.275595821844	1.71364427111632
814.336455196844	1.93978252796279
816.396767696846	2.06779164160378
818.456689571845	2.21222008300219
820.516142696844	1.96088842594781
822.575048946845	1.74151713614106
824.633564571846	1.28356434349666
826.691533321846	0.8268443633998
828.749033321848	0.180959176510839
830.806142696849	-0.218789341332126
832.862705196847	-0.69871721677714
834.918877071847	-1.02516685939656
836.974502071844	-1.4275445288232
839.027861446848	-1.69318557632334
841.082548946848	-2.00243115646492
843.136767696844	-2.19421266373922
845.190517696847	-2.53692492442724
847.243877071847	-2.81257690161499
849.296689571845	-3.02323557695559
851.349033321847	-3.2649501384974
853.400908321848	-3.5504458481571
855.450517696845	-3.68064622887391
857.501455196845	-3.89181068273268
859.551923946849	-4.12367273255524
861.602002071846	-4.35684203425438
863.649658321843	-4.61521164774678
865.698798946843	-4.90877529699594
867.747392696845	-4.97275602429619
869.795517696846	-5.11475390273012
871.841377071847	-5.11308549580133
873.888564571844	-5.08024679947999
875.935361446845	-4.90728814345817
877.981611446849	-4.88976832165503
880.025595821848	-4.67325958988607
882.07090832185	-4.56075564829484
884.115752071848	-4.33973471560222
886.158408321844	-4.19312042861583
888.202314571849	-3.88361692175215
890.243955196845	-3.76554137042928
892.287002071847	-3.53317780434651
894.329502071847	-3.31689941580646
896.369736446846	-3.16500249218768
898.411377071847	-3.07619868498068
900.450673946845	-2.71887890054558
902.491377071845	-2.42041678406684
904.529736446846	-1.95967544049222
906.569502071849	-1.30119668358265
908.607002071847	-0.349079471788741
910.645752071847	0.72338699855851
912.682314571848	2.02187074353634
914.720205196849	3.25112450923655
916.755830196846	4.47223104935836
918.792783321849	5.34278154870196
920.827470821849	5.82073630897764
922.861689571848	5.82204666391351
924.89723644685	5.86731619625914
926.930517696845	5.7002413792568
928.965205196844	5.62471545317322
930.997548946845	5.55735889546071
933.029423946846	5.8489621586898
935.062705196844	5.97773825363407
937.093720821846	6.31333016838136
939.124189571845	6.81887646740046
941.156064571845	7.64253873060431
943.185673946846	8.57505556958444
945.214814571846	9.73005406132359
947.243486446845	10.6925641521248
949.273486446844	11.3831362112061
951.301220821846	11.862929670072
953.328564571846	12.3590310281147
955.355361446847	12.8918357857522
957.383564571843	13.9801309913994
959.409423946847	15.6234356320395
961.434892696845	17.7680659406698
963.459892696847	19.7977939744915
965.484423946844	21.672318801396
967.508486446844	22.8676993925633
969.533877071844	23.2833527830334
971.557080196846	22.8028795867662
973.579736446845	21.931421187113
975.602002071846	20.6352508996841
977.623720821848	19.6341224152669
979.645048946848	19.2311690018595
981.665908321847	19.7581615422028
983.686298946846	21.2425882419271
985.706220821845	23.6304272117386
987.725752071845	26.0810341081472
989.744736446846	28.2804216097914
991.763330196845	29.8569828637325
993.781377071846	30.9466102072068
995.799033321848	31.338956753415
997.816220821845	30.7534723313077
999.833017696848	29.0239822682613
1001.84926769685	26.4479682144311
1003.86512707184	22.8501232260497
1005.88043957185	18.9732786067575
1007.89536144684	15.3875473886505
1009.90801769685	12.4642028093531
1011.92200207184	10.0973924015025
1013.93551769685	8.29217812269081
1015.94864269685	6.61156488885325
1017.96129894685	5.23856120174423
1019.97340832184	4.09107530249548
1021.98333019684	3.35988853788876
1023.99465832184	2.67130964214891
1026.00543957185	2.16974752700935
1028.01575207185	1.7712466894032
1030.02387707185	1.51187607476265
1032.03333019685	1.17206350319401
1034.04231457185	0.985830245807335
1036.05083019684	0.96490210744679
1038.05715832185	1.09029375020918
1040.06473644685	1.23853191078433
1042.07192394685	1.44970083617159
1044.07684582184	1.69985441836155
1046.08309582185	1.90428270222264
1048.08895519684	2.02251804883713
1050.09254894685	2.16340076658446
1052.09739269685	2.08044797695391
1054.10004894685	2.05253946352059
1056.10411144685	2.17148559875631
1058.10762707185	2.55908593780288
1060.10895519685	3.26048201319043
1062.11161144685	4.77006119251683
1064.11200207184	6.40282403115958
1066.11372082185	8.26483119914877
1068.11325207184	10.0405480671434
1070.11403332184	11.6973708236382
1072.11270519684	12.6890791504072
1074.11262707185	13.6426739342172
1076.11028332185	14.1634813511383
1078.10934582185	14.5937045282885
1080.10614269685	14.8136660067283
1082.10247082185	15.0584698979418
1084.10012707185	14.9254847666917
1086.09559582185	14.3194254473481
1088.09239269685	13.0324966322062
1090.08692394685	11.4108185817577
1092.08106457184	9.59870064408193
1094.07645519685	8.01913681526219
1096.06965832185	6.96565018726255
1098.06239269684	6.81720335688851
1100.05653332185	7.31208364774579
1102.04833019685	8.54300660637182
1104.03973644684	10.2773984517967
1106.03075207185	13.0116021057688
1108.02301769685	16.3652784707801
1110.01309582184	20.3377343880883
1112.00270519685	24.728229695802
1113.99184582185	29.8417668318634
1115.98231457185	35.6033217337692
1117.97059582184	42.9573113480138
1119.95840832185	51.1633197180921
1121.94583019684	58.488759700845
1123.93278332184	62.8429826827899
1125.91926769685	63.1883906115377
1127.90708019684	58.8780361378118
1129.89262707185	50.8590406866346
1131.87778332184	41.5795765496467
1133.86247082184	33.6241944473332
1135.84668957184	28.0436059234112
1137.83051769685	25.1649436085418
1139.81387707185	24.2395478247687
1141.79684582185	24.6342311489652
1143.77926769685	25.4818523117563
1145.76129894685	26.4339150571769
1147.74286144684	26.9014991772323
1149.72403332184	27.3152271439501
1151.70473644685	27.3603184850307
1153.68497082185	27.5510240288086
1155.66473644685	28.4882845249511
1157.64411144684	31.1251223444423
1159.62301769685	35.9509364875149
1161.60145519684	42.6964874690803
1163.57778332185	49.7130366531867
1165.55536144684	55.3631633315468
1167.53247082185	57.3532480328793
1169.50918957185	54.8155429833368
1171.48543957184	47.8724863958499
1173.46122082185	38.3803983205688
1175.43661144685	27.8601109140119
1177.40973644685	18.2230905441813
1179.38418957185	10.3490586979435
1181.35825207185	4.83679724981658
1183.33184582185	1.07501363039444
1185.30325207185	-1.36834652696831
1187.27598644685	-3.01028446961442
1189.24825207184	-3.97872592811405
1191.22004894685	-4.72502153771262
1193.18965832185	-4.88824071159161
1195.16059582185	-4.8800352940861
1197.13114269685	-4.31336350039106
1199.09942394685	-3.48456402362177
1201.06903332184	-1.99723893416791
1203.03645519685	-0.227817794963585
1205.00520519685	1.93654929980028
1206.97356457184	4.11396783514158
1208.93965832184	6.48925228799828
1210.90708019685	8.94312259875608
1212.87223644684	12.1840035221693
1214.83879894685	16.3209230556952
1216.80489269684	21.081343931869
1218.76879894685	25.3139503937096
1220.73403332185	28.455461103678
1222.69708019685	29.4786815866339
1224.66137707184	28.4556716506724
1226.62356457185	25.6861388635771
1228.58528332185	22.57564415615
1230.54833019685	19.455660244684
1232.50911144685	16.9929965344423
1234.47129894684	15.1863854353843
1236.43122082184	14.0708976260755
1238.39254894684	13.1539403695087
1240.35161144684	12.7122692118807
1242.31028332185	12.1213941158568
1244.27020519684	11.4058178736268
1246.22801769685	10.2944444909752
1248.18536144685	8.80203535260773
1250.14395519685	6.75480041214519
1252.10043957185	4.63849667236178
1254.05645519685	2.31812862756635
1256.01208019685	0.0586276278066293
1257.96895519685	-1.89962632071092
1259.92372082184	-3.38382549555865
1261.87793957184	-4.71234581039141
1263.83184582185	-5.71847697667852
1265.78700207185	-6.40752938639065
1267.73997082184	-6.81953921073875
1269.69247082185	-7.17414916037922
1271.64458019685	-7.1255080227595
1273.59629894685	-7.01094928747955
1275.54754894684	-6.6552114029015
1277.49833019685	-6.27089814869203
1279.45043957185	-5.77677855653167
1281.40036144685	-5.38425996299549
1283.34989269685	-4.75451255222328
1285.29895519685	-3.82426536602412
1287.24754894685	-1.8857025211168
1289.19575207184	1.42475704324482
1291.14356457184	7.00440922706321
1293.09083019684	14.565239174893
1295.03778332185	23.3232485353759
1296.98426769685	31.7331022699596
1298.93028332185	38.5498958625901
1300.87583019684	42.1084847314525
1302.82106457185	42.4589754112159
1304.76575207185	39.5957965626543
1306.71004894685	34.8017946378197
1308.65395519685	28.8755949387146
1310.59739269684	23.0708569157265
1312.53864269685	17.6021572501658
1314.48129894685	13.4137082984149
1316.42333019685	10.1485842417903
1318.36504894685	8.39375353487799
1320.30629894685	7.58507918100122
1322.24723644684	8.17088802744757
1324.18583019685	10.1753158968
1326.12583019684	14.1647899594574
1328.06536144685	20.0357289959175
1330.00458019684	28.019349972382
1331.94145519685	37.0937236068566
1333.87973644684	46.0286457797224
1335.81770519685	52.6879333213861
1337.75504894684	55.5306849279901
1339.69020519685	53.7336846861725
1341.62676769685	48.6561242360212
1343.56301769685	41.9906461063812
1345.49692394684	35.8758122972185
1347.43223644684	31.5805635520112
1349.36692394685	29.9909323743401
1351.29973644684	30.1469641528396
1353.23364269684	31.690598632077
1355.16551769685	33.885978318321
1357.09864269684	37.0529334530872
1359.02958019685	40.9477654684305
1360.96176769684	45.7351818144857
1362.89364269684	50.5264383917767
1364.82333019684	55.559169381423
1366.75426769685	59.9313076969784
1368.68301769685	62.6712750581845
1370.61317394685	62.6211723353956
1372.54114269685	59.5078132399297
1374.46864269684	53.4097279513331
1376.39754894685	45.6049848329716
1378.32426769684	37.6001117238069
1380.25223644685	31.1291638972372
1382.17801769685	27.2830999544112
1384.10348644685	26.1577492358012
1386.03020519684	26.8826448188752
1387.95473644685	29.0510098618719
1389.88051769685	31.5598081191206
1391.80426769685	33.555374431532
1393.72754894684	33.8978221880261
1395.65036144684	32.3584937840855
1397.57458019684	28.689827280063
1399.49661144685	23.6212099619281
1401.41817394684	17.6677734662722
1403.34098644684	11.9960126553231
1405.26176769685	6.95110081705093
1407.18208019684	3.223416261225
1409.10192394684	0.555440979651507
1411.02145519685	-0.88496710387534
1412.94223644685	-1.17881530705392
1414.86083019685	-0.143224340715619
1416.77895519685	1.78152343380322
1418.69676769685	4.36528599245918
1420.61411144684	7.14305885716539
1422.53098644684	10.0332936233737
1424.44754894685	12.559728300444
1426.36364269685	14.4722280358351
1428.27926769685	15.425724257079
1430.19442394684	15.2848683366929
1432.11098644685	13.8133923484166
1434.02536144685	11.491713596565
1435.93926769685	8.71780660923116
1437.85286144685	6.13396945606513
1439.76598644685	4.28047643954324
1441.67692394684	3.13912116529337
1443.58926769684	2.50509593317452
1445.50114269685	2.21691792649017
1447.41254894685	1.90538802316149
1449.32364269685	1.67334432244593
1451.23411144685	1.54111310270548
1453.14426769685	1.24092968701757
1455.05411144685	0.85082490678235
1456.96333019685	0.717044539132019
1458.87223644684	0.291004081598032
1460.77911144685	-0.0995894652144216
1462.68723644685	-0.412126403269383
1464.59473644685	-0.799827124907495
1466.50208019685	-1.48011815708651
1468.40879894685	-2.1469723392284
1470.31348644685	-3.03593032996071
1472.21958019684	-3.93706939478682
1474.12504894684	-4.83854109565129
1476.03020519685	-5.59121948551808
1477.93317394684	-6.3494610035101
1479.83754894685	-6.84841096119254
1481.74129894685	-7.10833362866902
1483.64317394684	-7.07534474306419
1485.54614269684	-6.71961931355804
1487.44879894685	-5.92908070738531
1489.34926769685	-4.9924688173752
1491.25114269684	-3.86118321616357
1493.15067394685	-2.64209423133843
1495.05161144685	-1.32146135950074
1496.95223644685	-0.12044684085015
1498.85067394685	1.18943682950805
1500.75036144684	2.12037579964675
1502.64786144684	2.78351191925833
1504.54676769685	3.15287145081709
1506.44348644685	3.65218603827168
1508.34161144685	4.07796343489935
1510.23739269685	5.00853491641635
1512.13473644685	6.20807703901068
1514.02973644685	7.81477076169654
1515.92442394685	9.39411847034773
1517.82036144684	11.1088275559778
1519.71426769685	12.7600918547646
1521.60926769685	14.7849971354484
1523.50239269685	16.9471037187156
1525.39489269684	19.7279811933096
1527.28879894685	23.1644447132155
1529.18051769685	27.412577218297
1531.07192394684	32.1918146624285
1532.96458019684	37.5225159777335
1534.85504894684	42.808241382812
1536.74520519685	47.7892575083551
1538.63489269685	52.0314737945704
1540.52583019685	55.5346287709604
1542.41473644685	58.4078798888881
1544.30317394685	61.0377563079911
1546.19114269684	63.8970563066501
1548.07879894684	67.4127672782419
1549.96770519685	70.8784691809764
1551.85442394685	74.341918466631
1553.74083019684	77.4754531927022
1555.62692394685	79.6812014357917
1557.51239269684	80.108822793959
1559.39754894685	79.2592836388513
1561.28223644684	76.9731126722621
1563.16661144685	74.060676990017
1565.05051769685	71.4967451854035
1566.93567394685	71.0378866882764
1568.81879894685	73.3365351779452
1570.70145519685	79.381040715082
1572.58379894684	89.2436201807938
1574.46551769684	102.624332672563
1576.34708019685	118.497643472079
1578.22629894684	135.279920682757
1580.10692394685	149.755373604161
1581.98723644685	158.6558379481
1583.86692394685	159.833102609328
1585.74645519685	153.111852592043
1587.62536144684	140.266317491408
1589.50395519685	124.671802974644
1591.38208019684	109.436897010475
1593.25989269685	97.1246359289986
1595.13551769685	88.0998867484221
1597.01239269685	81.6797184321561
1598.88895519685	76.1610261276617
1600.76504894685	71.332297636072
1602.64067394684	66.2491298875348
1604.51442394685	61.1229879275444
1606.38926769685	56.3877915325271
1608.26364269685	53.3118063917198
1610.13770519684	51.8838583001533
1612.00973644685	52.2807747791182
1613.88301769684	53.3711919653971
1615.75583019685	54.4031871149427
1617.62661144685	54.5954074281853
1619.49864269685	54.5365274134913
1621.37020519685	54.2975249675484
1623.23973644685	55.2969379985421
1625.11051769685	58.3746191729563
1626.97926769685	64.2564091965667
1628.84926769685	72.819489387161
1630.71879894684	83.3548989606036
1632.58629894684	92.7826072367055
1634.45504894685	97.9759433300976
1636.32176769685	96.2123311922707
1638.18973644685	87.1266883460543
1640.05567394685	72.2823902132093
1641.92270519685	55.4573241234253
1643.78786144685	40.0301741159497
1645.65254894684	28.463833091645
1647.51833019684	20.7476507613144
1649.38223644685	16.0369134551535
1651.24739269685	12.9261139284551
1653.11036144684	10.8049853068261
1654.97301769684	9.3040732043342
1656.83692394685	8.17417459643968
1658.69879894684	7.15045377029207
1660.56176769685	6.43070857830423
1662.42286144684	5.73398150260761
1664.28348644685	5.34115090994089
1666.14364269684	4.84899237978851
1668.00504894685	4.46200733670844
1669.86442394684	4.09489662270886
1671.72348644684	3.7396620423101
1673.58208019684	3.31358121265936
1675.44192394684	2.92606272851162
1677.29973644685	2.57197232501403
1679.15708019684	2.22404158302464
1681.01411144685	1.9239531465231
1682.87067394685	1.57335475085551
1684.72676769685	1.28676159574985
1686.58426769685	1.08783478100656
1688.43958019685	0.647043793357341
1690.29458019685	0.32130028681928
1692.14911144685	0.0539421498182264
1694.00317394684	-0.175575603173968
1695.85692394685	-0.554381202740728
1697.71036144685	-0.649379938996731
1699.56333019685	-0.821393777192156
1701.41583019685	-0.867717850407246
1703.26801769685	-0.980980856879228
1705.11973644685	-0.927304635140786
1706.97114269684	-0.918838124496801
1708.82208019685	-0.837323073127209
1710.67254894684	-0.986414793863503
1712.52270519685	-1.00855259475173
1714.37239269685	-1.0927480755409
1716.22176769685	-1.16692079757865
1718.07067394685	-1.20786225570862
1719.91754894684	-1.14138463941373
1721.76583019684	-1.11147796690966
1723.61348644685	-0.976412450766873
1725.46083019685	-0.838272635144392
1727.30770519684	-0.597349724843866
1729.15270519685	-0.539575987864396
1730.99879894684	-0.263217912436062
1732.84458019684	-0.0473590533915171
1734.68989269685	0.118329641598962
1736.53317394685	0.161454770148225
1738.37770519685	0.445151432435182
1740.22192394684	0.509314766661248
1742.06567394685	0.400474106314903
1743.90739269684	0.470510318958645
1745.75020519685	0.528574960021786
1747.59286144684	0.318815891999463
1749.43333019684	0.277304719279414
1751.27504894685	0.251704096893832
1753.11473644685	0.0594855554055016
1754.95583019685	-0.127253864181057
1756.79629894684	-0.0780201051130689
1758.63489269685	-0.170295961994668
1760.47458019685	-0.0878626357567782
1762.31239269684	-0.120399395327524
1764.15129894685	-0.0464322666403518
1765.98817394685	-0.0804786384414911
1767.82645519685	-0.15020088936302
1769.66254894685	-0.258839874934665
1771.49989269684	-0.175583412265098
1773.33536144685	-0.293048943233885
1775.17020519685	-0.249021734801659
1777.00645519685	-0.325991164471191
1778.84067394684	-0.331980860546651
1780.67598644685	-0.387647736353642
1782.50942394685	-0.358443600601049
1784.34239269685	-0.393997842481667
1786.17661144684	-0.217512368920325
1788.00879894684	-0.23911373070689
1789.84051769684	-0.257773778458272
1791.67364269685	-0.147248527180523
1793.50458019685	0.013652764540609
1795.33520519684	-0.0563546320061619
1797.16536144685	-0.0147259301265876
1798.99692394684	0.0701645032970077
