# Supplementary material for: Intraoperative rapid assessment of the deep muscle surgical margin of tongue squamous cell carcinoma via Raman spectroscopy
Source: Front Bioeng Biotechnol. 2024 Oct 8;12:1480279. doi: 10.3389/fbioe.2024.1480279 (PMC11493737; doi:10.3389/fbioe.2024.1480279)
Supplement: Supplementary file 4 [file DataSheet2.ZIP › Pathological grading corresponding to Raman spectroscopic data/Results of pathological grading/PDSCC/7-2-4_Raman.txt]

process from Raman raw data on 2022/8/8 10:40:35
601.541728634347	-0.255869829991724
603.653017696848	-0.422882267102807
605.76571300935	-0.496396382334069
607.876025509344	-0.613800053021748
609.985830196845	-0.560723027840567
612.095166134346	-0.613542841368371
614.203994259347	-0.393464459790835
616.314228634346	-0.338232741209765
618.422119259347	-0.273581198034549
620.529502071848	-0.31002063050758
622.636377071845	-0.289037501381188
624.742783321846	-0.445489840369703
626.848681759348	-0.414602760688496
628.954111446845	-0.455154454434108
631.060908321848	-0.443766694887273
633.165361446845	-0.492485920687216
635.269345821845	-0.476724289625338
637.372783321851	-0.577475364089878
639.475791134348	-0.626491063522536
641.578291134349	-0.736325028600788
643.680283321846	-0.784904253475418
645.781806759347	-0.97132756683348
647.882861446848	-0.961982145426731
649.983408321845	-0.969353384899222
652.083486446845	-0.854070346997446
654.183056759346	-0.758638480556215
656.282158321847	-0.37863700133687
658.380752071844	-0.155521411897325
660.478877071844	0.126238919246759
662.576533321844	0.371336455275838
664.673642696845	0.766787616207182
666.770361446845	1.03988679562232
668.864658321847	1.371712802628
670.960361446843	1.54157812702411
673.05559582185	1.61789229246079
675.150283321847	1.37997169649074
677.244502071844	1.13260429820221
679.338330196846	0.711867825632481
681.431611446846	0.49573289861118
683.522470821845	0.376387602743051
685.614814571843	0.32979410097127
687.706611446847	0.198998072946864
689.798017696849	0.287632362941963
691.888877071844	0.345497775424235
693.977392696845	0.320152604519791
696.067236446848	0.406171985891547
698.156689571846	0.488088319661045
700.243720821847	0.483876569854857
702.332158321846	0.572846482277498
704.420127071848	0.672992572703635
706.507627071849	0.820746251068897
708.592783321848	1.0187166802973
710.679345821845	1.20450048846615
712.765361446844	1.22955079591662
714.849033321847	1.24581443935992
716.934111446848	1.1130924111591
719.016845821847	1.00569776190994
721.100986446847	0.92433782507689
723.184658321847	0.855805041996149
725.265908321846	0.915180476885297
727.348642696845	1.1429857455181
729.428955196847	1.50277276690881
731.510673946843	1.96076485617675
733.590048946844	2.75299672813645
735.670830196843	4.04358350886298
737.749267696847	5.90622307758807
739.829033321847	8.20089268374082
741.906533321846	10.1994524468107
743.985361446848	11.464631845361
746.061923946847	11.7937238867518
748.139814571845	11.3962350072623
750.215361446848	10.2172366323567
752.292236446843	9.03288668727745
754.366845821845	8.12637374601042
756.440986446847	7.41675924312295
758.516533321843	6.51838608969689
760.589658321845	5.74616401403401
762.664189571846	4.96377219196822
764.736455196849	4.23807149203151
766.808173946843	3.54906552375471
768.881298946846	3.06891778892722
770.952080196847	2.56254887378248
773.022392696847	2.21215862691813
775.092236446842	1.91970685777238
777.163486446847	1.85214009867099
779.232314571844	1.64947990398423
781.300752071846	1.69984137967475
783.368720821843	1.76319011953174
785.438017696848	1.91867611556091
787.504970821843	1.87448361095568
789.571533321847	2.09371091271285
791.637548946848	1.92150967459432
793.704970821847	1.79248525087635
795.770048946844	1.57106233988222
797.834658321844	1.35841285933753
799.898798946848	0.977496070738482
801.962470821847	0.864061190551439
804.025673946846	0.731297390292724
806.088408321844	0.654703796611244
808.150673946846	0.630839491369613
810.214267696847	0.7506977099153
812.275595821844	0.731788580913673
814.336455196844	0.778135725605949
816.396767696846	0.831734446696743
818.456689571845	0.97152082422798
820.516142696844	0.8381500525565
822.575048946845	0.898077358542594
824.633564571846	0.768508574495087
826.691533321846	0.654415313071979
828.749033321848	0.362779755479664
830.806142696849	0.310833967463452
832.862705196847	0.133499537359029
834.918877071847	0.134771899067175
836.974502071844	0.0171426219382056
839.027861446848	0.0586752496920155
841.082548946848	0.0628451825121203
843.136767696844	0.191472050518342
845.190517696847	0.136494142330434
847.243877071847	0.11106304743663
849.296689571845	0.0703902651833914
851.349033321847	-0.0346226862766912
853.400908321848	-0.245367690844091
855.450517696845	-0.276412286579017
857.501455196845	-0.333116912076605
859.551923946849	-0.479869506491667
861.602002071846	-0.580168876853406
863.649658321843	-0.59607128301684
865.698798946843	-0.807926780450686
867.747392696845	-0.851481964608524
869.795517696846	-0.889815824988318
871.841377071847	-0.791783961290946
873.888564571844	-0.979341763582624
875.935361446845	-0.84488201083866
877.981611446849	-0.972783440302578
880.025595821848	-0.905777662985884
882.07090832185	-1.09213222267482
884.115752071848	-0.95771222655668
886.158408321844	-1.05067880497353
888.202314571849	-0.941077222080423
890.243955196845	-1.07904017146598
892.287002071847	-0.987664504839017
894.329502071847	-1.04522061506214
896.369736446846	-1.06623887414753
898.411377071847	-1.17840744337008
900.450673946845	-1.05552655279632
902.491377071845	-1.13757209839292
904.529736446846	-1.12023367531577
906.569502071849	-1.07214795267697
908.607002071847	-0.83115091007744
910.645752071847	-0.669949033264515
912.682314571848	-0.272348685536883
914.720205196849	0.0450429947298971
916.755830196846	0.468884047543156
918.792783321849	0.685189767802797
920.827470821849	0.8741586083176
922.861689571848	0.834096450694233
924.89723644685	0.938448701652248
926.930517696845	0.852924345541453
928.965205196844	0.845760370727021
930.997548946845	0.826760091240658
933.029423946846	0.957201645257101
935.062705196844	0.930322797764916
937.093720821846	1.04068021232604
939.124189571845	1.22822570876417
941.156064571845	1.51202971648365
943.185673946846	1.79681916745352
945.214814571846	2.17611853197207
947.243486446845	2.43980401800764
949.273486446844	2.73646979921483
951.301220821846	2.91885596801654
953.328564571846	3.07504960706245
955.355361446847	3.25677085786674
957.383564571843	3.57244956972988
959.409423946847	3.84193994750524
961.434892696845	4.2753417721097
963.459892696847	4.73015798693353
965.484423946844	5.13045445011261
967.508486446844	5.35916698121491
969.533877071844	5.53945933136913
971.557080196846	5.38380428447613
973.579736446845	5.19795958362727
975.602002071846	4.7983168092079
977.623720821848	4.58195567250368
979.645048946848	4.40397768369519
981.665908321847	4.50897543595295
983.686298946846	4.81961444362054
985.706220821845	5.45360018314278
987.725752071845	6.03562106597309
989.744736446846	6.73115655034303
991.763330196845	7.34831794855279
993.781377071846	8.03415463146644
995.799033321848	8.63289784917203
997.816220821845	8.91796987381576
999.833017696848	8.527958913308
1001.84926769685	7.77417416031216
1003.86512707184	6.42525674691291
1005.88043957185	4.9165857743597
1007.89536144684	3.4142723182955
1009.90801769685	2.33473900628479
1011.92200207184	1.43940950602411
1013.93551769685	0.800409490135166
1015.94864269685	0.0938769102824608
1017.96129894685	-0.317946374201142
1019.97340832184	-0.842368563533114
1021.98333019684	-1.02948895227729
1023.99465832184	-1.22962252076553
1026.00543957185	-1.40413068809301
1028.01575207185	-1.5924757032455
1030.02387707185	-1.61301062580526
1032.03333019685	-1.88937245491257
1034.04231457185	-2.07619724058043
1036.05083019684	-2.15403042760397
1038.05715832185	-2.16981587004898
1040.06473644685	-2.21416251063209
1042.07192394685	-2.12310098284365
1044.07684582184	-2.11189201654588
1046.08309582185	-1.95592735938612
1048.08895519684	-1.98905136744384
1050.09254894685	-1.85640548998271
1052.09739269685	-1.98389358113985
1054.10004894685	-1.98508054034704
1056.10411144685	-2.03148628243497
1058.10762707185	-1.86201583025792
1060.10895519685	-1.84072235811851
1062.11161144685	-1.34885781498758
1064.11200207184	-0.973675736843006
1066.11372082185	-0.469744065160455
1068.11325207184	-0.0414240701218205
1070.11403332184	0.471000683264606
1072.11270519684	0.649754436267642
1074.11262707185	1.01504122201254
1076.11028332185	1.13605773877646
1078.10934582185	1.36012198899181
1080.10614269685	1.46743307893644
1082.10247082185	1.6817603168891
1084.10012707185	1.55814400659273
1086.09559582185	1.54453822358971
1088.09239269685	1.13183675837712
1090.08692394685	0.829089212242081
1092.08106457184	0.396489396796824
1094.07645519685	0.233102066815491
1096.06965832185	-0.0533181574381842
1098.06239269684	0.0144464976840482
1100.05653332185	0.153101714078105
1102.04833019685	0.539396696025278
1104.03973644684	0.852060209138244
1106.03075207185	1.60644562386057
1108.02301769685	2.46478933149444
1110.01309582184	3.5372518246798
1112.00270519685	4.67634257920508
1113.99184582185	6.14254479402575
1115.98231457185	7.74244288348973
1117.97059582184	9.87194134633285
1119.95840832185	12.088320698387
1121.94583019684	14.1544275809973
1123.93278332184	15.3596514824056
1125.91926769685	15.4846354043618
1127.90708019684	14.1738255092613
1129.89262707185	11.9442686806765
1131.87778332184	9.34461433070226
1133.86247082184	7.31758171371132
1135.84668957184	5.87046366870868
1137.83051769685	5.35171669321323
1139.81387707185	5.42968990078037
1141.79684582185	6.01610975500233
1143.77926769685	6.72705153878252
1145.76129894685	7.75482538820665
1147.74286144684	8.72021022822838
1149.72403332184	9.708722456386
1151.70473644685	10.3465309032098
1153.68497082185	10.6419881194294
1155.66473644685	10.4647266239642
1157.64411144684	10.5753427511054
1159.62301769685	10.9529951416688
1161.60145519684	11.8409162198706
1163.57778332185	12.8567565614884
1165.55536144684	13.8205857272384
1167.53247082185	13.7652206954378
1169.50918957185	12.6801277107478
1171.48543957184	10.6114151284145
1173.46122082185	8.10815518502278
1175.43661144685	5.48088408262026
1177.40973644685	3.2699277183242
1179.38418957185	1.56293247013463
1181.35825207185	0.419132577278617
1183.33184582185	-0.357203891808524
1185.30325207185	-0.845854711152981
1187.27598644685	-1.21260449505718
1189.24825207184	-1.4044847601001
1191.22004894685	-1.60491354674093
1193.18965832185	-1.67512030643604
1195.16059582185	-1.74705660173817
1197.13114269685	-1.66307149940207
1199.09942394685	-1.5333440884317
1201.06903332184	-1.25453943063854
1203.03645519685	-0.914555471873882
1205.00520519685	-0.452759874345077
1206.97356457184	-0.0424838299953763
1208.93965832184	0.453061229546336
1210.90708019685	0.950864287935929
1212.87223644684	1.69530879304773
1214.83879894685	2.61816972595364
1216.80489269684	3.87140503683924
1218.76879894685	5.0256596364311
1220.73403332185	6.1412622867627
1222.69708019685	6.78710642013806
1224.66137707184	7.00180798831309
1226.62356457185	6.65377754066077
1228.58528332185	6.2709894945055
1230.54833019685	5.60741885379304
1232.50911144685	5.12687009937611
1234.47129894684	4.89076681298224
1236.43122082184	4.84270714039474
1238.39254894684	4.70943642051884
1240.35161144684	4.88754092099276
1242.31028332185	4.93317142718661
1244.27020519684	4.93793664187393
1246.22801769685	4.74473852595759
1248.18536144685	4.49673525505204
1250.14395519685	4.03833132996601
1252.10043957185	3.6572360883286
1254.05645519685	3.10077885804202
1256.01208019685	2.52037538514105
1257.96895519685	2.0892770847866
1259.92372082184	1.73937976738461
1261.87793957184	1.31749949231124
1263.83184582185	1.07700159471455
1265.78700207185	0.9005342620693
1267.73997082184	0.755824864836313
1269.69247082185	0.525610693552323
1271.64458019685	0.555897430516609
1273.59629894685	0.462345869299384
1275.54754894684	0.618741813575923
1277.49833019685	0.673005940813141
1279.45043957185	0.913763972541801
1281.40036144685	1.00593188098264
1283.34989269685	1.25451492487042
1285.29895519685	1.42614866851403
1287.24754894685	1.93172365194886
1289.19575207184	2.68430549346976
1291.14356457184	3.99366474025823
1293.09083019684	5.74518161886812
1295.03778332185	8.00801200091371
1296.98426769685	10.1213660382567
1298.93028332185	12.0843841080857
1300.87583019684	13.2063765606228
1302.82106457185	13.7466242196749
1304.76575207185	13.2982216932566
1306.71004894685	12.4026997724186
1308.65395519685	11.0087287625966
1310.59739269684	9.7040536092739
1312.53864269685	8.17533670918135
1314.48129894685	7.03249410338157
1316.42333019685	6.12372713543152
1318.36504894685	5.57594745791585
1320.30629894685	5.17851440488283
1322.24723644684	5.24786895150828
1324.18583019685	5.49356878679657
1326.12583019684	6.16452643213808
1328.06536144685	7.28902086000744
1330.00458019684	9.11120310851788
1331.94145519685	11.12643858507
1333.87973644684	13.5210237263811
1335.81770519685	15.4343166023328
1337.75504894684	16.6351446838592
1339.69020519685	16.3965247263509
1341.62676769685	15.360735877417
1343.56301769685	13.4621142598733
1345.49692394684	11.6455712853942
1347.43223644684	9.96733025483667
1349.36692394685	9.14437282263475
1351.29973644684	8.84049616671507
1353.23364269684	9.15407896919822
1355.16551769685	9.57770951371936
1357.09864269684	10.3949512419881
1359.02958019685	11.436627410104
1360.96176769684	12.6886347984726
1362.89364269684	13.8227963366995
1364.82333019684	15.1124095771339
1366.75426769685	16.0294239874762
1368.68301769685	16.3027280958574
1370.61317394685	15.7593251235372
1372.54114269685	14.6849298305618
1374.46864269684	12.8650527366829
1376.39754894685	10.8887482606725
1378.32426769684	9.07264821193115
1380.25223644685	7.75242831044415
1382.17801769685	6.79757049166744
1384.10348644685	6.56290970085513
1386.03020519684	6.74370825724344
1387.95473644685	7.21883528350912
1389.88051769685	7.72782094447939
1391.80426769685	8.28111491358067
1393.72754894684	8.34507970325137
1395.65036144684	8.02672441793902
1397.57458019684	7.22249867413115
1399.49661144685	6.04857353536681
1401.41817394684	4.61767557312282
1403.34098644684	3.26555314183742
1405.26176769685	1.85450969450358
1407.18208019684	0.76568046066501
1409.10192394684	-0.0408056217436297
1411.02145519685	-0.52194680729275
1412.94223644685	-0.808345366638093
1414.86083019685	-0.63471516240952
1416.77895519685	-0.334386209421325
1418.69676769685	0.19983330621119
1420.61411144684	0.784309269600328
1422.53098644684	1.56042045491768
1424.44754894685	2.19807872708668
1426.36364269685	2.93199978044805
1428.27926769685	3.45823231978852
1430.19442394684	3.81085502696391
1432.11098644685	3.77977584508739
1434.02536144685	3.58541863217567
1435.93926769685	3.13492757379356
1437.85286144685	2.70787465294148
1439.76598644685	2.3435151236651
1441.67692394684	2.12665934591723
1443.58926769684	1.93488529084618
1445.50114269685	1.86486027384103
1447.41254894685	1.64105277204641
1449.32364269685	1.44937486790673
1451.23411144685	1.30660777736199
1453.14426769685	1.01202720455495
1455.05411144685	0.676551653271417
1456.96333019685	0.52166203996785
1458.87223644684	0.10673423388829
1460.77911144685	-0.284965776025274
1462.68723644685	-0.546778998239688
1464.59473644685	-0.919513117400413
1466.50208019685	-1.38412807374988
1468.40879894685	-1.70140743896047
1470.31348644685	-2.0692695482881
1472.21958019684	-2.36871745248988
1474.12504894684	-2.61174523373876
1476.03020519685	-2.81804653759627
1477.93317394684	-3.10425349571432
1479.83754894685	-3.3044018373447
1481.74129894685	-3.501817675052
1483.64317394684	-3.60863752087261
1485.54614269684	-3.61021178236246
1487.44879894685	-3.35628077221821
1489.34926769685	-3.16205938772515
1491.25114269684	-2.85835842911689
1493.15067394685	-2.58373637625715
1495.05161144685	-2.07488799580472
1496.95223644685	-1.80527425134937
1498.85067394685	-1.21797229483076
1500.75036144684	-0.740613541849257
1502.64786144684	-0.27638163421102
1504.54676769685	0.115728225321504
1506.44348644685	0.821246175839804
1508.34161144685	1.30343858143186
1510.23739269685	2.08716913231717
1512.13473644685	2.97155532031314
1514.02973644685	3.82201436824317
1515.92442394685	4.4698165521545
1517.82036144684	5.1305390737279
1519.71426769685	5.54393623653937
1521.60926769685	5.89115484489781
1523.50239269685	6.05103773202825
1525.39489269684	6.28493220267575
1527.28879894685	6.42838214201271
1529.18051769685	6.78174806642164
1531.07192394684	7.18917851566806
1532.96458019684	7.74195316385601
1534.85504894684	8.35119535564144
1536.74520519685	9.05799474672875
1538.63489269685	9.57541359676702
1540.52583019685	10.1706480095615
1542.41473644685	10.8206538022819
1544.30317394685	11.5188013907186
1546.19114269684	12.646738160691
1548.07879894684	14.2146369354118
1549.96770519685	15.5941000278265
1551.85442394685	16.935894375188
1553.74083019684	18.1772128587233
1555.62692394685	19.045262856598
1557.51239269684	19.2080605113326
1559.39754894685	19.3262042573368
1561.28223644684	19.0291157463828
1563.16661144685	18.7212478845158
1565.05051769685	18.4156322255784
1566.93567394685	18.6844992241751
1568.81879894685	19.4901855620911
1570.70145519685	21.2288156161758
1572.58379894684	23.6601823387465
1574.46551769684	26.9738211784729
1576.34708019685	30.8094668078709
1578.22629894684	34.9885235684399
1580.10692394685	38.7079602558396
1581.98723644685	41.3847091508165
1583.86692394685	42.1954553338737
1585.74645519685	41.3153437890609
1587.62536144684	38.7791134791474
1589.50395519685	35.4668134292849
1591.38208019684	31.9364045395424
1593.25989269685	28.9363998483466
1595.13551769685	26.4599124629958
1597.01239269685	24.886004388822
1598.88895519685	23.500451256468
1600.76504894685	22.4699537458616
1602.64067394684	21.498498673827
1604.51442394685	20.7208663487076
1606.38926769685	19.7764726205011
1608.26364269685	19.4379717230628
1610.13770519684	19.336506747869
1612.00973644685	19.6423044247715
1613.88301769684	19.993095020812
1615.75583019685	20.2937754116767
1617.62661144685	20.1195379049832
1619.49864269685	19.8234141262632
1621.37020519685	19.3057101532901
1623.23973644685	18.9735775956931
1625.11051769685	18.912529387383
1626.97926769685	19.4998354091081
1628.84926769685	20.6420494383328
1630.71879894684	22.2625762826229
1632.58629894684	23.8178264438947
1634.45504894685	24.8618349223834
1636.32176769685	24.5133693825438
1638.18973644685	22.6690856102152
1640.05567394685	19.5840004247929
1641.92270519685	15.9591636761792
1643.78786144685	12.4181747405141
1645.65254894684	9.66345015191769
1647.51833019684	7.79765382622901
1649.38223644685	6.60329406263565
1651.24739269685	5.78015247482818
1653.11036144684	5.29356631501844
1654.97301769684	4.83363319151562
1656.83692394685	4.45676781701326
1658.69879894684	4.11118315485066
1660.56176769685	3.81540233252491
1662.42286144684	3.37581133391097
1664.28348644685	3.19196806264307
1666.14364269684	2.91106875289768
1668.00504894685	2.56896579196496
1669.86442394684	2.2596601343505
1671.72348644684	2.06340401965974
1673.58208019684	1.65872669132546
1675.44192394684	1.38149106110444
1677.29973644685	1.22565687506807
1679.15708019684	1.14137990460341
1681.01411144685	0.986823268145372
1682.87067394685	0.944146061512129
1684.72676769685	0.83320435558403
1686.58426769685	0.78721879459772
1688.43958019685	0.648843427956251
1690.29458019685	0.552278767642804
1692.14911144685	0.489763771027469
1694.00317394684	0.363744429081748
1695.85692394685	0.16069381650567
1697.71036144685	0.0852779204802232
1699.56333019685	-0.115794406032023
1701.41583019685	-0.256617235552199
1703.26801769685	-0.30863752266896
1705.11973644685	-0.414826488234439
1706.97114269684	-0.715811103259625
1708.82208019685	-0.958342636226462
1710.67254894684	-1.41378523749108
1712.52270519685	-1.99135590444439
1714.37239269685	-2.50098597357237
1716.22176769685	-2.92576246171848
1718.07067394685	-3.29900674909641
1719.91754894684	-3.39148495796121
1721.76583019684	-3.35570319668363
1723.61348644685	-3.07682913810015
1725.46083019685	-2.63740266305928
1727.30770519684	-1.87836525359353
1729.15270519685	-1.21165608795229
1730.99879894684	-0.401152545114542
1732.84458019684	0.285266202117327
1734.68989269685	0.867968597069307
1736.53317394685	1.19704810743747
1738.37770519685	1.61271190145885
1740.22192394684	1.85945343659529
1742.06567394685	1.96542108806545
1743.90739269684	2.06897823789376
1745.75020519685	2.33049484453886
1747.59286144684	2.23897870002475
1749.43333019684	2.30873150470194
1751.27504894685	2.36079758106268
1753.11473644685	2.50506088524082
1754.95583019685	2.39332564286212
1756.79629894684	2.60244352508437
1758.63489269685	2.66615234866549
1760.47458019685	2.83151451605869
1762.31239269684	2.93188856825117
1764.15129894685	3.16395675075148
1765.98817394685	3.1428405259532
1767.82645519685	3.19841352573405
1769.66254894685	3.30457579220325
1771.49989269684	3.37957072623601
1773.33536144685	3.3016001100313
1775.17020519685	3.46616675375515
1777.00645519685	3.49050903220888
1778.84067394684	3.54233474295739
1780.67598644685	3.51886221946745
1782.50942394685	3.68316099556358
1784.34239269685	3.71686068216411
1786.17661144684	3.90458480692678
1788.00879894684	3.84066909697071
1789.84051769684	3.94381002717512
1791.67364269685	3.94003784817454
1793.50458019685	4.09350466559937
1795.33520519684	4.06996079334976
1797.16536144685	4.19476432870567
1798.99692394684	4.21441159644115
