# Supplementary material for: Intraoperative rapid assessment of the deep muscle surgical margin of tongue squamous cell carcinoma via Raman spectroscopy
Source: Front Bioeng Biotechnol. 2024 Oct 8;12:1480279. doi: 10.3389/fbioe.2024.1480279 (PMC11493737; doi:10.3389/fbioe.2024.1480279)
Supplement: Supplementary file 4 [file DataSheet2.ZIP › Pathological grading corresponding to Raman spectroscopic data/Results of pathological grading/PDSCC/9-1-1_Raman.txt]

process from Raman raw data on 2022/8/8 10:40:38
601.541728634347	1.42198036242573
603.653017696848	1.23437763614749
605.76571300935	1.17883732215032
607.876025509344	1.09596423112984
609.985830196845	1.15786649524298
612.095166134346	1.1277135141209
614.203994259347	1.27098772563301
616.314228634346	1.30757516154097
618.422119259347	1.36999333233129
620.529502071848	1.28065140098346
622.636377071845	1.24544025819256
624.742783321846	1.13737925251365
626.848681759348	1.0864307932541
628.954111446845	1.0119242121782
631.060908321848	1.00602794852924
633.165361446845	0.878039154265224
635.269345821845	0.867144799642887
637.372783321851	0.721478816191819
639.475791134348	0.602897403796533
641.578291134349	0.445874482706415
643.680283321846	0.424890877970284
645.781806759347	0.201355855311277
647.882861446848	0.104450221811646
649.983408321845	-0.0463836657437184
652.083486446845	-0.0824665659157802
654.183056759346	-0.242666131490211
656.282158321847	-0.239143137095169
658.380752071844	-0.286125245090176
660.478877071844	-0.217683246063785
662.576533321844	-0.29806637759151
664.673642696845	-0.244260749196684
666.770361446845	-0.275501876732733
668.864658321847	-0.280057374112118
670.960361446843	-0.367050308042593
673.05559582185	-0.309704649532534
675.150283321847	-0.38051652451793
677.244502071844	-0.316918358092181
679.338330196846	-0.324282593336847
681.431611446846	-0.233822216757147
683.522470821845	-0.290370657121514
685.614814571843	-0.21355519778092
687.706611446847	-0.233453032300275
689.798017696849	-0.13573980984998
691.888877071844	-0.144028519452888
693.977392696845	0.0257645377165545
696.067236446848	0.0343308739134613
698.156689571846	-0.00610907572308861
700.243720821847	-0.0572519129455031
702.332158321846	-0.0374428874263799
704.420127071848	-0.128135034838294
706.507627071849	-0.0963277229227231
708.592783321848	0.0215863147057291
710.679345821845	0.135964479114762
712.765361446844	0.106777161286118
714.849033321847	0.179848598247787
716.934111446848	0.139085807197233
719.016845821847	0.178953087430813
721.100986446847	0.0967472055353085
723.184658321847	0.179865627606205
725.265908321846	0.086709260639708
727.348642696845	0.111878078958142
729.428955196847	0.0650233650054872
731.510673946843	0.139918063253361
733.590048946844	0.0843472424626839
735.670830196843	0.19064682357893
737.749267696847	0.274182086641048
739.829033321847	0.388381949131457
741.906533321846	0.463135442120404
743.985361446848	0.634534485557424
746.061923946847	0.63816830555686
748.139814571845	0.693248605464419
750.215361446848	0.657708043545654
752.292236446843	0.68343487380568
754.366845821845	0.6043487023978
756.440986446847	0.615025487753542
758.516533321843	0.520257737727206
760.589658321845	0.492795081995354
762.664189571846	0.368908745244596
764.736455196849	0.348262039725853
766.808173946843	0.283143908655518
768.881298946846	0.278233331809275
770.952080196847	0.170287154026681
773.022392696847	0.173697645374403
775.092236446842	0.0778152436990354
777.163486446847	0.132401969159758
779.232314571844	0.0272582949768889
781.300752071846	0.0364097407606039
783.368720821843	-0.06987001091926
785.438017696848	-0.0281858718068122
787.504970821843	-0.131213561117335
789.571533321847	-0.0234145096740122
791.637548946848	-0.071521769023974
793.704970821847	0.00701299639914055
795.770048946844	-0.0343623247120206
797.834658321844	0.0164739131111276
799.898798946848	-0.0140979191007489
801.962470821847	0.139742544196821
804.025673946846	0.218915663072835
806.088408321844	0.358401792133122
808.150673946846	0.438571280531505
810.214267696847	0.577748650894335
812.275595821844	0.544685843954198
814.336455196844	0.595657411490208
816.396767696846	0.599006982677992
818.456689571845	0.67231827784218
820.516142696844	0.621044913678389
822.575048946845	0.712240508260891
824.633564571846	0.676238755679719
826.691533321846	0.727136571703056
828.749033321848	0.672140944808064
830.806142696849	0.736418851571614
832.862705196847	0.73210720165477
834.918877071847	0.871829646083484
836.974502071844	0.922723090403764
839.027861446848	1.08641084276022
841.082548946848	1.24116049424597
843.136767696844	1.51652862087556
845.190517696847	1.61598547562278
847.243877071847	1.82781798020565
849.296689571845	1.92016302764887
851.349033321847	1.96231753079388
853.400908321848	1.83804172175499
855.450517696845	1.78231246712591
857.501455196845	1.62829674415369
859.551923946849	1.50580137409347
861.602002071846	1.40346323170661
863.649658321843	1.40998931126404
865.698798946843	1.30895294253929
867.747392696845	1.30580107970781
869.795517696846	1.26191057554649
871.841377071847	1.23867852957537
873.888564571844	1.05851132879994
875.935361446845	1.11311268188166
877.981611446849	0.958979451978479
880.025595821848	0.873425506290658
882.07090832185	0.662286944121206
884.115752071848	0.658020934957193
886.158408321844	0.473831421066251
888.202314571849	0.444150995700284
890.243955196845	0.27218077096191
892.287002071847	0.280783133997147
894.329502071847	0.155352109415475
896.369736446846	0.114001774219105
898.411377071847	-0.0541756982104857
900.450673946845	0.00321118057257763
902.491377071845	-0.0935689187747073
904.529736446846	-0.070574383540162
906.569502071849	-0.0785066866333466
908.607002071847	0.0392325387281574
910.645752071847	0.0625417854890884
912.682314571848	0.179339432030474
914.720205196849	0.177943833128353
916.755830196846	0.221500224854879
918.792783321849	0.205813456110974
920.827470821849	0.224458879724892
922.861689571848	0.207198930484367
924.89723644685	0.311105912437057
926.930517696845	0.378405352954957
928.965205196844	0.508278378694087
930.997548946845	0.546657398371707
933.029423946846	0.70218128360969
935.062705196844	0.689338770444095
937.093720821846	0.711229060897296
939.124189571845	0.663167690385308
941.156064571845	0.646949895370597
943.185673946846	0.554405055743899
945.214814571846	0.541685208759588
947.243486446845	0.460590359631368
949.273486446844	0.468502379646708
951.301220821846	0.466207491872893
953.328564571846	0.506304189994921
955.355361446847	0.507619258583702
957.383564571843	0.575937624056309
959.409423946847	0.59201254557189
961.434892696845	0.655388966318355
963.459892696847	0.680270256895568
965.484423946844	0.808346380940179
967.508486446844	0.854357297522938
969.533877071844	1.00473451659187
971.557080196846	1.10439143344695
973.579736446845	1.20935640333622
975.602002071846	1.13931254174909
977.623720821848	1.15387661327571
979.645048946848	0.991231718839288
981.665908321847	0.908681200629275
983.686298946846	0.783224981565155
985.706220821845	0.784232980096334
987.725752071845	0.691341687020582
989.744736446846	0.801717856850274
991.763330196845	0.930484546880905
993.781377071846	1.30912850841602
995.799033321848	1.77135278423063
997.816220821845	2.17360069218827
999.833017696848	2.14911868798154
1001.84926769685	1.96505351671877
1003.86512707184	1.46449819212944
1005.88043957185	0.895589456353093
1007.89536144684	0.32958030860425
1009.90801769685	0.111803146607144
1011.92200207184	-0.0762703294799394
1013.93551769685	-0.166601198953458
1015.94864269685	-0.315223052638856
1017.96129894685	-0.318392601735582
1019.97340832184	-0.386076555780335
1021.98333019684	-0.271372663506526
1023.99465832184	-0.249199665021877
1026.00543957185	-0.122671563423182
1028.01575207185	-0.116861979712127
1030.02387707185	-0.0899451021024333
1032.03333019685	-0.242936511907374
1034.04231457185	-0.290086987082248
1036.05083019684	-0.481866717599871
1038.05715832185	-0.525189771683216
1040.06473644685	-0.663688564913315
1042.07192394685	-0.652820671808712
1044.07684582184	-0.756493143249685
1046.08309582185	-0.704025544428589
1048.08895519684	-0.784361899708557
1050.09254894685	-0.677019156454321
1052.09739269685	-0.802583642630054
1054.10004894685	-0.750792875460547
1056.10411144685	-0.800056817572141
1058.10762707185	-0.713988912408382
1060.10895519685	-0.795676354320221
1062.11161144685	-0.631455866992837
1064.11200207184	-0.652127665932255
1066.11372082185	-0.582942112379158
1068.11325207184	-0.611392759206041
1070.11403332184	-0.468963164257588
1072.11270519684	-0.503863705857384
1074.11262707185	-0.413124616745705
1076.11028332185	-0.432539150343956
1078.10934582185	-0.314031661608993
1080.10614269685	-0.361558273467551
1082.10247082185	-0.243179582190606
1084.10012707185	-0.201626352455833
1086.09559582185	-0.0691714633187246
1088.09239269685	-0.102732709981012
1090.08692394685	0.0205006887293848
1092.08106457184	0.00545440416379961
1094.07645519685	0.0817244508234296
1096.06965832185	0.054094838800097
1098.06239269684	0.115078113255237
1100.05653332185	0.0329896213988263
1102.04833019685	0.0707676628879597
1104.03973644684	-0.0664458947665025
1106.03075207185	-0.106341387627396
1108.02301769685	-0.16773311131621
1110.01309582184	-0.167006492642372
1112.00270519685	-0.220239307510838
1113.99184582185	-0.0628619015059542
1115.98231457185	0.0587141928860717
1117.97059582184	0.263447410108
1119.95840832185	0.434339784249943
1121.94583019684	0.613947418691083
1123.93278332184	0.606553480599274
1125.91926769685	0.65400760165636
1127.90708019684	0.551427940239734
1129.89262707185	0.402487010700781
1131.87778332184	0.253259466160301
1133.86247082184	0.253338465504385
1135.84668957184	0.12120362176401
1137.83051769685	0.167030991309929
1139.81387707185	0.253903728346188
1141.79684582185	0.429897877399441
1143.77926769685	0.607070149317764
1145.76129894685	0.972893021623094
1147.74286144684	1.20819964265297
1149.72403332184	1.56641603320321
1151.70473644685	1.69762533880882
1153.68497082185	1.69688713947218
1155.66473644685	1.47565101158918
1157.64411144684	1.25334295209609
1159.62301769685	0.926026101296344
1161.60145519684	0.759860024775207
1163.57778332185	0.562119529245649
1165.55536144684	0.602910149546204
1167.53247082185	0.534720214979387
1169.50918957185	0.513605686399529
1171.48543957184	0.398419697060632
1173.46122082185	0.396381791172246
1175.43661144685	0.210457911412448
1177.40973644685	0.176894001236178
1179.38418957185	0.0531940268865583
1181.35825207185	0.102126667285177
1183.33184582185	0.0717450496461822
1185.30325207185	0.129858139373567
1187.27598644685	0.155323016538489
1189.24825207184	0.323992189916169
1191.22004894685	0.280775172281125
1193.18965832185	0.375341151852098
1195.16059582185	0.413286712632242
1197.13114269685	0.555000967873752
1199.09942394685	0.50725052956335
1201.06903332184	0.671757975399856
1203.03645519685	0.71607620982968
1205.00520519685	0.782381175798662
1206.97356457184	0.711342273031846
1208.93965832184	0.788376437973199
1210.90708019685	0.701665578853238
1212.87223644684	0.704166876510044
1214.83879894685	0.737478311360974
1216.80489269684	0.901146884976242
1218.76879894685	0.994362562609865
1220.73403332185	1.21388021094339
1222.69708019685	1.37758401216055
1224.66137707184	1.59739222206699
1226.62356457185	1.71717195728428
1228.58528332185	1.9443056997078
1230.54833019685	2.03472831176757
1232.50911144685	2.22894833386388
1234.47129894684	2.35922227936962
1236.43122082184	2.56574265116259
1238.39254894684	2.58461565605387
1240.35161144684	2.72673409262052
1242.31028332185	2.75255888669574
1244.27020519684	2.81574174714757
1246.22801769685	2.73124113022843
1248.18536144685	2.82881881781304
1250.14395519685	2.7602525968762
1252.10043957185	2.83823134618189
1254.05645519685	2.82928662783317
1256.01208019685	2.86185412657773
1257.96895519685	2.842705026825
1259.92372082184	2.99163878589769
1261.87793957184	2.97945039678996
1263.83184582185	3.0607080587038
1265.78700207185	3.05175637234214
1267.73997082184	3.07630913344042
1269.69247082185	2.94180356024415
1271.64458019685	2.94234528395387
1273.59629894685	2.77268367094615
1275.54754894684	2.79681184114631
1277.49833019685	2.73446916580576
1279.45043957185	2.69488843476506
1281.40036144685	2.56139831438514
1283.34989269685	2.52013166393414
1285.29895519685	2.38426160676227
1287.24754894685	2.30974749895785
1289.19575207184	2.24931491004185
1291.14356457184	2.26868317832424
1293.09083019684	2.2560292220258
1295.03778332185	2.29793101067563
1296.98426769685	2.26239546041441
1298.93028332185	2.3137119093681
1300.87583019684	2.25244969274252
1302.82106457185	2.33062051918961
1304.76575207185	2.25405514111895
1306.71004894685	2.24302525709251
1308.65395519685	2.21078017801503
1310.59739269684	2.2206930403224
1312.53864269685	2.08366748426744
1314.48129894685	2.11493659947783
1316.42333019685	2.03583926658544
1318.36504894685	1.97081943730475
1320.30629894685	1.85390409194929
1322.24723644684	1.86317482448581
1324.18583019685	1.70342124428362
1326.12583019684	1.71640752111941
1328.06536144685	1.67230546041844
1330.00458019684	1.72182660882493
1331.94145519685	1.66248103382404
1333.87973644684	1.7624320287272
1335.81770519685	1.70703404599743
1337.75504894684	1.76009190236286
1339.69020519685	1.60832281822391
1341.62676769685	1.5090769594652
1343.56301769685	1.32912917270386
1345.49692394684	1.28720035863762
1347.43223644684	1.01836221943566
1349.36692394685	0.985865583308794
1351.29973644684	0.87652253358246
1353.23364269684	0.877633274354906
1355.16551769685	0.668264143244272
1357.09864269684	0.656219237238986
1359.02958019685	0.573261032138504
1360.96176769684	0.616115332111576
1362.89364269684	0.492300139804399
1364.82333019684	0.57639969870371
1366.75426769685	0.597409136303128
1368.68301769685	0.540652029263924
1370.61317394685	0.458675096476071
1372.54114269685	0.517650294721619
1374.46864269684	0.430299515182242
1376.39754894685	0.38759620111702
1378.32426769684	0.404533027555999
1380.25223644685	0.398073492174461
1382.17801769685	0.330552774820404
1384.10348644685	0.44620414732745
1386.03020519684	0.477086429353733
1387.95473644685	0.564995510428474
1389.88051769685	0.593413679342831
1391.80426769685	0.693689236997784
1393.72754894684	0.687330914967248
1395.65036144684	0.77640791569479
1397.57458019684	0.748152195822826
1399.49661144685	0.872909186799689
1401.41817394684	0.905109069040122
1403.34098644684	0.977011514336141
1405.26176769685	0.907916475212915
1407.18208019684	1.01535187265478
1409.10192394684	0.978306891414945
1411.02145519685	1.12820252842513
1412.94223644685	1.14148595399814
1414.86083019685	1.32496655498491
1416.77895519685	1.39046346688059
1418.69676769685	1.50577762841129
1420.61411144684	1.46734641883083
1422.53098644684	1.62029900559097
1424.44754894685	1.62935628302472
1426.36364269685	1.74672565960719
1428.27926769685	1.88181629546162
1430.19442394684	2.1641173483595
1432.11098644685	2.31921811987024
1434.02536144685	2.67849898337431
1435.93926769685	2.94615769656068
1437.85286144685	3.19165504788114
1439.76598644685	3.31183851695704
1441.67692394684	3.53902949172203
1443.58926769684	3.60331436996881
1445.50114269685	3.72957276353037
1447.41254894685	3.65732380867749
1449.32364269685	3.64912820038467
1451.23411144685	3.53151193494227
1453.14426769685	3.36492725014165
1455.05411144685	3.05213323228662
1456.96333019685	2.94351595182152
1458.87223644684	2.67778755796942
1460.77911144685	2.45661086145086
1462.68723644685	2.19586616269123
1464.59473644685	2.01783470556512
1466.50208019685	1.67637995600342
1468.40879894685	1.37798667224806
1470.31348644685	1.03650133070394
1472.21958019684	0.795634136146106
1474.12504894684	0.534995741697998
1476.03020519685	0.434228022763364
1477.93317394684	0.168883830359562
1479.83754894685	0.00274346855508156
1481.74129894685	-0.180321668817925
1483.64317394684	-0.365802893358932
1485.54614269684	-0.57342617787674
1487.44879894685	-0.546644367293766
1489.34926769685	-0.66406355361562
1491.25114269684	-0.655915495161622
1493.15067394685	-0.656101192730034
1495.05161144685	-0.614211845868709
1496.95223644685	-0.664122128259521
1498.85067394685	-0.504197223637277
1500.75036144684	-0.49177183003863
1502.64786144684	-0.419662759846119
1504.54676769685	-0.377764263831864
1506.44348644685	-0.186453637791885
1508.34161144685	-0.170545862070895
1510.23739269685	-0.0218885977029402
1512.13473644685	0.104784632869013
1514.02973644685	0.205245827527193
1515.92442394685	0.205808161833801
1517.82036144684	0.26411089097607
1519.71426769685	0.141901354721341
1521.60926769685	0.0219689333360122
1523.50239269685	-0.131356347071375
1525.39489269684	-0.287847322035219
1527.28879894685	-0.462802653818585
1529.18051769685	-0.566795172827028
1531.07192394684	-0.676294386323605
1532.96458019684	-0.72401239775246
1534.85504894684	-0.776719951372371
1536.74520519685	-0.742027169022009
1538.63489269685	-0.739505906538824
1540.52583019685	-0.662698093965759
1542.41473644685	-0.580662162766146
1544.30317394685	-0.342330694484218
1546.19114269684	-0.0144446621130498
1548.07879894684	0.684935710495409
1549.96770519685	1.02621672447955
1551.85442394685	1.09490107440442
1553.74083019684	1.03116673774878
1555.62692394685	0.80986267759306
1557.51239269684	0.20656653305457
1559.39754894685	-0.00787134269052103
1561.28223644684	-0.035382617198394
1563.16661144685	-0.00915767523952127
1565.05051769685	-0.0239381517208699
1566.93567394685	0.0827812104683687
1568.81879894685	0.0809272556794838
1570.70145519685	0.187644855691531
1572.58379894684	0.256193522361457
1574.46551769684	0.471991211647804
1576.34708019685	0.611788397832072
1578.22629894684	0.825307600727058
1580.10692394685	0.972258947198753
1581.98723644685	1.12406616158484
1583.86692394685	1.09699738247349
1585.74645519685	1.18062278493892
1587.62536144684	1.16393016643701
1589.50395519685	1.24719924349705
1591.38208019684	1.19526862147148
1593.25989269685	1.3062875773264
1595.13551769685	1.35637170681235
1597.01239269685	1.54305629930002
1598.88895519685	1.49685729939461
1600.76504894685	1.62748340297915
1602.64067394684	1.62723358114934
1604.51442394685	1.73253522866267
1606.38926769685	1.69010080303417
1608.26364269685	1.83720731473716
1610.13770519684	1.94468384068637
1612.00973644685	2.08656827184913
1613.88301769684	2.04808168436031
1615.75583019685	2.08668179764493
1617.62661144685	2.04383728652826
1619.49864269685	2.14229789190273
1621.37020519685	2.09344202302086
1623.23973644685	2.2342889931806
1625.11051769685	2.28374718950943
1626.97926769685	2.48712651591012
1628.84926769685	2.51508444666806
1630.71879894684	2.72694056235832
1632.58629894684	2.71159526024923
1634.45504894685	2.9030546296739
1636.32176769685	2.8416908646758
1638.18973644685	2.90333912084421
1640.05567394685	2.93382252291008
1641.92270519685	3.12460554136302
1643.78786144685	3.1312717486073
1645.65254894684	3.31164796915542
1647.51833019684	3.37690988368772
1649.38223644685	3.53214235312197
1651.24739269685	3.56702750121622
1653.11036144684	3.67499217161304
1654.97301769684	3.7852210431634
1656.83692394685	3.90156856100685
1658.69879894684	3.85940263122922
1660.56176769685	3.94792311771246
1662.42286144684	3.85547795608659
1664.28348644685	3.85691188472006
1666.14364269684	3.73530382177074
1668.00504894685	3.64671626619969
1669.86442394684	3.46800009656312
1671.72348644684	3.3329680001913
1673.58208019684	3.07290947248109
1675.44192394684	2.9722059395944
1677.29973644685	2.82926030518203
1679.15708019684	2.68168491668922
1681.01411144685	2.622337926054
1682.87067394685	2.4944689426847
1684.72676769685	2.27115686973238
1686.58426769685	2.11427066110082
1688.43958019685	1.95946795740298
1690.29458019685	1.79967793446357
1692.14911144685	1.66318031849244
1694.00317394684	1.45708400538393
1695.85692394685	1.21163693399455
1697.71036144685	1.08881792062135
1699.56333019685	0.866446786797212
1701.41583019685	0.730192422599202
1703.26801769685	0.65489265778217
1705.11973644685	0.609527386725517
1706.97114269684	0.429264384023384
1708.82208019685	0.359613593078734
1710.67254894684	0.164133897003808
1712.52270519685	0.000912987042909208
1714.37239269685	-0.170479118837079
1716.22176769685	-0.314024785574759
1718.07067394685	-0.515753945033453
1719.91754894684	-0.579324742661015
1721.76583019684	-0.668036638888225
1723.61348644685	-0.609424158141678
1725.46083019685	-0.551531105256799
1727.30770519684	-0.373177284500912
1729.15270519685	-0.248080917519871
1730.99879894684	0.0291998334939763
1732.84458019684	0.153586413653045
1734.68989269685	0.29460912272225
1736.53317394685	0.369272279713812
1738.37770519685	0.525762545611087
1740.22192394684	0.490423872926328
1742.06567394685	0.477026667325845
1743.90739269684	0.492986372142298
1745.75020519685	0.532508962052361
1747.59286144684	0.401006162873557
1749.43333019684	0.441629333928063
1751.27504894685	0.44806927173704
1753.11473644685	0.439091721601585
1754.95583019685	0.368216121185469
1756.79629894684	0.496144458673371
1758.63489269685	0.450670788606601
1760.47458019685	0.490828290014974
1762.31239269684	0.437821951613557
1764.15129894685	0.450143831710363
1765.98817394685	0.368122046537167
1767.82645519685	0.393521500838006
1769.66254894685	0.349737523072349
1771.49989269684	0.397963790295421
1773.33536144685	0.36230071368135
1775.17020519685	0.342080681859557
1777.00645519685	0.26892416926529
1778.84067394684	0.264217746635495
1780.67598644685	0.17713616336556
1782.50942394685	0.20766067334165
1784.34239269685	0.109570135869774
1786.17661144684	0.149867612572052
1788.00879894684	0.0286607670953458
1789.84051769684	-0.0352646880171505
1791.67364269685	-0.166549162846422
1793.50458019685	-0.117478189550354
1795.33520519684	-0.278921898513033
1797.16536144685	-0.351029024883019
1798.99692394684	-0.422994836744863
