# Supplementary material for: Intraoperative rapid assessment of the deep muscle surgical margin of tongue squamous cell carcinoma via Raman spectroscopy
Source: Front Bioeng Biotechnol. 2024 Oct 8;12:1480279. doi: 10.3389/fbioe.2024.1480279 (PMC11493737; doi:10.3389/fbioe.2024.1480279)
Supplement: Supplementary file 4 [file DataSheet2.ZIP › Pathological grading corresponding to Raman spectroscopic data/Results of pathological grading/PDSCC/9-1-2_Raman.txt]

process from Raman raw data on 2022/8/8 10:40:38
601.541728634347	1.50049240300515
603.653017696848	1.35116959095427
605.76571300935	1.30017803256402
607.876025509344	1.24508436678073
609.985830196845	1.31799208920361
612.095166134346	1.25309094518815
614.203994259347	1.38818403921306
616.314228634346	1.35742990836303
618.422119259347	1.36018220493722
620.529502071848	1.27854295017679
622.636377071845	1.23870353382765
624.742783321846	1.06449363606464
626.848681759348	1.0446563262943
628.954111446845	0.949151263293999
631.060908321848	0.898829506881498
633.165361446845	0.811304578976433
635.269345821845	0.854265927127386
637.372783321851	0.942378306494959
639.475791134348	0.892987894989403
641.578291134349	0.681119433665089
643.680283321846	0.655734229537643
645.781806759347	0.418211857378481
647.882861446848	0.128083601317201
649.983408321845	-0.0424875342506823
652.083486446845	-0.06046200537142
654.183056759346	-0.221116819569858
656.282158321847	-0.19791245326752
658.380752071844	-0.264515925935996
660.478877071844	-0.279467734219622
662.576533321844	-0.327796650205272
664.673642696845	-0.270047968680274
666.770361446845	-0.356147444166567
668.864658321847	-0.286383065740949
670.960361446843	-0.272314695657855
673.05559582185	-0.203327406056218
675.150283321847	-0.288436512189122
677.244502071844	-0.219164338501287
679.338330196846	-0.309603232153506
681.431611446846	-0.257645016556808
683.522470821845	-0.266954077870992
685.614814571843	-0.176675132499696
687.706611446847	-0.189965637530634
689.798017696849	-0.107591515767581
691.888877071844	-0.106884594055856
693.977392696845	0.00925758014085432
696.067236446848	0.00867999180960055
698.156689571846	-0.0583385526803397
700.243720821847	-0.0933447785187411
702.332158321846	-0.0434712800488626
704.420127071848	-0.114411958280471
706.507627071849	-0.0706557493242599
708.592783321848	0.0881438119342022
710.679345821845	0.177597030008315
712.765361446844	0.144763845155836
714.849033321847	0.177197358792995
716.934111446848	0.101377414141496
719.016845821847	0.115696351986287
721.100986446847	0.0451837171357283
723.184658321847	0.0400162103635182
725.265908321846	-0.00313561821701569
727.348642696845	0.036800180175419
729.428955196847	-0.0496362374626926
731.510673946843	0.0867103760422481
733.590048946844	0.0958932582535397
735.670830196843	0.223360964445192
737.749267696847	0.321586973239903
739.829033321847	0.491183173402845
741.906533321846	0.50666607890858
743.985361446848	0.694400921108667
746.061923946847	0.659164431890531
748.139814571845	0.705381598410696
750.215361446848	0.676922977510856
752.292236446843	0.680069709908111
754.366845821845	0.577928945002782
756.440986446847	0.584158462972368
758.516533321843	0.526272201462376
760.589658321845	0.499268474668668
762.664189571846	0.398430595819235
764.736455196849	0.353439825496139
766.808173946843	0.290257274627834
768.881298946846	0.250552957205002
770.952080196847	0.173362051871749
773.022392696847	0.168278235796805
775.092236446842	0.137452326673241
777.163486446847	0.192017741380766
779.232314571844	0.0725236670980109
781.300752071846	0.0675062694836868
783.368720821843	-0.0183200207382299
785.438017696848	-0.00628835007012185
787.504970821843	-0.12851647730551
789.571533321847	-0.0380548199360646
791.637548946848	-0.145025313179218
793.704970821847	-0.0812986049685094
795.770048946844	-0.16701848765004
797.834658321844	-0.121651929889168
799.898798946848	-0.162458198513207
801.962470821847	0.0474434327085476
804.025673946846	0.118923683078435
806.088408321844	0.306533264984949
808.150673946846	0.388512883916633
810.214267696847	0.540198841460182
812.275595821844	0.521530588294382
814.336455196844	0.589824447940543
816.396767696846	0.508334772360712
818.456689571845	0.606504886326576
820.516142696844	0.527309126679683
822.575048946845	0.547291829215169
824.633564571846	0.461086289668714
826.691533321846	0.548060509821909
828.749033321848	0.432001448645252
830.806142696849	0.531316052992992
832.862705196847	0.538612312468786
834.918877071847	0.671753475651116
836.974502071844	0.7417075238628
839.027861446848	0.971726213446146
841.082548946848	1.14764049359476
843.136767696844	1.50982576419329
845.190517696847	1.72596260886456
847.243877071847	1.96555791135543
849.296689571845	2.05652962741223
851.349033321847	2.12865462868555
853.400908321848	1.95245347234646
855.450517696845	1.86983175281074
857.501455196845	1.68567995009832
859.551923946849	1.54736362141199
861.602002071846	1.43816959711558
863.649658321843	1.39875463901149
865.698798946843	1.26407421133322
867.747392696845	1.31977504350363
869.795517696846	1.2728539389106
871.841377071847	1.26492661642169
873.888564571844	1.171873147383
875.935361446845	1.19996551025096
877.981611446849	0.958991597268636
880.025595821848	0.880773473508185
882.07090832185	0.667981026913225
884.115752071848	0.55277999697725
886.158408321844	0.395882479068263
888.202314571849	0.405095653410939
890.243955196845	0.274296972796094
892.287002071847	0.227182400998572
894.329502071847	0.188155162058536
896.369736446846	0.0721874011785246
898.411377071847	-0.0935950372973196
900.450673946845	-0.0766534278082247
902.491377071845	-0.130055716474715
904.529736446846	-0.110323126959088
906.569502071849	-0.0575736796879767
908.607002071847	0.14907773122971
910.645752071847	0.244054169187621
912.682314571848	0.42148962891477
914.720205196849	0.453737106905123
916.755830196846	0.576788075663785
918.792783321849	0.561191749532298
920.827470821849	0.528959638918423
922.861689571848	0.482496508464919
924.89723644685	0.599657069528234
926.930517696845	0.655762884979993
928.965205196844	0.78553929690878
930.997548946845	0.915635347281182
933.029423946846	1.0693719888782
935.062705196844	1.0447401250461
937.093720821846	1.04927511928571
939.124189571845	0.953115323830048
941.156064571845	0.922007869250024
943.185673946846	0.755168160076693
945.214814571846	0.7514607754932
947.243486446845	0.675055983541625
949.273486446844	0.685098307634945
951.301220821846	0.572189473228661
953.328564571846	0.651890271735454
955.355361446847	0.60580840409807
957.383564571843	0.632190881748699
959.409423946847	0.602786927509328
961.434892696845	0.725513547228871
963.459892696847	0.709324690918322
965.484423946844	0.864820573630368
967.508486446844	0.939761404591763
969.533877071844	1.09796157669606
971.557080196846	1.06071917127861
973.579736446845	1.13742603803661
975.602002071846	0.953114900453897
977.623720821848	0.920433401924981
979.645048946848	0.723934253409823
981.665908321847	0.67312135541178
983.686298946846	0.545774871037025
985.706220821845	0.568484957681989
987.725752071845	0.416838033982089
989.744736446846	0.499061711870752
991.763330196845	0.636738665363566
993.781377071846	1.07215649590916
995.799033321848	1.55775786539408
997.816220821845	1.99991663072242
999.833017696848	2.04869917543769
1001.84926769685	1.92609308006615
1003.86512707184	1.42899098251621
1005.88043957185	0.9111304528669
1007.89536144684	0.357994117157773
1009.90801769685	0.0880417080352061
1011.92200207184	-0.127078502594941
1013.93551769685	-0.202570531658097
1015.94864269685	-0.350348041470454
1017.96129894685	-0.326157228923705
1019.97340832184	-0.296394295768494
1021.98333019684	-0.123960726816932
1023.99465832184	-0.117698327845972
1026.00543957185	-0.0410536540612441
1028.01575207185	-0.0192304010903683
1030.02387707185	-0.0304463267785309
1032.03333019685	-0.19392954938229
1034.04231457185	-0.276374104266665
1036.05083019684	-0.391699972616919
1038.05715832185	-0.420914921084659
1040.06473644685	-0.549323378264631
1042.07192394685	-0.577686862271889
1044.07684582184	-0.702095671309053
1046.08309582185	-0.635731744338727
1048.08895519684	-0.792202868807607
1050.09254894685	-0.72733934836964
1052.09739269685	-0.833419419715767
1054.10004894685	-0.737078630505607
1056.10411144685	-0.796238980329463
1058.10762707185	-0.675927051219531
1060.10895519685	-0.743454370850401
1062.11161144685	-0.570959236447322
1064.11200207184	-0.562719710495912
1066.11372082185	-0.527137853642614
1068.11325207184	-0.530965463670668
1070.11403332184	-0.400257147549553
1072.11270519684	-0.461542177875401
1074.11262707185	-0.381471447126273
1076.11028332185	-0.348956743105589
1078.10934582185	-0.274923944068263
1080.10614269685	-0.146717352009347
1082.10247082185	-0.0246930937146885
1084.10012707185	-0.039387318267103
1086.09559582185	0.0140782016644323
1088.09239269685	0.00238500045250589
1090.08692394685	-0.0555749453086776
1092.08106457184	-0.0505815512925949
1094.07645519685	0.0944864676089878
1096.06965832185	0.0685636181212317
1098.06239269684	0.161567438763399
1100.05653332185	0.142667957694044
1102.04833019685	0.15996466693116
1104.03973644684	-0.000806152849520458
1106.03075207185	-0.00530466427210285
1108.02301769685	-0.100699652838955
1110.01309582184	-0.0956165730036389
1112.00270519685	-0.168587957315083
1113.99184582185	-0.0417339873670528
1115.98231457185	0.000479019323108787
1117.97059582184	0.213649381456889
1119.95840832185	0.320294522956061
1121.94583019684	0.567190496950872
1123.93278332184	0.585790842568969
1125.91926769685	0.6622453489789
1127.90708019684	0.525447625493427
1129.89262707185	0.394669793687285
1131.87778332184	0.136551713631206
1133.86247082184	0.132916901979996
1135.84668957184	0.00763512387334231
1137.83051769685	0.0311223911063792
1139.81387707185	0.0683422070881079
1141.79684582185	0.238110573287003
1143.77926769685	0.293244734171708
1145.76129894685	0.555196931943811
1147.74286144684	0.773100652651578
1149.72403332184	1.09085187715078
1151.70473644685	1.24820408292265
1153.68497082185	1.38693699255009
1155.66473644685	1.26036032395453
1157.64411144684	1.14255003738694
1159.62301769685	0.897649593492048
1161.60145519684	0.753738696246387
1163.57778332185	0.596765891131412
1165.55536144684	0.637689436942424
1167.53247082185	0.530231612839458
1169.50918957185	0.497648348133396
1171.48543957184	0.369463078890419
1173.46122082185	0.301975481497749
1175.43661144685	0.127721469772553
1177.40973644685	0.115550916725283
1179.38418957185	0.00622060187313878
1181.35825207185	0.0286228581470027
1183.33184582185	-0.0231589021095147
1185.30325207185	0.00135771831065767
1187.27598644685	-0.0319868786090467
1189.24825207184	0.0912434410466005
1191.22004894685	0.077508313042614
1193.18965832185	0.186960179535959
1195.16059582185	0.265099297409478
1197.13114269685	0.410718081464438
1199.09942394685	0.406306541687002
1201.06903332184	0.571351054242513
1203.03645519685	0.605620735130486
1205.00520519685	0.643885644704426
1206.97356457184	0.56105825988368
1208.93965832184	0.653458668117963
1210.90708019685	0.585113034486682
1212.87223644684	0.668664414141972
1214.83879894685	0.684235109286618
1216.80489269684	0.932145213673607
1218.76879894685	1.04544735504089
1220.73403332185	1.34001124181597
1222.69708019685	1.54538634275079
1224.66137707184	1.8715760487712
1226.62356457185	2.01883235340154
1228.58528332185	2.35060549157706
1230.54833019685	2.46893804510677
1232.50911144685	2.65726347116964
1234.47129894684	2.8214935660553
1236.43122082184	3.0861756587052
1238.39254894684	3.11996143400197
1240.35161144684	3.26564831713875
1242.31028332185	3.32363500120996
1244.27020519684	3.35287143094439
1246.22801769685	3.27462002857851
1248.18536144685	3.28667075906893
1250.14395519685	3.19089968776638
1252.10043957185	3.18046938206055
1254.05645519685	3.1195397182006
1256.01208019685	3.0802763952349
1257.96895519685	3.05176914143658
1259.92372082184	3.21701073015697
1261.87793957184	3.19335471429011
1263.83184582185	3.26062917088632
1265.78700207185	3.28887749443408
1267.73997082184	3.32240648402606
1269.69247082185	3.1766519585496
1271.64458019685	3.18759957335823
1273.59629894685	3.05911878331733
1275.54754894684	2.99262285025469
1277.49833019685	2.88150122550604
1279.45043957185	2.81285562991206
1281.40036144685	2.6946271073989
1283.34989269685	2.65094740237123
1285.29895519685	2.55719976450303
1287.24754894685	2.52496362536664
1289.19575207184	2.42141459020041
1291.14356457184	2.43207207764178
1293.09083019684	2.42943315412586
1295.03778332185	2.45927575785527
1296.98426769685	2.44305694915295
1298.93028332185	2.5613661361767
1300.87583019684	2.53668272325598
1302.82106457185	2.59931844090593
1304.76575207185	2.54485418514241
1306.71004894685	2.58871167685726
1308.65395519685	2.55787029926097
1310.59739269684	2.60384327435733
1312.53864269685	2.48800456729364
1314.48129894685	2.4917367390639
1316.42333019685	2.3646390862703
1318.36504894685	2.31587558786845
1320.30629894685	2.14400330356989
1322.24723644684	2.16093388570937
1324.18583019685	2.09041696857994
1326.12583019684	2.09470681168861
1328.06536144685	2.05687528850373
1330.00458019684	2.11779401888651
1331.94145519685	2.09059285278821
1333.87973644684	2.22630561072543
1335.81770519685	2.23473662064814
1337.75504894684	2.30323069372048
1339.69020519685	2.25345468276095
1341.62676769685	2.16558968967018
1343.56301769685	1.92142023002694
1345.49692394684	1.77534655947929
1347.43223644684	1.44264167914153
1349.36692394685	1.32870580302787
1351.29973644684	1.18173049920233
1353.23364269684	1.15564728018899
1355.16551769685	0.951891112465432
1357.09864269684	0.973077728349637
1359.02958019685	0.882617883261304
1360.96176769684	0.896289289675366
1362.89364269684	0.824319180674223
1364.82333019684	0.9846006386733
1366.75426769685	1.03366100729551
1368.68301769685	1.08848162139901
1370.61317394685	1.04775173725798
1372.54114269685	1.08862075445481
1374.46864269684	1.01121181821964
1376.39754894685	0.993129962959728
1378.32426769684	0.972524977410274
1380.25223644685	1.01940329776485
1382.17801769685	0.993327127209909
1384.10348644685	1.05103139668915
1386.03020519684	1.07126650570663
1387.95473644685	1.15028505054377
1389.88051769685	1.20621277795254
1391.80426769685	1.34634465174253
1393.72754894684	1.34105101352134
1395.65036144684	1.37526109268831
1397.57458019684	1.31525905785469
1399.49661144685	1.37972623866654
1401.41817394684	1.31729479101398
1403.34098644684	1.40914657261331
1405.26176769685	1.37828748878866
1407.18208019684	1.43373740021397
1409.10192394684	1.41497551295572
1411.02145519685	1.52683306029209
1412.94223644685	1.46846945339038
1414.86083019685	1.65306929652115
1416.77895519685	1.76472411752408
1418.69676769685	1.83313510762923
1420.61411144684	1.86804943713688
1422.53098644684	2.09789628925299
1424.44754894685	2.09530682298981
1426.36364269685	2.2134782209904
1428.27926769685	2.34522965677652
1430.19442394684	2.62201030073319
1432.11098644685	2.77134269612648
1434.02536144685	3.11501110008965
1435.93926769685	3.35225618778929
1437.85286144685	3.68924904094794
1439.76598644685	3.84168687389274
1441.67692394684	4.13663785369857
1443.58926769684	4.21434508766097
1445.50114269685	4.30886473026322
1447.41254894685	4.23024592342733
1449.32364269685	4.18304968009201
1451.23411144685	4.02109137939865
1453.14426769685	3.83626389355345
1455.05411144685	3.62613632615299
1456.96333019685	3.4984240988291
1458.87223644684	3.19015002234246
1460.77911144685	2.98111315503184
1462.68723644685	2.74123094504634
1464.59473644685	2.4953805693419
1466.50208019685	2.15008654886847
1468.40879894685	1.89530258223749
1470.31348644685	1.50652182404525
1472.21958019684	1.21256251103335
1474.12504894684	0.867420568714152
1476.03020519685	0.59882861573945
1477.93317394684	0.330604870272794
1479.83754894685	0.098128475630034
1481.74129894685	-0.11635416094461
1483.64317394684	-0.244107586971722
1485.54614269684	-0.391430194394133
1487.44879894685	-0.454578393070165
1489.34926769685	-0.51093326748969
1491.25114269684	-0.543547060326858
1493.15067394685	-0.605300836900341
1495.05161144685	-0.555345638987575
1496.95223644685	-0.624890773578159
1498.85067394685	-0.525976717056835
1500.75036144684	-0.491028533137523
1502.64786144684	-0.407522808413091
1504.54676769685	-0.4263334872077
1506.44348644685	-0.25206830467954
1508.34161144685	-0.237231708511302
1510.23739269685	-0.104052498995173
1512.13473644685	-0.0631125029805162
1514.02973644685	0.0680584332171179
1515.92442394685	0.0402095992858165
1517.82036144684	0.0758451496124053
1519.71426769685	-0.0620578413818578
1521.60926769685	-0.0756801549540853
1523.50239269685	-0.172931243839571
1525.39489269684	-0.256060018428201
1527.28879894685	-0.41999848103606
1529.18051769685	-0.422671277150442
1531.07192394684	-0.557671800587087
1532.96458019684	-0.618356864559729
1534.85504894684	-0.656808852274509
1536.74520519685	-0.612051595698944
1538.63489269685	-0.60758751018443
1540.52583019685	-0.44639250472261
1542.41473644685	-0.330166533807244
1544.30317394685	-0.0565467589716491
1546.19114269684	0.319535814798144
1548.07879894684	1.04217150090193
1549.96770519685	1.36161233085184
1551.85442394685	1.44520837224701
1553.74083019684	1.29490442186329
1555.62692394685	1.05490942227502
1557.51239269684	0.46175980198791
1559.39754894685	0.194577061931312
1561.28223644684	0.12860890739961
1563.16661144685	0.235825525146879
1565.05051769685	0.313644641869928
1566.93567394685	0.424058289699985
1568.81879894685	0.476240323044635
1570.70145519685	0.644871718348753
1572.58379894684	0.732222580445693
1574.46551769684	0.884909559512238
1576.34708019685	1.02796500504184
1578.22629894684	1.29062233444259
1580.10692394685	1.39580715192437
1581.98723644685	1.54795606528728
1583.86692394685	1.5248258545881
1585.74645519685	1.58333864104605
1587.62536144684	1.45332018341921
1589.50395519685	1.48749149388547
1591.38208019684	1.44620046092803
1593.25989269685	1.56058700171766
1595.13551769685	1.50605835356021
1597.01239269685	1.76992496253186
1598.88895519685	1.73780585022376
1600.76504894685	1.83368896775278
1602.64067394684	1.83625323448524
1604.51442394685	1.97980952786099
1606.38926769685	1.88787386123116
1608.26364269685	2.0640360574416
1610.13770519684	2.10483587225232
1612.00973644685	2.18232303829507
1613.88301769684	2.1901240303327
1615.75583019685	2.25791844756503
1617.62661144685	2.21029738039735
1619.49864269685	2.36035627620686
1621.37020519685	2.40280525987637
1623.23973644685	2.50413591115981
1625.11051769685	2.5851426311242
1626.97926769685	2.7809891024238
1628.84926769685	2.83317901798577
1630.71879894684	2.99280340096848
1632.58629894684	3.09030466707401
1634.45504894685	3.25960543100456
1636.32176769685	3.29613114822541
1638.18973644685	3.35777370388399
1640.05567394685	3.37182927760639
1641.92270519685	3.46240845699828
1643.78786144685	3.44849929101724
1645.65254894684	3.57451584212012
1647.51833019684	3.6553720348478
1649.38223644685	3.79898692699916
1651.24739269685	3.88161925855292
1653.11036144684	4.02571736154843
1654.97301769684	4.07989589140834
1656.83692394685	4.19736779179573
1658.69879894684	4.19710299488423
1660.56176769685	4.25153844918188
1662.42286144684	4.19633563666335
1664.28348644685	4.20932696564128
1666.14364269684	4.08928128190786
1668.00504894685	4.02897073982297
1669.86442394684	3.82659763007698
1671.72348644684	3.67396425556507
1673.58208019684	3.4034391525926
1675.44192394684	3.28051361268282
1677.29973644685	3.08459154385332
1679.15708019684	2.96401420588316
1681.01411144685	2.80489059184757
1682.87067394685	2.6683793250769
1684.72676769685	2.44009923058837
1686.58426769685	2.31988037387563
1688.43958019685	2.05935893051
1690.29458019685	1.88459514361151
1692.14911144685	1.62632772645665
1694.00317394684	1.382315493975
1695.85692394685	1.05790725993674
1697.71036144685	0.966741772868517
1699.56333019685	0.69110781998404
1701.41583019685	0.629364208150463
1703.26801769685	0.551929658847001
1705.11973644685	0.498053016159844
1706.97114269684	0.349652954793612
1708.82208019685	0.347288357233708
1710.67254894684	0.108098020614364
1712.52270519685	-0.0746994511475805
1714.37239269685	-0.283485116887988
1716.22176769685	-0.47315042052071
1718.07067394685	-0.670506381275885
1719.91754894684	-0.658601414033086
1721.76583019684	-0.791052708546829
1723.61348644685	-0.71569806684704
1725.46083019685	-0.6240893338516
1727.30770519684	-0.421977427484535
1729.15270519685	-0.367050034804635
1730.99879894684	-0.10192565783268
1732.84458019684	-0.00440226171352265
1734.68989269685	0.11484931873909
1736.53317394685	0.129672706506227
1738.37770519685	0.297116691766234
1740.22192394684	0.296724590577639
1742.06567394685	0.372225653212041
1743.90739269684	0.308544438799629
1745.75020519685	0.340278356518155
1747.59286144684	0.263500469631111
1749.43333019684	0.345527862289003
1751.27504894685	0.299875222850631
1753.11473644685	0.429485209229057
1754.95583019685	0.356891366962032
1756.79629894684	0.460161305347384
1758.63489269685	0.390670039012974
1760.47458019685	0.461901809850644
1762.31239269684	0.408030269218983
1764.15129894685	0.471288711642273
1765.98817394685	0.392532606682579
1767.82645519685	0.424181670510507
1769.66254894685	0.3776649987403
1771.49989269684	0.388951265979557
1773.33536144685	0.324217883174953
1775.17020519685	0.354896266930695
1777.00645519685	0.253251871523986
1778.84067394684	0.255275675114262
1780.67598644685	0.153685594469351
1782.50942394685	0.222470588461647
1784.34239269685	0.166559903010551
1786.17661144684	0.240209516119478
1788.00879894684	0.139632174440266
1789.84051769684	0.118325276966658
1791.67364269685	-0.0304173260128948
1793.50458019685	-0.0615287583466682
1795.33520519684	-0.191614931346578
1797.16536144685	-0.273395887730715
1798.99692394684	-0.351609089678732
