# Supplementary material for: Intraoperative rapid assessment of the deep muscle surgical margin of tongue squamous cell carcinoma via Raman spectroscopy
Source: Front Bioeng Biotechnol. 2024 Oct 8;12:1480279. doi: 10.3389/fbioe.2024.1480279 (PMC11493737; doi:10.3389/fbioe.2024.1480279)
Supplement: Supplementary file 4 [file DataSheet2.ZIP › Pathological grading corresponding to Raman spectroscopic data/Results of pathological grading/PDSCC/9-1-3_Raman.txt]

process from Raman raw data on 2022/8/8 10:40:39
601.541728634347	0.649194104962532
603.653017696848	0.518825701463868
605.76571300935	0.429885575080448
607.876025509344	0.310315012750834
609.985830196845	0.406937501429979
612.095166134346	0.418587129390744
614.203994259347	0.623842299685009
616.314228634346	0.675471216139329
618.422119259347	0.775441143941407
620.529502071848	0.694375104404344
622.636377071845	0.67085920811445
624.742783321846	0.440357289967835
626.848681759348	0.397107620270617
628.954111446845	0.329813950822654
631.060908321848	0.291175467923495
633.165361446845	0.147103477366329
635.269345821845	0.171345278037904
637.372783321851	0.0815613274595535
639.475791134348	-0.0595294163528024
641.578291134349	-0.176036549970433
643.680283321846	-0.18056428169939
645.781806759347	-0.407819185531423
647.882861446848	-0.532125558598807
649.983408321845	-0.640145378152795
652.083486446845	-0.753575337499001
654.183056759346	-0.914877459493766
656.282158321847	-0.873618516284068
658.380752071844	-0.916320576496901
660.478877071844	-0.84639049048377
662.576533321844	-0.825502771892275
664.673642696845	-0.661797151380142
666.770361446845	-0.68423781561637
668.864658321847	-0.582713478002461
670.960361446843	-0.594585732693474
673.05559582185	-0.514533356256891
675.150283321847	-0.663456157893847
677.244502071844	-0.52701372372843
679.338330196846	-0.546635727363935
681.431611446846	-0.431897138813895
683.522470821845	-0.355254093515953
685.614814571843	-0.191478270898699
687.706611446847	-0.231716336093939
689.798017696849	-0.0981731240164549
691.888877071844	-0.0929136191910516
693.977392696845	0.0179724548651734
696.067236446848	0.0336649946603416
698.156689571846	0.0898688508496548
700.243720821847	0.0659801279323915
702.332158321846	0.102556793606539
704.420127071848	0.0476645447268425
706.507627071849	0.196718235444052
708.592783321848	0.248994926392186
710.679345821845	0.410255213244511
712.765361446844	0.425670937574068
714.849033321847	0.519784781756869
716.934111446848	0.52399563453821
719.016845821847	0.615954503455953
721.100986446847	0.507499181298272
723.184658321847	0.525377586695072
725.265908321846	0.491173785894091
727.348642696845	0.447753640750136
729.428955196847	0.428870875693917
731.510673946843	0.570485506298382
733.590048946844	0.642061772943975
735.670830196843	0.816743887198072
737.749267696847	1.01263694234359
739.829033321847	1.25865944373732
741.906533321846	1.41480682486178
743.985361446848	1.65395192444493
746.061923946847	1.60031093228088
748.139814571845	1.65549583198651
750.215361446848	1.55075882884216
752.292236446843	1.40858580855428
754.366845821845	1.22376438700695
756.440986446847	1.23732709270939
758.516533321843	0.984770387071137
760.589658321845	0.888728839670989
762.664189571846	0.764515709705904
764.736455196849	0.632175557655614
766.808173946843	0.445145229648062
768.881298946846	0.488584855615954
770.952080196847	0.361465272788678
773.022392696847	0.345112054318292
775.092236446842	0.317909102002886
777.163486446847	0.358811146389996
779.232314571844	0.154795561861022
781.300752071846	0.180256406471017
783.368720821843	0.0445228533959039
785.438017696848	0.0180743598413642
787.504970821843	-0.158541439008729
789.571533321847	-0.0335358240418486
791.637548946848	-0.196544286155017
793.704970821847	-0.123918807570988
795.770048946844	-0.140175424204813
797.834658321844	0.0547093619740622
799.898798946848	-0.0136808739242156
801.962470821847	0.194827416373982
804.025673946846	0.296377754357195
806.088408321844	0.442643634782996
808.150673946846	0.47716852572961
810.214267696847	0.677950226018481
812.275595821844	0.705153344069288
814.336455196844	0.804335720231734
816.396767696846	0.853156190685468
818.456689571845	0.951257145873626
820.516142696844	0.926277365460066
822.575048946845	1.00803561700133
824.633564571846	1.00833419070551
826.691533321846	1.019807289445
828.749033321848	0.898692632240397
830.806142696849	0.967557899755661
832.862705196847	0.975297234949721
834.918877071847	1.02852276687452
836.974502071844	1.07354859762006
839.027861446848	1.35068897155583
841.082548946848	1.57165364897611
843.136767696844	1.96630226680992
845.190517696847	2.1474378215392
847.243877071847	2.42158776801557
849.296689571845	2.53955608144588
851.349033321847	2.56734016743462
853.400908321848	2.36071292003908
855.450517696845	2.32099423036794
857.501455196845	2.1198029292409
859.551923946849	1.8849588217987
861.602002071846	1.74466917385064
863.649658321843	1.67847047142942
865.698798946843	1.52262909316573
867.747392696845	1.53439145258437
869.795517696846	1.46692471362786
871.841377071847	1.4416887599649
873.888564571844	1.23748181294269
875.935361446845	1.22292815794498
877.981611446849	0.974711450888492
880.025595821848	0.879905985332982
882.07090832185	0.578559791288114
884.115752071848	0.531802637558599
886.158408321844	0.280668749588415
888.202314571849	0.295297128062884
890.243955196845	0.130749209225655
892.287002071847	0.15127735225667
894.329502071847	0.0380822817842841
896.369736446846	0.00971807067008967
898.411377071847	-0.299392951409061
900.450673946845	-0.24635294403862
902.491377071845	-0.342805107776769
904.529736446846	-0.380051710349051
906.569502071849	-0.400145932628504
908.607002071847	-0.135515694524429
910.645752071847	-0.0736375579632522
912.682314571848	0.053783835943932
914.720205196849	0.157981975045118
916.755830196846	0.30125311997358
918.792783321849	0.31270529526887
920.827470821849	0.357124594389234
922.861689571848	0.324136044610384
924.89723644685	0.412264787405263
926.930517696845	0.532626638257113
928.965205196844	0.657744334381391
930.997548946845	0.724194516705779
933.029423946846	0.926716756330393
935.062705196844	0.936730781720598
937.093720821846	0.909447386687475
939.124189571845	0.870347218216295
941.156064571845	0.892434581286125
943.185673946846	0.772669903399901
945.214814571846	0.814438401148095
947.243486446845	0.775641845128121
949.273486446844	0.774065676084206
951.301220821846	0.696704290781554
953.328564571846	0.79864754025283
955.355361446847	0.779268078527593
957.383564571843	0.837830528684492
959.409423946847	0.910539678036173
961.434892696845	0.998620051703256
963.459892696847	1.01784871803841
965.484423946844	1.17121724171443
967.508486446844	1.28992716474579
969.533877071844	1.4418143540554
971.557080196846	1.48265622466812
973.579736446845	1.62211944977349
975.602002071846	1.49149456464488
977.623720821848	1.39448390894239
979.645048946848	1.20381798634281
981.665908321847	1.09901363520203
983.686298946846	0.860812218171873
985.706220821845	0.824335075679926
987.725752071845	0.724768093481089
989.744736446846	0.80618343636695
991.763330196845	1.02194151716361
993.781377071846	1.71460444185345
995.799033321848	2.42231259414012
997.816220821845	2.97401260735865
999.833017696848	2.97809025814365
1001.84926769685	2.74371753438265
1003.86512707184	1.96453476341895
1005.88043957185	1.17636387373011
1007.89536144684	0.477405165253231
1009.90801769685	0.113419074455976
1011.92200207184	-0.139191352821001
1013.93551769685	-0.275221029691352
1015.94864269685	-0.485664319838065
1017.96129894685	-0.544274846287067
1019.97340832184	-0.586806270638476
1021.98333019684	-0.438625019153903
1023.99465832184	-0.3890069836213
1026.00543957185	-0.313317068375625
1028.01575207185	-0.356859752024889
1030.02387707185	-0.319366563016388
1032.03333019685	-0.528587315546133
1034.04231457185	-0.692248130122266
1036.05083019684	-0.851358205984411
1038.05715832185	-0.955299561932179
1040.06473644685	-1.10858594537928
1042.07192394685	-1.13947463223832
1044.07684582184	-1.26168737533646
1046.08309582185	-1.25820799380904
1048.08895519684	-1.34286880353176
1050.09254894685	-1.28445196581475
1052.09739269685	-1.35372540571581
1054.10004894685	-1.31808547408787
1056.10411144685	-1.33515496864959
1058.10762707185	-1.22701098511402
1060.10895519685	-1.28299222939364
1062.11161144685	-1.17654561086141
1064.11200207184	-1.15988812363167
1066.11372082185	-1.08475154298645
1068.11325207184	-1.09640861854018
1070.11403332184	-0.974430190105238
1072.11270519684	-1.02159000522448
1074.11262707185	-0.874763243736425
1076.11028332185	-0.877783663640514
1078.10934582185	-0.703146990556661
1080.10614269685	-0.684607006152703
1082.10247082185	-0.514183755928627
1084.10012707185	-0.454496830274422
1086.09559582185	-0.332031229728727
1088.09239269685	-0.352861145161512
1090.08692394685	-0.255796887191764
1092.08106457184	-0.237613197773669
1094.07645519685	-0.109598775849065
1096.06965832185	-0.115075091653694
1098.06239269684	-0.043596201277694
1100.05653332185	-0.0678660598389911
1102.04833019685	-0.0178761953545177
1104.03973644684	-0.223025888886866
1106.03075207185	-0.21685503135518
1108.02301769685	-0.284091682140399
1110.01309582184	-0.238879071825806
1112.00270519685	-0.249060580686489
1113.99184582185	0.0145338073973562
1115.98231457185	0.165566128333694
1117.97059582184	0.515297280706363
1119.95840832185	0.717524274186189
1121.94583019684	1.03576193566857
1123.93278332184	1.06623530929204
1125.91926769685	1.14078429682013
1127.90708019684	0.940471552644112
1129.89262707185	0.71582151962167
1131.87778332184	0.412491606171557
1133.86247082184	0.328286735565655
1135.84668957184	0.154466715462945
1137.83051769685	0.234826264407843
1139.81387707185	0.294140233714472
1141.79684582185	0.511523315210979
1143.77926769685	0.760865367096983
1145.76129894685	1.26791598949023
1147.74286144684	1.63324993844049
1149.72403332184	2.22950185276977
1151.70473644685	2.52522644118437
1153.68497082185	2.60049334467118
1155.66473644685	2.35486218592143
1157.64411144684	2.00945755125878
1159.62301769685	1.57540405536531
1161.60145519684	1.33110126627184
1163.57778332185	1.12033378997029
1165.55536144684	1.10415594108338
1167.53247082185	1.08558740508784
1169.50918957185	0.980842690382644
1171.48543957184	0.751446272285762
1173.46122082185	0.629447610649834
1175.43661144685	0.349881175232895
1177.40973644685	0.198325618768706
1179.38418957185	0.123851740319708
1181.35825207185	0.0543183326397525
1183.33184582185	-0.0409702661931988
1185.30325207185	-0.0266958593712729
1187.27598644685	-0.0407718486894169
1189.24825207184	0.0435449879102521
1191.22004894685	0.0830639508562285
1193.18965832185	0.188922739777297
1195.16059582185	0.290058758272608
1197.13114269685	0.440399791324523
1199.09942394685	0.445373014027666
1201.06903332184	0.587781498624622
1203.03645519685	0.699785463004162
1205.00520519685	0.69834329091816
1206.97356457184	0.636602157188634
1208.93965832184	0.699498593560918
1210.90708019685	0.603666656568805
1212.87223644684	0.6267303195728
1214.83879894685	0.741969145906921
1216.80489269684	0.97244947628468
1218.76879894685	1.11440747010698
1220.73403332185	1.48546300901864
1222.69708019685	1.76816409702514
1224.66137707184	2.13656583026051
1226.62356457185	2.41333607452322
1228.58528332185	2.79756175780921
1230.54833019685	2.98628046208404
1232.50911144685	3.17158398424357
1234.47129894684	3.33310375327983
1236.43122082184	3.59103599488992
1238.39254894684	3.63474248971636
1240.35161144684	3.81139904924783
1242.31028332185	3.90769862048239
1244.27020519684	4.03480895599574
1246.22801769685	3.94153599581074
1248.18536144685	3.94580736658344
1250.14395519685	3.91406619569483
1252.10043957185	3.94096788251426
1254.05645519685	3.89521024652686
1256.01208019685	3.83894724313689
1257.96895519685	3.83153705307944
1259.92372082184	3.94750438370693
1261.87793957184	3.90238207999732
1263.83184582185	3.88232448016248
1265.78700207185	3.86559477276472
1267.73997082184	3.86840177952854
1269.69247082185	3.6321190134795
1271.64458019685	3.60793032916388
1273.59629894685	3.44750434002037
1275.54754894684	3.4411944024996
1277.49833019685	3.35671908897177
1279.45043957185	3.31352763594333
1281.40036144685	3.17692254174779
1283.34989269685	3.12851295219593
1285.29895519685	2.91373213013577
1287.24754894685	2.88245856990596
1289.19575207184	2.83509601131249
1291.14356457184	2.87870292572728
1293.09083019684	2.89873723675385
1295.03778332185	3.0446831750491
1296.98426769685	3.13665863074766
1298.93028332185	3.24599200573999
1300.87583019684	3.26471168674067
1302.82106457185	3.42517660097263
1304.76575207185	3.39239927793955
1306.71004894685	3.27085861654842
1308.65395519685	3.16769294910387
1310.59739269684	3.06105530644442
1312.53864269685	2.80072764885159
1314.48129894685	2.75156146789993
1316.42333019685	2.59590758014315
1318.36504894685	2.48555539937507
1320.30629894685	2.33915258208566
1322.24723644684	2.28555794249485
1324.18583019685	2.10021195062143
1326.12583019684	2.11453706369792
1328.06536144685	2.1024143444177
1330.00458019684	2.19756255892707
1331.94145519685	2.21538198206446
1333.87973644684	2.44554526786982
1335.81770519685	2.40208389966085
1337.75504894684	2.45801476241587
1339.69020519685	2.2476797988233
1341.62676769685	2.05919119259642
1343.56301769685	1.71857027308948
1345.49692394684	1.52699705041113
1347.43223644684	1.21144438528358
1349.36692394685	1.06097226841661
1351.29973644684	0.902353729501954
1353.23364269684	0.842418558737052
1355.16551769685	0.630492300428955
1357.09864269684	0.478915984965624
1359.02958019685	0.477353863838118
1360.96176769684	0.483627574857394
1362.89364269684	0.4800688082139
1364.82333019684	0.671867998370487
1366.75426769685	0.813916734375027
1368.68301769685	0.825129208982844
1370.61317394685	0.773317580854211
1372.54114269685	0.721565423599202
1374.46864269684	0.504887410695062
1376.39754894685	0.313898768682293
1378.32426769684	0.164253107284821
1380.25223644685	0.0897317705262708
1382.17801769685	-0.0427809701670299
1384.10348644685	0.12379003229421
1386.03020519684	0.256248599037065
1387.95473644685	0.395289094729208
1389.88051769685	0.457822571854138
1391.80426769685	0.661234076943515
1393.72754894684	0.662507358617972
1395.65036144684	0.769260107800619
1397.57458019684	0.773167072241165
1399.49661144685	0.887142318446081
1401.41817394684	0.889340015879668
1403.34098644684	0.960184157020592
1405.26176769685	0.869860184202082
1407.18208019684	0.893331525665417
1409.10192394684	0.935495779462599
1411.02145519685	1.05109109037221
1412.94223644685	1.06403056221473
1414.86083019685	1.25585949379149
1416.77895519685	1.46181158734618
1418.69676769685	1.6296949143665
1420.61411144684	1.62678644507997
1422.53098644684	1.8637736864365
1424.44754894685	2.02149465303546
1426.36364269685	2.22082629324973
1428.27926769685	2.42347607543439
1430.19442394684	2.83291145536151
1432.11098644685	3.14467579574142
1434.02536144685	3.55114508679299
1435.93926769685	3.89118225017768
1437.85286144685	4.28335516180425
1439.76598644685	4.55444072777789
1441.67692394684	4.83248132659276
1443.58926769684	4.919604866594
1445.50114269685	5.04870314840639
1447.41254894685	4.86520351423036
1449.32364269685	4.7985637138471
1451.23411144685	4.60747021616589
1453.14426769685	4.36335115671699
1455.05411144685	4.01603379985715
1456.96333019685	3.91330463378881
1458.87223644684	3.52261169945365
1460.77911144685	3.12972825392643
1462.68723644685	2.74734921314678
1464.59473644685	2.42608738635244
1466.50208019685	1.91305101083287
1468.40879894685	1.53606627652539
1470.31348644685	1.10974766639242
1472.21958019684	0.780999173757721
1474.12504894684	0.371593886614392
1476.03020519685	0.173269539105377
1477.93317394684	-0.178619836289613
1479.83754894685	-0.445231076236098
1481.74129894685	-0.647750516528617
1483.64317394684	-0.813092745048323
1485.54614269684	-1.01573642109031
1487.44879894685	-1.03758657277046
1489.34926769685	-1.10819827885399
1491.25114269684	-1.19415027948168
1493.15067394685	-1.26416957295407
1495.05161144685	-1.25313540224664
1496.95223644685	-1.301852562541
1498.85067394685	-1.07550530946776
1500.75036144684	-0.984884212309339
1502.64786144684	-0.862774352104907
1504.54676769685	-0.811006947914791
1506.44348644685	-0.53143649701309
1508.34161144685	-0.438704979338468
1510.23739269685	-0.173746172429674
1512.13473644685	0.0213371872906691
1514.02973644685	0.284592083595271
1515.92442394685	0.293195461158803
1517.82036144684	0.291493537645408
1519.71426769685	0.159654349177742
1521.60926769685	0.134713313886664
1523.50239269685	-0.0597809774659481
1525.39489269684	-0.16925225980151
1527.28879894685	-0.40419566605874
1529.18051769685	-0.531450976906626
1531.07192394684	-0.76654307484165
1532.96458019684	-0.828387361601813
1534.85504894684	-0.988732476820644
1536.74520519685	-0.938354038612033
1538.63489269685	-0.875735037633262
1540.52583019685	-0.668041986652611
1542.41473644685	-0.55551208049053
1544.30317394685	-0.169181343107368
1546.19114269684	0.310456975423563
1548.07879894684	0.986489227915229
1549.96770519685	1.29273798344775
1551.85442394685	1.3740087131979
1553.74083019684	1.31191341552221
1555.62692394685	1.0903087179193
1557.51239269684	0.591012240278701
1559.39754894685	0.440919677739487
1561.28223644684	0.492538174183096
1563.16661144685	0.575383810053665
1565.05051769685	0.605623755787576
1566.93567394685	0.745817773359079
1568.81879894685	0.849905302260254
1570.70145519685	1.09824695940347
1572.58379894684	1.28292864647779
1574.46551769684	1.66445833453054
1576.34708019685	2.00102042205077
1578.22629894684	2.37036226391552
1580.10692394685	2.6187619906255
1581.98723644685	2.96449437497705
1583.86692394685	2.98548760453519
1585.74645519685	2.98331561949459
1587.62536144684	2.83230753453176
1589.50395519685	2.85527804938124
1591.38208019684	2.64580455861409
1593.25989269685	2.69650254758579
1595.13551769685	2.76447085645003
1597.01239269685	2.98258347034624
1598.88895519685	2.88667683810979
1600.76504894685	2.99217844996247
1602.64067394684	2.93948474959882
1604.51442394685	2.96719288033427
1606.38926769685	2.9178069112325
1608.26364269685	3.15730484411517
1610.13770519684	3.25290179914208
1612.00973644685	3.43656857043402
1613.88301769684	3.45799416627477
1615.75583019685	3.54923910089724
1617.62661144685	3.44588391091185
1619.49864269685	3.61568550097923
1621.37020519685	3.62833543805067
1623.23973644685	3.8116352518486
1625.11051769685	3.85463968293112
1626.97926769685	4.09618727115668
1628.84926769685	4.19010128032642
1630.71879894684	4.41516510286903
1632.58629894684	4.52521198907772
1634.45504894685	4.84904293648873
1636.32176769685	4.91974016470368
1638.18973644685	5.01619312586121
1640.05567394685	5.07603555981899
1641.92270519685	5.25888722634687
1643.78786144685	5.3118596900182
1645.65254894684	5.4685926001809
1647.51833019684	5.56435222821125
1649.38223644685	5.74011228535051
1651.24739269685	5.86558855314598
1653.11036144684	5.97100242842606
1654.97301769684	6.01260556860547
1656.83692394685	6.18821209624838
1658.69879894684	6.14402377713247
1660.56176769685	6.08812247995678
1662.42286144684	5.90977715114366
1664.28348644685	5.84882382540201
1666.14364269684	5.61727864345755
1668.00504894685	5.43035085796691
1669.86442394684	5.1627073959192
1671.72348644684	4.91941783085088
1673.58208019684	4.59544071221313
1675.44192394684	4.28908335216528
1677.29973644685	4.00008626431782
1679.15708019684	3.78321979876847
1681.01411144685	3.65618727744794
1682.87067394685	3.51559742479373
1684.72676769685	3.37394629619865
1686.58426769685	3.23056529118986
1688.43958019685	2.97180625571207
1690.29458019685	2.74894098496577
1692.14911144685	2.53906838796166
1694.00317394684	2.22327447854428
1695.85692394685	1.92305214021019
1697.71036144685	1.74231722687983
1699.56333019685	1.41125880174837
1701.41583019685	1.2283728455223
1703.26801769685	1.02656201396735
1705.11973644685	0.868505490579821
1706.97114269684	0.576625815232319
1708.82208019685	0.329932253223262
1710.67254894684	-0.201419254961081
1712.52270519685	-0.651356345296904
1714.37239269685	-1.1455796262407
1716.22176769685	-1.63251685307978
1718.07067394685	-2.04523854848958
1719.91754894684	-2.26504104198165
1721.76583019684	-2.47317110925928
1723.61348644685	-2.40843429052796
1725.46083019685	-2.22805242173803
1727.30770519684	-1.8025358035386
1729.15270519685	-1.3855921649689
1730.99879894684	-0.734692075187866
1732.84458019684	-0.282053933386578
1734.68989269685	0.24370214423891
1736.53317394685	0.545484659243414
1738.37770519685	0.946110335605908
1740.22192394684	1.12008693059232
1742.06567394685	1.21520451900244
1743.90739269684	1.23763384956601
1745.75020519685	1.2897113994141
1747.59286144684	1.17866810605193
1749.43333019684	1.17987010309605
1751.27504894685	1.15901107840529
1753.11473644685	1.17640539858314
1754.95583019685	1.06773395935886
1756.79629894684	1.15306416153521
1758.63489269685	1.14865167993719
1760.47458019685	1.25482832833592
1762.31239269684	1.28126474030717
1764.15129894685	1.4163903945261
1765.98817394685	1.33975345879185
1767.82645519685	1.29988540022703
1769.66254894685	1.16750250778659
1771.49989269684	1.13834366534911
1773.33536144685	1.06256183199366
1775.17020519685	1.12123015886181
1777.00645519685	0.983461758431361
1778.84067394684	1.01881453634786
1780.67598644685	0.915151557911202
1782.50942394685	0.894766587387778
1784.34239269685	0.781404318681098
1786.17661144684	0.869825208936163
1788.00879894684	0.678198551012883
1789.84051769684	0.622781381160792
1791.67364269685	0.421115780919081
1793.50458019685	0.397517449118652
1795.33520519684	0.184859063248382
1797.16536144685	0.144182359478009
1798.99692394684	-0.0226539156276999
