# Supplementary material for: Intraoperative rapid assessment of the deep muscle surgical margin of tongue squamous cell carcinoma via Raman spectroscopy
Source: Front Bioeng Biotechnol. 2024 Oct 8;12:1480279. doi: 10.3389/fbioe.2024.1480279 (PMC11493737; doi:10.3389/fbioe.2024.1480279)
Supplement: Supplementary file 4 [file DataSheet2.ZIP › Pathological grading corresponding to Raman spectroscopic data/Results of pathological grading/PDSCC/9-1-4_Raman.txt]

process from Raman raw data on 2022/8/8 10:40:39
601.541728634347	0.794523896819612
603.653017696848	0.648915557971804
605.76571300935	0.50277499148774
607.876025509344	0.374342539820077
609.985830196845	0.424774713878776
612.095166134346	0.405601100490287
614.203994259347	0.421289974666195
616.314228634346	0.411740605385774
618.422119259347	0.495756946532595
620.529502071848	0.411267450177661
622.636377071845	0.445315989894937
624.742783321846	0.353052005947006
626.848681759348	0.337023741841051
628.954111446845	0.206210589736088
631.060908321848	0.186937375348577
633.165361446845	-0.00988017852125722
635.269345821845	-0.0356812825241377
637.372783321851	-0.21267324743792
639.475791134348	-0.326545736817536
641.578291134349	-0.543126081622347
643.680283321846	-0.594440555656092
645.781806759347	-0.838759955543026
647.882861446848	-0.880640610301043
649.983408321845	-1.03925433790351
652.083486446845	-1.09276200417372
654.183056759346	-1.15056543879564
656.282158321847	-1.11067555334284
658.380752071844	-1.11443418936386
660.478877071844	-0.985472303829226
662.576533321844	-0.925666325598684
664.673642696845	-0.818673530805881
666.770361446845	-0.734988693975481
668.864658321847	-0.682109163600785
670.960361446843	-0.674371757623533
673.05559582185	-0.671052585776863
675.150283321847	-0.717108915362758
677.244502071844	-0.656606488772411
679.338330196846	-0.706331124487917
681.431611446846	-0.550640839416019
683.522470821845	-0.368608783125694
685.614814571843	-0.271226526454257
687.706611446847	-0.185819025926151
689.798017696849	0.068278448196736
691.888877071844	0.184387960127196
693.977392696845	0.319128678835
696.067236446848	0.448603403515676
698.156689571846	0.439981487810428
700.243720821847	0.396311229715991
702.332158321846	0.325754531562552
704.420127071848	0.233430518858427
706.507627071849	0.341432470648954
708.592783321848	0.476281156833636
710.679345821845	0.625495146486287
712.765361446844	0.655854360032265
714.849033321847	0.70310101660516
716.934111446848	0.588471697153295
719.016845821847	0.590136859192853
721.100986446847	0.519221786264495
723.184658321847	0.534768440567689
725.265908321846	0.545559599361297
727.348642696845	0.646839483817189
729.428955196847	0.663960775417877
731.510673946843	0.72597602407393
733.590048946844	0.763639908052824
735.670830196843	0.976333340470205
737.749267696847	1.18850215755987
739.829033321847	1.44307574329906
741.906533321846	1.66357174043765
743.985361446848	1.95591803662927
746.061923946847	1.97218334310617
748.139814571845	1.96757443648016
750.215361446848	1.84719080621613
752.292236446843	1.70774843097234
754.366845821845	1.4608080992744
756.440986446847	1.25314898187094
758.516533321843	0.987269431794402
760.589658321845	0.771101067394852
762.664189571846	0.559617609444558
764.736455196849	0.428512107981817
766.808173946843	0.337392204545893
768.881298946846	0.27784510371265
770.952080196847	0.109945161098267
773.022392696847	0.142739604185294
775.092236446842	0.0215012678083326
777.163486446847	-0.0331638837727724
779.232314571844	-0.206799686697025
781.300752071846	-0.142879707864267
783.368720821843	-0.292791294307278
785.438017696848	-0.18963957044889
787.504970821843	-0.261496289282775
789.571533321847	-0.0272762040382304
791.637548946848	-0.10001673587459
793.704970821847	-0.0444937946642767
795.770048946844	-0.102447469253434
797.834658321844	-0.0196635531098082
799.898798946848	-0.127379363447346
801.962470821847	0.0669877700252073
804.025673946846	0.130040505123873
806.088408321844	0.275431487214632
808.150673946846	0.394163349233736
810.214267696847	0.550808313288087
812.275595821844	0.522319590228392
814.336455196844	0.641609573730534
816.396767696846	0.603900889598719
818.456689571845	0.721696032378986
820.516142696844	0.686537595011202
822.575048946845	0.829438190614269
824.633564571846	0.870700228241788
826.691533321846	0.955226370797732
828.749033321848	0.864759061311133
830.806142696849	0.928450699656707
832.862705196847	0.914703958651046
834.918877071847	0.911931108995589
836.974502071844	0.925854829316563
839.027861446848	1.1391603858026
841.082548946848	1.34705453521394
843.136767696844	1.70675245803119
845.190517696847	1.86449656701996
847.243877071847	2.10215910779232
849.296689571845	2.16192277262405
851.349033321847	2.15931979007132
853.400908321848	1.95357252501157
855.450517696845	1.87363751280702
857.501455196845	1.70083887824723
859.551923946849	1.48199298242429
861.602002071846	1.35978194172748
863.649658321843	1.23995342918136
865.698798946843	1.09429953379305
867.747392696845	1.09788778094207
869.795517696846	0.985460233638605
871.841377071847	0.998234466128906
873.888564571844	0.8749122265084
875.935361446845	0.920810688056861
877.981611446849	0.636332553700015
880.025595821848	0.590375634751979
882.07090832185	0.240700583680393
884.115752071848	0.120695298083888
886.158408321844	-0.14919210767971
888.202314571849	-0.129521228618955
890.243955196845	-0.29916764460819
892.287002071847	-0.335272273188821
894.329502071847	-0.378796090793571
896.369736446846	-0.456810469678317
898.411377071847	-0.778287068674729
900.450673946845	-0.730679511532458
902.491377071845	-0.785560227826693
904.529736446846	-0.869752408927468
906.569502071849	-0.897458954887384
908.607002071847	-0.657042962342871
910.645752071847	-0.643386818249041
912.682314571848	-0.484024193568416
914.720205196849	-0.376007903148036
916.755830196846	-0.201360596189943
918.792783321849	-0.201955820063574
920.827470821849	-0.174885866169461
922.861689571848	-0.198516585106688
924.89723644685	-0.0702342017686419
926.930517696845	0.00825950369772954
928.965205196844	0.192019656894615
930.997548946845	0.348405524522434
933.029423946846	0.54952039118308
935.062705196844	0.593217186349364
937.093720821846	0.695335282502754
939.124189571845	0.687418421564757
941.156064571845	0.771588886008487
943.185673946846	0.76210649097726
945.214814571846	0.941654329917526
947.243486446845	0.984584237638558
949.273486446844	1.12696892622665
951.301220821846	1.15695836520484
953.328564571846	1.32223491169253
955.355361446847	1.26170115810402
957.383564571843	1.35695870727483
959.409423946847	1.3708888224719
961.434892696845	1.47016313656582
963.459892696847	1.45398380536255
965.484423946844	1.6315325664919
967.508486446844	1.6665111468663
969.533877071844	1.82544154853889
971.557080196846	1.73322442885996
973.579736446845	1.81139266897952
975.602002071846	1.64662710185593
977.623720821848	1.59527025693177
979.645048946848	1.51264293744481
981.665908321847	1.58662722499389
983.686298946846	1.59419476169137
985.706220821845	1.76822717911807
987.725752071845	1.85121565795549
989.744736446846	2.05635268786938
991.763330196845	2.40262898662235
993.781377071846	3.09568702972916
995.799033321848	3.80084750754662
997.816220821845	4.49197243279116
999.833017696848	4.60587291443954
1001.84926769685	4.36902139867715
1003.86512707184	3.58859852291522
1005.88043957185	2.70105671798461
1007.89536144684	1.7618465955689
1009.90801769685	1.18933059640727
1011.92200207184	0.756689278623185
1013.93551769685	0.435694584926523
1015.94864269685	0.110067533063386
1017.96129894685	-0.0838999538470944
1019.97340832184	-0.245405959271693
1021.98333019684	-0.24247935155023
1023.99465832184	-0.268639892081978
1026.00543957185	-0.392704644031255
1028.01575207185	-0.507482652877002
1030.02387707185	-0.614202313765873
1032.03333019685	-0.846593083210848
1034.04231457185	-1.05635292515717
1036.05083019684	-1.22739046404001
1038.05715832185	-1.34366409910461
1040.06473644685	-1.55614293911873
1042.07192394685	-1.6297758762405
1044.07684582184	-1.79797039352138
1046.08309582185	-1.77026659411382
1048.08895519684	-1.87315291620007
1050.09254894685	-1.72663686690402
1052.09739269685	-1.92859812596481
1054.10004894685	-1.9727049006637
1056.10411144685	-1.99568735341455
1058.10762707185	-1.87684256537898
1060.10895519685	-1.98373950517527
1062.11161144685	-1.68021787740008
1064.11200207184	-1.50458504139209
1066.11372082185	-1.38713116160858
1068.11325207184	-1.31898411079084
1070.11403332184	-1.14477310984762
1072.11270519684	-1.13546701615422
1074.11262707185	-0.904114564551378
1076.11028332185	-0.838163751805666
1078.10934582185	-0.654155132453184
1080.10614269685	-0.541915852038244
1082.10247082185	-0.343065386771798
1084.10012707185	-0.380073156083085
1086.09559582185	-0.269517354356253
1088.09239269685	-0.297907496741971
1090.08692394685	-0.276621414893839
1092.08106457184	-0.312939002330324
1094.07645519685	-0.223068708000142
1096.06965832185	-0.229209431706124
1098.06239269684	-0.187270120691721
1100.05653332185	-0.106360539672835
1102.04833019685	0.041602049015296
1104.03973644684	0.169037385974377
1106.03075207185	0.353736510076828
1108.02301769685	0.506751080752792
1110.01309582184	0.610821777433557
1112.00270519685	0.690309762428569
1113.99184582185	0.899176033987544
1115.98231457185	1.11699144703982
1117.97059582184	1.53659684489946
1119.95840832185	1.96114347273857
1121.94583019684	2.39765185612276
1123.93278332184	2.5598333866908
1125.91926769685	2.7142390078377
1127.90708019684	2.54326973962355
1129.89262707185	2.33751637534618
1131.87778332184	2.05332945050952
1133.86247082184	2.00298030331891
1135.84668957184	1.94629983189401
1137.83051769685	2.251078503266
1139.81387707185	2.58070762341055
1141.79684582185	3.24987764532619
1143.77926769685	4.05134026968636
1145.76129894685	5.20425551540404
1147.74286144684	6.33171464518904
1149.72403332184	7.65488808450016
1151.70473644685	8.4903270743643
1153.68497082185	8.65699243270063
1155.66473644685	8.10752496857179
1157.64411144684	7.1211950807301
1159.62301769685	5.89859396654424
1161.60145519684	4.86825240873088
1163.57778332185	4.09564946908733
1165.55536144684	3.70918889567815
1167.53247082185	3.34508017825277
1169.50918957185	2.95391367705571
1171.48543957184	2.39443052360133
1173.46122082185	1.9704814483855
1175.43661144685	1.53972679305002
1177.40973644685	1.2679563425732
1179.38418957185	1.07106336990228
1181.35825207185	1.08987694294353
1183.33184582185	1.05943812688776
1185.30325207185	1.02665568192941
1187.27598644685	1.04115369278287
1189.24825207184	1.10689133044286
1191.22004894685	1.07536924829833
1193.18965832185	1.06430593512636
1195.16059582185	0.997085924949261
1197.13114269685	1.03036775820493
1199.09942394685	0.994840418989781
1201.06903332184	1.06907843730562
1203.03645519685	1.12486802283826
1205.00520519685	1.16423429839523
1206.97356457184	1.10445545602141
1208.93965832184	1.1435600914599
1210.90708019685	1.01234335502301
1212.87223644684	1.09340108959185
1214.83879894685	1.13749837672026
1216.80489269684	1.30012369913248
1218.76879894685	1.36148460380838
1220.73403332185	1.63947721419953
1222.69708019685	1.80652632457674
1224.66137707184	2.12344862846885
1226.62356457185	2.30929800300765
1228.58528332185	2.64596837993565
1230.54833019685	2.70617334793707
1232.50911144685	2.88192725272791
1234.47129894684	3.08192655085293
1236.43122082184	3.29782557685269
1238.39254894684	3.36353107440141
1240.35161144684	3.5597670569469
1242.31028332185	3.6278870070455
1244.27020519684	3.6957455465481
1246.22801769685	3.73544508589538
1248.18536144685	3.8360601513682
1250.14395519685	3.8566352755771
1252.10043957185	4.08715241321499
1254.05645519685	4.20945627715201
1256.01208019685	4.13535699251793
1257.96895519685	4.13610962466709
1259.92372082184	4.33898551042552
1261.87793957184	4.21247986322942
1263.83184582185	4.13666229449956
1265.78700207185	4.13398838082878
1267.73997082184	4.05669906601821
1269.69247082185	3.75399933428497
1271.64458019685	3.63168927618841
1273.59629894685	3.39443921396162
1275.54754894684	3.3802596837894
1277.49833019685	3.16082098183063
1279.45043957185	3.03797846511401
1281.40036144685	2.8942721496586
1283.34989269685	2.76527730512487
1285.29895519685	2.57467441143115
1287.24754894685	2.54442372644831
1289.19575207184	2.47166530422527
1291.14356457184	2.51195939843586
1293.09083019684	2.71014663291362
1295.03778332185	2.8791366686998
1296.98426769685	3.06807011088324
1298.93028332185	3.33168717196008
1300.87583019684	3.43190805690921
1302.82106457185	3.51773262271757
1304.76575207185	3.28013158135144
1306.71004894685	3.08542477864103
1308.65395519685	2.83646240098329
1310.59739269684	2.59789478258858
1312.53864269685	2.17707541487295
1314.48129894685	2.11637740984389
1316.42333019685	1.83747492545973
1318.36504894685	1.62523751699337
1320.30629894685	1.3980556105376
1322.24723644684	1.34321906482108
1324.18583019685	1.14280136167832
1326.12583019684	1.24589634693598
1328.06536144685	1.32010729962531
1330.00458019684	1.48664408002264
1331.94145519685	1.5535797417067
1333.87973644684	1.79244883820201
1335.81770519685	1.86373404055041
1337.75504894684	1.98106584397414
1339.69020519685	1.74370623896721
1341.62676769685	1.58798070196144
1343.56301769685	1.25343153617109
1345.49692394684	0.958911041582667
1347.43223644684	0.521465019777622
1349.36692394685	0.374775810825952
1351.29973644684	0.15428459903319
1353.23364269684	0.107788499698586
1355.16551769685	-0.152629583458008
1357.09864269684	-0.164322528490629
1359.02958019685	-0.148437497655664
1360.96176769684	-0.0221571897016588
1362.89364269684	-0.0233903510765572
1364.82333019684	0.289764142389345
1366.75426769685	0.465084084955834
1368.68301769685	0.470291423175524
1370.61317394685	0.283754208940309
1372.54114269685	0.259434119102423
1374.46864269684	-0.0947497828614132
1376.39754894685	-0.484788145724963
1378.32426769684	-0.679949850259845
1380.25223644685	-0.789985951592769
1382.17801769685	-1.00539574976131
1384.10348644685	-0.969269804109956
1386.03020519684	-0.881858290046637
1387.95473644685	-0.729651040588351
1389.88051769685	-0.619278290414343
1391.80426769685	-0.379070212961608
1393.72754894684	-0.259326956302402
1395.65036144684	-0.12444866304395
1397.57458019684	-0.116045033134128
1399.49661144685	-0.104946983553702
1401.41817394684	-0.16974434988947
1403.34098644684	-0.141996635453779
1405.26176769685	-0.364085195319888
1407.18208019684	-0.479249683438127
1409.10192394684	-0.403630288878105
1411.02145519685	-0.256117116093776
1412.94223644685	-0.247629356306902
1414.86083019685	0.112210691740131
1416.77895519685	0.40942381574672
1418.69676769685	0.557199915550939
1420.61411144684	0.674578656429901
1422.53098644684	1.15561980361093
1424.44754894685	1.47039326014499
1426.36364269685	1.84415864914263
1428.27926769685	2.41245571646857
1430.19442394684	3.0577442015823
1432.11098644685	3.48051592871184
1434.02536144685	3.97398671334633
1435.93926769685	4.35332811049182
1437.85286144685	4.55285003063545
1439.76598644685	4.59931199959607
1441.67692394684	4.67817139407663
1443.58926769684	4.58823269586935
1445.50114269685	4.66381314616513
1447.41254894685	4.42475242728045
1449.32364269685	4.29765045585691
1451.23411144685	4.14280642781847
1453.14426769685	3.80857049514231
1455.05411144685	3.36608233685945
1456.96333019685	3.24519108672746
1458.87223644684	2.8226269214108
1460.77911144685	2.44141637979135
1462.68723644685	2.12920498937501
1464.59473644685	1.70696903574947
1466.50208019685	1.15750903299397
1468.40879894685	0.770023701459365
1470.31348644685	0.208989757130325
1472.21958019684	-0.136736235613739
1474.12504894684	-0.533258757995895
1476.03020519685	-0.748637561364433
1477.93317394684	-1.09251720140935
1479.83754894685	-1.41967019525066
1481.74129894685	-1.67835140921397
1483.64317394684	-1.87526423480409
1485.54614269684	-1.97745219120367
1487.44879894685	-1.97362894735335
1489.34926769685	-1.88680958221812
1491.25114269684	-1.79158571401013
1493.15067394685	-1.60505717940714
1495.05161144685	-1.32636491577006
1496.95223644685	-1.17453371194108
1498.85067394685	-0.609829071309491
1500.75036144684	-0.155972310741674
1502.64786144684	0.340296763965625
1504.54676769685	0.834327547984685
1506.44348644685	1.86050951462562
1508.34161144685	2.51414234102259
1510.23739269685	3.40717473845132
1512.13473644685	4.25300757284595
1514.02973644685	5.02956879096331
1515.92442394685	5.3623838362937
1517.82036144684	5.68108701819756
1519.71426769685	5.55256772306797
1521.60926769685	5.40179511974043
1523.50239269685	4.78660931244889
1525.39489269684	4.08997363394354
1527.28879894685	3.21466416641101
1529.18051769685	2.45904861785664
1531.07192394684	1.55712251098066
1532.96458019684	1.01193058164614
1534.85504894684	0.498720637666793
1536.74520519685	0.280698394979197
1538.63489269685	0.109002722573052
1540.52583019685	0.178279094995389
1542.41473644685	0.326135357860039
1544.30317394685	0.560696366114541
1546.19114269684	0.968521496890162
1548.07879894684	1.82997069645108
1549.96770519685	2.23963914613972
1551.85442394685	2.35793350652386
1553.74083019684	2.43320004376432
1555.62692394685	2.3346681232257
1557.51239269684	1.78603590319744
1559.39754894685	1.60068391880355
1561.28223644684	1.51851090791979
1563.16661144685	1.73234681438737
1565.05051769685	1.73320035507567
1566.93567394685	1.92252772773611
1568.81879894685	2.1236551665794
1570.70145519685	2.53470818460386
1572.58379894684	2.87556672283938
1574.46551769684	3.43496880252923
1576.34708019685	3.96564564737179
1578.22629894684	4.74524742195598
1580.10692394685	5.18879903528818
1581.98723644685	5.4703126374776
1583.86692394685	5.59464617795561
1585.74645519685	5.60656092095326
1587.62536144684	5.28234412575131
1589.50395519685	5.13609639231993
1591.38208019684	4.86225629848553
1593.25989269685	4.73821377531226
1595.13551769685	4.62028977621139
1597.01239269685	4.71071870262864
1598.88895519685	4.57929292009521
1600.76504894685	4.60413096015077
1602.64067394684	4.52712204071554
1604.51442394685	4.575928981277
1606.38926769685	4.40347445809721
1608.26364269685	4.65339060674268
1610.13770519684	4.91806734591222
1612.00973644685	5.19630591028675
1613.88301769684	5.35037066956818
1615.75583019685	5.59059287539185
1617.62661144685	5.54430436325913
1619.49864269685	5.65428969579824
1621.37020519685	5.67113999955143
1623.23973644685	5.81410700305258
1625.11051769685	5.93567544925651
1626.97926769685	6.31720885434839
1628.84926769685	6.51420207427998
1630.71879894684	6.83438604213359
1632.58629894684	7.08856232222178
1634.45504894685	7.378475929226
1636.32176769685	7.35006006491381
1638.18973644685	7.35388984232236
1640.05567394685	7.19163834793784
1641.92270519685	7.14985001762187
1643.78786144685	7.10435936558105
1645.65254894684	7.16027240333347
1647.51833019684	7.22775599211593
1649.38223644685	7.52619450727849
1651.24739269685	7.64739258461486
1653.11036144684	7.75385217430863
1654.97301769684	7.90507170013552
1656.83692394685	7.96192809700551
1658.69879894684	7.88327396873729
1660.56176769685	7.83808410186549
1662.42286144684	7.7040825980414
1664.28348644685	7.59929559738242
1666.14364269684	7.36626215433989
1668.00504894685	7.09660004926388
1669.86442394684	6.70381167398659
1671.72348644684	6.24713478958148
1673.58208019684	5.82587763824921
1675.44192394684	5.60769802665664
1677.29973644685	5.24671823870267
1679.15708019684	5.08965526514737
1681.01411144685	5.06519892369477
1682.87067394685	4.85537742885379
1684.72676769685	4.66834978927494
1686.58426769685	4.63358462609756
1688.43958019685	4.47944251090854
1690.29458019685	4.24408205195198
1692.14911144685	4.28705143840853
1694.00317394684	4.02411965651362
1695.85692394685	3.8189464902963
1697.71036144685	3.76999091699207
1699.56333019685	3.56322110716428
1701.41583019685	3.30643602923908
1703.26801769685	3.14097544852808
1705.11973644685	2.91560752279611
1706.97114269684	2.39679200754205
1708.82208019685	1.73870705240432
1710.67254894684	0.787261603967806
1712.52270519685	-0.278574597438194
1714.37239269685	-1.41293341346039
1716.22176769685	-2.72250511435192
1718.07067394685	-3.64124156887317
1719.91754894684	-4.26969178996376
1721.76583019684	-4.67756938297072
1723.61348644685	-4.60848576263112
1725.46083019685	-3.9994104331077
1727.30770519684	-3.07403527898731
1729.15270519685	-2.00733847494183
1730.99879894684	-0.536636163806747
1732.84458019684	0.753153451249318
1734.68989269685	2.02123847474974
1736.53317394685	3.11751000398567
1738.37770519685	4.06881329930388
1740.22192394684	4.68551942300945
1742.06567394685	5.06145647043411
1743.90739269684	5.25437561286554
1745.75020519685	5.41250113973354
1747.59286144684	5.40562571980541
1749.43333019684	5.57398828817782
1751.27504894685	5.63187449527402
1753.11473644685	5.74788721461857
1754.95583019685	5.78888195638336
1756.79629894684	5.95891770043255
1758.63489269685	5.9398773174334
1760.47458019685	6.17535386194072
1762.31239269684	6.30680199792482
1764.15129894685	6.48362464601973
1765.98817394685	6.48965585808639
1767.82645519685	6.64166061287659
1769.66254894685	6.5697108989886
1771.49989269684	6.62865153471779
1773.33536144685	6.55254684131529
1775.17020519685	6.68504144137353
1777.00645519685	6.61553337102021
1778.84067394684	6.71942576026356
1780.67598644685	6.72582154510781
1782.50942394685	6.88839615316897
1784.34239269685	6.82296471564285
1786.17661144684	6.94256356776032
1788.00879894684	6.88371700924341
1789.84051769684	6.82675072855545
1791.67364269685	6.66871155715756
1793.50458019685	6.81612274431683
1795.33520519684	6.59876115928216
1797.16536144685	6.50147988925954
1798.99692394684	6.4282538268846
