# Supplementary material for: Intraoperative rapid assessment of the deep muscle surgical margin of tongue squamous cell carcinoma via Raman spectroscopy
Source: Front Bioeng Biotechnol. 2024 Oct 8;12:1480279. doi: 10.3389/fbioe.2024.1480279 (PMC11493737; doi:10.3389/fbioe.2024.1480279)
Supplement: Supplementary file 4 [file DataSheet2.ZIP › Pathological grading corresponding to Raman spectroscopic data/Results of pathological grading/PDSCC/9-2-1_Raman.txt]

process from Raman raw data on 2022/8/8 10:40:39
601.541728634347	1.50303321892244
603.653017696848	1.41826408212529
605.76571300935	1.35567282117552
607.876025509344	1.25405568384781
609.985830196845	1.40550688973016
612.095166134346	1.37472654774598
614.203994259347	1.48551810524972
616.314228634346	1.52512091500313
618.422119259347	1.58599807369094
620.529502071848	1.48367237607187
622.636377071845	1.47889554874422
624.742783321846	1.30789761615497
626.848681759348	1.23139196722713
628.954111446845	1.13088859868975
631.060908321848	1.01411946324373
633.165361446845	0.881187270901421
635.269345821845	0.837062348806967
637.372783321851	0.695179738914163
639.475791134348	0.58317596770658
641.578291134349	0.452996055667967
643.680283321846	0.385261611540329
645.781806759347	0.165842523299403
647.882861446848	0.03691037113947
649.983408321845	-0.0887615637352042
652.083486446845	-0.170493433220912
654.183056759346	-0.320921975780664
656.282158321847	-0.295697369663429
658.380752071844	-0.344226373019069
660.478877071844	-0.366389190246252
662.576533321844	-0.41120432128821
664.673642696845	-0.404106830226937
666.770361446845	-0.449972131042927
668.864658321847	-0.409408987413968
670.960361446843	-0.43370506931015
673.05559582185	-0.365926129907734
675.150283321847	-0.398557275473308
677.244502071844	-0.328140540935465
679.338330196846	-0.348217983264419
681.431611446846	-0.264051272874497
683.522470821845	-0.205375689007752
685.614814571843	-0.087543387680256
687.706611446847	-0.137282792873151
689.798017696849	-0.0182495015430675
691.888877071844	0.0173947855177516
693.977392696845	0.0879915360309553
696.067236446848	0.0546383862314883
698.156689571846	0.0503132336630472
700.243720821847	-0.0477018774998896
702.332158321846	-0.0392766360569681
704.420127071848	-0.0890160457069555
706.507627071849	-0.016318840078867
708.592783321848	0.133010202240172
710.679345821845	0.319664440189143
712.765361446844	0.318582528750653
714.849033321847	0.365736293100042
716.934111446848	0.294008786618861
719.016845821847	0.297069453045481
721.100986446847	0.192891153010891
723.184658321847	0.19451921013453
725.265908321846	0.121532610894633
727.348642696845	0.205356918839215
729.428955196847	0.213518953375313
731.510673946843	0.258867617270397
733.590048946844	0.250332828265812
735.670830196843	0.413916838185656
737.749267696847	0.464389682189648
739.829033321847	0.601876979260425
741.906533321846	0.707831829918774
743.985361446848	0.873083229364653
746.061923946847	0.836674375040786
748.139814571845	0.861914127054831
750.215361446848	0.782449301412498
752.292236446843	0.756915103764214
754.366845821845	0.659514903933598
756.440986446847	0.654328548209207
758.516533321843	0.583332244873162
760.589658321845	0.525300073727834
762.664189571846	0.41912987951784
764.736455196849	0.376498741959267
766.808173946843	0.27434987609729
768.881298946846	0.229375800184783
770.952080196847	0.143167221029017
773.022392696847	0.167770190368202
775.092236446842	0.100795624800497
777.163486446847	0.167849468706265
779.232314571844	0.0908860683991009
781.300752071846	0.119894283026014
783.368720821843	-0.00530147108165124
785.438017696848	0.0632581973613355
787.504970821843	-0.0928793740894207
789.571533321847	-0.013271887364084
791.637548946848	-0.158661420076157
793.704970821847	-0.12150574918482
795.770048946844	-0.259423946817947
797.834658321844	-0.189700257287058
799.898798946848	-0.25049388415124
801.962470821847	-0.0406740408376436
804.025673946846	0.0415800493789504
806.088408321844	0.251959153396996
808.150673946846	0.34875402830869
810.214267696847	0.508443856225824
812.275595821844	0.504942501892259
814.336455196844	0.61633913172588
816.396767696846	0.581188010437785
818.456689571845	0.628952753152078
820.516142696844	0.561257605108722
822.575048946845	0.591716802062621
824.633564571846	0.535113929882698
826.691533321846	0.561696751729528
828.749033321848	0.521922380933859
830.806142696849	0.592877921477537
832.862705196847	0.620701107431643
834.918877071847	0.740465477334595
836.974502071844	0.827068745720709
839.027861446848	1.02056953407649
841.082548946848	1.20080532939488
843.136767696844	1.51570828498762
845.190517696847	1.65610898485721
847.243877071847	1.85827445868068
849.296689571845	1.91189236175987
851.349033321847	1.97764970471479
853.400908321848	1.84822703399402
855.450517696845	1.80191638906587
857.501455196845	1.67826528419991
859.551923946849	1.58902574859962
861.602002071846	1.44054474911508
863.649658321843	1.3894648772775
865.698798946843	1.2182995157506
867.747392696845	1.18897124643954
869.795517696846	1.10363699972888
871.841377071847	1.1042886583987
873.888564571844	0.96381382492234
875.935361446845	1.02102083670749
877.981611446849	0.834537207858347
880.025595821848	0.801951193992835
882.07090832185	0.628950462034055
884.115752071848	0.537146802297116
886.158408321844	0.360118404464856
888.202314571849	0.345540064364428
890.243955196845	0.159441263704821
892.287002071847	0.0739762331140241
894.329502071847	0.0652437160317447
896.369736446846	-0.0060382187520247
898.411377071847	-0.194815271533059
900.450673946845	-0.125087560477681
902.491377071845	-0.164284269093514
904.529736446846	-0.186755603004372
906.569502071849	-0.189730692434807
908.607002071847	0.0117166391160595
910.645752071847	0.0436679013937464
912.682314571848	0.163008596228394
914.720205196849	0.163690289007434
916.755830196846	0.320815446082037
918.792783321849	0.297732161689709
920.827470821849	0.344932809433658
922.861689571848	0.281036556709495
924.89723644685	0.40526263985609
926.930517696845	0.39076329013642
928.965205196844	0.497373232684396
930.997548946845	0.524801642274468
933.029423946846	0.75968422016129
935.062705196844	0.736686744148244
937.093720821846	0.811914719507939
939.124189571845	0.739850918742405
941.156064571845	0.679047642697327
943.185673946846	0.51849024309314
945.214814571846	0.533738014195876
947.243486446845	0.393911093105373
949.273486446844	0.383058864214632
951.301220821846	0.383622958171316
953.328564571846	0.420819212227485
955.355361446847	0.333244748351177
957.383564571843	0.378251988646923
959.409423946847	0.415989370026523
961.434892696845	0.509769279757023
963.459892696847	0.612895294989158
965.484423946844	0.856047477805049
967.508486446844	1.04613588204461
969.533877071844	1.28504003052885
971.557080196846	1.37211752874069
973.579736446845	1.46982486166542
975.602002071846	1.34803505131615
977.623720821848	1.22976510769226
979.645048946848	0.995968040451316
981.665908321847	0.843077344321586
983.686298946846	0.619943007885894
985.706220821845	0.575275011653844
987.725752071845	0.493009835914847
989.744736446846	0.570994430401441
991.763330196845	0.710741768160716
993.781377071846	1.15999877899276
995.799033321848	1.63485842387624
997.816220821845	2.01069412547901
999.833017696848	1.98232232199689
1001.84926769685	1.81804990362184
1003.86512707184	1.31232980736178
1005.88043957185	0.78769890374673
1007.89536144684	0.242730117879148
1009.90801769685	0.0302668942199489
1011.92200207184	-0.137011061805168
1013.93551769685	-0.209623783879948
1015.94864269685	-0.371764889074512
1017.96129894685	-0.375371042983119
1019.97340832184	-0.385378922697214
1021.98333019684	-0.267425698364264
1023.99465832184	-0.232971449884815
1026.00543957185	-0.19400943615139
1028.01575207185	-0.178893317864862
1030.02387707185	-0.186756896778377
1032.03333019685	-0.343686645297225
1034.04231457185	-0.445952887626675
1036.05083019684	-0.536135839134118
1038.05715832185	-0.580199408949653
1040.06473644685	-0.718996474044758
1042.07192394685	-0.756934406848046
1044.07684582184	-0.880490259755078
1046.08309582185	-0.856303753851563
1048.08895519684	-0.958028870822034
1050.09254894685	-0.850062744337663
1052.09739269685	-0.888741541831592
1054.10004894685	-0.769113154539156
1056.10411144685	-0.754827152444307
1058.10762707185	-0.633287259773255
1060.10895519685	-0.709621124620696
1062.11161144685	-0.564404774308258
1064.11200207184	-0.620509386317906
1066.11372082185	-0.607354396376195
1068.11325207184	-0.681334520362554
1070.11403332184	-0.543412228231631
1072.11270519684	-0.645399226941095
1074.11262707185	-0.514114483573991
1076.11028332185	-0.528512868606953
1078.10934582185	-0.366647126086946
1080.10614269685	-0.38213528875832
1082.10247082185	-0.229207193547694
1084.10012707185	-0.210162628608344
1086.09559582185	-0.0844166386469851
1088.09239269685	-0.140724957452449
1090.08692394685	-0.0586292450358314
1092.08106457184	-0.0651327547938649
1094.07645519685	-0.00255834846529979
1096.06965832185	-0.028364679622598
1098.06239269684	0.0306819138928347
1100.05653332185	0.0264282335825214
1102.04833019685	0.0985693340007288
1104.03973644684	-0.0451014552875222
1106.03075207185	-0.0222346026856997
1108.02301769685	-0.0325729555026157
1110.01309582184	-0.0254353531431661
1112.00270519685	-0.118878112627158
1113.99184582185	0.0678382686174075
1115.98231457185	0.105644052458985
1117.97059582184	0.337193757189908
1119.95840832185	0.461551069176977
1121.94583019684	0.623362019328226
1123.93278332184	0.631999520496493
1125.91926769685	0.664283034070507
1127.90708019684	0.457822812723748
1129.89262707185	0.303756711760343
1131.87778332184	0.15229152296439
1133.86247082184	0.151340124186078
1135.84668957184	0.125671942999986
1137.83051769685	0.222812957279331
1139.81387707185	0.234436024312544
1141.79684582185	0.440227108622821
1143.77926769685	0.562922496904406
1145.76129894685	0.825834697412915
1147.74286144684	1.05344654059206
1149.72403332184	1.39127396424655
1151.70473644685	1.49224978560196
1153.68497082185	1.60086337234955
1155.66473644685	1.40618408563336
1157.64411144684	1.24621783640993
1159.62301769685	0.989327416033717
1161.60145519684	0.888542166037098
1163.57778332185	0.655783752813335
1165.55536144684	0.675273403583333
1167.53247082185	0.579166210465246
1169.50918957185	0.562758043820821
1171.48543957184	0.400551657429645
1173.46122082185	0.390266354040847
1175.43661144685	0.237037983567035
1177.40973644685	0.202368560511303
1179.38418957185	0.129128821588495
1181.35825207185	0.181353864747393
1183.33184582185	0.118026407752353
1185.30325207185	0.14421159312073
1187.27598644685	0.160253486725992
1189.24825207184	0.268830654436158
1191.22004894685	0.267422341932644
1193.18965832185	0.365743723042726
1195.16059582185	0.452688725764006
1197.13114269685	0.562282494160598
1199.09942394685	0.622547138067517
1201.06903332184	0.766783015479092
1203.03645519685	0.843324774605406
1205.00520519685	0.903926140229487
1206.97356457184	0.841392307381653
1208.93965832184	0.837315459678081
1210.90708019685	0.775905726619612
1212.87223644684	0.834171386445064
1214.83879894685	0.849139005760037
1216.80489269684	1.0297007699352
1218.76879894685	1.14612203306976
1220.73403332185	1.41382612001263
1222.69708019685	1.59443805631983
1224.66137707184	1.91119451878239
1226.62356457185	2.07738369419215
1228.58528332185	2.35893193436419
1230.54833019685	2.45865853745593
1232.50911144685	2.62685224770686
1234.47129894684	2.74307901750387
1236.43122082184	3.00800117456282
1238.39254894684	3.03136452867903
1240.35161144684	3.2200715297547
1242.31028332185	3.24031786528667
1244.27020519684	3.25221951405038
1246.22801769685	3.21790520141874
1248.18536144685	3.23734093217809
1250.14395519685	3.15099908241538
1252.10043957185	3.20504857036755
1254.05645519685	3.24442528196769
1256.01208019685	3.17133477597434
1257.96895519685	3.21344273606846
1259.92372082184	3.31502836087421
1261.87793957184	3.30656086365735
1263.83184582185	3.33966878085479
1265.78700207185	3.37961110467998
1267.73997082184	3.35750084436958
1269.69247082185	3.23159003502602
1271.64458019685	3.21878417419063
1273.59629894685	3.08284225447682
1275.54754894684	3.03333677421045
1277.49833019685	2.99350672119436
1279.45043957185	2.9357402088711
1281.40036144685	2.82494437972773
1283.34989269685	2.8311173817994
1285.29895519685	2.68710169673747
1287.24754894685	2.65447628471068
1289.19575207184	2.60157657232702
1291.14356457184	2.56905150126769
1293.09083019684	2.51087707410144
1295.03778332185	2.57969162929422
1296.98426769685	2.51892116099347
1298.93028332185	2.54635459663149
1300.87583019684	2.53160085830459
1302.82106457185	2.57934176898948
1304.76575207185	2.45462687227294
1306.71004894685	2.48506797745029
1308.65395519685	2.40493397643658
1310.59739269684	2.37281731422436
1312.53864269685	2.26164523719453
1314.48129894685	2.34614285580909
1316.42333019685	2.15573159175545
1318.36504894685	2.1617460539523
1320.30629894685	2.03712224077015
1322.24723644684	2.05218186078113
1324.18583019685	1.89271685590799
1326.12583019684	1.93398427722045
1328.06536144685	1.84817883442946
1330.00458019684	1.92879218812135
1331.94145519685	1.80224661666944
1333.87973644684	1.89172849352892
1335.81770519685	1.8456256302031
1337.75504894684	1.85545124915049
1339.69020519685	1.7320063745729
1341.62676769685	1.6706538687969
1343.56301769685	1.42791183784595
1345.49692394684	1.33882319850716
1347.43223644684	1.11907304830777
1349.36692394685	0.988254239959076
1351.29973644684	0.851553705883703
1353.23364269684	0.88520225485891
1355.16551769685	0.714444051000044
1357.09864269684	0.673935028639761
1359.02958019685	0.677284243145749
1360.96176769684	0.680969986760203
1362.89364269684	0.624093890049608
1364.82333019684	0.731112571092638
1366.75426769685	0.749823739251497
1368.68301769685	0.771497372181898
1370.61317394685	0.768173428131803
1372.54114269685	0.756599603025592
1374.46864269684	0.643373864116143
1376.39754894685	0.630566388114715
1378.32426769684	0.473795493672924
1380.25223644685	0.430677449124858
1382.17801769685	0.406623621929697
1384.10348644685	0.439604026249015
1386.03020519684	0.482253056785453
1387.95473644685	0.670912712648715
1389.88051769685	0.69176816174388
1391.80426769685	0.787744378458626
1393.72754894684	0.888055667481126
1395.65036144684	0.939920707794499
1397.57458019684	0.901888295181664
1399.49661144685	1.03918922728519
1401.41817394684	1.04581989718116
1403.34098644684	1.11577621834607
1405.26176769685	1.07688468517335
1407.18208019684	1.11949883388723
1409.10192394684	1.12631731106012
1411.02145519685	1.24321119131571
1412.94223644685	1.256473287365
1414.86083019685	1.44938884237996
1416.77895519685	1.6150132424703
1418.69676769685	1.67098749725022
1420.61411144684	1.70779781665442
1422.53098644684	1.86150281553029
1424.44754894685	1.89592345355618
1426.36364269685	2.03531596288735
1428.27926769685	2.16058894493284
1430.19442394684	2.43953099677009
1432.11098644685	2.62335829866885
1434.02536144685	2.98003639580361
1435.93926769685	3.18093930067988
1437.85286144685	3.48687785281442
1439.76598644685	3.63631834101034
1441.67692394684	3.90058476838243
1443.58926769684	4.03118720461623
1445.50114269685	4.20327725031763
1447.41254894685	4.17582346310542
1449.32364269685	4.169556575152
1451.23411144685	4.04855076423189
1453.14426769685	3.78085891868983
1455.05411144685	3.45246953675922
1456.96333019685	3.37019686765467
1458.87223644684	2.99684370190425
1460.77911144685	2.69923550130574
1462.68723644685	2.48874487442737
1464.59473644685	2.24292509383127
1466.50208019685	1.81564086472878
1468.40879894685	1.59737450822485
1470.31348644685	1.2677364153169
1472.21958019684	0.94155960700374
1474.12504894684	0.640606196022077
1476.03020519685	0.466168666358385
1477.93317394684	0.142831994354083
1479.83754894685	-0.0705901960537858
1481.74129894685	-0.286075002984035
1483.64317394684	-0.363199159250598
1485.54614269684	-0.5030678186979
1487.44879894685	-0.552029872641015
1489.34926769685	-0.622579201325152
1491.25114269684	-0.592194440028663
1493.15067394685	-0.722841520747124
1495.05161144685	-0.757537997983547
1496.95223644685	-0.777835727572494
1498.85067394685	-0.708807592249684
1500.75036144684	-0.707705950561035
1502.64786144684	-0.643421178023743
1504.54676769685	-0.650954686016007
1506.44348644685	-0.43556784194584
1508.34161144685	-0.364032878762259
1510.23739269685	-0.275702019233222
1512.13473644685	-0.161084979145301
1514.02973644685	-0.0259748052682198
1515.92442394685	-0.0987414712284362
1517.82036144684	-0.116640692631051
1519.71426769685	-0.17382773667299
1521.60926769685	-0.230542533696621
1523.50239269685	-0.30772644027337
1525.39489269684	-0.375878410829387
1527.28879894685	-0.557380528154397
1529.18051769685	-0.648519097493306
1531.07192394684	-0.749677590569036
1532.96458019684	-0.824073300299744
1534.85504894684	-0.854229714780274
1536.74520519685	-0.745001020472273
1538.63489269685	-0.686890285680761
1540.52583019685	-0.557024207454845
1542.41473644685	-0.361013183662635
1544.30317394685	-0.110045072932849
1546.19114269684	0.289688480432346
1548.07879894684	1.01616710354006
1549.96770519685	1.29769161948713
1551.85442394685	1.33493255648938
1553.74083019684	1.19482349069023
1555.62692394685	0.908092695444736
1557.51239269684	0.281756104132171
1559.39754894685	0.0930344046000755
1561.28223644684	0.000144734247214728
1563.16661144685	0.146046518467301
1565.05051769685	0.230106931037142
1566.93567394685	0.314195915968014
1568.81879894685	0.371449316902329
1570.70145519685	0.570576238268018
1572.58379894684	0.623715974827064
1574.46551769684	0.789244828710139
1576.34708019685	0.944103995958017
1578.22629894684	1.12793876508618
1580.10692394685	1.2055797688862
1581.98723644685	1.33644485827779
1583.86692394685	1.32561055115343
1585.74645519685	1.36589767353337
1587.62536144684	1.34693195989041
1589.50395519685	1.39782330933724
1591.38208019684	1.35788916962389
1593.25989269685	1.42324853590719
1595.13551769685	1.52487117841054
1597.01239269685	1.76193107171912
1598.88895519685	1.78080913453965
1600.76504894685	1.87895292028531
1602.64067394684	1.95755068102574
1604.51442394685	2.05845548630214
1606.38926769685	1.90893672224206
1608.26364269685	2.09203662055256
1610.13770519684	2.2550039183721
1612.00973644685	2.36117158553992
1613.88301769684	2.38983799620331
1615.75583019685	2.55286590345804
1617.62661144685	2.48614961334158
1619.49864269685	2.57744582340644
1621.37020519685	2.61638814750251
1623.23973644685	2.69919169282269
1625.11051769685	2.78075144975799
1626.97926769685	3.03555934788545
1628.84926769685	3.04927922238613
1630.71879894684	3.16872615741221
1632.58629894684	3.37718662822675
1634.45504894685	3.58256271136838
1636.32176769685	3.51462923411032
1638.18973644685	3.64231708326196
1640.05567394685	3.68802226938573
1641.92270519685	3.7083344455242
1643.78786144685	3.67163090877767
1645.65254894684	3.83671037435806
1647.51833019684	3.93423045048041
1649.38223644685	4.16164008218533
1651.24739269685	4.2301859107788
1653.11036144684	4.38836834567235
1654.97301769684	4.5285344250405
1656.83692394685	4.66807016022096
1658.69879894684	4.68592768999417
1660.56176769685	4.74146073680492
1662.42286144684	4.67463220364698
1664.28348644685	4.63819811333178
1666.14364269684	4.47635661860568
1668.00504894685	4.37165156571501
1669.86442394684	4.20562894208405
1671.72348644684	4.06429283721963
1673.58208019684	3.86657178355034
1675.44192394684	3.71053822367139
1677.29973644685	3.44847078284005
1679.15708019684	3.25953273468781
1681.01411144685	3.06983159493245
1682.87067394685	2.88491604065945
1684.72676769685	2.65833419650875
1686.58426769685	2.53530563019888
1688.43958019685	2.34339442669642
1690.29458019685	2.18068044408113
1692.14911144685	1.98250250874315
1694.00317394684	1.79999873170283
1695.85692394685	1.54199634125587
1697.71036144685	1.38740334146615
1699.56333019685	1.10191868131119
1701.41583019685	0.960750460909651
1703.26801769685	0.833435760603777
1705.11973644685	0.742523623566399
1706.97114269684	0.574221055154226
1708.82208019685	0.552957162105372
1710.67254894684	0.356480031433478
1712.52270519685	0.149486555012629
1714.37239269685	-0.0938540633615617
1716.22176769685	-0.257265008495835
1718.07067394685	-0.480957011116288
1719.91754894684	-0.57543863360155
1721.76583019684	-0.675950912793894
1723.61348644685	-0.645798768949646
1725.46083019685	-0.561026917603328
1727.30770519684	-0.377255922157929
1729.15270519685	-0.261024041644987
1730.99879894684	-0.0212617970686892
1732.84458019684	0.164482101879059
1734.68989269685	0.297737228921505
1736.53317394685	0.340408336692747
1738.37770519685	0.563008744525746
1740.22192394684	0.589242707753215
1742.06567394685	0.614859940349561
1743.90739269684	0.588276716628911
1745.75020519685	0.682954998560263
1747.59286144684	0.571216868472277
1749.43333019684	0.659165347894941
1751.27504894685	0.619056219624156
1753.11473644685	0.645238612827029
1754.95583019685	0.534376457328051
1756.79629894684	0.558523628646924
1758.63489269685	0.552755377864855
1760.47458019685	0.650659415763982
1762.31239269684	0.664314718589878
1764.15129894685	0.748867462058513
1765.98817394685	0.714450454971939
1767.82645519685	0.618451421410555
1769.66254894685	0.485891700941522
1771.49989269684	0.47588733057313
1773.33536144685	0.311034267507807
1775.17020519685	0.325351580530935
1777.00645519685	0.307034255158612
1778.84067394684	0.315115798976649
1780.67598644685	0.207322793347998
1782.50942394685	0.270412820410797
1784.34239269685	0.114510549910619
1786.17661144684	0.0773735891188494
1788.00879894684	-0.0779725736631463
1789.84051769684	-0.112217143648479
1791.67364269685	-0.205886842510722
1793.50458019685	-0.206147723469257
1795.33520519684	-0.375186121418153
1797.16536144685	-0.408626161818518
1798.99692394684	-0.568415021315445
