# Supplementary material for: Intraoperative rapid assessment of the deep muscle surgical margin of tongue squamous cell carcinoma via Raman spectroscopy
Source: Front Bioeng Biotechnol. 2024 Oct 8;12:1480279. doi: 10.3389/fbioe.2024.1480279 (PMC11493737; doi:10.3389/fbioe.2024.1480279)
Supplement: Supplementary file 4 [file DataSheet2.ZIP › Pathological grading corresponding to Raman spectroscopic data/Results of pathological grading/PDSCC/9-2-2_Raman.txt]

process from Raman raw data on 2022/8/8 10:40:40
601.541728634347	1.32163591365901
603.653017696848	1.22902669911645
605.76571300935	1.22566889813226
607.876025509344	1.15540036934863
609.985830196845	1.25746233912275
612.095166134346	1.31745828698189
614.203994259347	1.42668510521372
616.314228634346	1.41896251853655
618.422119259347	1.49986264041206
620.529502071848	1.42252896666741
622.636377071845	1.35893655801857
624.742783321846	1.2378686740476
626.848681759348	1.14513207451887
628.954111446845	1.07483994688283
631.060908321848	0.999762993312345
633.165361446845	0.805606039889994
635.269345821845	0.769498259494299
637.372783321851	0.627738112097688
639.475791134348	0.476834990890609
641.578291134349	0.246367304672049
643.680283321846	0.220089823218984
645.781806759347	-0.0151045488297541
647.882861446848	-0.125901117412866
649.983408321845	-0.262603368644534
652.083486446845	-0.267428501470761
654.183056759346	-0.410530047123075
656.282158321847	-0.391005272993709
658.380752071844	-0.427677755543129
660.478877071844	-0.403734830058738
662.576533321844	-0.505732000127182
664.673642696845	-0.444381023019048
666.770361446845	-0.505074996064479
668.864658321847	-0.446650866475068
670.960361446843	-0.547729942297622
673.05559582185	-0.460177033330865
675.150283321847	-0.508353985197516
677.244502071844	-0.452070301921879
679.338330196846	-0.517995554209449
681.431611446846	-0.391927816546684
683.522470821845	-0.354960129793938
685.614814571843	-0.27459122568041
687.706611446847	-0.254536715048289
689.798017696849	-0.104800214419981
691.888877071844	-0.0801598436784161
693.977392696845	0.0160083653270817
696.067236446848	0.0620950485218827
698.156689571846	0.0713199746135729
700.243720821847	0.0408293405233167
702.332158321846	0.114044678866605
704.420127071848	0.0814841003889342
706.507627071849	0.157911524684266
708.592783321848	0.268895940959681
710.679345821845	0.422251198637071
712.765361446844	0.428430030770812
714.849033321847	0.494777902176338
716.934111446848	0.434217534987056
719.016845821847	0.441384077579755
721.100986446847	0.322389534546289
723.184658321847	0.308223393075536
725.265908321846	0.262449763148368
727.348642696845	0.300731594233241
729.428955196847	0.32475352322939
731.510673946843	0.422271858133627
733.590048946844	0.431583729578222
735.670830196843	0.527818836335484
737.749267696847	0.581984818538956
739.829033321847	0.617484831949355
741.906533321846	0.661158890530203
743.985361446848	0.782203637025418
746.061923946847	0.779579524550797
748.139814571845	0.806642664992694
750.215361446848	0.847148011220156
752.292236446843	0.811027093329301
754.366845821845	0.740871173739947
756.440986446847	0.70476961075758
758.516533321843	0.573977218877019
760.589658321845	0.506428114034065
762.664189571846	0.397474425540508
764.736455196849	0.31882240421578
766.808173946843	0.213194885367102
768.881298946846	0.247531967185409
770.952080196847	0.111304505234386
773.022392696847	0.13433674760762
775.092236446842	0.0764617471004385
777.163486446847	0.130103277984915
779.232314571844	-0.00211308784827224
781.300752071846	-0.0022018212051762
783.368720821843	-0.143155833585865
785.438017696848	-0.118127593392387
787.504970821843	-0.247119317246018
789.571533321847	-0.101171755450821
791.637548946848	-0.19668375083927
793.704970821847	-0.126736418302187
795.770048946844	-0.141397422714249
797.834658321844	-0.0161037192069102
799.898798946848	-0.0857525524902485
801.962470821847	0.107988808288667
804.025673946846	0.206343069594766
806.088408321844	0.406372913553923
808.150673946846	0.522700998002676
810.214267696847	0.756713957815464
812.275595821844	0.754446364739294
814.336455196844	0.830794842642263
816.396767696846	0.74391613081923
818.456689571845	0.832064411318299
820.516142696844	0.744266374060658
822.575048946845	0.863688689785306
824.633564571846	0.817715461554371
826.691533321846	0.903187494710153
828.749033321848	0.822563025010993
830.806142696849	0.863160261183509
832.862705196847	0.827759942240675
834.918877071847	0.964746044274875
836.974502071844	1.01866926142253
839.027861446848	1.20011400175258
841.082548946848	1.42087995759329
843.136767696844	1.81225566787288
845.190517696847	1.97963336130255
847.243877071847	2.18470105603728
849.296689571845	2.26014930858918
851.349033321847	2.25261609052325
853.400908321848	2.0644135373866
855.450517696845	2.03267004767054
857.501455196845	1.89253512894851
859.551923946849	1.77208714115767
861.602002071846	1.66386394258171
863.649658321843	1.63724634564289
865.698798946843	1.46833711771262
867.747392696845	1.47578703829168
869.795517696846	1.39687387469212
871.841377071847	1.44139571675191
873.888564571844	1.22690212499145
875.935361446845	1.22824698670354
877.981611446849	1.01062052137547
880.025595821848	0.94111644501919
882.07090832185	0.703504427700238
884.115752071848	0.621212348557606
886.158408321844	0.458323769401034
888.202314571849	0.448656822976034
890.243955196845	0.240040950855359
892.287002071847	0.19848186547398
894.329502071847	0.156695514083424
896.369736446846	0.0632951623126132
898.411377071847	-0.183043308924482
900.450673946845	-0.109898451444792
902.491377071845	-0.187508421011671
904.529736446846	-0.186271994544256
906.569502071849	-0.169177184808916
908.607002071847	0.0929128423480279
910.645752071847	0.136432685812906
912.682314571848	0.27393647941426
914.720205196849	0.332408981655021
916.755830196846	0.498112379064025
918.792783321849	0.464447445944131
920.827470821849	0.515016108884993
922.861689571848	0.435094444777405
924.89723644685	0.565268738103555
926.930517696845	0.585840507201283
928.965205196844	0.690486863406136
930.997548946845	0.71442729965429
933.029423946846	0.916373944556312
935.062705196844	0.818829169201138
937.093720821846	0.818777890193246
939.124189571845	0.753120604981575
941.156064571845	0.716585711425466
943.185673946846	0.581597655002497
945.214814571846	0.633432953984254
947.243486446845	0.585432724460475
949.273486446844	0.630223793747234
951.301220821846	0.594925844906584
953.328564571846	0.633041499066962
955.355361446847	0.590459976419197
957.383564571843	0.65958013836854
959.409423946847	0.64745916611173
961.434892696845	0.766455816842608
963.459892696847	0.816275126010964
965.484423946844	1.07134802285611
967.508486446844	1.22084541607035
969.533877071844	1.54829469905633
971.557080196846	1.70658974968433
973.579736446845	1.88221596574306
975.602002071846	1.76840605499194
977.623720821848	1.84461893610842
979.645048946848	1.60066729077892
981.665908321847	1.45371593940956
983.686298946846	1.20476562802332
985.706220821845	1.12051708249976
987.725752071845	0.812776976870111
989.744736446846	0.763074064203977
991.763330196845	0.879650950617247
993.781377071846	1.31247633383202
995.799033321848	1.81758279555601
997.816220821845	2.19147496585828
999.833017696848	2.235559422638
1001.84926769685	1.99292475289673
1003.86512707184	1.44550349074211
1005.88043957185	0.870244167746932
1007.89536144684	0.319569294729774
1009.90801769685	0.00857508617451686
1011.92200207184	-0.204151536939776
1013.93551769685	-0.262468305627181
1015.94864269685	-0.454518766441311
1017.96129894685	-0.452278525566783
1019.97340832184	-0.434383225170052
1021.98333019684	-0.27476927882401
1023.99465832184	-0.243088727699501
1026.00543957185	-0.215462066278803
1028.01575207185	-0.248092944516713
1030.02387707185	-0.246864248834129
1032.03333019685	-0.422853378957655
1034.04231457185	-0.51502921550491
1036.05083019684	-0.637451521593277
1038.05715832185	-0.662523635900413
1040.06473644685	-0.827678340986949
1042.07192394685	-0.884252839658757
1044.07684582184	-1.03871296595685
1046.08309582185	-1.0582588280792
1048.08895519684	-1.24576403533268
1050.09254894685	-1.16587478966449
1052.09739269685	-1.2913267595813
1054.10004894685	-1.29242822612173
1056.10411144685	-1.26912838187366
1058.10762707185	-1.15312973440325
1060.10895519685	-1.23990077114024
1062.11161144685	-1.01127626283852
1064.11200207184	-0.969887780608133
1066.11372082185	-0.920433621864845
1068.11325207184	-0.880669659136004
1070.11403332184	-0.731646093191898
1072.11270519684	-0.798446948897436
1074.11262707185	-0.608788216365383
1076.11028332185	-0.585866637259926
1078.10934582185	-0.465353260126903
1080.10614269685	-0.390247551381208
1082.10247082185	-0.256858176482979
1084.10012707185	-0.246503420516092
1086.09559582185	-0.141641077743543
1088.09239269685	-0.135323614573736
1090.08692394685	-0.106635432830615
1092.08106457184	-0.0659586020791494
1094.07645519685	0.042616626399024
1096.06965832185	0.0602675847136425
1098.06239269684	0.128000071212512
1100.05653332185	0.142492651191731
1102.04833019685	0.211297230576236
1104.03973644684	-0.00588154911145011
1106.03075207185	0.00339592294011482
1108.02301769685	-0.0468501061323536
1110.01309582184	-0.0592437322550836
1112.00270519685	-0.137408626268552
1113.99184582185	0.0901747403179911
1115.98231457185	0.144219357509314
1117.97059582184	0.356544098320967
1119.95840832185	0.475855589305183
1121.94583019684	0.674769540399325
1123.93278332184	0.649699151559105
1125.91926769685	0.66069384796117
1127.90708019684	0.522107076184682
1129.89262707185	0.422330241974464
1131.87778332184	0.264742936327195
1133.86247082184	0.263068253818972
1135.84668957184	0.183775534680365
1137.83051769685	0.251120384498506
1139.81387707185	0.302805835353979
1141.79684582185	0.410657466869168
1143.77926769685	0.556701976046725
1145.76129894685	0.861361202740454
1147.74286144684	1.06072809662771
1149.72403332184	1.38579818562289
1151.70473644685	1.58313437855708
1153.68497082185	1.64834586521329
1155.66473644685	1.44799181888544
1157.64411144684	1.29014771594291
1159.62301769685	1.03826638443161
1161.60145519684	0.8843869483307
1163.57778332185	0.708465582981376
1165.55536144684	0.814193505233902
1167.53247082185	0.752890604619779
1169.50918957185	0.726072280347807
1171.48543957184	0.565461241391574
1173.46122082185	0.571636514164425
1175.43661144685	0.373413459333165
1177.40973644685	0.303838595010404
1179.38418957185	0.189073090326758
1181.35825207185	0.263096209655089
1183.33184582185	0.220420545566583
1185.30325207185	0.346784973214199
1187.27598644685	0.383284819546532
1189.24825207184	0.520112632648306
1191.22004894685	0.535297295227281
1193.18965832185	0.674097357489757
1195.16059582185	0.695118622136988
1197.13114269685	0.885229680500856
1199.09942394685	0.924716085013017
1201.06903332184	1.09554035570272
1203.03645519685	1.10511383400893
1205.00520519685	1.15922287314714
1206.97356457184	1.01435567583076
1208.93965832184	1.07265740027225
1210.90708019685	1.00216109969506
1212.87223644684	1.08819104677707
1214.83879894685	1.11624689967846
1216.80489269684	1.32706368783238
1218.76879894685	1.46345902217968
1220.73403332185	1.72476002647193
1222.69708019685	1.89280677083781
1224.66137707184	2.23449013084473
1226.62356457185	2.47393278465671
1228.58528332185	2.79910806068278
1230.54833019685	2.96615229168657
1232.50911144685	3.18931857545448
1234.47129894684	3.28952743841683
1236.43122082184	3.49703534983342
1238.39254894684	3.51662297902982
1240.35161144684	3.67477659785862
1242.31028332185	3.76784901143145
1244.27020519684	3.90165385815834
1246.22801769685	3.8908628765144
1248.18536144685	3.91964963826098
1250.14395519685	3.87952426294316
1252.10043957185	3.91307825758412
1254.05645519685	3.91201524357177
1256.01208019685	3.85818005151458
1257.96895519685	3.86352640655588
1259.92372082184	3.98474554533436
1261.87793957184	3.97872469017881
1263.83184582185	4.02307151147033
1265.78700207185	4.06544330842462
1267.73997082184	4.09839464291235
1269.69247082185	3.90822565983228
1271.64458019685	3.92215108191931
1273.59629894685	3.77923916840632
1275.54754894684	3.7988617119006
1277.49833019685	3.65016694142287
1279.45043957185	3.63967148883751
1281.40036144685	3.43675318109229
1283.34989269685	3.36293861473706
1285.29895519685	3.18552950967705
1287.24754894685	3.15636402487485
1289.19575207184	3.03016675904007
1291.14356457184	3.06029584327194
1293.09083019684	2.99794648789049
1295.03778332185	2.94509615626919
1296.98426769685	2.88264003107531
1298.93028332185	2.93623618827513
1300.87583019684	2.79042269024472
1302.82106457185	2.89174048838805
1304.76575207185	2.83557826223131
1306.71004894685	2.77740693514932
1308.65395519685	2.66813451289727
1310.59739269684	2.70726253907787
1312.53864269685	2.49044715397821
1314.48129894685	2.5022629218106
1316.42333019685	2.42186014782561
1318.36504894685	2.42991255547122
1320.30629894685	2.29254517951364
1322.24723644684	2.29031881653731
1324.18583019685	2.15159392435555
1326.12583019684	2.18908753704562
1328.06536144685	2.09447293891674
1330.00458019684	2.1519008609053
1331.94145519685	2.05611188082275
1333.87973644684	2.14188266575411
1335.81770519685	2.01730945890466
1337.75504894684	2.04897434830872
1339.69020519685	1.87791664406586
1341.62676769685	1.79676972081637
1343.56301769685	1.58196993889214
1345.49692394684	1.49866817626514
1347.43223644684	1.1979602950754
1349.36692394685	1.13392711367521
1351.29973644684	1.00807380726593
1353.23364269684	0.962051706457373
1355.16551769685	0.704492165592228
1357.09864269684	0.650441898002953
1359.02958019685	0.54596685478549
1360.96176769684	0.507586279675536
1362.89364269684	0.415749771404592
1364.82333019684	0.593711622055878
1366.75426769685	0.680000608817011
1368.68301769685	0.692323335055903
1370.61317394685	0.712781000972768
1372.54114269685	0.733487731375249
1374.46864269684	0.5930814862337
1376.39754894685	0.484932607016333
1378.32426769684	0.426475710561022
1380.25223644685	0.321408334966861
1382.17801769685	0.273728180599676
1384.10348644685	0.356895415975373
1386.03020519684	0.414434401543019
1387.95473644685	0.557353375380444
1389.88051769685	0.679948857690874
1391.80426769685	0.82948212887402
1393.72754894684	0.897387435341784
1395.65036144684	0.97123221789758
1397.57458019684	0.924045466827806
1399.49661144685	1.0162239706201
1401.41817394684	1.03814417847161
1403.34098644684	1.13426206116338
1405.26176769685	1.10937030958763
1407.18208019684	1.21215238201427
1409.10192394684	1.27413563631893
1411.02145519685	1.37111997087555
1412.94223644685	1.37102808416313
1414.86083019685	1.58793128463651
1416.77895519685	1.69483495574212
1418.69676769685	1.79156889991629
1420.61411144684	1.83903787736227
1422.53098644684	2.07530916467027
1424.44754894685	2.12549249012739
1426.36364269685	2.28326261755041
1428.27926769685	2.40054678909485
1430.19442394684	2.64934223573601
1432.11098644685	2.87274506169905
1434.02536144685	3.23290692452497
1435.93926769685	3.56826165618827
1437.85286144685	3.93040880516708
1439.76598644685	4.22382315315929
1441.67692394684	4.4081262135723
1443.58926769684	4.5317589276271
1445.50114269685	4.61758026806081
1447.41254894685	4.55213736460075
1449.32364269685	4.4700296034095
1451.23411144685	4.42610954125752
1453.14426769685	4.22592879276783
1455.05411144685	3.86762439278851
1456.96333019685	3.75796896631141
1458.87223644684	3.51987399240852
1460.77911144685	3.2644926766302
1462.68723644685	2.97963765099342
1464.59473644685	2.81799982807092
1466.50208019685	2.36606260760595
1468.40879894685	1.99756662045053
1470.31348644685	1.52665029850618
1472.21958019684	1.16363631392306
1474.12504894684	0.778964549803902
1476.03020519685	0.572496053226359
1477.93317394684	0.191043842768579
1479.83754894685	-0.0302291641701231
1481.74129894685	-0.21056210225629
1483.64317394684	-0.384863402540702
1485.54614269684	-0.540429358545339
1487.44879894685	-0.508590666047098
1489.34926769685	-0.667612847287728
1491.25114269684	-0.717535958231508
1493.15067394685	-0.800867556278945
1495.05161144685	-0.825996873906377
1496.95223644685	-0.938737371700256
1498.85067394685	-0.755453267248242
1500.75036144684	-0.740618988113681
1502.64786144684	-0.699625930603133
1504.54676769685	-0.687007897642332
1506.44348644685	-0.495376986232259
1508.34161144685	-0.524858126327672
1510.23739269685	-0.385633921876945
1512.13473644685	-0.288967221764892
1514.02973644685	-0.172351085534672
1515.92442394685	-0.20520797489786
1517.82036144684	-0.198516197792401
1519.71426769685	-0.375330868227991
1521.60926769685	-0.347245486726877
1523.50239269685	-0.525331159668099
1525.39489269684	-0.576609291331408
1527.28879894685	-0.646455318764652
1529.18051769685	-0.678594366133439
1531.07192394684	-0.82963309347781
1532.96458019684	-0.814912075878681
1534.85504894684	-0.835113206460562
1536.74520519685	-0.806794174032518
1538.63489269685	-0.739529619236805
1540.52583019685	-0.603300063942697
1542.41473644685	-0.440383761405315
1544.30317394685	-0.222682126015741
1546.19114269684	0.153581447588351
1548.07879894684	0.873104602567935
1549.96770519685	1.16668399304052
1551.85442394685	1.20118350123357
1553.74083019684	1.12258216447259
1555.62692394685	0.852796446436628
1557.51239269684	0.230071021565948
1559.39754894685	0.0274742402324932
1561.28223644684	-0.0335682883617778
1563.16661144685	0.0645007484761777
1565.05051769685	0.181387005896113
1566.93567394685	0.38694495055546
1568.81879894685	0.437445466014083
1570.70145519685	0.676552613185038
1572.58379894684	0.756013489108682
1574.46551769684	0.927153283986286
1576.34708019685	1.04374021401742
1578.22629894684	1.34897330002076
1580.10692394685	1.41813178202153
1581.98723644685	1.57572592283276
1583.86692394685	1.58810122156109
1585.74645519685	1.67044531202635
1587.62536144684	1.60773337792449
1589.50395519685	1.73407251785687
1591.38208019684	1.76808874840151
1593.25989269685	1.90867866762528
1595.13551769685	1.99888635420308
1597.01239269685	2.25648258439873
1598.88895519685	2.2524213969744
1600.76504894685	2.32745895376405
1602.64067394684	2.41547158973577
1604.51442394685	2.4930357713888
1606.38926769685	2.42211784522516
1608.26364269685	2.66917387566355
1610.13770519684	2.795250026509
1612.00973644685	2.87278443516698
1613.88301769684	2.9222500037398
1615.75583019685	3.02964452073417
1617.62661144685	2.96992730288434
1619.49864269685	3.14808858987072
1621.37020519685	3.20265752060288
1623.23973644685	3.39522467740659
1625.11051769685	3.50016757459775
1626.97926769685	3.69009195162056
1628.84926769685	3.69750347055356
1630.71879894684	3.87028359468098
1632.58629894684	3.83761508347328
1634.45504894685	4.02547076747072
1636.32176769685	4.1091110189829
1638.18973644685	4.27448674504228
1640.05567394685	4.35276022121928
1641.92270519685	4.65834128839305
1643.78786144685	4.74513242925866
1645.65254894684	4.91353224457504
1647.51833019684	4.98062659724326
1649.38223644685	5.20473063970024
1651.24739269685	5.23109930070399
1653.11036144684	5.3579229212591
1654.97301769684	5.41606455190561
1656.83692394685	5.57938742608678
1658.69879894684	5.58952377493478
1660.56176769685	5.71305372953071
1662.42286144684	5.67528890566336
1664.28348644685	5.68015347650214
1666.14364269684	5.51934351252237
1668.00504894685	5.40135772339829
1669.86442394684	5.16767467051221
1671.72348644684	4.9775334605863
1673.58208019684	4.76234171110826
1675.44192394684	4.63720578697786
1677.29973644685	4.40553861996625
1679.15708019684	4.24686887916357
1681.01411144685	4.03682062575484
1682.87067394685	3.83942170400644
1684.72676769685	3.58404810977424
1686.58426769685	3.41696045838864
1688.43958019685	3.1803426409133
1690.29458019685	3.03580575466265
1692.14911144685	2.9064378804735
1694.00317394684	2.67061497793065
1695.85692394685	2.3666906032359
1697.71036144685	2.22551052991469
1699.56333019685	1.92977303470627
1701.41583019685	1.64148404822902
1703.26801769685	1.50802686539032
1705.11973644685	1.43401991461178
1706.97114269684	1.17140635805794
1708.82208019685	0.977674726901284
1710.67254894684	0.651150916722202
1712.52270519685	0.311617888492606
1714.37239269685	-0.139685668882123
1716.22176769685	-0.453316930700396
1718.07067394685	-0.753087101257108
1719.91754894684	-0.807088577518755
1721.76583019684	-0.968844836773542
1723.61348644685	-0.884229388210542
1725.46083019685	-0.748182927580558
1727.30770519684	-0.458346384491051
1729.15270519685	-0.275982517908005
1730.99879894684	0.117678691405104
1732.84458019684	0.453763701525304
1734.68989269685	0.69449180953211
1736.53317394685	0.844556319412789
1738.37770519685	1.03259486237914
1740.22192394684	1.05827987533166
1742.06567394685	1.0238608886736
1743.90739269684	1.00497384215822
1745.75020519685	1.02140484812509
1747.59286144684	0.95637085872761
1749.43333019684	1.01858208500141
1751.27504894685	0.905002183034071
1753.11473644685	0.919946149208215
1754.95583019685	0.836744395719052
1756.79629894684	0.897868617003439
1758.63489269685	0.857161290379395
1760.47458019685	0.990461907677513
1762.31239269684	0.916553544851922
1764.15129894685	0.951162992413515
1765.98817394685	0.787160868677631
1767.82645519685	0.720606672397082
1769.66254894685	0.642438446756046
1771.49989269684	0.631832710880531
1773.33536144685	0.499605626174969
1775.17020519685	0.517213104940424
1777.00645519685	0.413862229326526
1778.84067394684	0.346944076870955
1780.67598644685	0.276267684150127
1782.50942394685	0.274331300402253
1784.34239269685	0.210832260759162
1786.17661144684	0.247193823014413
1788.00879894684	0.0535198046609366
1789.84051769684	-0.0368301128037274
1791.67364269685	-0.159901141617127
1793.50458019685	-0.251102900323133
1795.33520519684	-0.512869915276497
1797.16536144685	-0.567640674548329
1798.99692394684	-0.771750858817086
