# Supplementary material for: Intraoperative rapid assessment of the deep muscle surgical margin of tongue squamous cell carcinoma via Raman spectroscopy
Source: Front Bioeng Biotechnol. 2024 Oct 8;12:1480279. doi: 10.3389/fbioe.2024.1480279 (PMC11493737; doi:10.3389/fbioe.2024.1480279)
Supplement: Supplementary file 4 [file DataSheet2.ZIP › Pathological grading corresponding to Raman spectroscopic data/Results of pathological grading/PDSCC/9-2-3_Raman.txt]

process from Raman raw data on 2022/8/8 10:40:40
601.541728634347	1.63424621474579
603.653017696848	1.52596353742888
605.76571300935	1.51846320011359
607.876025509344	1.42085005842122
609.985830196845	1.44236120037135
612.095166134346	1.45243675318324
614.203994259347	1.53743984406785
616.314228634346	1.51008806806564
618.422119259347	1.60405796033004
620.529502071848	1.49543018245672
622.636377071845	1.46056630929695
624.742783321846	1.36186638759946
626.848681759348	1.27972348179793
628.954111446845	1.14809761224112
631.060908321848	1.15297885934345
633.165361446845	0.980033083308683
635.269345821845	0.897628882412704
637.372783321851	0.749110792431054
639.475791134348	0.601755722337657
641.578291134349	0.407548185713466
643.680283321846	0.395779639320068
645.781806759347	0.164439999942402
647.882861446848	0.0677506977393136
649.983408321845	-0.0237853182767651
652.083486446845	-0.0858081692854569
654.183056759346	-0.295534927304317
656.282158321847	-0.25866573860236
658.380752071844	-0.348817696234647
660.478877071844	-0.324990971365168
662.576533321844	-0.381534214164475
664.673642696845	-0.355003012285181
666.770361446845	-0.432932184639185
668.864658321847	-0.361740413712937
670.960361446843	-0.417937135639193
673.05559582185	-0.37535724407573
675.150283321847	-0.445546375307657
677.244502071844	-0.392816337534214
679.338330196846	-0.430268956015055
681.431611446846	-0.324286814633126
683.522470821845	-0.334904577319634
685.614814571843	-0.173685351114216
687.706611446847	-0.141817681821976
689.798017696849	-0.0941265440524717
691.888877071844	-0.152924564492849
693.977392696845	0.00801058428689316
696.067236446848	-0.032245279342618
698.156689571846	-0.0688329736129845
700.243720821847	-0.0451108530445197
702.332158321846	-0.00541946761600798
704.420127071848	-0.093003406110455
706.507627071849	0.0396684471403432
708.592783321848	0.167521586436237
710.679345821845	0.296528344714716
712.765361446844	0.305667276613377
714.849033321847	0.389620795456608
716.934111446848	0.287641096361085
719.016845821847	0.294328124670329
721.100986446847	0.173833993317857
723.184658321847	0.163114187339062
725.265908321846	0.105857336996536
727.348642696845	0.135539237471278
729.428955196847	0.141426118681295
731.510673946843	0.23230681605753
733.590048946844	0.231991367733997
735.670830196843	0.333471657097533
737.749267696847	0.402317733015792
739.829033321847	0.433304536166816
741.906533321846	0.44179590597912
743.985361446848	0.676049847408109
746.061923946847	0.609140196470207
748.139814571845	0.681384922825742
750.215361446848	0.689250960285506
752.292236446843	0.709413142156762
754.366845821845	0.625835279053376
756.440986446847	0.70697675852881
758.516533321843	0.584833852907877
760.589658321845	0.534639660125237
762.664189571846	0.477652753086261
764.736455196849	0.36295998484718
766.808173946843	0.234363803085472
768.881298946846	0.263977341701093
770.952080196847	0.206970503720925
773.022392696847	0.154199504281706
775.092236446842	0.150725109191825
777.163486446847	0.144843547628227
779.232314571844	0.00311773199339882
781.300752071846	0.0455176528193704
783.368720821843	-0.0495028592061146
785.438017696848	-0.0299644719336243
787.504970821843	-0.0902005993710588
789.571533321847	-0.0108581466239173
791.637548946848	-0.117320222613102
793.704970821847	-0.0288936920819651
795.770048946844	-0.163579001764163
797.834658321844	-0.0506699465312295
799.898798946848	-0.0791958808113691
801.962470821847	0.0294638310938353
804.025673946846	0.104809815029682
806.088408321844	0.299392687009714
808.150673946846	0.346203053236479
810.214267696847	0.526390297725612
812.275595821844	0.579197449691009
814.336455196844	0.648483856360599
816.396767696846	0.65084317869929
818.456689571845	0.746119785708743
820.516142696844	0.686527319777753
822.575048946845	0.757219410236701
824.633564571846	0.719840402181546
826.691533321846	0.726736995964103
828.749033321848	0.645806609523618
830.806142696849	0.730946654935508
832.862705196847	0.750033798229254
834.918877071847	0.904982345880796
836.974502071844	1.01536894094951
839.027861446848	1.20347187871965
841.082548946848	1.38693974633864
843.136767696844	1.69190393043172
845.190517696847	1.84101486409921
847.243877071847	2.09139989182998
849.296689571845	2.2443355874166
851.349033321847	2.24770927547422
853.400908321848	2.0957213515571
855.450517696845	2.07768291858346
857.501455196845	1.87562289299251
859.551923946849	1.67522238582688
861.602002071846	1.59825868436224
863.649658321843	1.52617195739751
865.698798946843	1.3539690216069
867.747392696845	1.37078005172791
869.795517696846	1.32639229936569
871.841377071847	1.36324656821643
873.888564571844	1.25674214908904
875.935361446845	1.24550679434495
877.981611446849	1.09919691471677
880.025595821848	1.05394009435241
882.07090832185	0.768425825637422
884.115752071848	0.687214768432682
886.158408321844	0.54627439544916
888.202314571849	0.435040468352497
890.243955196845	0.23704068860863
892.287002071847	0.26272176049153
894.329502071847	0.158470249738599
896.369736446846	0.0612034289456744
898.411377071847	-0.0246918299851586
900.450673946845	0.0652109660119038
902.491377071845	0.01251575382841
904.529736446846	0.0461188738363774
906.569502071849	0.0189643809653717
908.607002071847	0.117275421341986
910.645752071847	0.0995852901217233
912.682314571848	0.125957860374399
914.720205196849	0.106736543600107
916.755830196846	0.211821141597767
918.792783321849	0.160822141580269
920.827470821849	0.168279194108379
922.861689571848	0.106942595393008
924.89723644685	0.196202767844028
926.930517696845	0.264579133853658
928.965205196844	0.444719448818034
930.997548946845	0.494979035084555
933.029423946846	0.698625287533559
935.062705196844	0.67637573470347
937.093720821846	0.672812440290073
939.124189571845	0.557108921160193
941.156064571845	0.523059766250668
943.185673946846	0.369456804193021
945.214814571846	0.418110610785845
947.243486446845	0.337561173038949
949.273486446844	0.307449221184726
951.301220821846	0.258953256462434
953.328564571846	0.327550950302623
955.355361446847	0.215478273382899
957.383564571843	0.295170045174132
959.409423946847	0.372470471084682
961.434892696845	0.485534325800074
963.459892696847	0.525244534553224
965.484423946844	0.817991009486661
967.508486446844	0.958063654521027
969.533877071844	1.18857345748927
971.557080196846	1.30295516085292
973.579736446845	1.43213569284239
975.602002071846	1.30024893707096
977.623720821848	1.21811074131352
979.645048946848	0.983594978773993
981.665908321847	0.825234487953423
983.686298946846	0.636619107669816
985.706220821845	0.567808668690873
987.725752071845	0.438730010763862
989.744736446846	0.452808916008678
991.763330196845	0.569439226579391
993.781377071846	0.969196702964467
995.799033321848	1.42872517702219
997.816220821845	1.77619741175937
999.833017696848	1.80938020749338
1001.84926769685	1.66364928182767
1003.86512707184	1.12438844604588
1005.88043957185	0.595163396528989
1007.89536144684	0.104717934296389
1009.90801769685	-0.151556972630061
1011.92200207184	-0.350878148010025
1013.93551769685	-0.413157580646214
1015.94864269685	-0.553308522229116
1017.96129894685	-0.552568301787886
1019.97340832184	-0.535174261265695
1021.98333019684	-0.391174553755889
1023.99465832184	-0.309665686779709
1026.00543957185	-0.215763956794802
1028.01575207185	-0.226402657913212
1030.02387707185	-0.166057118792054
1032.03333019685	-0.302680695179191
1034.04231457185	-0.433695747850464
1036.05083019684	-0.572912641319732
1038.05715832185	-0.587916838808155
1040.06473644685	-0.749038562936391
1042.07192394685	-0.759376214531159
1044.07684582184	-0.840779456849475
1046.08309582185	-0.856124279579319
1048.08895519684	-0.938116230416341
1050.09254894685	-0.871495073543144
1052.09739269685	-0.990483727171124
1054.10004894685	-0.938493121269232
1056.10411144685	-0.920889031308462
1058.10762707185	-0.847508340128684
1060.10895519685	-0.87575979374239
1062.11161144685	-0.749326112320119
1064.11200207184	-0.756132609374021
1066.11372082185	-0.677444871059805
1068.11325207184	-0.701001247927223
1070.11403332184	-0.64970138414634
1072.11270519684	-0.668899596069849
1074.11262707185	-0.569112528648532
1076.11028332185	-0.646658725472548
1078.10934582185	-0.493116499409837
1080.10614269685	-0.498678619407173
1082.10247082185	-0.35320304007459
1084.10012707185	-0.233187650713688
1086.09559582185	-0.0540212100632971
1088.09239269685	-0.0598060261880278
1090.08692394685	0.0465519877959366
1092.08106457184	0.0728820056785651
1094.07645519685	0.124982033746562
1096.06965832185	0.0701101935698034
1098.06239269684	0.0981215363844115
1100.05653332185	0.117455314438047
1102.04833019685	0.20544124039921
1104.03973644684	0.0476656168299883
1106.03075207185	0.0714378280040933
1108.02301769685	0.0277359122835321
1110.01309582184	-0.00952223195653801
1112.00270519685	-0.181811513170203
1113.99184582185	-0.00407257630428148
1115.98231457185	0.0723767848423336
1117.97059582184	0.263507284993977
1119.95840832185	0.370234027447566
1121.94583019684	0.566473421674402
1123.93278332184	0.503327707378673
1125.91926769685	0.521086198646657
1127.90708019684	0.394561100819345
1129.89262707185	0.272765923018142
1131.87778332184	0.175019934915269
1133.86247082184	0.197435341129591
1135.84668957184	0.0759514221324196
1137.83051769685	0.106334534956858
1139.81387707185	0.14399686367625
1141.79684582185	0.229074752058978
1143.77926769685	0.346343287388805
1145.76129894685	0.640665883475378
1147.74286144684	0.772084697659636
1149.72403332184	1.09000604711278
1151.70473644685	1.21310207604125
1153.68497082185	1.23751200538618
1155.66473644685	1.09043504958851
1157.64411144684	1.03150749900374
1159.62301769685	0.816791472224253
1161.60145519684	0.744246164202252
1163.57778332185	0.586462051032726
1165.55536144684	0.671182828190297
1167.53247082185	0.582521870362427
1169.50918957185	0.559465427183227
1171.48543957184	0.429575580229141
1173.46122082185	0.494801485923119
1175.43661144685	0.301329373311717
1177.40973644685	0.254348502889968
1179.38418957185	0.178833631957957
1181.35825207185	0.243038152929387
1183.33184582185	0.141444112142835
1185.30325207185	0.206324959333784
1187.27598644685	0.28374823537473
1189.24825207184	0.396660285733219
1191.22004894685	0.378230210161433
1193.18965832185	0.537121502083863
1195.16059582185	0.549351540234369
1197.13114269685	0.703873784658953
1199.09942394685	0.719327627288948
1201.06903332184	0.864977380038312
1203.03645519685	0.939683977432793
1205.00520519685	1.00895455873825
1206.97356457184	0.884872652596982
1208.93965832184	0.964997746755216
1210.90708019685	0.840893883576797
1212.87223644684	0.865255147009492
1214.83879894685	0.912542520518258
1216.80489269684	1.11133549916471
1218.76879894685	1.18270781110539
1220.73403332185	1.53947612396502
1222.69708019685	1.73951184001473
1224.66137707184	2.07326443710932
1226.62356457185	2.3121595425373
1228.58528332185	2.65990431252501
1230.54833019685	2.78379986947226
1232.50911144685	2.98866086932895
1234.47129894684	3.08560757115862
1236.43122082184	3.28016771845154
1238.39254894684	3.39352140232239
1240.35161144684	3.51076651451626
1242.31028332185	3.57357106711288
1244.27020519684	3.70319178031761
1246.22801769685	3.63685493675735
1248.18536144685	3.52308728992878
1250.14395519685	3.51269245621279
1252.10043957185	3.55618695108103
1254.05645519685	3.47724739005969
1256.01208019685	3.5713997044615
1257.96895519685	3.62704027205177
1259.92372082184	3.74571594554158
1261.87793957184	3.68676612511655
1263.83184582185	3.7612207498118
1265.78700207185	3.63558896034192
1267.73997082184	3.72258096661466
1269.69247082185	3.58246999197496
1271.64458019685	3.59061190405009
1273.59629894685	3.52528555084865
1275.54754894684	3.5529927733146
1277.49833019685	3.37174241590037
1279.45043957185	3.33077422465402
1281.40036144685	3.16941214914294
1283.34989269685	3.09042597822804
1285.29895519685	2.92940753842885
1287.24754894685	2.92725564684025
1289.19575207184	2.746976096933
1291.14356457184	2.74931768611481
1293.09083019684	2.65058525474285
1295.03778332185	2.63581852537709
1296.98426769685	2.58994233049356
1298.93028332185	2.65674545478049
1300.87583019684	2.56602667765492
1302.82106457185	2.68672869278345
1304.76575207185	2.5797793797941
1306.71004894685	2.49622141828871
1308.65395519685	2.4836335562585
1310.59739269684	2.51844759012073
1312.53864269685	2.32635953210411
1314.48129894685	2.41731755264215
1316.42333019685	2.33096981255267
1318.36504894685	2.2768627921883
1320.30629894685	2.13151134049031
1322.24723644684	2.12492802707669
1324.18583019685	2.00442162260475
1326.12583019684	2.04468309744624
1328.06536144685	1.94861498236037
1330.00458019684	2.00255979479385
1331.94145519685	1.99614670003825
1333.87973644684	2.05860588441681
1335.81770519685	1.96266402899408
1337.75504894684	2.02962222303302
1339.69020519685	1.89905142401648
1341.62676769685	1.81547720087883
1343.56301769685	1.6378065800381
1345.49692394684	1.57174947301974
1347.43223644684	1.31331459288543
1349.36692394685	1.24040177868761
1351.29973644684	1.05307994127816
1353.23364269684	1.00046848346568
1355.16551769685	0.801071730800061
1357.09864269684	0.744106130817158
1359.02958019685	0.653948986944954
1360.96176769684	0.682680033492545
1362.89364269684	0.629240939453382
1364.82333019684	0.753866461384519
1366.75426769685	0.841735663693044
1368.68301769685	0.901136917748204
1370.61317394685	0.83063244984919
1372.54114269685	0.909867434674709
1374.46864269684	0.775500410033885
1376.39754894685	0.688713030087911
1378.32426769684	0.673131188501372
1380.25223644685	0.692802296383888
1382.17801769685	0.596056329917872
1384.10348644685	0.774164759541634
1386.03020519684	0.794001444719584
1387.95473644685	0.857077089404186
1389.88051769685	0.8635078447154
1391.80426769685	0.990198411715312
1393.72754894684	0.936762549650723
1395.65036144684	1.03272879821725
1397.57458019684	0.952437235502771
1399.49661144685	1.03842660854752
1401.41817394684	1.09463365803663
1403.34098644684	1.17516457639357
1405.26176769685	1.14537581111921
1407.18208019684	1.32690024621445
1409.10192394684	1.39702638942714
1411.02145519685	1.41114611727915
1412.94223644685	1.46906148893078
1414.86083019685	1.71649693265289
1416.77895519685	1.73402804309853
1418.69676769685	1.85021662541794
1420.61411144684	1.86659781376534
1422.53098644684	2.04055008463655
1424.44754894685	2.05545518834185
1426.36364269685	2.23388828648677
1428.27926769685	2.36175784232961
1430.19442394684	2.69234231487633
1432.11098644685	2.8861588095458
1434.02536144685	3.22518150618311
1435.93926769685	3.4732644400205
1437.85286144685	3.79904922935532
1439.76598644685	3.9949711050931
1441.67692394684	4.28888389039844
1443.58926769684	4.35317853323596
1445.50114269685	4.49782551957526
1447.41254894685	4.45343326957868
1449.32364269685	4.40128328356633
1451.23411144685	4.23202778909109
1453.14426769685	4.11008134642299
1455.05411144685	3.95762231094142
1456.96333019685	3.85594299318956
1458.87223644684	3.63714784441765
1460.77911144685	3.37279234926757
1462.68723644685	3.056237771822
1464.59473644685	2.73732650190823
1466.50208019685	2.27782577832966
1468.40879894685	1.9485951151994
1470.31348644685	1.5731668157436
1472.21958019684	1.29803323149429
1474.12504894684	0.911454824984219
1476.03020519685	0.746045706012865
1477.93317394684	0.410520196649202
1479.83754894685	0.192391952960008
1481.74129894685	-0.0601876676861934
1483.64317394684	-0.230692485921907
1485.54614269684	-0.436271249482502
1487.44879894685	-0.460540838488612
1489.34926769685	-0.571755636244802
1491.25114269684	-0.607244534133713
1493.15067394685	-0.65239429560728
1495.05161144685	-0.629861966159467
1496.95223644685	-0.745019017593279
1498.85067394685	-0.636788705663662
1500.75036144684	-0.626474743336928
1502.64786144684	-0.585846373786183
1504.54676769685	-0.63054561353772
1506.44348644685	-0.4752234505155
1508.34161144685	-0.471612825089096
1510.23739269685	-0.366976316691591
1512.13473644685	-0.322692771275172
1514.02973644685	-0.246026324994432
1515.92442394685	-0.270236183245515
1517.82036144684	-0.264819902665067
1519.71426769685	-0.392890343012027
1521.60926769685	-0.392770991909799
1523.50239269685	-0.430389047717824
1525.39489269684	-0.501926970310592
1527.28879894685	-0.645066331694238
1529.18051769685	-0.644222422383848
1531.07192394684	-0.826289007227047
1532.96458019684	-0.908675409191346
1534.85504894684	-0.979513120579838
1536.74520519685	-0.907496706714028
1538.63489269685	-0.888190180486845
1540.52583019685	-0.70088155776233
1542.41473644685	-0.617878227235792
1544.30317394685	-0.319380142950422
1546.19114269684	0.0450609176194803
1548.07879894684	0.706245239870327
1549.96770519685	1.00538139483933
1551.85442394685	1.14930239527916
1553.74083019684	0.98782117331956
1555.62692394685	0.712615861896779
1557.51239269684	0.124340696699164
1559.39754894685	-0.0717422071900842
1561.28223644684	-0.116036626130551
1563.16661144685	-0.0229924963148278
1565.05051769685	0.0139964475762895
1566.93567394685	0.155208438998613
1568.81879894685	0.125603079793507
1570.70145519685	0.291567024680319
1572.58379894684	0.393360194011336
1574.46551769684	0.621337239986303
1576.34708019685	0.759861491637309
1578.22629894684	1.08350759552815
1580.10692394685	1.10974407494223
1581.98723644685	1.20377036598762
1583.86692394685	1.1672813640111
1585.74645519685	1.22147998767048
1587.62536144684	1.05617961589434
1589.50395519685	1.21756149094387
1591.38208019684	1.29476219069329
1593.25989269685	1.43512130662782
1595.13551769685	1.53271977345662
1597.01239269685	1.84896740856482
1598.88895519685	1.78340771643281
1600.76504894685	1.85735739496369
1602.64067394684	1.89453456548193
1604.51442394685	1.97968577327094
1606.38926769685	1.92211379465698
1608.26364269685	2.11804359806087
1610.13770519684	2.20227449192186
1612.00973644685	2.31918162058395
1613.88301769684	2.28053792849937
1615.75583019685	2.32075831996315
1617.62661144685	2.3175700718532
1619.49864269685	2.45828426663087
1621.37020519685	2.50470676661837
1623.23973644685	2.75533573979158
1625.11051769685	2.87171037371155
1626.97926769685	3.07794819592709
1628.84926769685	3.15890711233214
1630.71879894684	3.31242462038296
1632.58629894684	3.28161040849977
1634.45504894685	3.4182904322804
1636.32176769685	3.42059543705034
1638.18973644685	3.53254005961111
1640.05567394685	3.58061635842103
1641.92270519685	3.79880695616049
1643.78786144685	3.8854166323361
1645.65254894684	4.11215985403265
1647.51833019684	4.20684050905396
1649.38223644685	4.40622520426706
1651.24739269685	4.51053322710072
1653.11036144684	4.70275086631506
1654.97301769684	4.7401726739019
1656.83692394685	4.91023077157354
1658.69879894684	4.91478401089563
1660.56176769685	4.92156844974926
1662.42286144684	4.84124507990225
1664.28348644685	4.83253539056983
1666.14364269684	4.66605740704773
1668.00504894685	4.54756150519819
1669.86442394684	4.32968079672224
1671.72348644684	4.15966592726329
1673.58208019684	3.92559469696243
1675.44192394684	3.75640593181544
1677.29973644685	3.54360566088474
1679.15708019684	3.4500729830059
1681.01411144685	3.25397586889812
1682.87067394685	3.05065228049131
1684.72676769685	2.81016021586618
1686.58426769685	2.68119597425795
1688.43958019685	2.40158032517365
1690.29458019685	2.25320988915558
1692.14911144685	2.06582279488526
1694.00317394684	1.81587702727597
1695.85692394685	1.51199024281215
1697.71036144685	1.33095030916678
1699.56333019685	1.0542754917771
1701.41583019685	0.881723765003926
1703.26801769685	0.753912623659005
1705.11973644685	0.668690438152851
1706.97114269684	0.563014621377363
1708.82208019685	0.518273614544682
1710.67254894684	0.355555379369889
1712.52270519685	0.260827204787461
1714.37239269685	0.06002764003523
1716.22176769685	-0.0897861096906922
1718.07067394685	-0.266375422311398
1719.91754894684	-0.325404062372627
1721.76583019684	-0.423411992023887
1723.61348644685	-0.309770893199584
1725.46083019685	-0.290554601535575
1727.30770519684	-0.158514308984934
1729.15270519685	-0.0570628026828786
1730.99879894684	0.112438598672554
1732.84458019684	0.184426612892139
1734.68989269685	0.356490200277676
1736.53317394685	0.39816924610011
1738.37770519685	0.521526940810247
1740.22192394684	0.557982623621513
1742.06567394685	0.543325410417879
1743.90739269684	0.46773686020623
1745.75020519685	0.536528032994568
1747.59286144684	0.436117160920332
1749.43333019684	0.444231299542764
1751.27504894685	0.430145999358786
1753.11473644685	0.470000900519494
1754.95583019685	0.334449519258385
1756.79629894684	0.452039850330721
1758.63489269685	0.38449360780794
1760.47458019685	0.350676547474393
1762.31239269684	0.354119418136406
1764.15129894685	0.446516291578405
1765.98817394685	0.277131486408052
1767.82645519685	0.3453117102747
1769.66254894685	0.337288733786295
1771.49989269684	0.275837414755642
1773.33536144685	0.206245526446651
1775.17020519685	0.280975264014842
1777.00645519685	0.158316553181635
1778.84067394684	0.1616941778762
1780.67598644685	0.063602326038847
1782.50942394685	0.0695211875749919
1784.34239269685	-0.00503122949254475
1786.17661144684	0.0304866097719128
1788.00879894684	-0.124627706013996
1789.84051769684	-0.151739781302467
1791.67364269685	-0.350232190187398
1793.50458019685	-0.374279341460863
1795.33520519684	-0.535313385070936
1797.16536144685	-0.583108922673546
1798.99692394684	-0.684082516328374
