# Supplementary material for: Intraoperative rapid assessment of the deep muscle surgical margin of tongue squamous cell carcinoma via Raman spectroscopy
Source: Front Bioeng Biotechnol. 2024 Oct 8;12:1480279. doi: 10.3389/fbioe.2024.1480279 (PMC11493737; doi:10.3389/fbioe.2024.1480279)
Supplement: Supplementary file 4 [file DataSheet2.ZIP › Pathological grading corresponding to Raman spectroscopic data/Results of pathological grading/PDSCC/9-2-4_Raman.txt]

process from Raman raw data on 2022/8/8 10:40:40
601.541728634347	1.27255999467667
603.653017696848	1.20914753803115
605.76571300935	1.16841985292191
607.876025509344	1.10544952638048
609.985830196845	1.21878336455202
612.095166134346	1.23128194869639
614.203994259347	1.32566879732045
616.314228634346	1.34841316514897
618.422119259347	1.4077194891176
620.529502071848	1.30511013392245
622.636377071845	1.28277709801344
624.742783321846	1.12224086873547
626.848681759348	1.0850549124122
628.954111446845	0.996599685560454
631.060908321848	0.913646219071353
633.165361446845	0.768789621013269
635.269345821845	0.735639545047263
637.372783321851	0.553690931957846
639.475791134348	0.475151128913211
641.578291134349	0.367435055966723
643.680283321846	0.31607459101329
645.781806759347	0.170250069551685
647.882861446848	0.124063336646259
649.983408321845	-0.0203522380427614
652.083486446845	-0.032276363407334
654.183056759346	-0.135325687502302
656.282158321847	-0.14079994856715
658.380752071844	-0.202385812408693
660.478877071844	-0.182083046393217
662.576533321844	-0.278599887380921
664.673642696845	-0.288831471847402
666.770361446845	-0.332782278326221
668.864658321847	-0.304839406318763
670.960361446843	-0.305074010940643
673.05559582185	-0.264159571239901
675.150283321847	-0.329581255197667
677.244502071844	-0.267210508425933
679.338330196846	-0.325548808303807
681.431611446846	-0.317038203915473
683.522470821845	-0.302901239805095
685.614814571843	-0.208204059948201
687.706611446847	-0.270563042722358
689.798017696849	-0.153502904540204
691.888877071844	-0.169875702796304
693.977392696845	-0.10182665670456
696.067236446848	-0.0913936053105999
698.156689571846	-0.0745951004837764
700.243720821847	-0.141496528779868
702.332158321846	-0.129562783544685
704.420127071848	-0.211045756404388
706.507627071849	-0.14220392323827
708.592783321848	-0.0460486808722749
710.679345821845	0.0845073917913908
712.765361446844	0.121635995320219
714.849033321847	0.210752781974634
716.934111446848	0.164074546692319
719.016845821847	0.189617609517228
721.100986446847	0.092588361021626
723.184658321847	0.112945717182669
725.265908321846	0.0963221967609513
727.348642696845	0.121687118888133
729.428955196847	0.0891441649989986
731.510673946843	0.157755514849867
733.590048946844	0.162678689570157
735.670830196843	0.31437874321054
737.749267696847	0.411943518337324
739.829033321847	0.546720977957875
741.906533321846	0.701162742499264
743.985361446848	0.890839696711197
746.061923946847	0.861743750283154
748.139814571845	0.936445460329622
750.215361446848	0.958840302247097
752.292236446843	0.952925235454188
754.366845821845	0.846662721949684
756.440986446847	0.862808462418712
758.516533321843	0.763174567078153
760.589658321845	0.668813782315851
762.664189571846	0.55941569478594
764.736455196849	0.498506706970204
766.808173946843	0.378145425504584
768.881298946846	0.371350260530363
770.952080196847	0.267681299080749
773.022392696847	0.224910300474761
775.092236446842	0.153018430170476
777.163486446847	0.178037103549514
779.232314571844	0.0386802082627185
781.300752071846	0.109262554013014
783.368720821843	0.0434685874069487
785.438017696848	0.12074277465743
787.504970821843	0.0605327942515146
789.571533321847	0.183286480611457
791.637548946848	0.065061588945639
793.704970821847	0.124335652124159
795.770048946844	0.0418900889459906
797.834658321844	0.108125801633065
799.898798946848	0.0427638325045905
801.962470821847	0.177945213765867
804.025673946846	0.196240967528638
806.088408321844	0.349772105832102
808.150673946846	0.357649630663076
810.214267696847	0.501697282372845
812.275595821844	0.529260501387853
814.336455196844	0.572703053607626
816.396767696846	0.542659265501214
818.456689571845	0.589683361947209
820.516142696844	0.54355964766313
822.575048946845	0.553072424742624
824.633564571846	0.53169587741283
826.691533321846	0.593777659584049
828.749033321848	0.607275303837412
830.806142696849	0.668296326188454
832.862705196847	0.662398361178958
834.918877071847	0.817165527050719
836.974502071844	0.76370544520617
839.027861446848	0.899323396802458
841.082548946848	0.999734647927085
843.136767696844	1.28458780390531
845.190517696847	1.3647236891924
847.243877071847	1.60588973
849.296689571845	1.59655350728514
851.349033321847	1.64299242937582
853.400908321848	1.47725728219447
855.450517696845	1.43548690000304
857.501455196845	1.29554596221726
859.551923946849	1.20106325486137
861.602002071846	1.14611612820045
863.649658321843	1.16297368080504
865.698798946843	1.07035673926987
867.747392696845	1.11120436012118
869.795517696846	1.08803385458583
871.841377071847	1.07237419118056
873.888564571844	0.914699548239156
875.935361446845	0.891595446391591
877.981611446849	0.70555936689891
880.025595821848	0.653376927461835
882.07090832185	0.4783820854162
884.115752071848	0.481973822018801
886.158408321844	0.34153778352669
888.202314571849	0.341364591993312
890.243955196845	0.231238315419205
892.287002071847	0.211469248537895
894.329502071847	0.1135332532794
896.369736446846	0.0466960209406864
898.411377071847	-0.105562293389426
900.450673946845	-0.0598472476875429
902.491377071845	-0.168742188337944
904.529736446846	-0.131922622426288
906.569502071849	-0.155381981581201
908.607002071847	0.00591085631600663
910.645752071847	0.0254826317103323
912.682314571848	0.165174255379355
914.720205196849	0.186022392268882
916.755830196846	0.311764826459722
918.792783321849	0.237794733846187
920.827470821849	0.255449932251452
922.861689571848	0.196212228908678
924.89723644685	0.241523374697778
926.930517696845	0.270351231968334
928.965205196844	0.39051539026039
930.997548946845	0.424530583536693
933.029423946846	0.555605093782333
935.062705196844	0.531727152742832
937.093720821846	0.574078105385667
939.124189571845	0.50979302491433
941.156064571845	0.519086665237921
943.185673946846	0.431200399490621
945.214814571846	0.453765822477692
947.243486446845	0.38016329905679
949.273486446844	0.396524368216404
951.301220821846	0.356097005195863
953.328564571846	0.403009311382732
955.355361446847	0.361108471684247
957.383564571843	0.424879110264044
959.409423946847	0.47129607543161
961.434892696845	0.575423979124565
963.459892696847	0.617566545468605
965.484423946844	0.845924062151767
967.508486446844	0.996476808379043
969.533877071844	1.19228618234487
971.557080196846	1.31991675785761
973.579736446845	1.50601677929546
975.602002071846	1.3989796331183
977.623720821848	1.35341241575355
979.645048946848	1.23896849625402
981.665908321847	1.14575152474998
983.686298946846	0.985601713283387
985.706220821845	1.04072926558271
987.725752071845	1.02620094652872
989.744736446846	1.07835380427588
991.763330196845	1.11603115652679
993.781377071846	1.4789300353637
995.799033321848	1.77641374162991
997.816220821845	2.04429586033899
999.833017696848	1.95978310646714
1001.84926769685	1.81493248004014
1003.86512707184	1.29242724856667
1005.88043957185	0.846824396078006
1007.89536144684	0.324737173581013
1009.90801769685	0.0777880400223978
1011.92200207184	-0.124770750637083
1013.93551769685	-0.204160188027799
1015.94864269685	-0.358383622407615
1017.96129894685	-0.420227549050566
1019.97340832184	-0.458608471062547
1021.98333019684	-0.355454266234005
1023.99465832184	-0.346932740807944
1026.00543957185	-0.338598062752652
1028.01575207185	-0.325603630265164
1030.02387707185	-0.299583918452129
1032.03333019685	-0.461423339484526
1034.04231457185	-0.564112953150754
1036.05083019684	-0.653902757510167
1038.05715832185	-0.670687256426163
1040.06473644685	-0.788007466984794
1042.07192394685	-0.755281341314912
1044.07684582184	-0.798146540601209
1046.08309582185	-0.793390973483923
1048.08895519684	-0.893549181422713
1050.09254894685	-0.787648846158987
1052.09739269685	-0.879254472375266
1054.10004894685	-0.825865113623735
1056.10411144685	-0.83417872611605
1058.10762707185	-0.758479588895085
1060.10895519685	-0.844405713082779
1062.11161144685	-0.710231652282488
1064.11200207184	-0.718469622376489
1066.11372082185	-0.617667629848313
1068.11325207184	-0.557361332476063
1070.11403332184	-0.391531892939895
1072.11270519684	-0.377271842846284
1074.11262707185	-0.270218934183561
1076.11028332185	-0.296678840415069
1078.10934582185	-0.187513067921913
1080.10614269685	-0.206440430705754
1082.10247082185	-0.116720060463734
1084.10012707185	-0.11890110662867
1086.09559582185	0.0270207436367969
1088.09239269685	-0.0256492126721923
1090.08692394685	-0.0179232319006815
1092.08106457184	-0.043613929940733
1094.07645519685	0.0414963579327718
1096.06965832185	-0.0831214939324241
1098.06239269684	-0.0153232654803048
1100.05653332185	0.0290883710443381
1102.04833019685	0.131208030037897
1104.03973644684	0.0137795942651451
1106.03075207185	0.162412802039057
1108.02301769685	0.103805237376548
1110.01309582184	0.163917784693012
1112.00270519685	0.0984145838869779
1113.99184582185	0.323085345209449
1115.98231457185	0.391980729534424
1117.97059582184	0.66160507378072
1119.95840832185	0.783802467346533
1121.94583019684	1.04173915452412
1123.93278332184	1.08939824695338
1125.91926769685	1.15446941232781
1127.90708019684	1.02886322441086
1129.89262707185	0.880277502170628
1131.87778332184	0.617189374266246
1133.86247082184	0.53154191892844
1135.84668957184	0.33057476887717
1137.83051769685	0.297914109337938
1139.81387707185	0.327732998851957
1141.79684582185	0.466257607877481
1143.77926769685	0.502284423909202
1145.76129894685	0.746036161683605
1147.74286144684	0.865635853943587
1149.72403332184	1.07879964166492
1151.70473644685	1.17893054486063
1153.68497082185	1.24680813431172
1155.66473644685	1.18598197401616
1157.64411144684	1.15034817546336
1159.62301769685	1.06402973365536
1161.60145519684	1.100586192294
1163.57778332185	1.06685948882674
1165.55536144684	1.1643209183753
1167.53247082185	1.14272583827807
1169.50918957185	1.04752031571968
1171.48543957184	0.845377309196493
1173.46122082185	0.744626322261212
1175.43661144685	0.462673399899671
1177.40973644685	0.302890895958967
1179.38418957185	0.21629948652577
1181.35825207185	0.145994589317326
1183.33184582185	0.0802491276067769
1185.30325207185	0.132458599930089
1187.27598644685	0.128646957416976
1189.24825207184	0.216433121514825
1191.22004894685	0.270616536662686
1193.18965832185	0.331772757287013
1195.16059582185	0.294535542924137
1197.13114269685	0.470830410859548
1199.09942394685	0.451209885548053
1201.06903332184	0.523724111345615
1203.03645519685	0.590358346595053
1205.00520519685	0.672356088312256
1206.97356457184	0.566012932633953
1208.93965832184	0.615591504611189
1210.90708019685	0.628401664764226
1212.87223644684	0.713922362338025
1214.83879894685	0.789969864454349
1216.80489269684	1.01559680268662
1218.76879894685	1.16741897292437
1220.73403332185	1.41955939536493
1222.69708019685	1.5899037975316
1224.66137707184	1.82477854748532
1226.62356457185	1.94640252499931
1228.58528332185	2.20354203384764
1230.54833019685	2.24248628765781
1232.50911144685	2.38571477782313
1234.47129894684	2.48987307862268
1236.43122082184	2.65063428803128
1238.39254894684	2.63522382633445
1240.35161144684	2.76383492353577
1242.31028332185	2.80357316045655
1244.27020519684	2.86608443878964
1246.22801769685	2.87773822499739
1248.18536144685	2.88050044825036
1250.14395519685	2.82808339014193
1252.10043957185	2.84523671802771
1254.05645519685	2.81450623707494
1256.01208019685	2.72757768373663
1257.96895519685	2.73910665612721
1259.92372082184	2.79652310812776
1261.87793957184	2.70858618080132
1263.83184582185	2.6838445609927
1265.78700207185	2.6941171671838
1267.73997082184	2.70208777793965
1269.69247082185	2.57986832772855
1271.64458019685	2.68764449000497
1273.59629894685	2.65019544628143
1275.54754894684	2.66138389662873
1277.49833019685	2.56161901722402
1279.45043957185	2.54198881238182
1281.40036144685	2.37055119568902
1283.34989269685	2.32187420447443
1285.29895519685	2.19034052080679
1287.24754894685	2.20101929211529
1289.19575207184	2.14778611951567
1291.14356457184	2.17025013179656
1293.09083019684	2.18800754306287
1295.03778332185	2.32261684123802
1296.98426769685	2.40203423147727
1298.93028332185	2.58444882715307
1300.87583019684	2.58854973607029
1302.82106457185	2.69958894340209
1304.76575207185	2.61287621337138
1306.71004894685	2.53752351720124
1308.65395519685	2.47499993212645
1310.59739269684	2.45356809924576
1312.53864269685	2.27554568662148
1314.48129894685	2.27594748885133
1316.42333019685	2.11594539570646
1318.36504894685	2.00516415786501
1320.30629894685	1.88574997839527
1322.24723644684	1.90479472966334
1324.18583019685	1.77602078537055
1326.12583019684	1.8294849171007
1328.06536144685	1.80149225105714
1330.00458019684	1.91143461268001
1331.94145519685	1.92974468547607
1333.87973644684	2.14162860972516
1335.81770519685	2.21875457336947
1337.75504894684	2.39330601284891
1339.69020519685	2.32769427992278
1341.62676769685	2.28732207172692
1343.56301769685	2.00631784610169
1345.49692394684	1.85851487088993
1347.43223644684	1.50321810527905
1349.36692394685	1.42775075695806
1351.29973644684	1.21966002432751
1353.23364269684	1.25194668146966
1355.16551769685	1.11166528485353
1357.09864269684	1.13281173983574
1359.02958019685	1.06242548421258
1360.96176769684	1.19022480123803
1362.89364269684	1.2465515913722
1364.82333019684	1.47508272415536
1366.75426769685	1.60911594893639
1368.68301769685	1.73781154200793
1370.61317394685	1.62922953236782
1372.54114269685	1.60497788391442
1374.46864269684	1.40861469352026
1376.39754894685	1.27205030332078
1378.32426769684	1.07945324138578
1380.25223644685	1.06812994166211
1382.17801769685	0.914441939320085
1384.10348644685	0.97281942632813
1386.03020519684	0.941877011735357
1387.95473644685	1.06867680139476
1389.88051769685	1.09799422827646
1391.80426769685	1.22517433770474
1393.72754894684	1.21159165459576
1395.65036144684	1.29636503246022
1397.57458019684	1.23680355563815
1399.49661144685	1.25270799035431
1401.41817394684	1.23461499704445
1403.34098644684	1.24018080235336
1405.26176769685	1.1403118207669
1407.18208019684	1.21104187790323
1409.10192394684	1.1857597933566
1411.02145519685	1.21576683164704
1412.94223644685	1.22095616391084
1414.86083019685	1.37533281706277
1416.77895519685	1.40564253749284
1418.69676769685	1.53306652849955
1420.61411144684	1.54857115236379
1422.53098644684	1.71382519545182
1424.44754894685	1.76318981413164
1426.36364269685	1.87213138871257
1428.27926769685	1.98972869148514
1430.19442394684	2.25967049018175
1432.11098644685	2.40388350101566
1434.02536144685	2.62707275571296
1435.93926769685	2.79651275769527
1437.85286144685	3.03602455068022
1439.76598644685	3.10492456131797
1441.67692394684	3.30482655386015
1443.58926769684	3.40027160701041
1445.50114269685	3.53717106130682
1447.41254894685	3.42380364311555
1449.32364269685	3.44627029582679
1451.23411144685	3.33072528154858
1453.14426769685	3.1689017435497
1455.05411144685	2.95228835228994
1456.96333019685	2.86328943204603
1458.87223644684	2.59472803635927
1460.77911144685	2.36961923217169
1462.68723644685	2.13880686305492
1464.59473644685	1.89160376382947
1466.50208019685	1.53360497000239
1468.40879894685	1.34264280539412
1470.31348644685	1.01071728927462
1472.21958019684	0.777632899254144
1474.12504894684	0.542731159407822
1476.03020519685	0.434244842563032
1477.93317394684	0.119588306928449
1479.83754894685	-0.0930031639258004
1481.74129894685	-0.258187340910752
1483.64317394684	-0.44222136261908
1485.54614269684	-0.626088888992626
1487.44879894685	-0.628799263054219
1489.34926769685	-0.659627105451904
1491.25114269684	-0.718989161532164
1493.15067394685	-0.818873039972203
1495.05161144685	-0.770764250175517
1496.95223644685	-0.849365332329995
1498.85067394685	-0.750670016178702
1500.75036144684	-0.741228655761802
1502.64786144684	-0.624253345713981
1504.54676769685	-0.689103323825492
1506.44348644685	-0.570701843532447
1508.34161144685	-0.579448880176216
1510.23739269685	-0.430288723619924
1512.13473644685	-0.355588557270437
1514.02973644685	-0.21929367929269
1515.92442394685	-0.200472653299499
1517.82036144684	-0.17159999551896
1519.71426769685	-0.288592959144864
1521.60926769685	-0.259879228376946
1523.50239269685	-0.317852015505878
1525.39489269684	-0.312739279112265
1527.28879894685	-0.403611476979478
1529.18051769685	-0.366717332509211
1531.07192394684	-0.480808818045205
1532.96458019684	-0.444971868602664
1534.85504894684	-0.48236241560042
1536.74520519685	-0.35829307392396
1538.63489269685	-0.279046872994968
1540.52583019685	-0.116198947960271
1542.41473644685	0.0372778062132682
1544.30317394685	0.325366943727062
1546.19114269684	0.73920697761443
1548.07879894684	1.46627782828364
1549.96770519685	1.86217186588306
1551.85442394685	1.96849675540926
1553.74083019684	1.94367787033158
1555.62692394685	1.73674364692079
1557.51239269684	1.17674988692642
1559.39754894685	0.928857726264027
1561.28223644684	0.866514313042217
1563.16661144685	0.888239382096629
1565.05051769685	0.908360113036537
1566.93567394685	1.04143834920274
1568.81879894685	1.09376678688758
1570.70145519685	1.3260962478636
1572.58379894684	1.49483634688804
1574.46551769684	1.79276321154452
1576.34708019685	2.0475386956582
1578.22629894684	2.4799658384093
1580.10692394685	2.71612954157195
1581.98723644685	3.0473459435174
1583.86692394685	3.08451136278723
1585.74645519685	3.06382731814907
1587.62536144684	2.86489915712954
1589.50395519685	2.77858729860074
1591.38208019684	2.54381916034853
1593.25989269685	2.42981408195794
1595.13551769685	2.37208965589244
1597.01239269685	2.48266426566809
1598.88895519685	2.32537706652769
1600.76504894685	2.30346556848468
1602.64067394684	2.29839817475613
1604.51442394685	2.30821623800426
1606.38926769685	2.19168321745042
1608.26364269685	2.3798894457999
1610.13770519684	2.42344402585829
1612.00973644685	2.59534768751018
1613.88301769684	2.69818350886118
1615.75583019685	2.82739202379088
1617.62661144685	2.82673542797596
1619.49864269685	3.02657528975504
1621.37020519685	3.03086291569508
1623.23973644685	3.09972122084619
1625.11051769685	3.18545023583562
1626.97926769685	3.3956870976894
1628.84926769685	3.49507079624436
1630.71879894684	3.69566395856288
1632.58629894684	3.80778072871524
1634.45504894685	3.97696851170963
1636.32176769685	3.93702705075893
1638.18973644685	3.91612267846818
1640.05567394685	3.79620620272058
1641.92270519685	3.77964257878747
1643.78786144685	3.72283430254998
1645.65254894684	3.66169256804875
1647.51833019684	3.53148783639551
1649.38223644685	3.57819408684549
1651.24739269685	3.51827355841394
1653.11036144684	3.47249075407024
1654.97301769684	3.49039614924416
1656.83692394685	3.64664876299184
1658.69879894684	3.62670492097163
1660.56176769685	3.66664422822981
1662.42286144684	3.61362422883207
1664.28348644685	3.66023368509602
1666.14364269684	3.49773089357953
1668.00504894685	3.3834231825461
1669.86442394684	3.20864034618432
1671.72348644684	3.07473993127974
1673.58208019684	2.8572203097882
1675.44192394684	2.74766754119011
1677.29973644685	2.57115379838984
1679.15708019684	2.45993562465375
1681.01411144685	2.34182100310846
1682.87067394685	2.19264843391068
1684.72676769685	1.98344618349651
1686.58426769685	1.90449797795856
1688.43958019685	1.71954038634703
1690.29458019685	1.56429739610081
1692.14911144685	1.44920763988438
1694.00317394684	1.30164936950928
1695.85692394685	1.06986030470787
1697.71036144685	0.969648599700719
1699.56333019685	0.739522996076772
1701.41583019685	0.667511733958321
1703.26801769685	0.553432397485864
1705.11973644685	0.494653812033533
1706.97114269684	0.347783493017744
1708.82208019685	0.349070322384335
1710.67254894684	0.154112526148197
1712.52270519685	0.0978475157180014
1714.37239269685	-0.062465740515222
1716.22176769685	-0.0620199014254297
1718.07067394685	-0.234835940272546
1719.91754894684	-0.20930622527365
1721.76583019684	-0.283703006584176
1723.61348644685	-0.186906159548585
1725.46083019685	-0.21121946317686
1727.30770519684	-0.101703741480748
1729.15270519685	-0.121880822052333
1730.99879894684	0.0465767056595894
1732.84458019684	0.144636605008401
1734.68989269685	0.247998174422378
1736.53317394685	0.347212044282998
1738.37770519685	0.514270580638424
1740.22192394684	0.463343962371852
1742.06567394685	0.403981613262914
1743.90739269684	0.373575541256827
1745.75020519685	0.395886610976703
1747.59286144684	0.295133568847717
1749.43333019684	0.341963729135983
1751.27504894685	0.346532892606717
1753.11473644685	0.377370817218718
1754.95583019685	0.317441622260105
1756.79629894684	0.373193394863961
1758.63489269685	0.361907752954835
1760.47458019685	0.403901431396889
1762.31239269684	0.343014589596123
1764.15129894685	0.361632568483515
1765.98817394685	0.291908733223124
1767.82645519685	0.266771568635647
1769.66254894685	0.201001366352784
1771.49989269684	0.206985078615446
1773.33536144685	0.140498927492729
1775.17020519685	0.178946038244135
1777.00645519685	0.10178811146676
1778.84067394684	0.064557678989388
1780.67598644685	-0.0309183615399888
1782.50942394685	-0.00311204021522826
1784.34239269685	-0.0752339560006021
1786.17661144684	-0.0471905770850185
1788.00879894684	-0.143367299166528
1789.84051769684	-0.146687969116101
1791.67364269685	-0.256762716256048
1793.50458019685	-0.268549798988829
1795.33520519684	-0.402018995730202
1797.16536144685	-0.430849841139661
1798.99692394684	-0.521787729161417
