# Supplementary material for: Intraoperative rapid assessment of the deep muscle surgical margin of tongue squamous cell carcinoma via Raman spectroscopy
Source: Front Bioeng Biotechnol. 2024 Oct 8;12:1480279. doi: 10.3389/fbioe.2024.1480279 (PMC11493737; doi:10.3389/fbioe.2024.1480279)
Supplement: Supplementary file 4 [file DataSheet2.ZIP › Pathological grading corresponding to Raman spectroscopic data/Results of pathological grading/WDSCC/11-1-1_Raman.txt]

process from Raman raw data on 2022/8/8 10:48:01
601.541728634347	0.15733420427361
603.653017696848	0.0687147946453024
605.76571300935	0.0197866023156337
607.876025509344	-0.0500955937019398
609.985830196845	-0.025655281225653
612.095166134346	-0.101319210133596
614.203994259347	0.000447565505766079
616.314228634346	0.0663959537480139
618.422119259347	0.222484204278686
620.529502071848	0.267585287504687
622.636377071845	0.369763211507291
624.742783321846	0.33703105326245
626.848681759348	0.373583673126291
628.954111446845	0.346004091259601
631.060908321848	0.338272493409818
633.165361446845	0.26987081103519
635.269345821845	0.32049858476168
637.372783321851	0.319381553087084
639.475791134348	0.360460702338742
641.578291134349	0.352721735352759
643.680283321846	0.412098446571292
645.781806759347	0.269203633247002
647.882861446848	0.162961028553383
649.983408321845	0.0056453333470472
652.083486446845	-0.0893807368250634
654.183056759346	-0.293042510476312
656.282158321847	-0.289027326066531
658.380752071844	-0.372270541581599
660.478877071844	-0.364209549067851
662.576533321844	-0.380000760427663
664.673642696845	-0.28416854784416
666.770361446845	-0.27574347317406
668.864658321847	-0.186287889561982
670.960361446843	-0.199810060962648
673.05559582185	-0.155276783491644
675.150283321847	-0.20465247585534
677.244502071844	-0.157965787274833
679.338330196846	-0.200685430504365
681.431611446846	-0.154013737070386
683.522470821845	-0.152195493675293
685.614814571843	-0.0382949906042143
687.706611446847	-0.0882130094199738
689.798017696849	-0.0259805733503526
691.888877071844	-0.0195900111844196
693.977392696845	0.0785727845434963
696.067236446848	0.105927523589543
698.156689571846	0.0977557903357251
700.243720821847	0.0782889458096179
702.332158321846	0.126820817487129
704.420127071848	0.0299980540168008
706.507627071849	0.0161438199562838
708.592783321848	0.0943858314694239
710.679345821845	0.166688284456882
712.765361446844	0.0935609313457917
714.849033321847	0.187179786867148
716.934111446848	0.155227716845559
719.016845821847	0.215458373362225
721.100986446847	0.202413762747767
723.184658321847	0.253012300710452
725.265908321846	0.216125519870587
727.348642696845	0.225639501259707
729.428955196847	0.159264477677254
731.510673946843	0.148448056612125
733.590048946844	0.127856499006583
735.670830196843	0.181348967701325
737.749267696847	0.230762423278122
739.829033321847	0.379557658053756
741.906533321846	0.564867528469506
743.985361446848	0.920854483452331
746.061923946847	1.19518201045798
748.139814571845	1.39234186086995
750.215361446848	1.36052056550031
752.292236446843	1.28780677956223
754.366845821845	0.992465196728432
756.440986446847	0.733242600350366
758.516533321843	0.480162688773561
760.589658321845	0.399058384989502
762.664189571846	0.244011772811859
764.736455196849	0.190391409695906
766.808173946843	0.0514157124191001
768.881298946846	0.0900250738022805
770.952080196847	-0.00634864464899465
773.022392696847	0.0178175267404868
775.092236446842	-0.0386238850253164
777.163486446847	0.0388493561167707
779.232314571844	-0.049937330332142
781.300752071846	0.00604336153892859
783.368720821843	-0.0518136033088297
785.438017696848	-0.00756404708400282
787.504970821843	-0.14024661837496
789.571533321847	-0.0788821259774863
791.637548946848	-0.19653310798634
793.704970821847	-0.209141014492076
795.770048946844	-0.304331068140414
797.834658321844	-0.269032099235829
799.898798946848	-0.332791799509266
801.962470821847	-0.232327878659447
804.025673946846	-0.227738064318487
806.088408321844	-0.139780102014953
808.150673946846	-0.12626175513941
810.214267696847	-0.0550703593418689
812.275595821844	-0.108924700342527
814.336455196844	-0.0368920519033509
816.396767696846	-0.0536376469692357
818.456689571845	0.0483454630938525
820.516142696844	0.0456220060129056
822.575048946845	0.214566707408693
824.633564571846	0.228036439816009
826.691533321846	0.344738510324731
828.749033321848	0.324652365570728
830.806142696849	0.383157420452278
832.862705196847	0.2882609510458
834.918877071847	0.334029706854011
836.974502071844	0.266270942697986
839.027861446848	0.315034729678274
841.082548946848	0.280191635896216
843.136767696844	0.427944256023068
845.190517696847	0.465714510987397
847.243877071847	0.649571652227081
849.296689571845	0.74796286812628
851.349033321847	0.877517378714487
853.400908321848	0.854177036366508
855.450517696845	0.858904927303655
857.501455196845	0.721480426107235
859.551923946849	0.609726525382968
861.602002071846	0.472512339066157
863.649658321843	0.428329119925365
865.698798946843	0.30558503628049
867.747392696845	0.295411260682471
869.795517696846	0.274496837311716
871.841377071847	0.30695513926176
873.888564571844	0.218454550257093
875.935361446845	0.336305677031589
877.981611446849	0.275025538536738
880.025595821848	0.294094933503573
882.07090832185	0.238811821763761
884.115752071848	0.287929610485776
886.158408321844	0.144919155144407
888.202314571849	0.199493514294147
890.243955196845	0.164915511613771
892.287002071847	0.231259941975594
894.329502071847	0.229685721626964
896.369736446846	0.261723789211459
898.411377071847	0.144688688399896
900.450673946845	0.124941588327033
902.491377071845	-0.00529582286242203
904.529736446846	-0.0501122894959281
906.569502071849	-0.115996269527159
908.607002071847	-0.0829091394956265
910.645752071847	-0.130381367665876
912.682314571848	-0.09649239164753
914.720205196849	-0.114652802174618
916.755830196846	-0.0132765663603323
918.792783321849	0.0149429047332035
920.827470821849	0.110231687350279
922.861689571848	0.1186486938916
924.89723644685	0.213072757078947
926.930517696845	0.221460001332076
928.965205196844	0.337564060650863
930.997548946845	0.34472651195523
933.029423946846	0.523093396354625
935.062705196844	0.50974069545137
937.093720821846	0.568167287294159
939.124189571845	0.54179456630203
941.156064571845	0.555405728530531
943.185673946846	0.462179650710709
945.214814571846	0.511544939106756
947.243486446845	0.483282694690729
949.273486446844	0.473881473294796
951.301220821846	0.441957403400153
953.328564571846	0.490496293273679
955.355361446847	0.437664619795044
957.383564571843	0.478905441397586
959.409423946847	0.458570263407751
961.434892696845	0.551242112298667
963.459892696847	0.461104685120915
965.484423946844	0.515508945122093
967.508486446844	0.440185840399124
969.533877071844	0.485363804177155
971.557080196846	0.400526044485702
973.579736446845	0.463236392003665
975.602002071846	0.357350300885258
977.623720821848	0.401414076943638
979.645048946848	0.347833145999374
981.665908321847	0.396791067375091
983.686298946846	0.365058669226585
985.706220821845	0.478926764850712
987.725752071845	0.523043439543812
989.744736446846	0.611004903957593
991.763330196845	0.618316501345106
993.781377071846	0.756744410361051
995.799033321848	0.932013947453555
997.816220821845	1.43022854942359
999.833017696848	1.89341621756489
1001.84926769685	2.14777306630822
1003.86512707184	2.11525435964472
1005.88043957185	2.02356617970787
1007.89536144684	1.46680376473603
1009.90801769685	0.902902668718525
1011.92200207184	0.511049075683673
1013.93551769685	0.360375824104779
1015.94864269685	0.0940108065229879
1017.96129894685	-0.00614269309022575
1019.97340832184	-0.147751409008265
1021.98333019684	-0.126058116936036
1023.99465832184	-0.192076447914047
1026.00543957185	-0.165158384778323
1028.01575207185	-0.158196117480884
1030.02387707185	-0.0287898723584874
1032.03333019685	-0.103470445028876
1034.04231457185	-0.0871653697639658
1036.05083019684	-0.161494194045702
1038.05715832185	-0.180887302912907
1040.06473644685	-0.313432651411347
1042.07192394685	-0.326733313749372
1044.07684582184	-0.419264421560456
1046.08309582185	-0.338939184784493
1048.08895519684	-0.462348107801176
1050.09254894685	-0.427286455069662
1052.09739269685	-0.492584622784761
1054.10004894685	-0.506094288713513
1056.10411144685	-0.579458434388556
1058.10762707185	-0.488809737111978
1060.10895519685	-0.526151723823233
1062.11161144685	-0.379004559194584
1064.11200207184	-0.392144931331615
1066.11372082185	-0.356685585687643
1068.11325207184	-0.346216033553787
1070.11403332184	-0.253653578807416
1072.11270519684	-0.315433223636092
1074.11262707185	-0.169259505745629
1076.11028332185	-0.128142245650707
1078.10934582185	-0.0398565477699435
1080.10614269685	-0.0537270550211701
1082.10247082185	0.0353050835486783
1084.10012707185	0.00132883764422331
1086.09559582185	0.0529540029030215
1088.09239269685	-0.00521893799833606
1090.08692394685	0.0119323083228835
1092.08106457184	-0.0470159609861582
1094.07645519685	0.0193206328786459
1096.06965832185	-0.0358311619955316
1098.06239269684	0.0396503188680413
1100.05653332185	0.0687115614203719
1102.04833019685	0.217119672941777
1104.03973644684	0.10198843390549
1106.03075207185	0.161377828759839
1108.02301769685	0.0972223609328466
1110.01309582184	0.116568235785167
1112.00270519685	-0.0101927470283272
1113.99184582185	0.0987693410328063
1115.98231457185	0.0738237994802375
1117.97059582184	0.262259163178868
1119.95840832185	0.340747309515223
1121.94583019684	0.599485484860253
1123.93278332184	0.816666188056075
1125.91926769685	1.07964927126295
1127.90708019684	1.0441441570552
1129.89262707185	1.02181153907065
1131.87778332184	0.790548157833001
1133.86247082184	0.602706441989397
1135.84668957184	0.278076180861632
1137.83051769685	0.204084531522369
1139.81387707185	0.0925138809245425
1141.79684582185	0.136641364018089
1143.77926769685	0.124941955779633
1145.76129894685	0.332900150749737
1147.74286144684	0.479348280811735
1149.72403332184	0.811223436919477
1151.70473644685	1.09147792363507
1153.68497082185	1.39371141898681
1155.66473644685	1.45626358879232
1157.64411144684	1.48195148028421
1159.62301769685	1.26257734389173
1161.60145519684	1.02325080893888
1163.57778332185	0.68686614810855
1165.55536144684	0.523931028511754
1167.53247082185	0.326802328625917
1169.50918957185	0.279647030525155
1171.48543957184	0.127317304684908
1173.46122082185	0.172322708213017
1175.43661144685	0.0537001907633794
1177.40973644685	-0.0440484450941199
1179.38418957185	-0.187283046375285
1181.35825207185	-0.182526998414147
1183.33184582185	-0.298828209105949
1185.30325207185	-0.295820210110548
1187.27598644685	-0.325190103765777
1189.24825207184	-0.270138831078725
1191.22004894685	-0.310736941350257
1193.18965832185	-0.307638100537389
1195.16059582185	-0.346239277097453
1197.13114269685	-0.253894136325414
1199.09942394685	-0.227401270010205
1201.06903332184	-0.0769701415519535
1203.03645519685	0.0432948655168275
1205.00520519685	0.185406927985042
1206.97356457184	0.231312221819081
1208.93965832184	0.307321999040624
1210.90708019685	0.23637692996374
1212.87223644684	0.225294970171205
1214.83879894685	0.189284258340933
1216.80489269684	0.207545980794777
1218.76879894685	0.164766096140823
1220.73403332185	0.294547956349561
1222.69708019685	0.306236730882063
1224.66137707184	0.455798377548689
1226.62356457185	0.492932842810717
1228.58528332185	0.644175293765812
1230.54833019685	0.590855782993629
1232.50911144685	0.669981877051754
1234.47129894684	0.673531871029041
1236.43122082184	0.809245843175773
1238.39254894684	0.778522103034902
1240.35161144684	0.926870673059994
1242.31028332185	0.976068995948935
1244.27020519684	1.02179224094306
1246.22801769685	0.999690076595556
1248.18536144685	1.13552764484558
1250.14395519685	1.13421752129949
1252.10043957185	1.1935693195945
1254.05645519685	1.20280816113103
1256.01208019685	1.20184055826513
1257.96895519685	1.13537161572967
1259.92372082184	1.20531089584523
1261.87793957184	1.16871605245598
1263.83184582185	1.20722841481893
1265.78700207185	1.22477560398755
1267.73997082184	1.28396972777622
1269.69247082185	1.20585325029936
1271.64458019685	1.27586259738658
1273.59629894685	1.27630675447236
1275.54754894684	1.31029726813006
1277.49833019685	1.2871531036842
1279.45043957185	1.35370404308981
1281.40036144685	1.29549479182822
1283.34989269685	1.29603512022044
1285.29895519685	1.25233652460679
1287.24754894685	1.28027791829189
1289.19575207184	1.30246562858287
1291.14356457184	1.44030854607803
1293.09083019684	1.49316070536196
1295.03778332185	1.64525324684107
1296.98426769685	1.72066018524896
1298.93028332185	1.84267037226167
1300.87583019684	1.83890264944554
1302.82106457185	1.97664068465056
1304.76575207185	1.95725104157887
1306.71004894685	2.04602736669608
1308.65395519685	2.04957845778586
1310.59739269684	2.1624056887029
1312.53864269685	2.16077476761561
1314.48129894685	2.22633546225876
1316.42333019685	2.1249137862747
1318.36504894685	2.12373813248416
1320.30629894685	1.95903241988526
1322.24723644684	1.8610801905831
1324.18583019685	1.7237676579079
1326.12583019684	1.75005895468072
1328.06536144685	1.6434750538842
1330.00458019684	1.7010694451636
1331.94145519685	1.7066884777341
1333.87973644684	1.8605959248375
1335.81770519685	1.8655976647207
1337.75504894684	2.00163277343623
1339.69020519685	1.93763211896149
1341.62676769685	1.96669428700969
1343.56301769685	1.79576527948166
1345.49692394684	1.72767173924436
1347.43223644684	1.47867670992181
1349.36692394685	1.3722367850913
1351.29973644684	1.11986254587211
1353.23364269684	1.08410290235659
1355.16551769685	0.857241424896586
1357.09864269684	0.782096312064311
1359.02958019685	0.694481831987616
1360.96176769684	0.705580695300313
1362.89364269684	0.525634039705011
1364.82333019684	0.574483774145449
1366.75426769685	0.511732228628233
1368.68301769685	0.485934212388713
1370.61317394685	0.37924648749302
1372.54114269685	0.456139387929142
1374.46864269684	0.350133144544998
1376.39754894685	0.381542391801815
1378.32426769684	0.349347855491573
1380.25223644685	0.414370882969251
1382.17801769685	0.350157156820529
1384.10348644685	0.490011178199751
1386.03020519684	0.512857821177164
1387.95473644685	0.633263185388216
1389.88051769685	0.699587832441154
1391.80426769685	0.86762278050449
1393.72754894684	0.891142817479505
1395.65036144684	0.943266321778651
1397.57458019684	0.885966895971791
1399.49661144685	0.901236935453454
1401.41817394684	0.765615507224339
1403.34098644684	0.742351320025023
1405.26176769685	0.611146455932698
1407.18208019684	0.663295108723929
1409.10192394684	0.593245595001747
1411.02145519685	0.672330767449239
1412.94223644685	0.631484257139249
1414.86083019685	0.775004467326823
1416.77895519685	0.729269671408645
1418.69676769685	0.784512651129148
1420.61411144684	0.748637144118021
1422.53098644684	0.860741406360233
1424.44754894685	0.905508165014822
1426.36364269685	1.04138115984142
1428.27926769685	1.0865386211446
1430.19442394684	1.31386877086686
1432.11098644685	1.45166309256578
1434.02536144685	1.68758755443631
1435.93926769685	1.87052929751317
1437.85286144685	2.17495091730143
1439.76598644685	2.30521616470517
1441.67692394684	2.50275497411474
1443.58926769684	2.56365648042572
1445.50114269685	2.71413608275626
1447.41254894685	2.68734192749918
1449.32364269685	2.68283649211767
1451.23411144685	2.57282921651591
1453.14426769685	2.51143688896948
1455.05411144685	2.31641758689739
1456.96333019685	2.25067079743414
1458.87223644684	2.07789321149295
1460.77911144685	1.95640596104818
1462.68723644685	1.75380681667502
1464.59473644685	1.59508255234971
1466.50208019685	1.32623395146123
1468.40879894685	1.19809635242157
1470.31348644685	0.918660049550823
1472.21958019684	0.732825581189104
1474.12504894684	0.510816252400332
1476.03020519685	0.383248445647411
1477.93317394684	0.0839204121891157
1479.83754894685	0.00290560850203292
1481.74129894685	-0.127771973203494
1483.64317394684	-0.234287095417386
1485.54614269684	-0.353603752988619
1487.44879894685	-0.34569104503754
1489.34926769685	-0.506479704431797
1491.25114269684	-0.532578354466324
1493.15067394685	-0.619246166897369
1495.05161144685	-0.650178434889568
1496.95223644685	-0.708081699898543
1498.85067394685	-0.581875790038168
1500.75036144684	-0.621255131516421
1502.64786144684	-0.543429095766783
1504.54676769685	-0.522858914700095
1506.44348644685	-0.370077209465592
1508.34161144685	-0.314865994382814
1510.23739269685	-0.18632100689041
1512.13473644685	-0.0671272921619561
1514.02973644685	0.164806330732375
1515.92442394685	0.209028059047569
1517.82036144684	0.337133748713029
1519.71426769685	0.425461137425486
1521.60926769685	0.558253981559517
1523.50239269685	0.504008320167856
1525.39489269684	0.552932333508693
1527.28879894685	0.447632161331683
1529.18051769685	0.354659994187642
1531.07192394684	0.142328358195925
1532.96458019684	0.014491542145322
1534.85504894684	-0.207513269732431
1536.74520519685	-0.271584261639532
1538.63489269685	-0.350727306412409
1540.52583019685	-0.344885309311621
1542.41473644685	-0.301845813706024
1544.30317394685	-0.170535111520621
1546.19114269684	-0.0945154495435929
1548.07879894684	0.173504410222677
1549.96770519685	0.491196847864842
1551.85442394685	1.04556301051073
1553.74083019684	1.37306245890807
1555.62692394685	1.41975284609791
1557.51239269684	1.21553505009186
1559.39754894685	0.996423563993119
1561.28223644684	0.457862679345482
1563.16661144685	0.17358340281703
1565.05051769685	0.164990056232796
1566.93567394685	0.312866290181347
1568.81879894685	0.326710817781333
1570.70145519685	0.494294235808411
1572.58379894684	0.623387400345592
1574.46551769684	0.808191537044905
1576.34708019685	0.894763816686634
1578.22629894684	1.17208794109101
1580.10692394685	1.33416689978219
1581.98723644685	1.60070356880058
1583.86692394685	1.85646938189484
1585.74645519685	2.02905110888997
1587.62536144684	1.95316719116386
1589.50395519685	1.93373125606161
1591.38208019684	1.73931786407559
1593.25989269685	1.48875752379308
1595.13551769685	1.4040829366914
1597.01239269685	1.47222575609482
1598.88895519685	1.3696742070006
1600.76504894685	1.48110294601398
1602.64067394684	1.53344952322504
1604.51442394685	1.55961659352104
1606.38926769685	1.52315445815123
1608.26364269685	1.63319272066337
1610.13770519684	1.64168158809181
1612.00973644685	1.73059929955483
1613.88301769684	1.73711935852282
1615.75583019685	1.82977976520277
1617.62661144685	1.78061233623305
1619.49864269685	1.78121875960974
1621.37020519685	1.67073795371238
1623.23973644685	1.70551259516159
1625.11051769685	1.62596251426478
1626.97926769685	1.74255336311882
1628.84926769685	1.734203709864
1630.71879894684	1.83518405264707
1632.58629894684	1.85233854697506
1634.45504894685	2.06702383201645
1636.32176769685	2.10188871013091
1638.18973644685	2.2805485104407
1640.05567394685	2.42910332910822
1641.92270519685	2.63428499316225
1643.78786144685	2.71785928953278
1645.65254894684	2.95753347253876
1647.51833019684	3.04230570915183
1649.38223644685	3.24578360038026
1651.24739269685	3.32125562932666
1653.11036144684	3.4289145983717
1654.97301769684	3.41679231022246
1656.83692394685	3.4471551410472
1658.69879894684	3.28733995177842
1660.56176769685	3.20939196056884
1662.42286144684	3.0122131589396
1664.28348644685	2.93272778455861
1666.14364269684	2.81476318722869
1668.00504894685	2.73584543963992
1669.86442394684	2.64053570222791
1671.72348644684	2.55206031638784
1673.58208019684	2.39892490625343
1675.44192394684	2.21435394877454
1677.29973644685	2.0456615721522
1679.15708019684	1.92574104336381
1681.01411144685	1.76422111684792
1682.87067394685	1.66536756799212
1684.72676769685	1.56082769016285
1686.58426769685	1.49076482481235
1688.43958019685	1.29888499417586
1690.29458019685	1.22917186603598
1692.14911144685	1.06043137368661
1694.00317394684	0.960710783028873
1695.85692394685	0.757188500909024
1697.71036144685	0.700911665714784
1699.56333019685	0.573506341586381
1701.41583019685	0.500279772510453
1703.26801769685	0.352120185609067
1705.11973644685	0.318543746389395
1706.97114269684	0.216008590698635
1708.82208019685	0.174910952732716
1710.67254894684	0.0333180499084165
1712.52270519685	-0.0353121202396096
1714.37239269685	-0.179803218027303
1716.22176769685	-0.309127339573678
1718.07067394685	-0.509078073749663
1719.91754894684	-0.590294408709781
1721.76583019684	-0.690545223603181
1723.61348644685	-0.679921792657808
1725.46083019685	-0.673475831954477
1727.30770519684	-0.540270746509009
1729.15270519685	-0.450062999195097
1730.99879894684	-0.240317418602558
1732.84458019684	-0.111541000467241
1734.68989269685	0.030313002010331
1736.53317394685	0.109839467938627
1738.37770519685	0.29273070030635
1740.22192394684	0.257360988219347
1742.06567394685	0.298847234821238
1743.90739269684	0.283576107372113
1745.75020519685	0.33141610115581
1747.59286144684	0.199633325653139
1749.43333019684	0.270675818172094
1751.27504894685	0.234169159626475
1753.11473644685	0.255602821884906
1754.95583019685	0.196820181359612
1756.79629894684	0.304560280883607
1758.63489269685	0.269072979848914
1760.47458019685	0.343689498177667
1762.31239269684	0.338793549019641
1764.15129894685	0.402174516222431
1765.98817394685	0.32806846124177
1767.82645519685	0.364861343266938
1769.66254894685	0.26739273682233
1771.49989269684	0.306756575829155
1773.33536144685	0.217352685458081
1775.17020519685	0.267583297968656
1777.00645519685	0.215134931595571
1778.84067394684	0.263291994565776
1780.67598644685	0.204824579061068
1782.50942394685	0.263966701116999
1784.34239269685	0.224417537832437
1786.17661144684	0.254892250843426
1788.00879894684	0.173109882706825
1789.84051769684	0.141807183704003
1791.67364269685	0.0482963337354363
1793.50458019685	0.0354920787391109
1795.33520519684	-0.114262936272155
1797.16536144685	-0.176825477261474
1798.99692394684	-0.283267616706354
