# Supplementary material for: Intraoperative rapid assessment of the deep muscle surgical margin of tongue squamous cell carcinoma via Raman spectroscopy
Source: Front Bioeng Biotechnol. 2024 Oct 8;12:1480279. doi: 10.3389/fbioe.2024.1480279 (PMC11493737; doi:10.3389/fbioe.2024.1480279)
Supplement: Supplementary file 4 [file DataSheet2.ZIP › Pathological grading corresponding to Raman spectroscopic data/Results of pathological grading/WDSCC/11-1-2_Raman.txt]

process from Raman raw data on 2022/8/8 10:47:57
601.541728634347	0.208018686666293
603.653017696848	0.0914834744540656
605.76571300935	-0.0492072422953811
607.876025509344	-0.194183183158998
609.985830196845	-0.218843387346482
612.095166134346	-0.405364347855453
614.203994259347	-0.395537932779092
616.314228634346	-0.300794145002612
618.422119259347	-0.125710973706958
620.529502071848	-0.0816631918030737
622.636377071845	0.0353449023123744
624.742783321846	0.0676165714746162
626.848681759348	0.0955198464903049
628.954111446845	0.0688879100464135
631.060908321848	0.113931451627536
633.165361446845	0.109407653640972
635.269345821845	0.166255245121476
637.372783321851	0.163654648576909
639.475791134348	0.228913905806564
641.578291134349	0.153393393850394
643.680283321846	0.206078529107486
645.781806759347	0.046592179668238
647.882861446848	-0.0724203261892455
649.983408321845	-0.287081147064612
652.083486446845	-0.346367530237501
654.183056759346	-0.503221669321732
656.282158321847	-0.497730887872592
658.380752071844	-0.534017414679141
660.478877071844	-0.46375864899241
662.576533321844	-0.480329456136218
664.673642696845	-0.364489506876879
666.770361446845	-0.338614145630345
668.864658321847	-0.22094160907983
670.960361446843	-0.196014134681064
673.05559582185	-0.120090935807156
675.150283321847	-0.139021724901596
677.244502071844	-0.0798768378746217
679.338330196846	-0.14464671165436
681.431611446846	-0.0448657682438807
683.522470821845	0.00229025171967123
685.614814571843	0.0697771634957007
687.706611446847	0.0747494849639452
689.798017696849	0.235161166672867
691.888877071844	0.188897830356922
693.977392696845	0.312180208605639
696.067236446848	0.411596044117573
698.156689571846	0.442810062366078
700.243720821847	0.453760546503304
702.332158321846	0.497601755126084
704.420127071848	0.417920518444873
706.507627071849	0.409551405746413
708.592783321848	0.516373140638535
710.679345821845	0.585432256266898
712.765361446844	0.60882266457125
714.849033321847	0.701738540088201
716.934111446848	0.720254084055114
719.016845821847	0.743224669265516
721.100986446847	0.671852981456453
723.184658321847	0.721259047761407
725.265908321846	0.703050007813516
727.348642696845	0.649354920762306
729.428955196847	0.627074033847435
731.510673946843	0.686560663487313
733.590048946844	0.664164940376082
735.670830196843	0.747804482742566
737.749267696847	0.915880714732538
739.829033321847	1.22093568370761
741.906533321846	1.53491047141299
743.985361446848	2.2117415964052
746.061923946847	2.69993132313849
748.139814571845	3.01525489963555
750.215361446848	2.89870162201149
752.292236446843	2.6613396443968
754.366845821845	2.08212351587852
756.440986446847	1.52294203300596
758.516533321843	1.0316468952812
760.589658321845	0.845502073327793
762.664189571846	0.620020802608792
764.736455196849	0.447726266574591
766.808173946843	0.285851685418635
768.881298946846	0.263921264479734
770.952080196847	0.0336157677396614
773.022392696847	0.0296755780472893
775.092236446842	-0.0150755877225208
777.163486446847	0.0882912504667956
779.232314571844	-0.0455950355826076
781.300752071846	0.0324826789448878
783.368720821843	-0.0398059574732201
785.438017696848	-0.0493570155725536
787.504970821843	-0.201161750364008
789.571533321847	-0.0969581954745422
791.637548946848	-0.250080653959827
793.704970821847	-0.273628424641771
795.770048946844	-0.339654845054298
797.834658321844	-0.313182940357592
799.898798946848	-0.43717928601987
801.962470821847	-0.327520481524914
804.025673946846	-0.329033150327604
806.088408321844	-0.252883939804434
808.150673946846	-0.233029521208664
810.214267696847	-0.0947689204852225
812.275595821844	-0.133634398513323
814.336455196844	-0.0205248222767693
816.396767696846	-0.0410407435623483
818.456689571845	0.0681986271422659
820.516142696844	0.0877426821915037
822.575048946845	0.306340824173503
824.633564571846	0.36263372128164
826.691533321846	0.514476976755759
828.749033321848	0.507037443108288
830.806142696849	0.601791917548525
832.862705196847	0.506645981145255
834.918877071847	0.496150105415296
836.974502071844	0.390739855754305
839.027861446848	0.389346869602832
841.082548946848	0.32148438495949
843.136767696844	0.529580102793574
845.190517696847	0.639286929724307
847.243877071847	0.810961419184395
849.296689571845	0.983739085409013
851.349033321847	1.08166644292774
853.400908321848	1.04733630666811
855.450517696845	1.04780767813196
857.501455196845	0.934941055725488
859.551923946849	0.760185245323243
861.602002071846	0.644796595006682
863.649658321843	0.514503720472305
865.698798946843	0.296550350095572
867.747392696845	0.303974931955992
869.795517696846	0.20830371780113
871.841377071847	0.259546646443283
873.888564571844	0.196971781534415
875.935361446845	0.383212468533628
877.981611446849	0.273804079722652
880.025595821848	0.356100559065538
882.07090832185	0.185168861188004
884.115752071848	0.172749173664556
886.158408321844	0.00482569887810769
888.202314571849	0.0137174863363612
890.243955196845	-0.0857730001429786
892.287002071847	0.0512034471809102
894.329502071847	0.0849904111422575
896.369736446846	0.0459325276500806
898.411377071847	-0.0501117330184684
900.450673946845	-0.0216995429788653
902.491377071845	-0.121039369968656
904.529736446846	-0.219978000977164
906.569502071849	-0.290124367490364
908.607002071847	-0.247361380517219
910.645752071847	-0.33112893969161
912.682314571848	-0.314239090031322
914.720205196849	-0.32794215061125
916.755830196846	-0.133266853995764
918.792783321849	-0.0566004127880149
920.827470821849	0.0846287480262617
922.861689571848	0.0952829851940464
924.89723644685	0.197974301970419
926.930517696845	0.18980470809916
928.965205196844	0.307469523756907
930.997548946845	0.388674088072378
933.029423946846	0.504873714416021
935.062705196844	0.612253384520415
937.093720821846	0.655332297746241
939.124189571845	0.546338551390733
941.156064571845	0.542160309947633
943.185673946846	0.531597136202976
945.214814571846	0.56574030848796
947.243486446845	0.593851635189793
949.273486446844	0.705332034000804
951.301220821846	0.663794952805915
953.328564571846	0.727464764090115
955.355361446847	0.686616320576718
957.383564571843	0.725227098257562
959.409423946847	0.725814060920698
961.434892696845	0.790614688812838
963.459892696847	0.770867195639994
965.484423946844	0.869313205295612
967.508486446844	0.858214321369644
969.533877071844	0.90309073130814
971.557080196846	0.859480160790071
973.579736446845	0.922705969910794
975.602002071846	0.758736510930987
977.623720821848	0.722376460990063
979.645048946848	0.69636412488174
981.665908321847	0.714117553539239
983.686298946846	0.615118189831492
985.706220821845	0.787217456708987
987.725752071845	0.797160159312369
989.744736446846	0.878600875302482
991.763330196845	0.935257770915541
993.781377071846	1.08401539007656
995.799033321848	1.30702185396862
997.816220821845	1.99759506786268
999.833017696848	2.59723971074339
1001.84926769685	2.94582025849863
1003.86512707184	2.90479474406271
1005.88043957185	2.71922760889103
1007.89536144684	1.95777684255182
1009.90801769685	1.20257229754591
1011.92200207184	0.624441049525302
1013.93551769685	0.377816281951738
1015.94864269685	0.0123925105767171
1017.96129894685	-0.183412542078713
1019.97340832184	-0.297191169441362
1021.98333019684	-0.30695336017223
1023.99465832184	-0.349142386564665
1026.00543957185	-0.266391828995722
1028.01575207185	-0.123897288676602
1030.02387707185	-0.0436721627768009
1032.03333019685	-0.108083296036398
1034.04231457185	-0.152217517595602
1036.05083019684	-0.301853888221615
1038.05715832185	-0.422635839891399
1040.06473644685	-0.687433758017932
1042.07192394685	-0.745127742143069
1044.07684582184	-0.908498016207659
1046.08309582185	-0.996898311181468
1048.08895519684	-1.21833213757026
1050.09254894685	-1.26500975730536
1052.09739269685	-1.48758837038798
1054.10004894685	-1.62663583055689
1056.10411144685	-1.6701060141713
1058.10762707185	-1.59757262925314
1060.10895519685	-1.57558588231797
1062.11161144685	-1.31244309675981
1064.11200207184	-1.11272894837319
1066.11372082185	-0.90506742334648
1068.11325207184	-0.768159855271762
1070.11403332184	-0.580207020167848
1072.11270519684	-0.646643536352229
1074.11262707185	-0.53009358797388
1076.11028332185	-0.541078591762556
1078.10934582185	-0.471579248330727
1080.10614269685	-0.463193776895793
1082.10247082185	-0.280663975769613
1084.10012707185	-0.174271644581353
1086.09559582185	-0.108808324780483
1088.09239269685	-0.121201520973955
1090.08692394685	-0.070346209609113
1092.08106457184	-0.0820108766026806
1094.07645519685	-0.0695941384870196
1096.06965832185	-0.0743743029360928
1098.06239269684	0.0536833507087238
1100.05653332185	0.114540314810199
1102.04833019685	0.228064665274246
1104.03973644684	0.154761232788815
1106.03075207185	0.257270322710923
1108.02301769685	0.228723247994878
1110.01309582184	0.265721472965424
1112.00270519685	0.18857964845256
1113.99184582185	0.347028009543067
1115.98231457185	0.419704601122589
1117.97059582184	0.645287364064302
1119.95840832185	0.771540915851318
1121.94583019684	1.21233880810954
1123.93278332184	1.58000780611576
1125.91926769685	1.92680804235732
1127.90708019684	1.96979752117738
1129.89262707185	1.96566057421541
1131.87778332184	1.66048854878039
1133.86247082184	1.31849812324614
1135.84668957184	0.833809345648319
1137.83051769685	0.640455636068793
1139.81387707185	0.413393621166961
1141.79684582185	0.420696688544979
1143.77926769685	0.463718040319804
1145.76129894685	0.683294421058065
1147.74286144684	0.844362388970239
1149.72403332184	1.30193526713811
1151.70473644685	1.60036957977371
1153.68497082185	1.87105522533739
1155.66473644685	1.99987208586049
1157.64411144684	1.95854342046061
1159.62301769685	1.67757568584545
1161.60145519684	1.38372871498575
1163.57778332185	0.984431034214197
1165.55536144684	0.874498411080026
1167.53247082185	0.833805954125467
1169.50918957185	0.83541682746295
1171.48543957184	0.802997387839923
1173.46122082185	0.900147371117328
1175.43661144685	0.615439894276562
1177.40973644685	0.475863121753093
1179.38418957185	0.252123019251314
1181.35825207185	0.114964522186597
1183.33184582185	-0.0791161110022358
1185.30325207185	-0.0475140143356612
1187.27598644685	-0.204606622559083
1189.24825207184	-0.15438249312416
1191.22004894685	-0.222942033306481
1193.18965832185	-0.209650463617322
1195.16059582185	-0.271375232443518
1197.13114269685	-0.0326115856547062
1199.09942394685	0.0302583953103408
1201.06903332184	0.237240644260112
1203.03645519685	0.433111634876866
1205.00520519685	0.64389388481402
1206.97356457184	0.560352047691254
1208.93965832184	0.627013949170475
1210.90708019685	0.574645477111972
1212.87223644684	0.546379600926173
1214.83879894685	0.494335584672911
1216.80489269684	0.629241190951802
1218.76879894685	0.689820969444838
1220.73403332185	0.892747336102559
1222.69708019685	0.994906585171975
1224.66137707184	1.22395769570966
1226.62356457185	1.25692374164214
1228.58528332185	1.45056544710013
1230.54833019685	1.40210030890074
1232.50911144685	1.49739117487218
1234.47129894684	1.52976711493181
1236.43122082184	1.76829756774521
1238.39254894684	1.72601154896392
1240.35161144684	1.9417984947238
1242.31028332185	2.03636919338862
1244.27020519684	2.18691418848829
1246.22801769685	2.1670865173154
1248.18536144685	2.31818670395364
1250.14395519685	2.26366861515316
1252.10043957185	2.35330530472339
1254.05645519685	2.28325722448494
1256.01208019685	2.31966686502977
1257.96895519685	2.24901458493531
1259.92372082184	2.33671348176267
1261.87793957184	2.23902050828116
1263.83184582185	2.32242488080169
1265.78700207185	2.29427344212269
1267.73997082184	2.33963596965754
1269.69247082185	2.25128608289356
1271.64458019685	2.28919615111977
1273.59629894685	2.14297513802143
1275.54754894684	2.15385860644403
1277.49833019685	2.12578549458237
1279.45043957185	2.18225256504581
1281.40036144685	2.14683640746841
1283.34989269685	2.21849377853835
1285.29895519685	2.18526017592615
1287.24754894685	2.18795446767797
1289.19575207184	2.17576888598836
1291.14356457184	2.29844226702443
1293.09083019684	2.36288668251342
1295.03778332185	2.55169107049647
1296.98426769685	2.67114747636339
1298.93028332185	2.91249468505077
1300.87583019684	3.02395146783937
1302.82106457185	3.30242331684946
1304.76575207185	3.30593886923833
1306.71004894685	3.48386358799212
1308.65395519685	3.55368618442475
1310.59739269684	3.63811199610416
1312.53864269685	3.48965583675704
1314.48129894685	3.5345908905071
1316.42333019685	3.28193847324184
1318.36504894685	3.10509065405222
1320.30629894685	2.82417935681747
1322.24723644684	2.67718989890932
1324.18583019685	2.47983390316085
1326.12583019684	2.40599058682955
1328.06536144685	2.34700819503342
1330.00458019684	2.44508197305305
1331.94145519685	2.47317374267595
1333.87973644684	2.60077220639903
1335.81770519685	2.75442244510384
1337.75504894684	2.87684964980332
1339.69020519685	2.80377584758162
1341.62676769685	2.74955252039928
1343.56301769685	2.51954492567882
1345.49692394684	2.32301529530514
1347.43223644684	1.99173132031069
1349.36692394685	1.82442516554079
1351.29973644684	1.63658236871515
1353.23364269684	1.57187705027445
1355.16551769685	1.29810540950183
1357.09864269684	1.14957450371844
1359.02958019685	1.01754757546331
1360.96176769684	1.01238797538446
1362.89364269684	0.824988095343656
1364.82333019684	0.882167464569875
1366.75426769685	0.877698930869485
1368.68301769685	0.749386448800976
1370.61317394685	0.583649059133904
1372.54114269685	0.601054464445951
1374.46864269684	0.531403000876423
1376.39754894685	0.454321164381611
1378.32426769684	0.441267163765929
1380.25223644685	0.413452566833996
1382.17801769685	0.375352456167548
1384.10348644685	0.408673153818768
1386.03020519684	0.495387602385676
1387.95473644685	0.635421416598433
1389.88051769685	0.715145154737343
1391.80426769685	0.903431252303051
1393.72754894684	0.993152539378798
1395.65036144684	1.08338716071358
1397.57458019684	1.0214002896497
1399.49661144685	1.10716225714509
1401.41817394684	0.992571899774475
1403.34098644684	0.97809760181741
1405.26176769685	0.787333138305371
1407.18208019684	0.796260582228911
1409.10192394684	0.558887994704264
1411.02145519685	0.541779772316545
1412.94223644685	0.493687280363758
1414.86083019685	0.656579027420889
1416.77895519685	0.686312846100691
1418.69676769685	0.902373040819157
1420.61411144684	0.991711277282491
1422.53098644684	1.1902355345452
1424.44754894685	1.21919004633418
1426.36364269685	1.44170647820965
1428.27926769685	1.60792277446109
1430.19442394684	1.85884686802899
1432.11098644685	2.00385127288382
1434.02536144685	2.40914076218371
1435.93926769685	2.64945175142304
1437.85286144685	3.03353830451795
1439.76598644685	3.27409209399644
1441.67692394684	3.55013334069275
1443.58926769684	3.7128814731916
1445.50114269685	3.94060037594147
1447.41254894685	3.94779787955486
1449.32364269685	3.92772789646011
1451.23411144685	3.93229603493614
1453.14426769685	3.71427226331502
1455.05411144685	3.41566432332712
1456.96333019685	3.27375787810638
1458.87223644684	3.05689277335847
1460.77911144685	2.78080068999265
1462.68723644685	2.55388556143413
1464.59473644685	2.34524295071077
1466.50208019685	1.92775848985241
1468.40879894685	1.61554197620558
1470.31348644685	1.20930786260425
1472.21958019684	0.901554247202853
1474.12504894684	0.600591659994166
1476.03020519685	0.317139559698603
1477.93317394684	-0.00242469220023622
1479.83754894685	-0.257238644910444
1481.74129894685	-0.492380933459572
1483.64317394684	-0.720220283393246
1485.54614269684	-0.822498730676955
1487.44879894685	-0.921371091801404
1489.34926769685	-0.987088773358721
1491.25114269684	-0.996881866537763
1493.15067394685	-1.07498045665477
1495.05161144685	-1.10242977427419
1496.95223644685	-1.21244531866404
1498.85067394685	-1.10564740057123
1500.75036144684	-1.19856398972468
1502.64786144684	-1.13166162882374
1504.54676769685	-1.13372359118165
1506.44348644685	-0.854811187806092
1508.34161144685	-0.900458645364836
1510.23739269685	-0.613791881328495
1512.13473644685	-0.480145020377392
1514.02973644685	-0.179588544682247
1515.92442394685	-0.054693212650875
1517.82036144684	0.185682766596756
1519.71426769685	0.261812297366077
1521.60926769685	0.464021402170999
1523.50239269685	0.333994705621933
1525.39489269684	0.389413031540869
1527.28879894685	0.295963117042618
1529.18051769685	0.160429482074164
1531.07192394684	-0.061586347649552
1532.96458019684	-0.0856144915690606
1534.85504894684	-0.296313549223328
1536.74520519685	-0.276172859927954
1538.63489269685	-0.264020348073927
1540.52583019685	-0.135241907585907
1542.41473644685	-0.0427089210171516
1544.30317394685	0.165027781529375
1546.19114269684	0.326345495825421
1548.07879894684	0.721236569671703
1549.96770519685	1.06945855966325
1551.85442394685	1.70362766240396
1553.74083019684	2.08688179447171
1555.62692394685	2.11657812497759
1557.51239269684	1.91561395165655
1559.39754894685	1.78660639071609
1561.28223644684	1.32013770452602
1563.16661144685	1.11781995215694
1565.05051769685	1.11085543061671
1566.93567394685	1.28028405642232
1568.81879894685	1.26681201665423
1570.70145519685	1.42868469503117
1572.58379894684	1.5709539629932
1574.46551769684	1.85934753033445
1576.34708019685	2.14892657891085
1578.22629894684	2.62887338328903
1580.10692394685	3.06235631563322
1581.98723644685	3.52378125624807
1583.86692394685	3.82635616204158
1585.74645519685	4.04090172391085
1587.62536144684	4.00398144045613
1589.50395519685	3.99695136235408
1591.38208019684	3.66547406164096
1593.25989269685	3.58770097752887
1595.13551769685	3.39054694190952
1597.01239269685	3.41921491992787
1598.88895519685	3.2225180950943
1600.76504894685	3.37920915096078
1602.64067394684	3.30461510654754
1604.51442394685	3.3949753410767
1606.38926769685	3.30214656724422
1608.26364269685	3.37826363451165
1610.13770519684	3.35048760771389
1612.00973644685	3.45237085147966
1613.88301769684	3.3725056142008
1615.75583019685	3.38505396892219
1617.62661144685	3.34016344323004
1619.49864269685	3.24896408151079
1621.37020519685	3.08013906710482
1623.23973644685	3.07843696754287
1625.11051769685	2.99417557174002
1626.97926769685	3.0395615682587
1628.84926769685	3.07806121343793
1630.71879894684	3.24718960150034
1632.58629894684	3.3697770889205
1634.45504894685	3.74206758955972
1636.32176769685	3.96265160819837
1638.18973644685	4.25442146764254
1640.05567394685	4.46354924035961
1641.92270519685	4.69607217204168
1643.78786144685	4.75040089042926
1645.65254894684	4.84768373635171
1647.51833019684	4.88266098307992
1649.38223644685	5.07232545693057
1651.24739269685	5.11893034117151
1653.11036144684	5.16666015991285
1654.97301769684	5.18301124629835
1656.83692394685	5.23278169526611
1658.69879894684	5.01498177986872
1660.56176769685	4.85709071550707
1662.42286144684	4.70983665173765
1664.28348644685	4.65057425888949
1666.14364269684	4.39216028118221
1668.00504894685	4.25835326379678
1669.86442394684	4.11386869522147
1671.72348644684	3.95978544521006
1673.58208019684	3.69679733470178
1675.44192394684	3.62207096684693
1677.29973644685	3.34072543165991
1679.15708019684	3.13471503731955
1681.01411144685	2.87586905069821
1682.87067394685	2.5872014721063
1684.72676769685	2.23797896840927
1686.58426769685	2.11426758023606
1688.43958019685	1.88015704861607
1690.29458019685	1.70146380910563
1692.14911144685	1.5290220496077
1694.00317394684	1.36733839930662
1695.85692394685	1.10705169563943
1697.71036144685	1.01806841102996
1699.56333019685	0.763962889052607
1701.41583019685	0.630651728848704
1703.26801769685	0.451823545878597
1705.11973644685	0.38997280447154
1706.97114269684	0.148438007367588
1708.82208019685	0.0143937007742352
1710.67254894684	-0.258453552665515
1712.52270519685	-0.50953542100973
1714.37239269685	-0.864647232187451
1716.22176769685	-1.15161076989489
1718.07067394685	-1.36481127676524
1719.91754894684	-1.50885795322245
1721.76583019684	-1.60428926599553
1723.61348644685	-1.52379966150505
1725.46083019685	-1.37589964445908
1727.30770519684	-1.06081423774617
1729.15270519685	-0.78193875044667
1730.99879894684	-0.358921358733653
1732.84458019684	-0.0173880223194942
1734.68989269685	0.25875641757699
1736.53317394685	0.335627463556193
1738.37770519685	0.585125081965487
1740.22192394684	0.484344054931512
1742.06567394685	0.491189728529605
1743.90739269684	0.507899781439448
1745.75020519685	0.638258716674386
1747.59286144684	0.511605171265671
1749.43333019684	0.722756032109999
1751.27504894685	0.626473886905671
1753.11473644685	0.688020811006425
1754.95583019685	0.557866702533488
1756.79629894684	0.631869671333561
1758.63489269685	0.604882922154673
1760.47458019685	0.715801260849673
1762.31239269684	0.649933571526276
1764.15129894685	0.747242418670169
1765.98817394685	0.725698729765327
1767.82645519685	0.693373349623869
1769.66254894685	0.679099030470809
1771.49989269684	0.616234144044256
1773.33536144685	0.547584207891248
1775.17020519685	0.611476235930127
1777.00645519685	0.488614368371202
1778.84067394684	0.42892807432861
1780.67598644685	0.451209391000759
1782.50942394685	0.433939769303777
1784.34239269685	0.300433310221308
1786.17661144684	0.455170851731054
1788.00879894684	0.397478339663564
1789.84051769684	0.375607729932995
1791.67364269685	0.244137036853999
1793.50458019685	0.243457529119496
1795.33520519684	-0.00454221210515016
1797.16536144685	-0.132507739028199
1798.99692394684	-0.362520033649901
