# Supplementary material for: Intraoperative rapid assessment of the deep muscle surgical margin of tongue squamous cell carcinoma via Raman spectroscopy
Source: Front Bioeng Biotechnol. 2024 Oct 8;12:1480279. doi: 10.3389/fbioe.2024.1480279 (PMC11493737; doi:10.3389/fbioe.2024.1480279)
Supplement: Supplementary file 4 [file DataSheet2.ZIP › Pathological grading corresponding to Raman spectroscopic data/Results of pathological grading/WDSCC/11-1-3_Raman.txt]

process from Raman raw data on 2022/8/8 10:48:06
601.541728634347	0.44238017332512
603.653017696848	0.23931674819994
605.76571300935	0.112852675009123
607.876025509344	-0.0790355134851666
609.985830196845	-0.148547472963685
612.095166134346	-0.337046372656459
614.203994259347	-0.244042500282092
616.314228634346	-0.115011379594847
618.422119259347	0.0999189317028311
620.529502071848	0.152196511707814
622.636377071845	0.262389459903943
624.742783321846	0.228434273248212
626.848681759348	0.186690502018195
628.954111446845	0.0820845336778575
631.060908321848	0.109678992261308
633.165361446845	0.101283265855784
635.269345821845	0.237108936797938
637.372783321851	0.382977059485796
639.475791134348	0.534860482966934
641.578291134349	0.534240193545656
643.680283321846	0.607803881144548
645.781806759347	0.386917503861724
647.882861446848	0.16990863347354
649.983408321845	-0.0723434825468132
652.083486446845	-0.173143043379355
654.183056759346	-0.358670857430241
656.282158321847	-0.317771227817531
658.380752071844	-0.387815019057314
660.478877071844	-0.376376637373426
662.576533321844	-0.377218789012716
664.673642696845	-0.326090626292569
666.770361446845	-0.363592098126986
668.864658321847	-0.290421527787998
670.960361446843	-0.28980943816083
673.05559582185	-0.268301964333205
675.150283321847	-0.25521834643348
677.244502071844	-0.114835224255245
679.338330196846	-0.111379360293711
681.431611446846	0.0171436522148838
683.522470821845	0.0752115749979225
685.614814571843	0.193192607516124
687.706611446847	0.152141476511133
689.798017696849	0.236447343592005
691.888877071844	0.183864622447174
693.977392696845	0.291629323705564
696.067236446848	0.333296220165323
698.156689571846	0.380526836333189
700.243720821847	0.328380032358211
702.332158321846	0.345420000475968
704.420127071848	0.241367272576042
706.507627071849	0.185518330481159
708.592783321848	0.20637575507908
710.679345821845	0.322704087393731
712.765361446844	0.359119458805594
714.849033321847	0.470091538747454
716.934111446848	0.469432323168945
719.016845821847	0.557373137342552
721.100986446847	0.53920433645149
723.184658321847	0.56702983766786
725.265908321846	0.513829168812549
727.348642696845	0.509302049692906
729.428955196847	0.400381686344133
731.510673946843	0.389090385440539
733.590048946844	0.374424430824348
735.670830196843	0.54178877432301
737.749267696847	0.723531022063838
739.829033321847	1.06063891474864
741.906533321846	1.48987287906704
743.985361446848	2.18975349932617
746.061923946847	2.69850238795726
748.139814571845	3.02549881735823
750.215361446848	2.95180985061609
752.292236446843	2.72819920891453
754.366845821845	2.17547076044556
756.440986446847	1.58976110566974
758.516533321843	1.09037132243773
760.589658321845	0.80907993026247
762.664189571846	0.505138854300696
764.736455196849	0.257848924568151
766.808173946843	0.0235195553752874
768.881298946846	-0.0944741014606052
770.952080196847	-0.237615304942096
773.022392696847	-0.231204333540688
775.092236446842	-0.3281459295074
777.163486446847	-0.304071718205364
779.232314571844	-0.409038596127118
781.300752071846	-0.361586927383001
783.368720821843	-0.537387143075676
785.438017696848	-0.524167456505836
787.504970821843	-0.606951944075433
789.571533321847	-0.54287766235592
791.637548946848	-0.695940624644635
793.704970821847	-0.669279042835228
795.770048946844	-0.736980908929837
797.834658321844	-0.704009793637852
799.898798946848	-0.77451085902976
801.962470821847	-0.671139301663999
804.025673946846	-0.623240352521776
806.088408321844	-0.513249276937785
808.150673946846	-0.481781374534194
810.214267696847	-0.327297568741614
812.275595821844	-0.290942213246467
814.336455196844	-0.149786130928334
816.396767696846	-0.0376701460637321
818.456689571845	0.182671054231946
820.516142696844	0.319146571017967
822.575048946845	0.638825497845687
824.633564571846	0.841483006685564
826.691533321846	1.02145276082004
828.749033321848	1.02729448959727
830.806142696849	1.07245786514201
832.862705196847	0.893716485604614
834.918877071847	0.795985296007501
836.974502071844	0.572587849803455
839.027861446848	0.542011230920224
841.082548946848	0.546134610487883
843.136767696844	0.808719550614285
845.190517696847	0.978840145482252
847.243877071847	1.35881576150237
849.296689571845	1.64869981212158
851.349033321847	1.87618160234098
853.400908321848	1.84633509466829
855.450517696845	1.8313725713403
857.501455196845	1.63313130927463
859.551923946849	1.39648343724292
861.602002071846	1.13541806555094
863.649658321843	0.998321830232129
865.698798946843	0.792192333534985
867.747392696845	0.78856608159515
869.795517696846	0.721972051913269
871.841377071847	0.765152853670656
873.888564571844	0.744664305612275
875.935361446845	0.880704149177063
877.981611446849	0.79795543885686
880.025595821848	0.836536133404707
882.07090832185	0.780331477517194
884.115752071848	0.825574055674593
886.158408321844	0.748901849147103
888.202314571849	0.819919238759724
890.243955196845	0.878183462302815
892.287002071847	1.01996442960152
894.329502071847	1.00225429558117
896.369736446846	0.998951039088553
898.411377071847	0.89009429077413
900.450673946845	0.871105702082616
902.491377071845	0.686389988633891
904.529736446846	0.616218824211614
906.569502071849	0.493046789141943
908.607002071847	0.536310793946029
910.645752071847	0.444859594940425
912.682314571848	0.491025791055932
914.720205196849	0.511498050168854
916.755830196846	0.725728451187166
918.792783321849	0.811180832579481
920.827470821849	1.00799720671543
922.861689571848	1.0952308994701
924.89723644685	1.33504523709118
926.930517696845	1.43463209417985
928.965205196844	1.65224047307674
930.997548946845	1.77226165358215
933.029423946846	1.97069409346571
935.062705196844	1.98457630409436
937.093720821846	2.05512459249388
939.124189571845	1.96389689960574
941.156064571845	1.87329697774283
943.185673946846	1.75822087776561
945.214814571846	1.74024177359647
947.243486446845	1.66329218234156
949.273486446844	1.67819539433867
951.301220821846	1.69002230327317
953.328564571846	1.78864135661701
955.355361446847	1.78281444292051
957.383564571843	1.80143542873054
959.409423946847	1.7387542197483
961.434892696845	1.70701458391585
963.459892696847	1.51485354247635
965.484423946844	1.44889334759529
967.508486446844	1.30596622228197
969.533877071844	1.25870567595169
971.557080196846	1.09154658210542
973.579736446845	1.08832177995893
975.602002071846	0.895293934049903
977.623720821848	0.876614559545686
979.645048946848	0.790876274848358
981.665908321847	0.839105817865033
983.686298946846	0.822255180803239
985.706220821845	0.992376327266783
987.725752071845	1.03964649419754
989.744736446846	1.16940698783958
991.763330196845	1.25782029368216
993.781377071846	1.56099764750934
995.799033321848	2.10289149212556
997.816220821845	3.41609831222186
999.833017696848	4.63720519658975
1001.84926769685	5.28987323929101
1003.86512707184	5.27153480041318
1005.88043957185	4.86354090257191
1007.89536144684	3.5538038655788
1009.90801769685	2.20042708581789
1011.92200207184	1.29614786074336
1013.93551769685	0.865984956993685
1015.94864269685	0.376665272934531
1017.96129894685	0.0951249758229551
1019.97340832184	-0.102069811974332
1021.98333019684	-0.0901504003905416
1023.99465832184	-0.118918458179792
1026.00543957185	0.100643284414616
1028.01575207185	0.27882157427959
1030.02387707185	0.44979922995384
1032.03333019685	0.370439925956191
1034.04231457185	0.307891146892359
1036.05083019684	0.101864161728486
1038.05715832185	-0.0982987441997238
1040.06473644685	-0.34630855176809
1042.07192394685	-0.39126750454011
1044.07684582184	-0.502114557049794
1046.08309582185	-0.524499274506724
1048.08895519684	-0.64487970937256
1050.09254894685	-0.599365265839197
1052.09739269685	-0.726620325695535
1054.10004894685	-0.755953229327702
1056.10411144685	-0.837962472294436
1058.10762707185	-0.784653164239899
1060.10895519685	-0.826229118045603
1062.11161144685	-0.679983642031686
1064.11200207184	-0.683167313794144
1066.11372082185	-0.598377541655083
1068.11325207184	-0.613009971992852
1070.11403332184	-0.489602525927637
1072.11270519684	-0.555930422132832
1074.11262707185	-0.42424662968449
1076.11028332185	-0.397557917397108
1078.10934582185	-0.250814799098436
1080.10614269685	-0.25771561046048
1082.10247082185	-0.106182996363202
1084.10012707185	-0.0991490996805737
1086.09559582185	-0.0299420845256009
1088.09239269685	-0.0880823135448168
1090.08692394685	-0.113794072936514
1092.08106457184	-0.164093919100736
1094.07645519685	-0.0778745527159401
1096.06965832185	-0.162090029805142
1098.06239269684	-0.0834376882378649
1100.05653332185	-0.0458832123780155
1102.04833019685	0.0259661816055541
1104.03973644684	-0.142859793333599
1106.03075207185	-0.0859507620452007
1108.02301769685	-0.162288722080348
1110.01309582184	-0.178489742364718
1112.00270519685	-0.221020418260451
1113.99184582185	-0.0074204919417582
1115.98231457185	0.0681996843122192
1117.97059582184	0.363557262604672
1119.95840832185	0.712566081017599
1121.94583019684	1.24591194393551
1123.93278332184	1.7094493534583
1125.91926769685	2.19055842007782
1127.90708019684	2.26100948764494
1129.89262707185	2.10246224354665
1131.87778332184	1.59676251779314
1133.86247082184	1.06337466035853
1135.84668957184	0.42280866045985
1137.83051769685	0.0438301772968259
1139.81387707185	-0.195536529811932
1141.79684582185	-0.0522358373869736
1143.77926769685	0.0762207412166163
1145.76129894685	0.534404494184486
1147.74286144684	1.05154956069481
1149.72403332184	1.8213914934137
1151.70473644685	2.47482437177752
1153.68497082185	3.16334797020735
1155.66473644685	3.38932203953453
1157.64411144684	3.36983206239958
1159.62301769685	2.89997199946856
1161.60145519684	2.25613153111726
1163.57778332185	1.50933906913073
1165.55536144684	1.07045239005265
1167.53247082185	0.765984219056321
1169.50918957185	0.660579935076299
1171.48543957184	0.578203322500201
1173.46122082185	0.525353922255931
1175.43661144685	0.309817061955528
1177.40973644685	0.12573267796418
1179.38418957185	-0.141012373116723
1181.35825207185	-0.341336438162159
1183.33184582185	-0.497665906671244
1185.30325207185	-0.486399841067197
1187.27598644685	-0.52176621281248
1189.24825207184	-0.393799833676354
1191.22004894685	-0.353601368278163
1193.18965832185	-0.239160482614807
1195.16059582185	-0.193494187163196
1197.13114269685	0.00829795185720172
1199.09942394685	0.127394079562663
1201.06903332184	0.480313763331367
1203.03645519685	0.733851490678234
1205.00520519685	0.959581427408438
1206.97356457184	1.00702326401736
1208.93965832184	1.04504435904983
1210.90708019685	0.849745465846553
1212.87223644684	0.709583780294054
1214.83879894685	0.569046444834299
1216.80489269684	0.582280580597256
1218.76879894685	0.595014635014849
1220.73403332185	0.734724586817634
1222.69708019685	0.885432217170063
1224.66137707184	1.13172799139065
1226.62356457185	1.25759506640426
1228.58528332185	1.48497722567663
1230.54833019685	1.53260060246123
1232.50911144685	1.6390397163305
1234.47129894684	1.72246398679968
1236.43122082184	1.90897145400632
1238.39254894684	1.94514197043219
1240.35161144684	2.13711306172837
1242.31028332185	2.23966707929358
1244.27020519684	2.37138881889484
1246.22801769685	2.3678290479682
1248.18536144685	2.50160240402536
1250.14395519685	2.52157991896101
1252.10043957185	2.65189168331958
1254.05645519685	2.70044257301637
1256.01208019685	2.74672723921978
1257.96895519685	2.74088101024392
1259.92372082184	2.87976310568209
1261.87793957184	2.83960266215655
1263.83184582185	2.88392634665976
1265.78700207185	2.91491372940439
1267.73997082184	3.01777714182708
1269.69247082185	2.95117809668261
1271.64458019685	3.02587111435486
1273.59629894685	2.94187464322141
1275.54754894684	2.98577103937487
1277.49833019685	2.89232869831952
1279.45043957185	2.90824582040702
1281.40036144685	2.89005728024381
1283.34989269685	2.95485116125639
1285.29895519685	2.9554196988291
1287.24754894685	3.05648118773124
1289.19575207184	3.12829000027111
1291.14356457184	3.26980440169663
1293.09083019684	3.44861042859773
1295.03778332185	3.67900460863299
1296.98426769685	3.86262293515114
1298.93028332185	4.10397358357483
1300.87583019684	4.16132470971689
1302.82106457185	4.3702166896006
1304.76575207185	4.41442928905869
1306.71004894685	4.61227284768967
1308.65395519685	4.72291545143696
1310.59739269684	4.95387903534453
1312.53864269685	4.905386696802
1314.48129894685	5.01930855418399
1316.42333019685	4.76644318381594
1318.36504894685	4.60514311606232
1320.30629894685	4.31463403983054
1322.24723644684	4.16486618844451
1324.18583019685	3.88939765917129
1326.12583019684	3.86554139379612
1328.06536144685	3.78312778471511
1330.00458019684	3.88022700499124
1331.94145519685	3.89150687519512
1333.87973644684	4.1113306362096
1335.81770519685	4.19225073044163
1337.75504894684	4.38217031719805
1339.69020519685	4.22938392874022
1341.62676769685	4.13653272215313
1343.56301769685	3.76600891760913
1345.49692394684	3.45033994089843
1347.43223644684	2.89765939650374
1349.36692394685	2.62703468962823
1351.29973644684	2.25032478445124
1353.23364269684	2.00296170183057
1355.16551769685	1.639796326686
1357.09864269684	1.46062537899871
1359.02958019685	1.20512497287658
1360.96176769684	1.06422418012767
1362.89364269684	0.827387149397197
1364.82333019684	0.747473296517626
1366.75426769685	0.582361683856305
1368.68301769685	0.454678260320406
1370.61317394685	0.215564403723818
1372.54114269685	0.170163684407441
1374.46864269684	0.0151793285216399
1376.39754894685	-0.0225031378238612
1378.32426769684	-0.0817501617596861
1380.25223644685	0.00729714271599846
1382.17801769685	0.0392646827843635
1384.10348644685	0.257267896692071
1386.03020519684	0.396347459904916
1387.95473644685	0.642189332056546
1389.88051769685	0.821402135734274
1391.80426769685	1.00112421683457
1393.72754894684	1.07019616477811
1395.65036144684	1.13085523572093
1397.57458019684	1.08693647964429
1399.49661144685	1.10540376899425
1401.41817394684	1.05892983725204
1403.34098644684	1.00700724246414
1405.26176769685	0.904034669971765
1407.18208019684	0.880152376382767
1409.10192394684	0.802277497756506
1411.02145519685	0.835419441681523
1412.94223644685	0.854708126985003
1414.86083019685	1.05381035022143
1416.77895519685	1.20121835112994
1418.69676769685	1.36606144800928
1420.61411144684	1.43512439777251
1422.53098644684	1.6778742186392
1424.44754894685	1.7880601596799
1426.36364269685	1.98642694531054
1428.27926769685	2.22011154382776
1430.19442394684	2.69490090723008
1432.11098644685	3.12179859196166
1434.02536144685	3.70764039238742
1435.93926769685	4.33627769705564
1437.85286144685	4.9532895864871
1439.76598644685	5.41143071979675
1441.67692394684	5.94273400910112
1443.58926769684	6.31418644318401
1445.50114269685	6.56652861818563
1447.41254894685	6.68458733916185
1449.32364269685	6.72397153358403
1451.23411144685	6.53911368813812
1453.14426769685	6.26926482624208
1455.05411144685	5.88943165755467
1456.96333019685	5.5734666830628
1458.87223644684	5.16542081455862
1460.77911144685	4.80704791118876
1462.68723644685	4.31412828593764
1464.59473644685	3.87374362375041
1466.50208019685	3.29251671707908
1468.40879894685	2.7196180506584
1470.31348644685	2.0113261833379
1472.21958019684	1.50855205375993
1474.12504894684	0.922195978912868
1476.03020519685	0.471748508131611
1477.93317394684	0.00368268521182813
1479.83754894685	-0.295639827918848
1481.74129894685	-0.610048073301044
1483.64317394684	-0.825250789997313
1485.54614269684	-1.03490504607504
1487.44879894685	-1.11775174843552
1489.34926769685	-1.26611685648578
1491.25114269684	-1.32057087841912
1493.15067394685	-1.39108192904291
1495.05161144685	-1.34188942922785
1496.95223644685	-1.35519735900678
1498.85067394685	-1.23821074733218
1500.75036144684	-1.18042386184464
1502.64786144684	-1.00589930985007
1504.54676769685	-0.859090443379046
1506.44348644685	-0.506170867110626
1508.34161144685	-0.259664809272437
1510.23739269685	0.148273285584452
1512.13473644685	0.525541642124182
1514.02973644685	1.02685502527737
1515.92442394685	1.37123133717398
1517.82036144684	1.786092652317
1519.71426769685	1.98471159434871
1521.60926769685	2.21945593970332
1523.50239269685	2.13770227492188
1525.39489269684	2.00297939720892
1527.28879894685	1.70075280044023
1529.18051769685	1.39733429805645
1531.07192394684	0.861688007643068
1532.96458019684	0.445184116563212
1534.85504894684	-0.023212580302868
1536.74520519685	-0.250568822380671
1538.63489269685	-0.490549929392074
1540.52583019685	-0.535875347037489
1542.41473644685	-0.529396943856
1544.30317394685	-0.373305264224911
1546.19114269684	-0.23407427106099
1548.07879894684	0.11561327361386
1549.96770519685	0.530935182156156
1551.85442394685	1.12420101970582
1553.74083019684	1.41096126106024
1555.62692394685	1.40363179347497
1557.51239269684	1.2219863296904
1559.39754894685	0.98200299746901
1561.28223644684	0.442346617008013
1563.16661144685	0.28254409713881
1565.05051769685	0.308310286438484
1566.93567394685	0.492151368402631
1568.81879894685	0.560123203119502
1570.70145519685	0.815101305214881
1572.58379894684	1.02756236747052
1574.46551769684	1.35149050212729
1576.34708019685	1.60550397380479
1578.22629894684	2.05802787457611
1580.10692394685	2.44818642819982
1581.98723644685	2.82103670108455
1583.86692394685	3.01495305363414
1585.74645519685	3.14662320547325
1587.62536144684	3.00682093382557
1589.50395519685	2.93724317792004
1591.38208019684	2.72310503185281
1593.25989269685	2.58911268507458
1595.13551769685	2.47263631220474
1597.01239269685	2.66035190088911
1598.88895519685	2.68479015134778
1600.76504894685	2.96779626450981
1602.64067394684	3.18192588005638
1604.51442394685	3.40151219010602
1606.38926769685	3.43231624917217
1608.26364269685	3.55835058489174
1610.13770519684	3.52228094501677
1612.00973644685	3.63839147932617
1613.88301769684	3.73746060841148
1615.75583019685	3.83975214857006
1617.62661144685	3.77619162109818
1619.49864269685	3.80746495252046
1621.37020519685	3.660527202086
1623.23973644685	3.55451506509388
1625.11051769685	3.46111189990205
1626.97926769685	3.57865606704456
1628.84926769685	3.54443917106045
1630.71879894684	3.76151842976253
1632.58629894684	3.98075257532852
1634.45504894685	4.33672051888766
1636.32176769685	4.562124983806
1638.18973644685	5.09053304321546
1640.05567394685	5.504799224957
1641.92270519685	6.04395927892358
1643.78786144685	6.53117851942176
1645.65254894684	7.15641778128284
1647.51833019684	7.66713556806397
1649.38223644685	8.14180974530115
1651.24739269685	8.50259132422079
1653.11036144684	8.73909224747769
1654.97301769684	8.78347890223728
1656.83692394685	8.65527722716882
1658.69879894684	8.39629129396039
1660.56176769685	8.04029744671095
1662.42286144684	7.6890697818186
1664.28348644685	7.44187481980555
1666.14364269684	7.16116780580046
1668.00504894685	6.91609055832024
1669.86442394684	6.64358330016145
1671.72348644684	6.32447823100975
1673.58208019684	5.967591770236
1675.44192394684	5.63020341466125
1677.29973644685	5.20682766717141
1679.15708019684	4.86665595250597
1681.01411144685	4.54568184055722
1682.87067394685	4.19961195520349
1684.72676769685	3.7998114305052
1686.58426769685	3.5803043897688
1688.43958019685	3.22563547640814
1690.29458019685	2.94998928540275
1692.14911144685	2.65519265697614
1694.00317394684	2.35559067108002
1695.85692394685	1.92140636578338
1697.71036144685	1.70670462773143
1699.56333019685	1.28258247828208
1701.41583019685	1.01569495424826
1703.26801769685	0.784084817333053
1705.11973644685	0.622879230501582
1706.97114269684	0.347880814780893
1708.82208019685	0.279316829522656
1710.67254894684	0.0373322591295278
1712.52270519685	-0.140530488851709
1714.37239269685	-0.414174006115758
1716.22176769685	-0.545006029992777
1718.07067394685	-0.768199050873022
1719.91754894684	-0.843019967863881
1721.76583019684	-0.958725318369773
1723.61348644685	-0.805254203185285
1725.46083019685	-0.807877545314511
1727.30770519684	-0.650617572526812
1729.15270519685	-0.538171147425203
1730.99879894684	-0.330982519041925
1732.84458019684	-0.226159357299849
1734.68989269685	-0.0654036714168456
1736.53317394685	0.0198634407410623
1738.37770519685	0.151955896239713
1740.22192394684	0.185841700138383
1742.06567394685	0.224759069864888
1743.90739269684	0.207029609413496
1745.75020519685	0.292015205944665
1747.59286144684	0.218169112298369
1749.43333019684	0.221896259743261
1751.27504894685	0.192646596759658
1753.11473644685	0.271257234653092
1754.95583019685	0.20134475631761
1756.79629894684	0.289335616741397
1758.63489269685	0.32639877194643
1760.47458019685	0.368498749161972
1762.31239269684	0.333401631926563
1764.15129894685	0.387579130231018
1765.98817394685	0.332884671485715
1767.82645519685	0.341633464777487
1769.66254894685	0.291225568213889
1771.49989269684	0.306713072439663
1773.33536144685	0.257195183203834
1775.17020519685	0.312289182990355
1777.00645519685	0.22224482741359
1778.84067394684	0.243545869173545
1780.67598644685	0.169645948084536
1782.50942394685	0.196456987302241
1784.34239269685	0.100157803123267
1786.17661144684	0.143003516224638
1788.00879894684	0.0199713034014906
1789.84051769684	-0.0151575199178069
1791.67364269685	-0.146566203037509
1793.50458019685	-0.159361252980347
1795.33520519684	-0.25894519991806
1797.16536144685	-0.308812843091317
1798.99692394684	-0.4139931345386
