# Supplementary material for: Intraoperative rapid assessment of the deep muscle surgical margin of tongue squamous cell carcinoma via Raman spectroscopy
Source: Front Bioeng Biotechnol. 2024 Oct 8;12:1480279. doi: 10.3389/fbioe.2024.1480279 (PMC11493737; doi:10.3389/fbioe.2024.1480279)
Supplement: Supplementary file 4 [file DataSheet2.ZIP › Pathological grading corresponding to Raman spectroscopic data/Results of pathological grading/WDSCC/11-1-4_Raman.txt]

process from Raman raw data on 2022/8/8 10:48:03
601.541728634347	0.578165007537876
603.653017696848	0.383399436670203
605.76571300935	0.222855519148652
607.876025509344	-0.0206431081291498
609.985830196845	-0.134613705122774
612.095166134346	-0.328992383842063
614.203994259347	-0.226943474939361
616.314228634346	-0.0586876857706784
618.422119259347	0.146738354444921
620.529502071848	0.202076135970543
622.636377071845	0.298940338895079
624.742783321846	0.232494659450253
626.848681759348	0.170024674463662
628.954111446845	0.0602240172715369
631.060908321848	0.0653910286559949
633.165361446845	0.0404433230473842
635.269345821845	0.173638581480901
637.372783321851	0.25474330884191
639.475791134348	0.405108978715504
641.578291134349	0.420702056999346
643.680283321846	0.477596988946971
645.781806759347	0.270717161269005
647.882861446848	0.12829695131947
649.983408321845	-0.0950482370851375
652.083486446845	-0.170185107567306
654.183056759346	-0.318568288248969
656.282158321847	-0.295244542448813
658.380752071844	-0.339058530362365
660.478877071844	-0.279587074524699
662.576533321844	-0.3166459569876
664.673642696845	-0.276108790076677
666.770361446845	-0.317395772494422
668.864658321847	-0.248935133280867
670.960361446843	-0.294681084170151
673.05559582185	-0.238596599526659
675.150283321847	-0.207055341580883
677.244502071844	-0.099035480040925
679.338330196846	-0.133605255308908
681.431611446846	-0.0423661058941889
683.522470821845	-0.0358087552214386
685.614814571843	0.0465359565711196
687.706611446847	-0.00632843695464658
689.798017696849	0.0530573536221368
691.888877071844	0.0420918945609969
693.977392696845	0.14987333443915
696.067236446848	0.222474982199884
698.156689571846	0.266032278965014
700.243720821847	0.22729114547883
702.332158321846	0.240988547225726
704.420127071848	0.129625361538672
706.507627071849	0.110835340821751
708.592783321848	0.163870545357696
710.679345821845	0.294708260866145
712.765361446844	0.346972715588464
714.849033321847	0.483754171302877
716.934111446848	0.474398445377517
719.016845821847	0.537787433064466
721.100986446847	0.515796005229731
723.184658321847	0.535056994255257
725.265908321846	0.427136589038724
727.348642696845	0.415183286121788
729.428955196847	0.334076074659947
731.510673946843	0.330035063387413
733.590048946844	0.345935009156165
735.670830196843	0.525687666623497
737.749267696847	0.637488555516029
739.829033321847	0.993001159417702
741.906533321846	1.47879661715572
743.985361446848	2.23118017291745
746.061923946847	2.80284364942938
748.139814571845	3.19125153475326
750.215361446848	3.15344891531501
752.292236446843	2.87839695800812
754.366845821845	2.19195878626766
756.440986446847	1.61184778594861
758.516533321843	1.0813040383552
760.589658321845	0.83837947683574
762.664189571846	0.516388226844896
764.736455196849	0.307917546107376
766.808173946843	0.0686025648025463
768.881298946846	0.0412598280292116
770.952080196847	-0.159079878304766
773.022392696847	-0.20141725346042
775.092236446842	-0.273039247050832
777.163486446847	-0.149527333471269
779.232314571844	-0.262676939105859
781.300752071846	-0.21068481850611
783.368720821843	-0.25798531436439
785.438017696848	-0.244207811303056
787.504970821843	-0.447142119078961
789.571533321847	-0.4017429626835
791.637548946848	-0.563572016554076
793.704970821847	-0.556634669675958
795.770048946844	-0.651617105603151
797.834658321844	-0.607271916826903
799.898798946848	-0.678216293718407
801.962470821847	-0.569357446427347
804.025673946846	-0.548292604844363
806.088408321844	-0.451559018561511
808.150673946846	-0.472823956834645
810.214267696847	-0.344418360187603
812.275595821844	-0.342232328291942
814.336455196844	-0.24671674403632
816.396767696846	-0.175686175468286
818.456689571845	0.0569264552277389
820.516142696844	0.20727653718933
822.575048946845	0.458229455218316
824.633564571846	0.585232206358938
826.691533321846	0.76149293071316
828.749033321848	0.723651373560102
830.806142696849	0.688787247411454
832.862705196847	0.571488654937923
834.918877071847	0.463452463152379
836.974502071844	0.344596749025328
839.027861446848	0.379875918112816
841.082548946848	0.366722909907111
843.136767696844	0.573534833165752
845.190517696847	0.746074070966216
847.243877071847	0.988760160650742
849.296689571845	1.17080109863281
851.349033321847	1.38838638700776
853.400908321848	1.36928833333207
855.450517696845	1.38630445408765
857.501455196845	1.25215661177657
859.551923946849	1.09026223557353
861.602002071846	0.875320716148764
863.649658321843	0.760928201159487
865.698798946843	0.574024739348829
867.747392696845	0.551026404597934
869.795517696846	0.463232511441021
871.841377071847	0.508240757061685
873.888564571844	0.499412181004772
875.935361446845	0.60241155589668
877.981611446849	0.524816671286374
880.025595821848	0.563332419283029
882.07090832185	0.432499518360117
884.115752071848	0.430755648461798
886.158408321844	0.345335711455817
888.202314571849	0.385755939436621
890.243955196845	0.429546964764597
892.287002071847	0.593586324493145
894.329502071847	0.622087448449321
896.369736446846	0.659115230853786
898.411377071847	0.578847056529611
900.450673946845	0.590092211492902
902.491377071845	0.450195134025108
904.529736446846	0.342755117124312
906.569502071849	0.280646527427507
908.607002071847	0.317335787143946
910.645752071847	0.247105797946233
912.682314571848	0.290934369231223
914.720205196849	0.34354435822047
916.755830196846	0.520819270598537
918.792783321849	0.63463906741012
920.827470821849	0.771917209583705
922.861689571848	0.849519502572178
924.89723644685	1.01202175894034
926.930517696845	1.09631735023891
928.965205196844	1.24216334900183
930.997548946845	1.32587877797056
933.029423946846	1.5415165271171
935.062705196844	1.56539952501004
937.093720821846	1.6001637987992
939.124189571845	1.52911794676737
941.156064571845	1.50678204241567
943.185673946846	1.37197195384118
945.214814571846	1.36774341950718
947.243486446845	1.26295791778927
949.273486446844	1.2647212643561
951.301220821846	1.19867622102547
953.328564571846	1.22861569275551
955.355361446847	1.18789679484712
957.383564571843	1.20581968511277
959.409423946847	1.20519253802956
961.434892696845	1.23407545296502
963.459892696847	1.17857262234278
965.484423946844	1.21842537254923
967.508486446844	1.20222501324389
969.533877071844	1.20725750897847
971.557080196846	1.15306199243997
973.579736446845	1.16265003691137
975.602002071846	1.02117720989193
977.623720821848	0.947850410197418
979.645048946848	0.832555179302545
981.665908321847	0.815255546131908
983.686298946846	0.746312687934278
985.706220821845	0.863257765547729
987.725752071845	0.861779099751772
989.744736446846	0.985023468119039
991.763330196845	1.05954633727083
993.781377071846	1.27362444387114
995.799033321848	1.71818323053947
997.816220821845	2.85556657998723
999.833017696848	3.77750272874255
1001.84926769685	4.20250833116256
1003.86512707184	4.11007878342087
1005.88043957185	3.71580069836619
1007.89536144684	2.5095894495843
1009.90801769685	1.39110317448635
1011.92200207184	0.684934036341957
1013.93551769685	0.360217392204646
1015.94864269685	-0.0849486295830673
1017.96129894685	-0.291130329729469
1019.97340832184	-0.538374035256481
1021.98333019684	-0.519430445087323
1023.99465832184	-0.52557676412377
1026.00543957185	-0.296422524032522
1028.01575207185	-0.103749682959773
1030.02387707185	0.102293542329079
1032.03333019685	0.0510331646041209
1034.04231457185	0.00726377298360603
1036.05083019684	-0.173413870239386
1038.05715832185	-0.289408301125576
1040.06473644685	-0.453680288664884
1042.07192394685	-0.433821088380796
1044.07684582184	-0.500733971619866
1046.08309582185	-0.479394860658516
1048.08895519684	-0.577692491761979
1050.09254894685	-0.513010405851674
1052.09739269685	-0.649571405506038
1054.10004894685	-0.64689431291734
1056.10411144685	-0.713574398965136
1058.10762707185	-0.648162621904362
1060.10895519685	-0.690521179394494
1062.11161144685	-0.575642220282646
1064.11200207184	-0.561849904022779
1066.11372082185	-0.492748839378066
1068.11325207184	-0.50326623209935
1070.11403332184	-0.405630987063745
1072.11270519684	-0.425016062162427
1074.11262707185	-0.228947383277273
1076.11028332185	-0.186902832472811
1078.10934582185	-0.0734588729133634
1080.10614269685	-0.0396283210430113
1082.10247082185	0.0889371699648791
1084.10012707185	0.0558162519172924
1086.09559582185	0.166940201574334
1088.09239269685	0.116868664692134
1090.08692394685	0.162905246278513
1092.08106457184	0.0895959501787331
1094.07645519685	0.199665107802616
1096.06965832185	0.0920904524562616
1098.06239269684	0.195983530297838
1100.05653332185	0.207500877443067
1102.04833019685	0.344820340534767
1104.03973644684	0.164305691312165
1106.03075207185	0.243167179670678
1108.02301769685	0.186159569747559
1110.01309582184	0.191459378753734
1112.00270519685	0.140438609312923
1113.99184582185	0.325927443388821
1115.98231457185	0.413865633179995
1117.97059582184	0.684211625620463
1119.95840832185	0.928697690113751
1121.94583019684	1.43728133648662
1123.93278332184	1.85221529922433
1125.91926769685	2.24531967573554
1127.90708019684	2.26293464718549
1129.89262707185	2.10374017351924
1131.87778332184	1.5614637251918
1133.86247082184	1.0101179483076
1135.84668957184	0.353972870670759
1137.83051769685	-0.00299407946590691
1139.81387707185	-0.3073003086879
1141.79684582185	-0.297848408789406
1143.77926769685	-0.288433246869488
1145.76129894685	-0.0367100166213561
1147.74286144684	0.186213805516076
1149.72403332184	0.688555588025395
1151.70473644685	1.02706781972168
1153.68497082185	1.38039040512808
1155.66473644685	1.45201323522656
1157.64411144684	1.47176363925118
1159.62301769685	1.16518403691217
1161.60145519684	0.879864278752336
1163.57778332185	0.504977479874782
1165.55536144684	0.430364296591648
1167.53247082185	0.367220436311953
1169.50918957185	0.432493170204452
1171.48543957184	0.359374815356148
1173.46122082185	0.401445142267733
1175.43661144685	0.165501393398756
1177.40973644685	-0.0656864087595466
1179.38418957185	-0.364424130178918
1181.35825207185	-0.526116716068685
1183.33184582185	-0.766261950648953
1185.30325207185	-0.831345218742456
1187.27598644685	-0.92062926174836
1189.24825207184	-0.842806910346496
1191.22004894685	-0.875288512023189
1193.18965832185	-0.740639821140348
1195.16059582185	-0.654382980404847
1197.13114269685	-0.446483680287486
1199.09942394685	-0.308342995486356
1201.06903332184	0.00855489598797021
1203.03645519685	0.213060709224123
1205.00520519685	0.443793037048465
1206.97356457184	0.506625732943121
1208.93965832184	0.602367237931048
1210.90708019685	0.489564117441319
1212.87223644684	0.512078684042137
1214.83879894685	0.493725351793927
1216.80489269684	0.599282417947251
1218.76879894685	0.6456929666235
1220.73403332185	0.918846731289193
1222.69708019685	1.06186274857703
1224.66137707184	1.32647345576282
1226.62356457185	1.4751727074015
1228.58528332185	1.76178888347741
1230.54833019685	1.82958579321644
1232.50911144685	1.92338408175738
1234.47129894684	1.96780960496142
1236.43122082184	2.13752510366572
1238.39254894684	2.14478671004812
1240.35161144684	2.32925684169587
1242.31028332185	2.40096705726282
1244.27020519684	2.5038563869723
1246.22801769685	2.51513718667741
1248.18536144685	2.55433838848899
1250.14395519685	2.53634678158608
1252.10043957185	2.61218429388794
1254.05645519685	2.60987001353058
1256.01208019685	2.6020508060989
1257.96895519685	2.5362560529509
1259.92372082184	2.55400712864906
1261.87793957184	2.4890556900686
1263.83184582185	2.46619382665813
1265.78700207185	2.46483347868647
1267.73997082184	2.50226784856136
1269.69247082185	2.40384404974222
1271.64458019685	2.43424887526407
1273.59629894685	2.35154146927187
1275.54754894684	2.3368333137588
1277.49833019685	2.28750352154049
1279.45043957185	2.36126726776752
1281.40036144685	2.32888920933215
1283.34989269685	2.3906144476623
1285.29895519685	2.38765439380674
1287.24754894685	2.50146810273611
1289.19575207184	2.54242228543774
1291.14356457184	2.76626598094182
1293.09083019684	2.93635287263925
1295.03778332185	3.23630498574954
1296.98426769685	3.47440597849749
1298.93028332185	3.78958483732171
1300.87583019684	3.9489405373979
1302.82106457185	4.26308740814108
1304.76575207185	4.37038136014439
1306.71004894685	4.6380767022585
1308.65395519685	4.81098237058848
1310.59739269684	5.0016295992919
1312.53864269685	4.96868806283373
1314.48129894685	4.96118047337524
1316.42333019685	4.70397575064447
1318.36504894685	4.45388354966408
1320.30629894685	4.12796734546117
1322.24723644684	3.98426139262625
1324.18583019685	3.76702427456331
1326.12583019684	3.73165450987176
1328.06536144685	3.6620660936444
1330.00458019684	3.82104324879876
1331.94145519685	3.8864943615381
1333.87973644684	4.159228192846
1335.81770519685	4.32993397137031
1337.75504894684	4.5348196206096
1339.69020519685	4.4863496167456
1341.62676769685	4.41322750438457
1343.56301769685	4.10273235173165
1345.49692394684	3.80940224968174
1347.43223644684	3.36744629450163
1349.36692394685	3.01223257060474
1351.29973644684	2.65467624856413
1353.23364269684	2.48371934276173
1355.16551769685	2.19434172155593
1357.09864269684	2.08365632500531
1359.02958019685	1.97451205138287
1360.96176769684	1.92302732339328
1362.89364269684	1.79662633220948
1364.82333019684	1.76799231320328
1366.75426769685	1.66565373583691
1368.68301769685	1.54876931652976
1370.61317394685	1.40713299509855
1372.54114269685	1.31769798281624
1374.46864269684	1.13578280395001
1376.39754894685	1.10309144714682
1378.32426769684	1.00861705780144
1380.25223644685	0.977908128252977
1382.17801769685	0.91512322627301
1384.10348644685	1.06807630232368
1386.03020519684	1.0927103871864
1387.95473644685	1.26421402427209
1389.88051769685	1.4074656454242
1391.80426769685	1.64761924233272
1393.72754894684	1.73002780220719
1395.65036144684	1.84201978338669
1397.57458019684	1.80622901105733
1399.49661144685	1.7394086037136
1401.41817394684	1.60253692976136
1403.34098644684	1.49918229443006
1405.26176769685	1.30474875974045
1407.18208019684	1.27385918097599
1409.10192394684	1.18290194747914
1411.02145519685	1.17506087623178
1412.94223644685	1.11825868315395
1414.86083019685	1.24246412965073
1416.77895519685	1.321835376271
1418.69676769685	1.45113619221914
1420.61411144684	1.49753947561183
1422.53098644684	1.71507354808713
1424.44754894685	1.79798214175347
1426.36364269685	1.99888813339797
1428.27926769685	2.21677981597605
1430.19442394684	2.61539547307495
1432.11098644685	2.9918282621218
1434.02536144685	3.50553204177734
1435.93926769685	3.98940458155101
1437.85286144685	4.52961952307083
1439.76598644685	4.89417969928121
1441.67692394684	5.35322407519968
1443.58926769684	5.67188482360748
1445.50114269685	5.95257545303801
1447.41254894685	5.97944416264684
1449.32364269685	6.02340451170525
1451.23411144685	5.87439393781139
1453.14426769685	5.67701134608785
1455.05411144685	5.28499488370898
1456.96333019685	5.12473199082112
1458.87223644684	4.76226151409162
1460.77911144685	4.46362286167366
1462.68723644685	4.07006629570338
1464.59473644685	3.71415583451088
1466.50208019685	3.20785556224322
1468.40879894685	2.79602760174006
1470.31348644685	2.20264230474697
1472.21958019684	1.7470145466508
1474.12504894684	1.27297335157377
1476.03020519685	0.911607375324735
1477.93317394684	0.457771305914264
1479.83754894685	0.152734673954825
1481.74129894685	-0.157983179206752
1483.64317394684	-0.397876253579796
1485.54614269684	-0.681336596411995
1487.44879894685	-0.7960535964163
1489.34926769685	-0.934952064879298
1491.25114269684	-0.981353580154746
1493.15067394685	-1.06603563224829
1495.05161144685	-1.05137496705339
1496.95223644685	-1.09234110854081
1498.85067394685	-1.04858839452157
1500.75036144684	-1.07189461361176
1502.64786144684	-1.03348588044105
1504.54676769685	-1.04381524291929
1506.44348644685	-0.85648360145828
1508.34161144685	-0.810604459722242
1510.23739269685	-0.608093420978435
1512.13473644685	-0.431144187661488
1514.02973644685	-0.18313703890766
1515.92442394685	-0.0695574088414332
1517.82036144684	0.19877344485181
1519.71426769685	0.263546383908277
1521.60926769685	0.447340946869105
1523.50239269685	0.461798584320235
1525.39489269684	0.551997804294047
1527.28879894685	0.414301906983354
1529.18051769685	0.362022813393907
1531.07192394684	0.191298844441093
1532.96458019684	0.124867744240277
1534.85504894684	-0.057172744725932
1536.74520519685	-0.0126847550347122
1538.63489269685	-0.0258154939103292
1540.52583019685	0.0900472238303394
1542.41473644685	0.178657152220836
1544.30317394685	0.367191644487832
1546.19114269684	0.532178458249405
1548.07879894684	0.907730235222999
1549.96770519685	1.37743345437616
1551.85442394685	2.06048838061454
1553.74083019684	2.37415139970716
1555.62692394685	2.48061018653385
1557.51239269684	2.32401276710047
1559.39754894685	2.0961664985704
1561.28223644684	1.54787424072435
1563.16661144685	1.41007845516
1565.05051769685	1.43175201568738
1566.93567394685	1.65040476963082
1568.81879894685	1.71719458082578
1570.70145519685	2.00459669533066
1572.58379894684	2.17414345634165
1574.46551769684	2.55107309874882
1576.34708019685	2.85583729019703
1578.22629894684	3.32728853266886
1580.10692394685	3.80127611716088
1581.98723644685	4.37801632667862
1583.86692394685	4.63048752698313
1585.74645519685	4.80051109015082
1587.62536144684	4.67709082736138
1589.50395519685	4.46073344988994
1591.38208019684	4.01793195625547
1593.25989269685	3.71655841336275
1595.13551769685	3.43941653658351
1597.01239269685	3.46173269574311
1598.88895519685	3.43760936643525
1600.76504894685	3.6171096025524
1602.64067394684	3.70262093317638
1604.51442394685	3.91533141858426
1606.38926769685	3.87744204341101
1608.26364269685	3.95822626915404
1610.13770519684	3.94641591979553
1612.00973644685	3.98615109716695
1613.88301769684	3.98343983260929
1615.75583019685	4.02300204620875
1617.62661144685	3.94264282099314
1619.49864269685	3.93466883328068
1621.37020519685	3.83386067649099
1623.23973644685	3.75451407065759
1625.11051769685	3.72773429516332
1626.97926769685	3.81265135840769
1628.84926769685	3.86194958488511
1630.71879894684	4.07342073944602
1632.58629894684	4.27681164918238
1634.45504894685	4.65766517080507
1636.32176769685	4.93161368648512
1638.18973644685	5.33714905042115
1640.05567394685	5.62340462787515
1641.92270519685	5.96544731231427
1643.78786144685	6.19868937414512
1645.65254894684	6.50588385834868
1647.51833019684	6.71881677517464
1649.38223644685	7.0613217870962
1651.24739269685	7.24252319818964
1653.11036144684	7.40616418164052
1654.97301769684	7.44462806755499
1656.83692394685	7.42969946188779
1658.69879894684	7.24676694051325
1660.56176769685	7.09866225317722
1662.42286144684	6.81464246785856
1664.28348644685	6.61364826802355
1666.14364269684	6.30190695563348
1668.00504894685	6.06898511781765
1669.86442394684	5.7625646973072
1671.72348644684	5.48411248952391
1673.58208019684	5.13625219837243
1675.44192394684	4.85787913626729
1677.29973644685	4.51310759207229
1679.15708019684	4.19236969428607
1681.01411144685	3.87459606441158
1682.87067394685	3.56520051705445
1684.72676769685	3.24719029024914
1686.58426769685	3.00533198528944
1688.43958019685	2.7108469744156
1690.29458019685	2.45491211755319
1692.14911144685	2.20252134671799
1694.00317394684	1.90197186879766
1695.85692394685	1.5280240106695
1697.71036144685	1.32105487230751
1699.56333019685	0.97076848422617
1701.41583019685	0.760902028482349
1703.26801769685	0.586895678723664
1705.11973644685	0.470503542601449
1706.97114269684	0.235065715736198
1708.82208019685	0.160136358328032
1710.67254894684	0.0010926222583123
1712.52270519685	-0.0981655152870928
1714.37239269685	-0.305673812806333
1716.22176769685	-0.352372373518051
1718.07067394685	-0.516216900583657
1719.91754894684	-0.591217203687393
1721.76583019684	-0.709406635088811
1723.61348644685	-0.656903444344209
1725.46083019685	-0.686885246277541
1727.30770519684	-0.468557600398469
1729.15270519685	-0.440386049089113
1730.99879894684	-0.240475427166871
1732.84458019684	-0.120671723400619
1734.68989269685	-0.014050377582862
1736.53317394685	-0.0124279974368449
1738.37770519685	0.13297254211119
1740.22192394684	0.0846541370260354
1742.06567394685	0.125161471824157
1743.90739269684	0.0691994319083449
1745.75020519685	0.111279768065344
1747.59286144684	0.00277124952367558
1749.43333019684	0.047233377793134
1751.27504894685	-0.0081601976739023
1753.11473644685	0.0892038104889252
1754.95583019685	0.0363871884751745
1756.79629894684	0.167020280243094
1758.63489269685	0.155385010294196
1760.47458019685	0.213574800946873
1762.31239269684	0.190140877392423
1764.15129894685	0.231465100945854
1765.98817394685	0.129618509704699
1767.82645519685	0.158956588413531
1769.66254894685	0.147666823072342
1771.49989269684	0.163402969515886
1773.33536144685	0.124549267795317
1775.17020519685	0.178526017107544
1777.00645519685	0.0984195402035084
1778.84067394684	0.107943628057626
1780.67598644685	0.058244378960211
1782.50942394685	0.114521797348971
1784.34239269685	0.0744957440813891
1786.17661144684	0.0891069989398545
1788.00879894684	0.042245511291668
1789.84051769684	0.0358812386529621
1791.67364269685	-0.0492854257412318
1793.50458019685	-0.00110399662219152
1795.33520519684	-0.0590436818049227
1797.16536144685	-0.117801203598759
1798.99692394684	-0.171274244840077
