# Supplementary material for: Intraoperative rapid assessment of the deep muscle surgical margin of tongue squamous cell carcinoma via Raman spectroscopy
Source: Front Bioeng Biotechnol. 2024 Oct 8;12:1480279. doi: 10.3389/fbioe.2024.1480279 (PMC11493737; doi:10.3389/fbioe.2024.1480279)
Supplement: Supplementary file 4 [file DataSheet2.ZIP › Pathological grading corresponding to Raman spectroscopic data/Results of pathological grading/WDSCC/11-2-1_Raman.txt]

process from Raman raw data on 2022/8/8 10:48:01
601.541728634347	0.279979993664739
603.653017696848	0.157683708629207
605.76571300935	0.118137356765828
607.876025509344	0.00843652963280306
609.985830196845	-0.0741296403591889
612.095166134346	-0.189846270221182
614.203994259347	-0.142796713147305
616.314228634346	-0.121600698318872
618.422119259347	0.0680960343177901
620.529502071848	0.141045995099319
622.636377071845	0.258654809254239
624.742783321846	0.248407103838531
626.848681759348	0.325619384532217
628.954111446845	0.245586194398868
631.060908321848	0.288656378793291
633.165361446845	0.232139201293649
635.269345821845	0.337142877119902
637.372783321851	0.332754811550217
639.475791134348	0.438587313020633
641.578291134349	0.423777730544884
643.680283321846	0.508691361645361
645.781806759347	0.333792419783578
647.882861446848	0.23881611303355
649.983408321845	0.0606786852727339
652.083486446845	-0.00122577088924913
654.183056759346	-0.15393105960851
656.282158321847	-0.14078316816267
658.380752071844	-0.196455948858045
660.478877071844	-0.235005468245532
662.576533321844	-0.299726740901576
664.673642696845	-0.26334257001983
666.770361446845	-0.283162504033726
668.864658321847	-0.255762625419663
670.960361446843	-0.273139027186431
673.05559582185	-0.228902701895748
675.150283321847	-0.260846538129613
677.244502071844	-0.187388056564203
679.338330196846	-0.238104864341921
681.431611446846	-0.130767588034786
683.522470821845	-0.169194674198081
685.614814571843	-0.0921995712184014
687.706611446847	-0.119676396518287
689.798017696849	-0.00566534578919686
691.888877071844	-0.0661770681838902
693.977392696845	0.0999189332231083
696.067236446848	0.126073140120326
698.156689571846	0.174093207325825
700.243720821847	0.162617707954468
702.332158321846	0.222620386510272
704.420127071848	0.0735345671431276
706.507627071849	0.0490345855609178
708.592783321848	0.0419551028211345
710.679345821845	0.0536899515231823
712.765361446844	0.0435159975413626
714.849033321847	0.141126090098794
716.934111446848	0.123742373054711
719.016845821847	0.173821549650881
721.100986446847	0.122544675211941
723.184658321847	0.160577251439236
725.265908321846	0.103628343541885
727.348642696845	0.11360223805093
729.428955196847	0.0527731824292914
731.510673946843	0.0738170359809089
733.590048946844	0.0244137209455459
735.670830196843	0.116020707832064
737.749267696847	0.193148776378621
739.829033321847	0.354217102735902
741.906533321846	0.513201972559955
743.985361446848	0.912454303587879
746.061923946847	1.23448114949852
748.139814571845	1.50744255633677
750.215361446848	1.56208903103769
752.292236446843	1.59390707960119
754.366845821845	1.33739521642235
756.440986446847	1.0248747205404
758.516533321843	0.719263354418302
760.589658321845	0.573428892219368
762.664189571846	0.366320298074356
764.736455196849	0.252740518670066
766.808173946843	0.134912539095751
768.881298946846	0.104310318624215
770.952080196847	-0.0415694426987727
773.022392696847	-0.0365699099110088
775.092236446842	-0.120027723117886
777.163486446847	-0.0539069452699721
779.232314571844	-0.145296828168597
781.300752071846	-0.0894769516331451
783.368720821843	-0.159041260093687
785.438017696848	-0.104131715439763
787.504970821843	-0.210872065056719
789.571533321847	-0.174119856277315
791.637548946848	-0.259386267075882
793.704970821847	-0.238029620756862
795.770048946844	-0.322879792195806
797.834658321844	-0.2987421801447
799.898798946848	-0.351563759666021
801.962470821847	-0.2587815333344
804.025673946846	-0.272272531182097
806.088408321844	-0.200143810642203
808.150673946846	-0.205532456494097
810.214267696847	-0.0954422932394721
812.275595821844	-0.136777146558643
814.336455196844	-0.0250707817186822
816.396767696846	-0.0133574776105831
818.456689571845	0.136899720113945
820.516142696844	0.165806473854047
822.575048946845	0.338668436949149
824.633564571846	0.391962456027869
826.691533321846	0.494207062712292
828.749033321848	0.469641973482112
830.806142696849	0.495456861782657
832.862705196847	0.429120203476685
834.918877071847	0.417328670752568
836.974502071844	0.345520701604471
839.027861446848	0.368913917853206
841.082548946848	0.381644766710025
843.136767696844	0.542853683655721
845.190517696847	0.630113100853976
847.243877071847	0.847722451820545
849.296689571845	0.979660057785452
851.349033321847	1.14016530301663
853.400908321848	1.12368051481434
855.450517696845	1.15424663136872
857.501455196845	1.06048871722629
859.551923946849	1.00958759335518
861.602002071846	0.87848249086224
863.649658321843	0.80030346246312
865.698798946843	0.6448030045199
867.747392696845	0.614121068141969
869.795517696846	0.476346778824563
871.841377071847	0.485281321496529
873.888564571844	0.429418632855317
875.935361446845	0.528656788424371
877.981611446849	0.476353820345224
880.025595821848	0.524347988744523
882.07090832185	0.485342755051732
884.115752071848	0.543809291515259
886.158408321844	0.456145890794346
888.202314571849	0.478761727054149
890.243955196845	0.498354470717317
892.287002071847	0.58093404525593
894.329502071847	0.553257738366256
896.369736446846	0.595493880930889
898.411377071847	0.536202122097194
900.450673946845	0.537869398811495
902.491377071845	0.411572169069274
904.529736446846	0.390317433793172
906.569502071849	0.315481494190749
908.607002071847	0.345668372177215
910.645752071847	0.254013317145905
912.682314571848	0.250891296819361
914.720205196849	0.193987430786251
916.755830196846	0.269002774874195
918.792783321849	0.269909300056867
920.827470821849	0.367678076988085
922.861689571848	0.43015079120741
924.89723644685	0.60364905357892
926.930517696845	0.676563937821754
928.965205196844	0.789564130430421
930.997548946845	0.849976768461516
933.029423946846	1.00516032043097
935.062705196844	0.98513320389327
937.093720821846	0.99938948669174
939.124189571845	0.970123619225745
941.156064571845	0.958740902093354
943.185673946846	0.839545350534166
945.214814571846	0.871448295004171
947.243486446845	0.81765091592888
949.273486446844	0.822534500290573
951.301220821846	0.761369924986866
953.328564571846	0.791605389735366
955.355361446847	0.701998056118015
957.383564571843	0.711323063792292
959.409423946847	0.680707231969109
961.434892696845	0.674375648194342
963.459892696847	0.566592342763386
965.484423946844	0.590258285904554
967.508486446844	0.537504424736028
969.533877071844	0.5426618930519
971.557080196846	0.526338151291469
973.579736446845	0.570520343597309
975.602002071846	0.476203258172831
977.623720821848	0.47699379319576
979.645048946848	0.385946693675663
981.665908321847	0.390305779068285
983.686298946846	0.385051813517634
985.706220821845	0.457665538512629
987.725752071845	0.475394644677721
989.744736446846	0.581545885689252
991.763330196845	0.612663879730235
993.781377071846	0.669735332226537
995.799033321848	0.823184819899296
997.816220821845	1.35142597602956
999.833017696848	1.97830636205862
1001.84926769685	2.42537258698096
1003.86512707184	2.49857914584308
1005.88043957185	2.48426259941115
1007.89536144684	1.91786740242179
1009.90801769685	1.20253646150098
1011.92200207184	0.638591379940294
1013.93551769685	0.427512023480375
1015.94864269685	0.135175785273134
1017.96129894685	0.0227860681794141
1019.97340832184	-0.13179375116124
1021.98333019684	-0.13836009645982
1023.99465832184	-0.154181189766689
1026.00543957185	-0.0994114244857087
1028.01575207185	-0.0429235344365111
1030.02387707185	0.116248882095306
1032.03333019685	0.07001073623141
1034.04231457185	0.0112814206146084
1036.05083019684	-0.10266887318582
1038.05715832185	-0.186543935191537
1040.06473644685	-0.356845722956336
1042.07192394685	-0.372741041676534
1044.07684582184	-0.457657826157487
1046.08309582185	-0.456063933464918
1048.08895519684	-0.559773309823981
1050.09254894685	-0.534824042420894
1052.09739269685	-0.599130887769832
1054.10004894685	-0.561342117700463
1056.10411144685	-0.564555405984777
1058.10762707185	-0.481685967592938
1060.10895519685	-0.498921115092003
1062.11161144685	-0.389155426755963
1064.11200207184	-0.422581575557587
1066.11372082185	-0.355517058431474
1068.11325207184	-0.356007685966915
1070.11403332184	-0.29407491579741
1072.11270519684	-0.332340674709201
1074.11262707185	-0.214513371322965
1076.11028332185	-0.230199119979176
1078.10934582185	-0.120788183563235
1080.10614269685	-0.106170864690426
1082.10247082185	0.000714044083139243
1084.10012707185	0.0022578370311237
1086.09559582185	0.0944340379170967
1088.09239269685	0.0602185024571043
1090.08692394685	0.0900175826121767
1092.08106457184	0.0207895489846806
1094.07645519685	0.0629516625353688
1096.06965832185	-0.0373258740216045
1098.06239269684	0.009211165244011
1100.05653332185	-0.0130188516374403
1102.04833019685	0.0984859428671996
1104.03973644684	0.0047708895289702
1106.03075207185	0.0575754651618183
1108.02301769685	0.0281969391622283
1110.01309582184	0.0832550643407615
1112.00270519685	-0.0330059139642742
1113.99184582185	0.0873533998132245
1115.98231457185	0.0979043528867294
1117.97059582184	0.209099421802136
1119.95840832185	0.327412854054472
1121.94583019684	0.599031012259275
1123.93278332184	0.833576152037949
1125.91926769685	1.18483755285069
1127.90708019684	1.26448655038212
1129.89262707185	1.25345825012539
1131.87778332184	1.05471098184034
1133.86247082184	0.828506901758402
1135.84668957184	0.398045193892926
1137.83051769685	0.170932073046174
1139.81387707185	-0.026640363309582
1141.79684582185	-0.0168759372393481
1143.77926769685	-0.0485996411946417
1145.76129894685	0.160581716248231
1147.74286144684	0.317640155331844
1149.72403332184	0.639771780467527
1151.70473644685	0.876128573705699
1153.68497082185	1.16231955001808
1155.66473644685	1.23099370585609
1157.64411144684	1.26972707221645
1159.62301769685	1.09675155586197
1161.60145519684	0.811726097839539
1163.57778332185	0.467201502915117
1165.55536144684	0.317159964896973
1167.53247082185	0.155055199320259
1169.50918957185	0.10962312709853
1171.48543957184	0.11104554456918
1173.46122082185	0.128371283176847
1175.43661144685	0.0208662087729863
1177.40973644685	-0.0616501364945918
1179.38418957185	-0.246074567259086
1181.35825207185	-0.353313479606072
1183.33184582185	-0.480885184436346
1185.30325207185	-0.507846069741532
1187.27598644685	-0.544840145104871
1189.24825207184	-0.464890896030909
1191.22004894685	-0.479439652490299
1193.18965832185	-0.396152818751972
1195.16059582185	-0.36776458285604
1197.13114269685	-0.231871402161232
1199.09942394685	-0.202583773908657
1201.06903332184	-0.0523589978905648
1203.03645519685	0.053504460842845
1205.00520519685	0.204762136700339
1206.97356457184	0.217877573464563
1208.93965832184	0.321360310906982
1210.90708019685	0.284322728959324
1212.87223644684	0.303389478957371
1214.83879894685	0.181439830529456
1216.80489269684	0.188793287108865
1218.76879894685	0.110183534580813
1220.73403332185	0.254655527833989
1222.69708019685	0.283161179998928
1224.66137707184	0.434708244526519
1226.62356457185	0.476372803895345
1228.58528332185	0.688590843791928
1230.54833019685	0.650762231560265
1232.50911144685	0.740662156469995
1234.47129894684	0.767188963128007
1236.43122082184	0.929070962032142
1238.39254894684	0.90393627543159
1240.35161144684	1.02324337541728
1242.31028332185	1.0497889014398
1244.27020519684	1.17680823442868
1246.22801769685	1.18385815260501
1248.18536144685	1.25415406034642
1250.14395519685	1.25208813870762
1252.10043957185	1.3533574354702
1254.05645519685	1.32882715233768
1256.01208019685	1.31343239513339
1257.96895519685	1.32131803693773
1259.92372082184	1.42231153083489
1261.87793957184	1.36400080290755
1263.83184582185	1.46972485261992
1265.78700207185	1.46541124093793
1267.73997082184	1.52918090657809
1269.69247082185	1.48950542281099
1271.64458019685	1.53546974119112
1273.59629894685	1.45076181956446
1275.54754894684	1.5360426393942
1277.49833019685	1.53283013711479
1279.45043957185	1.56873214308357
1281.40036144685	1.56916360259578
1283.34989269685	1.59079239008432
1285.29895519685	1.57666942630885
1287.24754894685	1.63289256908473
1289.19575207184	1.63681659304891
1291.14356457184	1.77456931211145
1293.09083019684	1.90212467708056
1295.03778332185	2.03576125425286
1296.98426769685	2.09493296761198
1298.93028332185	2.30191758183665
1300.87583019684	2.30541284636416
1302.82106457185	2.44357029571
1304.76575207185	2.46668693363299
1306.71004894685	2.55983425893481
1308.65395519685	2.58002994474541
1310.59739269684	2.72590476889062
1312.53864269685	2.66111515382093
1314.48129894685	2.71719507138508
1316.42333019685	2.63608330975393
1318.36504894685	2.5776349463022
1320.30629894685	2.37936384110344
1322.24723644684	2.33794126943974
1324.18583019685	2.1611269199021
1326.12583019684	2.11995681820852
1328.06536144685	2.02907419619712
1330.00458019684	2.11221022100304
1331.94145519685	2.0740151648165
1333.87973644684	2.24607381305034
1335.81770519685	2.31412352902694
1337.75504894684	2.42698455520929
1339.69020519685	2.37082860525288
1341.62676769685	2.37271554031207
1343.56301769685	2.18984323639367
1345.49692394684	2.06991309340589
1347.43223644684	1.77082753398261
1349.36692394685	1.61734783006284
1351.29973644684	1.34460345560925
1353.23364269684	1.25723822553587
1355.16551769685	1.04184979477751
1357.09864269684	0.996828313827109
1359.02958019685	0.89035511453352
1360.96176769684	0.919903127698575
1362.89364269684	0.776325125509715
1364.82333019684	0.793247746250245
1366.75426769685	0.708122815483392
1368.68301769685	0.636973366559886
1370.61317394685	0.48853379438691
1372.54114269685	0.485964483444405
1374.46864269684	0.349889462540744
1376.39754894685	0.334065255029401
1378.32426769684	0.28168340990041
1380.25223644685	0.357242997085734
1382.17801769685	0.289529647928305
1384.10348644685	0.484749558100134
1386.03020519684	0.539051641191918
1387.95473644685	0.695802721262481
1389.88051769685	0.772269743887904
1391.80426769685	1.005393482291
1393.72754894684	0.982162659353151
1395.65036144684	1.07168432777604
1397.57458019684	1.05121231270269
1399.49661144685	1.09445286443764
1401.41817394684	1.0580069416302
1403.34098644684	1.09154456902709
1405.26176769685	1.00933942610158
1407.18208019684	1.04831872158559
1409.10192394684	1.03268941523763
1411.02145519685	1.06195136840282
1412.94223644685	1.03078036600189
1414.86083019685	1.17242945570061
1416.77895519685	1.20107760432015
1418.69676769685	1.2502545291847
1420.61411144684	1.22567424263846
1422.53098644684	1.3562136133539
1424.44754894685	1.35690224806274
1426.36364269685	1.48375419059241
1428.27926769685	1.57519627102954
1430.19442394684	1.79156530694462
1432.11098644685	1.93183991746551
1434.02536144685	2.26670558604758
1435.93926769685	2.50660853312775
1437.85286144685	2.859158099398
1439.76598644685	3.05422841315837
1441.67692394684	3.31879848966602
1443.58926769684	3.44216330113321
1445.50114269685	3.65819899682199
1447.41254894685	3.65121228087131
1449.32364269685	3.78659225633692
1451.23411144685	3.73189075291779
1453.14426769685	3.63731923189792
1455.05411144685	3.38816426308614
1456.96333019685	3.26255780869263
1458.87223644684	3.00299112200727
1460.77911144685	2.87203611386212
1462.68723644685	2.62222666037027
1464.59473644685	2.42275223233202
1466.50208019685	2.1110859461823
1468.40879894685	1.86953783746711
1470.31348644685	1.49279578260118
1472.21958019684	1.23732247125523
1474.12504894684	0.934297009104199
1476.03020519685	0.733679995880181
1477.93317394684	0.431674338789918
1479.83754894685	0.26377191702278
1481.74129894685	0.0733934292561571
1483.64317394684	-0.019299433799091
1485.54614269684	-0.15020459226875
1487.44879894685	-0.197912736797662
1489.34926769685	-0.332858638873347
1491.25114269684	-0.37773506589221
1493.15067394685	-0.477037401576183
1495.05161144685	-0.49793825879803
1496.95223644685	-0.588720321655842
1498.85067394685	-0.517846324100617
1500.75036144684	-0.561654649410571
1502.64786144684	-0.523353386784322
1504.54676769685	-0.557881048047307
1506.44348644685	-0.406505697798082
1508.34161144685	-0.413827554771103
1510.23739269685	-0.250374373225327
1512.13473644685	-0.191675343099405
1514.02973644685	0.0562221600151247
1515.92442394685	0.130412040213656
1517.82036144684	0.286612563671753
1519.71426769685	0.337014115227589
1521.60926769685	0.489986757572638
1523.50239269685	0.430134800847185
1525.39489269684	0.432103967606594
1527.28879894685	0.324473746519374
1529.18051769685	0.265206569356991
1531.07192394684	0.0388311346736714
1532.96458019684	-0.0987576147047946
1534.85504894684	-0.323773481130132
1536.74520519685	-0.405529271738146
1538.63489269685	-0.519559714213614
1540.52583019685	-0.535490761131854
1542.41473644685	-0.551501869841843
1544.30317394685	-0.443039303892022
1546.19114269684	-0.365596945681148
1548.07879894684	-0.159168144691193
1549.96770519685	0.132658047554912
1551.85442394685	0.731676255975145
1553.74083019684	1.16536893876372
1555.62692394685	1.30878202500554
1557.51239269684	1.14216079838553
1559.39754894685	0.995801982426656
1561.28223644684	0.422581248460006
1563.16661144685	0.0339447971140032
1565.05051769685	-0.0774116287977336
1566.93567394685	0.0717488693637733
1568.81879894685	0.0252799983981049
1570.70145519685	0.189799032489049
1572.58379894684	0.259541880494282
1574.46551769684	0.415494584547048
1576.34708019685	0.512292757362331
1578.22629894684	0.781335021412644
1580.10692394685	0.928062807141345
1581.98723644685	1.18881367703256
1583.86692394685	1.31849412044355
1585.74645519685	1.4152289459206
1587.62536144684	1.38678514050724
1589.50395519685	1.39826770325828
1591.38208019684	1.26149292338411
1593.25989269685	1.19695603938337
1595.13551769685	1.09019088845056
1597.01239269685	1.13289897675037
1598.88895519685	1.03904223118278
1600.76504894685	1.13521715478507
1602.64067394684	1.15484956290882
1604.51442394685	1.29434381497012
1606.38926769685	1.26254809535001
1608.26364269685	1.40184714322533
1610.13770519684	1.40186561844999
1612.00973644685	1.48862204098035
1613.88301769684	1.4977180154695
1615.75583019685	1.55940158838291
1617.62661144685	1.49295196820009
1619.49864269685	1.50446712526951
1621.37020519685	1.43408696013822
1623.23973644685	1.40909241078339
1625.11051769685	1.41177774046653
1626.97926769685	1.50665115900733
1628.84926769685	1.48916441748187
1630.71879894684	1.62457059174852
1632.58629894684	1.73164358065247
1634.45504894685	1.94880130542785
1636.32176769685	2.03971826228312
1638.18973644685	2.30834977788172
1640.05567394685	2.46977292087311
1641.92270519685	2.73525252384857
1643.78786144685	2.90189405720901
1645.65254894684	3.25325449809162
1647.51833019684	3.48635620461738
1649.38223644685	3.82340823858391
1651.24739269685	3.99466884454966
1653.11036144684	4.14745687997009
1654.97301769684	4.19861904853235
1656.83692394685	4.21300420148074
1658.69879894684	4.0379327769293
1660.56176769685	3.87146661691978
1662.42286144684	3.62097343348344
1664.28348644685	3.44195429247557
1666.14364269684	3.23003471437158
1668.00504894685	3.09078658558539
1669.86442394684	2.94708877800136
1671.72348644684	2.85342370833649
1673.58208019684	2.65742991984931
1675.44192394684	2.52969620071519
1677.29973644685	2.30253721868806
1679.15708019684	2.14957578311547
1681.01411144685	1.94982379910255
1682.87067394685	1.81839011776901
1684.72676769685	1.60885017637287
1686.58426769685	1.53077421375946
1688.43958019685	1.36040331593392
1690.29458019685	1.26478835899005
1692.14911144685	1.10624851319488
1694.00317394684	1.01182917536991
1695.85692394685	0.782541598607679
1697.71036144685	0.629520938760493
1699.56333019685	0.446626629059892
1701.41583019685	0.312374034027584
1703.26801769685	0.125184070585448
1705.11973644685	0.107356374668996
1706.97114269684	-0.00464830730655308
1708.82208019685	-0.0365702023931931
1710.67254894684	-0.181333985109376
1712.52270519685	-0.252469167199934
1714.37239269685	-0.472365766044192
1716.22176769685	-0.531583467965902
1718.07067394685	-0.702162148671391
1719.91754894684	-0.713985023823994
1721.76583019684	-0.781299458664137
1723.61348644685	-0.68554404105771
1725.46083019685	-0.689004049936671
1727.30770519684	-0.540308997976865
1729.15270519685	-0.47687360195124
1730.99879894684	-0.317917579289485
1732.84458019684	-0.248716656948204
1734.68989269685	-0.154820049195791
1736.53317394685	-0.122553586515153
1738.37770519685	0.0304049150249455
1740.22192394684	0.068398508768496
1742.06567394685	0.116408286493225
1743.90739269684	0.136451817534464
1745.75020519685	0.160610395949675
1747.59286144684	0.0915078893451096
1749.43333019684	0.140483439769866
1751.27504894685	0.152150181930381
1753.11473644685	0.238150570999551
1754.95583019685	0.194213579514667
1756.79629894684	0.246740258633906
1758.63489269685	0.186421576231197
1760.47458019685	0.223451417349622
1762.31239269684	0.18808760152146
1764.15129894685	0.311440558204339
1765.98817394685	0.258998859900601
1767.82645519685	0.351317513742458
1769.66254894685	0.328920686988909
1771.49989269684	0.34096958344054
1773.33536144685	0.258729859519804
1775.17020519685	0.366056914875827
1777.00645519685	0.29868377813321
1778.84067394684	0.320387371683012
1780.67598644685	0.277174361466138
1782.50942394685	0.33354194181328
1784.34239269685	0.266043460465198
1786.17661144684	0.286452084265449
1788.00879894684	0.216667087994466
1789.84051769684	0.243500948669094
1791.67364269685	0.18722493147871
1793.50458019685	0.226701647217538
1795.33520519684	0.188483233097998
1797.16536144685	0.117058342618378
1798.99692394684	0.00883509468383181
