# Supplementary material for: Intraoperative rapid assessment of the deep muscle surgical margin of tongue squamous cell carcinoma via Raman spectroscopy
Source: Front Bioeng Biotechnol. 2024 Oct 8;12:1480279. doi: 10.3389/fbioe.2024.1480279 (PMC11493737; doi:10.3389/fbioe.2024.1480279)
Supplement: Supplementary file 4 [file DataSheet2.ZIP › Pathological grading corresponding to Raman spectroscopic data/Results of pathological grading/WDSCC/11-2-2_Raman.txt]

process from Raman raw data on 2022/8/8 10:47:58
601.541728634347	0.466835952694311
603.653017696848	0.330061345440612
605.76571300935	0.210646667371577
607.876025509344	0.0258439798048187
609.985830196845	-0.0442644190629835
612.095166134346	-0.215945755509154
614.203994259347	-0.255613377092033
616.314228634346	-0.21211953112558
618.422119259347	-0.0145900858475443
620.529502071848	0.00763701128445859
622.636377071845	0.158186363105727
624.742783321846	0.186440534991164
626.848681759348	0.250176072017865
628.954111446845	0.224055471174864
631.060908321848	0.265477566891974
633.165361446845	0.230149763809806
635.269345821845	0.305139187310147
637.372783321851	0.310034350289953
639.475791134348	0.377203472652781
641.578291134349	0.292825023344051
643.680283321846	0.300483344594369
645.781806759347	0.126470664980047
647.882861446848	-0.0478087467436978
649.983408321845	-0.280428544987956
652.083486446845	-0.358166599612588
654.183056759346	-0.535576601674222
656.282158321847	-0.510876486108401
658.380752071844	-0.589489980718866
660.478877071844	-0.564545085022218
662.576533321844	-0.600117707297386
664.673642696845	-0.459109480262669
666.770361446845	-0.460074950122532
668.864658321847	-0.384247644305816
670.960361446843	-0.407335246229991
673.05559582185	-0.316810259844488
675.150283321847	-0.373564378206737
677.244502071844	-0.248228024058221
679.338330196846	-0.280271694900335
681.431611446846	-0.171292755927226
683.522470821845	-0.137241393825235
685.614814571843	-0.0912441879951018
687.706611446847	-0.178362860093529
689.798017696849	-0.0924425040446408
691.888877071844	-0.141090488158426
693.977392696845	-0.0484502003744183
696.067236446848	0.00403214988324407
698.156689571846	-0.0132316644022978
700.243720821847	-0.0390308901710057
702.332158321846	7.76166673688294E-05
704.420127071848	-0.112944680017165
706.507627071849	-0.126464205171686
708.592783321848	-0.0269682583502515
710.679345821845	0.11135863647533
712.765361446844	0.178293449489701
714.849033321847	0.283964995121039
716.934111446848	0.309507200434297
719.016845821847	0.42558349611366
721.100986446847	0.422506807256212
723.184658321847	0.43931063971678
725.265908321846	0.428154027906658
727.348642696845	0.441389193767947
729.428955196847	0.337631025893245
731.510673946843	0.342965420560688
733.590048946844	0.301188840589276
735.670830196843	0.362030889362416
737.749267696847	0.442228844750616
739.829033321847	0.647576102845676
741.906533321846	0.940611363224292
743.985361446848	1.53229184542957
746.061923946847	2.09681698585757
748.139814571845	2.5638231851554
750.215361446848	2.63919532705003
752.292236446843	2.50512429890327
754.366845821845	2.05954094853013
756.440986446847	1.51939946030714
758.516533321843	1.00952851729173
760.589658321845	0.755714260087984
762.664189571846	0.534186098954564
764.736455196849	0.401251295601952
766.808173946843	0.244847823433076
768.881298946846	0.130878598193163
770.952080196847	0.0224166420052541
773.022392696847	0.0442497729404181
775.092236446842	0.0497907895709204
777.163486446847	0.169526639023132
779.232314571844	0.195796408031612
781.300752071846	0.29706750016507
783.368720821843	0.273227450759293
785.438017696848	0.313837352305882
787.504970821843	0.190157774151203
789.571533321847	0.251880198718169
791.637548946848	0.107346968517504
793.704970821847	0.0292487973065931
795.770048946844	-0.140027825810023
797.834658321844	-0.163987231495923
799.898798946848	-0.278646887673517
801.962470821847	-0.210214284154574
804.025673946846	-0.206256932597455
806.088408321844	-0.135052366462077
808.150673946846	-0.119608140966477
810.214267696847	-0.0526649912532662
812.275595821844	-0.0941443161860036
814.336455196844	-0.0382067755080584
816.396767696846	-0.0250550761658133
818.456689571845	0.1247132535226
820.516142696844	0.195345458678418
822.575048946845	0.399468782053646
824.633564571846	0.482605602355335
826.691533321846	0.598758073022537
828.749033321848	0.57165347433579
830.806142696849	0.560549047559135
832.862705196847	0.480926908918264
834.918877071847	0.47825928637738
836.974502071844	0.39267827075679
839.027861446848	0.434495629349982
841.082548946848	0.432534324730909
843.136767696844	0.581570961309268
845.190517696847	0.647987599463505
847.243877071847	0.870811280181101
849.296689571845	0.965624015341433
851.349033321847	1.16040280789028
853.400908321848	1.21350963475066
855.450517696845	1.31423173898818
857.501455196845	1.20035055865313
859.551923946849	1.08897321739516
861.602002071846	0.972646587160909
863.649658321843	0.85672319089818
865.698798946843	0.663873691187035
867.747392696845	0.667100507729941
869.795517696846	0.64914042729626
871.841377071847	0.652321094727654
873.888564571844	0.541882638829804
875.935361446845	0.662507555869098
877.981611446849	0.575817659066701
880.025595821848	0.569505718400251
882.07090832185	0.447011283293563
884.115752071848	0.437582063891966
886.158408321844	0.233330923796217
888.202314571849	0.182307117072838
890.243955196845	0.0789497892146471
892.287002071847	0.118722769780561
894.329502071847	0.0654540729360349
896.369736446846	0.0205767123055409
898.411377071847	-0.11900584986634
900.450673946845	-0.103138877734693
902.491377071845	-0.305034206344999
904.529736446846	-0.418476948960205
906.569502071849	-0.532019164997564
908.607002071847	-0.495070904923892
910.645752071847	-0.609519208972898
912.682314571848	-0.564529233639689
914.720205196849	-0.535038217346681
916.755830196846	-0.373661045883608
918.792783321849	-0.31717022208511
920.827470821849	-0.203900527298458
922.861689571848	-0.146737605353309
924.89723644685	0.00572274883163004
926.930517696845	0.0227758938040665
928.965205196844	0.112043808059894
930.997548946845	0.117532116371422
933.029423946846	0.272719825725716
935.062705196844	0.232015808982283
937.093720821846	0.290600709196838
939.124189571845	0.254943581517779
941.156064571845	0.334528070621161
943.185673946846	0.270454913278058
945.214814571846	0.397657934731456
947.243486446845	0.475058198599811
949.273486446844	0.623399386671338
951.301220821846	0.689007232757291
953.328564571846	0.790010296229468
955.355361446847	0.831819773744087
957.383564571843	0.919728994595346
959.409423946847	0.966353969354856
961.434892696845	1.05201800329775
963.459892696847	1.04880711681994
965.484423946844	1.05014220614962
967.508486446844	0.944694149107647
969.533877071844	0.88115629529014
971.557080196846	0.759979385590214
973.579736446845	0.757986962823622
975.602002071846	0.642029612064334
977.623720821848	0.67469834010339
979.645048946848	0.6457436940847
981.665908321847	0.671611534570872
983.686298946846	0.687322593653278
985.706220821845	0.854517585376584
987.725752071845	0.891952093660336
989.744736446846	1.03832702062095
991.763330196845	1.24918280202243
993.781377071846	1.60348030494657
995.799033321848	2.03059992874222
997.816220821845	3.04897739257058
999.833017696848	4.10981817241372
1001.84926769685	4.84872306524656
1003.86512707184	5.07389239869715
1005.88043957185	5.04683693461365
1007.89536144684	4.26031696523026
1009.90801769685	3.23878570307463
1011.92200207184	2.28865843270094
1013.93551769685	1.69948321921481
1015.94864269685	1.08393539806212
1017.96129894685	0.684570513073709
1019.97340832184	0.340074090354193
1021.98333019684	0.173443887580703
1023.99465832184	-0.0387548929096795
1026.00543957185	-0.0877240749313444
1028.01575207185	-0.10945842655093
1030.02387707185	-0.0715351603651584
1032.03333019685	-0.175244002524693
1034.04231457185	-0.283487083843596
1036.05083019684	-0.442474128362988
1038.05715832185	-0.609852435306692
1040.06473644685	-0.867316651550539
1042.07192394685	-0.902869215834784
1044.07684582184	-0.988947272851533
1046.08309582185	-0.950405709644826
1048.08895519684	-1.08288191960435
1050.09254894685	-1.04488311676604
1052.09739269685	-1.17707909344244
1054.10004894685	-1.19181491458261
1056.10411144685	-1.27318548900257
1058.10762707185	-1.20548299651617
1060.10895519685	-1.14762009427994
1062.11161144685	-0.980826593790312
1064.11200207184	-1.00035748948389
1066.11372082185	-0.912467707711784
1068.11325207184	-0.921957409579392
1070.11403332184	-0.875591313201312
1072.11270519684	-0.869919852309351
1074.11262707185	-0.75695264502852
1076.11028332185	-0.772699971285505
1078.10934582185	-0.588221880322493
1080.10614269685	-0.526708498317532
1082.10247082185	-0.465787362728946
1084.10012707185	-0.390666001496356
1086.09559582185	-0.218284837953632
1088.09239269685	-0.224693727702203
1090.08692394685	-0.208858046248025
1092.08106457184	-0.210270483053023
1094.07645519685	-0.113178409558117
1096.06965832185	-0.162857490388916
1098.06239269684	-0.0673702380208852
1100.05653332185	-0.0484793664467986
1102.04833019685	0.0735997939281958
1104.03973644684	-0.0442106097195563
1106.03075207185	-0.0141308731748211
1108.02301769685	-0.0608684494611111
1110.01309582184	-0.041179175917847
1112.00270519685	-0.0559056428668896
1113.99184582185	0.145661790925857
1115.98231457185	0.248105417572418
1117.97059582184	0.493404415316149
1119.95840832185	0.760826144423987
1121.94583019684	1.1703850830541
1123.93278332184	1.61871589656141
1125.91926769685	2.06431813361448
1127.90708019684	2.32402400074025
1129.89262707185	2.4611676694629
1131.87778332184	2.34448621452688
1133.86247082184	2.1418442247905
1135.84668957184	1.82372117281162
1137.83051769685	1.69675141460181
1139.81387707185	1.68970949376711
1141.79684582185	1.91849973590175
1143.77926769685	2.36366175657651
1145.76129894685	3.22087474951783
1147.74286144684	4.30099319881049
1149.72403332184	5.83375136941976
1151.70473644685	7.54421371598397
1153.68497082185	9.13531957626373
1155.66473644685	10.1291982732443
1157.64411144684	10.3042140114198
1159.62301769685	9.48141118733798
1161.60145519684	8.02117907979871
1163.57778332185	6.15161415739115
1165.55536144684	4.59950616518029
1167.53247082185	3.38059663792228
1169.50918957185	2.69144968957326
1171.48543957184	2.19010963140508
1173.46122082185	1.97403565479695
1175.43661144685	1.65202182847878
1177.40973644685	1.38871992657823
1179.38418957185	1.13042410393086
1181.35825207185	1.01433587353168
1183.33184582185	0.901759463739779
1185.30325207185	0.943836441145578
1187.27598644685	1.0184558797155
1189.24825207184	1.16629441105977
1191.22004894685	1.1927310977953
1193.18965832185	1.21928752835689
1195.16059582185	1.11486256269251
1197.13114269685	1.0917077371785
1199.09942394685	0.900994899796103
1201.06903332184	0.874877615681271
1203.03645519685	0.778295222395968
1205.00520519685	0.810106273686955
1206.97356457184	0.780142348631443
1208.93965832184	0.859515368054161
1210.90708019685	0.771758558134962
1212.87223644684	0.76937658727303
1214.83879894685	0.636267404051381
1216.80489269684	0.585882909662388
1218.76879894685	0.411574866166433
1220.73403332185	0.403651240374614
1222.69708019685	0.369351827399584
1224.66137707184	0.467499563679894
1226.62356457185	0.456744089654705
1228.58528332185	0.571326379760961
1230.54833019685	0.577446967820009
1232.50911144685	0.689541099681747
1234.47129894684	0.755155836673197
1236.43122082184	1.04650170864358
1238.39254894684	1.10687557235383
1240.35161144684	1.26625811330595
1242.31028332185	1.32608450157304
1244.27020519684	1.42572516148965
1246.22801769685	1.28766041287614
1248.18536144685	1.41238070514001
1250.14395519685	1.42919112486189
1252.10043957185	1.55223224019397
1254.05645519685	1.53426432242159
1256.01208019685	1.59508081989316
1257.96895519685	1.62789171567698
1259.92372082184	1.70710794275584
1261.87793957184	1.67839469642033
1263.83184582185	1.76906501069342
1265.78700207185	1.77534376538918
1267.73997082184	1.87064748411274
1269.69247082185	1.82009073281114
1271.64458019685	1.82924683496529
1273.59629894685	1.75828428389804
1275.54754894684	1.81535675758667
1277.49833019685	1.72066273284577
1279.45043957185	1.71922098233378
1281.40036144685	1.70048405860013
1283.34989269685	1.72882077302796
1285.29895519685	1.63144475604875
1287.24754894685	1.60272442169764
1289.19575207184	1.53574295065104
1291.14356457184	1.62606872143164
1293.09083019684	1.63514055633846
1295.03778332185	1.76947113496402
1296.98426769685	1.87888925834298
1298.93028332185	2.11525326613591
1300.87583019684	2.15044148582433
1302.82106457185	2.36224173755681
1304.76575207185	2.3821380550981
1306.71004894685	2.45530822997316
1308.65395519685	2.48603052840178
1310.59739269684	2.56232846849349
1312.53864269685	2.41507621609128
1314.48129894685	2.39815974230183
1316.42333019685	2.20149417658646
1318.36504894685	2.041596635791
1320.30629894685	1.75659587260566
1322.24723644684	1.64892949835772
1324.18583019685	1.41883337456161
1326.12583019684	1.39742155977589
1328.06536144685	1.29411921206449
1330.00458019684	1.35288385594106
1331.94145519685	1.31184182417823
1333.87973644684	1.53121617492386
1335.81770519685	1.5380218382914
1337.75504894684	1.67351821160452
1339.69020519685	1.59577017035338
1341.62676769685	1.63512036662371
1343.56301769685	1.37220414304454
1345.49692394684	1.21881873706212
1347.43223644684	0.921815311826919
1349.36692394685	0.775721002468742
1351.29973644684	0.4864398167731
1353.23364269684	0.381275721251967
1355.16551769685	0.108031718443243
1357.09864269684	-0.00558022970338357
1359.02958019685	-0.136505106658603
1360.96176769684	-0.159722260709941
1362.89364269684	-0.231505971736937
1364.82333019684	-0.13520835652227
1366.75426769685	-0.145109641207966
1368.68301769685	-0.167583458520909
1370.61317394685	-0.270611510367786
1372.54114269685	-0.28569601748373
1374.46864269684	-0.426928532743773
1376.39754894685	-0.557632142531389
1378.32426769684	-0.669908146806506
1380.25223644685	-0.688328953403754
1382.17801769685	-0.758516140954242
1384.10348644685	-0.640943055127252
1386.03020519684	-0.594781786940501
1387.95473644685	-0.424862974727887
1389.88051769685	-0.345120702612974
1391.80426769685	-0.245695994360744
1393.72754894684	-0.232341091811492
1395.65036144684	-0.142468224588356
1397.57458019684	-0.211052606289883
1399.49661144685	-0.160331834205607
1401.41817394684	-0.221339884797288
1403.34098644684	-0.25062146821034
1405.26176769685	-0.404905324873425
1407.18208019684	-0.390994888372944
1409.10192394684	-0.460652462657919
1411.02145519685	-0.428021561581005
1412.94223644685	-0.45089673579534
1414.86083019685	-0.27458373719
1416.77895519685	-0.252838106917579
1418.69676769685	-0.1626334724819
1420.61411144684	-0.127620965329129
1422.53098644684	0.0777370377381601
1424.44754894685	0.120986822033188
1426.36364269685	0.222967280084276
1428.27926769685	0.350176004226626
1430.19442394684	0.612870576773815
1432.11098644685	0.809231703714403
1434.02536144685	1.24689901510229
1435.93926769685	1.6400248191558
1437.85286144685	2.04537519172217
1439.76598644685	2.35007908968234
1441.67692394684	2.7402206163606
1443.58926769684	2.91974282270013
1445.50114269685	3.15086104955265
1447.41254894685	3.11645278848476
1449.32364269685	3.14662392853364
1451.23411144685	2.99826510557537
1453.14426769685	2.80408057416483
1455.05411144685	2.49707772018235
1456.96333019685	2.41811728194048
1458.87223644684	2.14938335121914
1460.77911144685	1.8884022843126
1462.68723644685	1.65352542737767
1464.59473644685	1.49201070649858
1466.50208019685	1.15598019312267
1468.40879894685	0.921706593796301
1470.31348644685	0.611633966988165
1472.21958019684	0.408259266187969
1474.12504894684	0.100893600618321
1476.03020519685	-0.0949594487755974
1477.93317394684	-0.343529285661248
1479.83754894685	-0.476763054758095
1481.74129894685	-0.613418409691519
1483.64317394684	-0.652991796879633
1485.54614269684	-0.759104109133887
1487.44879894685	-0.713820176966294
1489.34926769685	-0.743577602900046
1491.25114269684	-0.7629371421923
1493.15067394685	-0.780570815456457
1495.05161144685	-0.679182723785317
1496.95223644685	-0.611892315698498
1498.85067394685	-0.297475613876685
1500.75036144684	-0.051894268480595
1502.64786144684	0.408258429389889
1504.54676769685	0.947447264861978
1506.44348644685	1.72387242963015
1508.34161144685	2.43913738441074
1510.23739269685	3.43057602501506
1512.13473644685	4.38765568153426
1514.02973644685	5.51313400658623
1515.92442394685	6.45279678735398
1517.82036144684	7.38151583115277
1519.71426769685	8.02240095104662
1521.60926769685	8.57956846259989
1523.50239269685	8.66316429363391
1525.39489269684	8.46842520572557
1527.28879894685	7.85182356256882
1529.18051769685	6.96649768819708
1531.07192394684	5.72978279663749
1532.96458019684	4.47584811829933
1534.85504894684	3.11597143044801
1536.74520519685	2.06432677993348
1538.63489269685	1.20572399751677
1540.52583019685	0.580248156426819
1542.41473644685	0.116296934736113
1544.30317394685	-0.0701913730534898
1546.19114269684	-0.215419745480744
1548.07879894684	-0.169164211361363
1549.96770519685	-0.0197286353234176
1551.85442394685	0.462151282020216
1553.74083019684	0.786105919077158
1555.62692394685	0.829972149956689
1557.51239269684	0.662713273835834
1559.39754894685	0.459249854241307
1561.28223644684	-0.0638879726418509
1563.16661144685	-0.315796586098656
1565.05051769685	-0.364345795205338
1566.93567394685	-0.210426063248235
1568.81879894685	-0.112479528126357
1570.70145519685	0.169947099175261
1572.58379894684	0.314187212217462
1574.46551769684	0.594324694380646
1576.34708019685	0.859985784905746
1578.22629894684	1.21619791050705
1580.10692394685	1.41013136580466
1581.98723644685	1.75063237007879
1583.86692394685	1.83185515117981
1585.74645519685	1.85386532497688
1587.62536144684	1.74478096600166
1589.50395519685	1.6420212992582
1591.38208019684	1.31225693430508
1593.25989269685	1.15728074313546
1595.13551769685	1.03382725763248
1597.01239269685	1.04603602022127
1598.88895519685	0.938583160325209
1600.76504894685	1.04534945142103
1602.64067394684	1.11909167254902
1604.51442394685	1.22000437042624
1606.38926769685	1.19681490540529
1608.26364269685	1.26284157975931
1610.13770519684	1.31687681559453
1612.00973644685	1.43287529984138
1613.88301769684	1.3656423802878
1615.75583019685	1.41969237730478
1617.62661144685	1.38260704653385
1619.49864269685	1.39550892574488
1621.37020519685	1.27506376762699
1623.23973644685	1.30387466372923
1625.11051769685	1.24502128572607
1626.97926769685	1.37027816404691
1628.84926769685	1.31028302819846
1630.71879894684	1.37558408371353
1632.58629894684	1.39453670907898
1634.45504894685	1.6108156730931
1636.32176769685	1.71282036324317
1638.18973644685	1.93715354264793
1640.05567394685	2.10119658625513
1641.92270519685	2.35934533772598
1643.78786144685	2.48514301050801
1645.65254894684	2.6802606529406
1647.51833019684	2.81031228069787
1649.38223644685	3.05629388172997
1651.24739269685	3.21993620733343
1653.11036144684	3.49407320353708
1654.97301769684	3.64758758945993
1656.83692394685	3.79159066954969
1658.69879894684	3.75259414740219
1660.56176769685	3.74820382554901
1662.42286144684	3.51207237438098
1664.28348644685	3.4752762716405
1666.14364269684	3.27396205913692
1668.00504894685	3.18432219483753
1669.86442394684	3.02050489759307
1671.72348644684	2.85964303460793
1673.58208019684	2.56362894548124
1675.44192394684	2.41200269315226
1677.29973644685	2.15166697383819
1679.15708019684	1.93631842024507
1681.01411144685	1.81206731535065
1682.87067394685	1.66791623533157
1684.72676769685	1.53875165507606
1686.58426769685	1.43883356684955
1688.43958019685	1.35839427780473
1690.29458019685	1.20033427208176
1692.14911144685	1.09994637116444
1694.00317394684	0.923097017411635
1695.85692394685	0.715265987942303
1697.71036144685	0.602029538410989
1699.56333019685	0.40070069246957
1701.41583019685	0.257615866499464
1703.26801769685	0.104104576848158
1705.11973644685	0.0669700030354079
1706.97114269684	-0.140908470845773
1708.82208019685	-0.254917559912315
1710.67254894684	-0.574060879207195
1712.52270519685	-0.831899244871693
1714.37239269685	-1.20978921075817
1716.22176769685	-1.50193172840505
1718.07067394685	-1.80700324269071
1719.91754894684	-1.9416629763677
1721.76583019684	-2.10386781088687
1723.61348644685	-1.95705527723453
1725.46083019685	-1.86645411273332
1727.30770519684	-1.55303048297225
1729.15270519685	-1.25611823481751
1730.99879894684	-0.77654795240403
1732.84458019684	-0.480894263708194
1734.68989269685	-0.158233104702276
1736.53317394685	0.091562006580773
1738.37770519685	0.448959573476827
1740.22192394684	0.562485214915796
1742.06567394685	0.70301323046175
1743.90739269684	0.776342728474447
1745.75020519685	0.905654986283196
1747.59286144684	0.843981597917264
1749.43333019684	0.984898730187695
1751.27504894685	0.959836700933806
1753.11473644685	1.09131057756792
1754.95583019685	1.04072746079407
1756.79629894684	1.17307499189707
1758.63489269685	1.18826025080267
1760.47458019685	1.31992224938625
1762.31239269684	1.35512554673915
1764.15129894685	1.4925464835369
1765.98817394685	1.47235139121403
1767.82645519685	1.49920657539286
1769.66254894685	1.52797853493468
1771.49989269684	1.59006063537379
1773.33536144685	1.53397468243332
1775.17020519685	1.64956304083046
1777.00645519685	1.65478801677699
1778.84067394684	1.71094477583017
1780.67598644685	1.70688782749733
1782.50942394685	1.82004670354843
1784.34239269685	1.80031099054037
1786.17661144684	1.88116775276291
1788.00879894684	1.79381051167763
1789.84051769684	1.852426989018
1791.67364269685	1.81984158721707
1793.50458019685	1.85936278817479
1795.33520519684	1.82378566798047
1797.16536144685	1.80027399926581
1798.99692394684	1.65605262954216
