# Supplementary material for: Intraoperative rapid assessment of the deep muscle surgical margin of tongue squamous cell carcinoma via Raman spectroscopy
Source: Front Bioeng Biotechnol. 2024 Oct 8;12:1480279. doi: 10.3389/fbioe.2024.1480279 (PMC11493737; doi:10.3389/fbioe.2024.1480279)
Supplement: Supplementary file 4 [file DataSheet2.ZIP › Pathological grading corresponding to Raman spectroscopic data/Results of pathological grading/WDSCC/11-2-3_Raman.txt]

process from Raman raw data on 2022/8/8 10:48:07
601.541728634347	0.40926114801465
603.653017696848	0.234321614630204
605.76571300935	0.147386034023413
607.876025509344	0.0181112261524277
609.985830196845	-0.0265283743390512
612.095166134346	-0.170469179217946
614.203994259347	-0.124133781984426
616.314228634346	-0.100462325228875
618.422119259347	0.0602474857921322
620.529502071848	0.128409748471171
622.636377071845	0.252519825522597
624.742783321846	0.264001063561466
626.848681759348	0.302520729767764
628.954111446845	0.244352091480323
631.060908321848	0.282135977439594
633.165361446845	0.200067986065847
635.269345821845	0.253437253757539
637.372783321851	0.265182962049749
639.475791134348	0.321794127905093
641.578291134349	0.205359878227739
643.680283321846	0.251335261336834
645.781806759347	0.0744432335633292
647.882861446848	-0.0601012406395682
649.983408321845	-0.247711152427058
652.083486446845	-0.300373659463901
654.183056759346	-0.480321800286333
656.282158321847	-0.492162807904009
658.380752071844	-0.565399768344463
660.478877071844	-0.565049989375069
662.576533321844	-0.588298720154086
664.673642696845	-0.509006996024851
666.770361446845	-0.492518601651142
668.864658321847	-0.465827912492045
670.960361446843	-0.470219171786965
673.05559582185	-0.416145617844933
675.150283321847	-0.445498374388222
677.244502071844	-0.381507183263523
679.338330196846	-0.368221864111348
681.431611446846	-0.260209288594751
683.522470821845	-0.185020503974755
685.614814571843	-0.135048446998042
687.706611446847	-0.116995816858861
689.798017696849	-0.0170269908138607
691.888877071844	-0.0663488750645342
693.977392696845	0.00707424101975107
696.067236446848	0.121569735309862
698.156689571846	0.132448553529827
700.243720821847	0.163050284721635
702.332158321846	0.227391882180257
704.420127071848	0.129683785397276
706.507627071849	0.123750121884882
708.592783321848	0.203472459972943
710.679345821845	0.299660156418383
712.765361446844	0.340958988222837
714.849033321847	0.481336628169515
716.934111446848	0.488650997049035
719.016845821847	0.585392536368659
721.100986446847	0.545638245213553
723.184658321847	0.548510375707338
725.265908321846	0.459826531270892
727.348642696845	0.508183289532127
729.428955196847	0.416802132377427
731.510673946843	0.423553324935654
733.590048946844	0.40979996852974
735.670830196843	0.506566051262155
737.749267696847	0.541055374997285
739.829033321847	0.68283573238574
741.906533321846	0.902822398239039
743.985361446848	1.40589700284866
746.061923946847	1.81007544105029
748.139814571845	2.12000862359636
750.215361446848	2.16044768140475
752.292236446843	2.04967820329179
754.366845821845	1.62974725222622
756.440986446847	1.24903154547582
758.516533321843	0.852222508248502
760.589658321845	0.696002016710963
762.664189571846	0.535304653340461
764.736455196849	0.447913477205219
766.808173946843	0.319139017472082
768.881298946846	0.287867169947447
770.952080196847	0.203176443796821
773.022392696847	0.234487495644657
775.092236446842	0.245563516889547
777.163486446847	0.322274453875679
779.232314571844	0.302744479738976
781.300752071846	0.397044172372205
783.368720821843	0.324751332725356
785.438017696848	0.298530061861641
787.504970821843	0.193255935608448
789.571533321847	0.230143632156739
791.637548946848	0.0186256160975233
793.704970821847	0.0121959704577819
795.770048946844	-0.068884233740107
797.834658321844	-0.062656120692111
799.898798946848	-0.109646820336962
801.962470821847	0.0399465109931327
804.025673946846	0.0532966906251886
806.088408321844	0.0982565095990537
808.150673946846	0.100758732720749
810.214267696847	0.159756019546307
812.275595821844	0.138561162677519
814.336455196844	0.168556849801405
816.396767696846	0.219380537228403
818.456689571845	0.353275270613267
820.516142696844	0.379458451190033
822.575048946845	0.485837466523265
824.633564571846	0.560345266397491
826.691533321846	0.639643994357129
828.749033321848	0.587481350564673
830.806142696849	0.596844998867397
832.862705196847	0.509117021866643
834.918877071847	0.487960214423197
836.974502071844	0.412916617849049
839.027861446848	0.457284761817021
841.082548946848	0.445925105474259
843.136767696844	0.633300895998957
845.190517696847	0.694974434792755
847.243877071847	0.850993165439434
849.296689571845	0.945199002385948
851.349033321847	1.07669934073621
853.400908321848	1.06103638129588
855.450517696845	1.14473359769391
857.501455196845	1.10122057743155
859.551923946849	1.02611071005182
861.602002071846	0.941881253599178
863.649658321843	0.847220229727384
865.698798946843	0.629317508041993
867.747392696845	0.557411037341836
869.795517696846	0.442627975588493
871.841377071847	0.419021806770246
873.888564571844	0.330661489238082
875.935361446845	0.449235588390451
877.981611446849	0.386445706881887
880.025595821848	0.415610444918229
882.07090832185	0.329618530608286
884.115752071848	0.365263351153459
886.158408321844	0.227203460874591
888.202314571849	0.252017153987254
890.243955196845	0.178454540411082
892.287002071847	0.203949281487837
894.329502071847	0.133444399851498
896.369736446846	0.118338348504267
898.411377071847	-0.0429053022262451
900.450673946845	-0.051861972455356
902.491377071845	-0.1831529902895
904.529736446846	-0.253883831439396
906.569502071849	-0.394545857510195
908.607002071847	-0.336259463267623
910.645752071847	-0.421911476186551
912.682314571848	-0.378266924359423
914.720205196849	-0.370212646771222
916.755830196846	-0.247534055241545
918.792783321849	-0.26723284199656
920.827470821849	-0.162374516245308
922.861689571848	-0.219299254422765
924.89723644685	-0.129487193161793
926.930517696845	-0.103764005896295
928.965205196844	-0.000956189345515668
930.997548946845	-0.0360798458265776
933.029423946846	0.171389967881026
935.062705196844	0.141358262077546
937.093720821846	0.166273888690142
939.124189571845	0.168961472574068
941.156064571845	0.260671192047397
943.185673946846	0.169911678514808
945.214814571846	0.257082720823547
947.243486446845	0.314665419655398
949.273486446844	0.32447966057677
951.301220821846	0.314098915404117
953.328564571846	0.4350981625727
955.355361446847	0.405998077439108
957.383564571843	0.452658924368933
959.409423946847	0.497943486793616
961.434892696845	0.571471956303327
963.459892696847	0.504700082942293
965.484423946844	0.567918765762641
967.508486446844	0.527908881648131
969.533877071844	0.561790444925919
971.557080196846	0.486871191374604
973.579736446845	0.535300688936729
975.602002071846	0.413700093263003
977.623720821848	0.446509800702358
979.645048946848	0.379110930247606
981.665908321847	0.420069018933418
983.686298946846	0.37345476812979
985.706220821845	0.530168857476326
987.725752071845	0.501207142361324
989.744736446846	0.624419866225679
991.763330196845	0.668028040698061
993.781377071846	0.839941858181703
995.799033321848	1.04534229528792
997.816220821845	1.71019470094484
999.833017696848	2.29870481374971
1001.84926769685	2.70902272411121
1003.86512707184	2.76865933978718
1005.88043957185	2.70463470018555
1007.89536144684	2.08440967913717
1009.90801769685	1.39624941631098
1011.92200207184	0.896564401075153
1013.93551769685	0.593684995105804
1015.94864269685	0.281486785037259
1017.96129894685	0.123504886931357
1019.97340832184	-0.0757056130206593
1021.98333019684	-0.209734334998501
1023.99465832184	-0.316730292867334
1026.00543957185	-0.277494026911569
1028.01575207185	-0.308330068752156
1030.02387707185	-0.218093550657841
1032.03333019685	-0.241008392798022
1034.04231457185	-0.244834958469283
1036.05083019684	-0.424363095516782
1038.05715832185	-0.446568223401584
1040.06473644685	-0.611259180245611
1042.07192394685	-0.657636117859767
1044.07684582184	-0.757795183507312
1046.08309582185	-0.760624450310019
1048.08895519684	-0.928029535584926
1050.09254894685	-0.866396816946065
1052.09739269685	-0.945119371918906
1054.10004894685	-0.946639005955404
1056.10411144685	-0.932963344044708
1058.10762707185	-0.835244183631232
1060.10895519685	-0.929032464746683
1062.11161144685	-0.800800827933301
1064.11200207184	-0.789372254932772
1066.11372082185	-0.756423936573015
1068.11325207184	-0.744893822079518
1070.11403332184	-0.604509499559384
1072.11270519684	-0.638818590006849
1074.11262707185	-0.492983803861875
1076.11028332185	-0.476123594268785
1078.10934582185	-0.403269329598203
1080.10614269685	-0.405090298032178
1082.10247082185	-0.321694979390202
1084.10012707185	-0.32672166370844
1086.09559582185	-0.238209408416566
1088.09239269685	-0.217999758892091
1090.08692394685	-0.156187325710789
1092.08106457184	-0.0886951095511108
1094.07645519685	0.0133481306270369
1096.06965832185	-0.0297619461234149
1098.06239269684	0.0571911254254474
1100.05653332185	0.0857146283194083
1102.04833019685	0.165542590063723
1104.03973644684	0.0309575323070703
1106.03075207185	0.123878925136211
1108.02301769685	0.0665881867913356
1110.01309582184	0.0832501903495313
1112.00270519685	-0.0158784030656136
1113.99184582185	0.122321795258273
1115.98231457185	0.172972969577302
1117.97059582184	0.385144229159607
1119.95840832185	0.521712338166282
1121.94583019684	0.837711956391985
1123.93278332184	1.10122703792538
1125.91926769685	1.35545686011835
1127.90708019684	1.43198375392814
1129.89262707185	1.45012085672914
1131.87778332184	1.26554577594067
1133.86247082184	1.12973236461255
1135.84668957184	0.814309808553787
1137.83051769685	0.694812634911841
1139.81387707185	0.607224636961575
1141.79684582185	0.695250308763605
1143.77926769685	0.774258039851219
1145.76129894685	1.14496765244056
1147.74286144684	1.50712286118539
1149.72403332184	2.14528809416979
1151.70473644685	2.74170702714608
1153.68497082185	3.31535868379584
1155.66473644685	3.58682207003807
1157.64411144684	3.62284154807432
1159.62301769685	3.25692071691637
1161.60145519684	2.72949852934633
1163.57778332185	2.04712099106698
1165.55536144684	1.58171823400613
1167.53247082185	1.18248087658111
1169.50918957185	1.02212318218497
1171.48543957184	0.82310863714568
1173.46122082185	0.777726089126816
1175.43661144685	0.579159752089055
1177.40973644685	0.491859214479092
1179.38418957185	0.325510938994398
1181.35825207185	0.285825266882199
1183.33184582185	0.200285574868872
1185.30325207185	0.245642085144056
1187.27598644685	0.212985943259611
1189.24825207184	0.257971964761879
1191.22004894685	0.181548842507453
1193.18965832185	0.201316684600329
1195.16059582185	0.169546666932007
1197.13114269685	0.269168874642673
1199.09942394685	0.238182562862022
1201.06903332184	0.378134295579969
1203.03645519685	0.496350091625317
1205.00520519685	0.621891111817803
1206.97356457184	0.544487319574159
1208.93965832184	0.651417871877442
1210.90708019685	0.609089281768263
1212.87223644684	0.579002074686912
1214.83879894685	0.465988115768482
1216.80489269684	0.520256497149688
1218.76879894685	0.431457095105543
1220.73403332185	0.544980914800789
1222.69708019685	0.617703837587413
1224.66137707184	0.776951413970949
1226.62356457185	0.867080309314304
1228.58528332185	1.11212208066212
1230.54833019685	1.1043089933645
1232.50911144685	1.18361157917334
1234.47129894684	1.24868133641863
1236.43122082184	1.45450344710369
1238.39254894684	1.42033929997098
1240.35161144684	1.59460412839971
1242.31028332185	1.68017542638771
1244.27020519684	1.77856442901557
1246.22801769685	1.7508379947196
1248.18536144685	1.89112735469573
1250.14395519685	1.90479899368
1252.10043957185	1.94417988698694
1254.05645519685	2.00668114063902
1256.01208019685	1.97646628523268
1257.96895519685	1.90389622992498
1259.92372082184	2.00828815032216
1261.87793957184	2.01220759810553
1263.83184582185	2.061448769263
1265.78700207185	2.12478698439477
1267.73997082184	2.23658431160428
1269.69247082185	2.13010682122246
1271.64458019685	2.21856790463721
1273.59629894685	2.18528557502862
1275.54754894684	2.19217247854229
1277.49833019685	2.1050866045592
1279.45043957185	2.17205889435272
1281.40036144685	2.07773665645996
1283.34989269685	2.06051085270951
1285.29895519685	2.03003406559912
1287.24754894685	2.08354420911874
1289.19575207184	2.02266451476265
1291.14356457184	2.08013285766251
1293.09083019684	2.10548644536797
1295.03778332185	2.16228911060279
1296.98426769685	2.18360803411113
1298.93028332185	2.33094104056912
1300.87583019684	2.33743594003874
1302.82106457185	2.44865114612111
1304.76575207185	2.43473850153333
1306.71004894685	2.50440638670418
1308.65395519685	2.52623254174682
1310.59739269684	2.65040939805155
1312.53864269685	2.54440830477213
1314.48129894685	2.64288037888235
1316.42333019685	2.49416570094436
1318.36504894685	2.38899308374144
1320.30629894685	2.11714962090855
1322.24723644684	2.08152349890861
1324.18583019685	1.84888547976414
1326.12583019684	1.87090593862158
1328.06536144685	1.768526051957
1330.00458019684	1.84150391106644
1331.94145519685	1.73570072669332
1333.87973644684	1.84955588941705
1335.81770519685	1.82096144536897
1337.75504894684	1.87109398751329
1339.69020519685	1.72748661840899
1341.62676769685	1.68584720056029
1343.56301769685	1.4483481780764
1345.49692394684	1.34680164976379
1347.43223644684	1.06902509747351
1349.36692394685	1.02983051214704
1351.29973644684	0.921362365328633
1353.23364269684	0.88935532005226
1355.16551769685	0.663989404623578
1357.09864269684	0.643739498595039
1359.02958019685	0.536075417343767
1360.96176769684	0.457641826654879
1362.89364269684	0.353312666369874
1364.82333019684	0.379861826034301
1366.75426769685	0.332153050646042
1368.68301769685	0.26792755546046
1370.61317394685	0.199078690142045
1372.54114269685	0.241457993290766
1374.46864269684	0.125485572785891
1376.39754894685	0.0556510754809381
1378.32426769684	-0.00740298805862949
1380.25223644685	-0.054435192039449
1382.17801769685	-0.104412152919394
1384.10348644685	0.0501454933474861
1386.03020519684	0.156886097981612
1387.95473644685	0.288484050334375
1389.88051769685	0.409438968988553
1391.80426769685	0.481996009788645
1393.72754894684	0.470973355689466
1395.65036144684	0.531508148721059
1397.57458019684	0.519537723715644
1399.49661144685	0.528578571501669
1401.41817394684	0.516078177741122
1403.34098644684	0.513303223893502
1405.26176769685	0.398091347064963
1407.18208019684	0.432169423848791
1409.10192394684	0.373624507159207
1411.02145519685	0.486363524388764
1412.94223644685	0.493752117187853
1414.86083019685	0.643330003281278
1416.77895519685	0.695112940742035
1418.69676769685	0.822567727119861
1420.61411144684	0.766001492790792
1422.53098644684	0.897771203338266
1424.44754894685	0.935923556441708
1426.36364269685	1.00868570648942
1428.27926769685	1.07828458207035
1430.19442394684	1.32886709977504
1432.11098644685	1.51276604801171
1434.02536144685	1.79897591688928
1435.93926769685	2.05472005739352
1437.85286144685	2.36545492646047
1439.76598644685	2.51300774512129
1441.67692394684	2.76031039533871
1443.58926769684	2.87478941279994
1445.50114269685	3.03766683077015
1447.41254894685	3.06407945708582
1449.32364269685	3.13147353306084
1451.23411144685	3.03322692816994
1453.14426769685	2.92588528022094
1455.05411144685	2.69765527434902
1456.96333019685	2.59056489490081
1458.87223644684	2.33986959243589
1460.77911144685	2.15362380793601
1462.68723644685	1.92262961621276
1464.59473644685	1.72312198533382
1466.50208019685	1.4467953200471
1468.40879894685	1.2071285855655
1470.31348644685	0.927076130842863
1472.21958019684	0.720996262795552
1474.12504894684	0.482186324610041
1476.03020519685	0.306261176568341
1477.93317394684	0.0838488517550218
1479.83754894685	-0.066895783294342
1481.74129894685	-0.237963962656863
1483.64317394684	-0.357880637024834
1485.54614269684	-0.496948871843358
1487.44879894685	-0.558043040692553
1489.34926769685	-0.648903029056214
1491.25114269684	-0.70021814902384
1493.15067394685	-0.800584187530092
1495.05161144685	-0.828283040926237
1496.95223644685	-0.887305439567797
1498.85067394685	-0.814329435015907
1500.75036144684	-0.745116682123296
1502.64786144684	-0.637281839677485
1504.54676769685	-0.53342940661048
1506.44348644685	-0.248551293240951
1508.34161144685	-0.0807835437340145
1510.23739269685	0.226934940270496
1512.13473644685	0.535563585424427
1514.02973644685	0.93531656245068
1515.92442394685	1.20147074524078
1517.82036144684	1.50647608833492
1519.71426769685	1.62342287293603
1521.60926769685	1.77763443285266
1523.50239269685	1.70532914691211
1525.39489269684	1.5792201237964
1527.28879894685	1.31063022288333
1529.18051769685	1.06772705234278
1531.07192394684	0.639905486855582
1532.96458019684	0.281952451894767
1534.85504894684	-0.130773751850654
1536.74520519685	-0.42767962262991
1538.63489269685	-0.727266946541192
1540.52583019685	-0.826662355136023
1542.41473644685	-0.918956323026805
1544.30317394685	-0.862723028534504
1546.19114269684	-0.754596226046488
1548.07879894684	-0.481641922117319
1549.96770519685	-0.204786845277397
1551.85442394685	0.393024998340081
1553.74083019684	0.770442781996167
1555.62692394685	0.811612576395248
1557.51239269684	0.561475340254844
1559.39754894685	0.415452391395945
1561.28223644684	-0.136397697076802
1563.16661144685	-0.43894134752253
1565.05051769685	-0.443679922173544
1566.93567394685	-0.247076607635336
1568.81879894685	-0.195889828097165
1570.70145519685	0.0212403143319762
1572.58379894684	0.091567127211249
1574.46551769684	0.266472261665854
1576.34708019685	0.432223271193266
1578.22629894684	0.665047065185945
1580.10692394685	0.813889799889864
1581.98723644685	1.13601918721253
1583.86692394685	1.19821728786826
1585.74645519685	1.26393091313446
1587.62536144684	1.15292532158531
1589.50395519685	1.17924023933426
1591.38208019684	1.00592480111516
1593.25989269685	0.999101692869033
1595.13551769685	0.954067147043702
1597.01239269685	1.14335364987176
1598.88895519685	0.97887019137022
1600.76504894685	1.05155610175461
1602.64067394684	1.0620173369345
1604.51442394685	1.16107239389657
1606.38926769685	1.03516890531841
1608.26364269685	1.17097845674465
1610.13770519684	1.19569319645171
1612.00973644685	1.30324094377795
1613.88301769684	1.26302776918305
1615.75583019685	1.40338105316528
1617.62661144685	1.38743651502131
1619.49864269685	1.42466685968407
1621.37020519685	1.34477118297639
1623.23973644685	1.3643568059378
1625.11051769685	1.23209299787879
1626.97926769685	1.28982317527408
1628.84926769685	1.3230642777192
1630.71879894684	1.377628341947
1632.58629894684	1.41123543404575
1634.45504894685	1.61145893977186
1636.32176769685	1.61095810599755
1638.18973644685	1.78382390942681
1640.05567394685	1.87684798483991
1641.92270519685	2.10788358153241
1643.78786144685	2.2173553859638
1645.65254894684	2.47385726491189
1647.51833019684	2.51616606125344
1649.38223644685	2.7763997987239
1651.24739269685	2.90066560187199
1653.11036144684	3.02360879145294
1654.97301769684	3.10664549229432
1656.83692394685	3.23281928321995
1658.69879894684	3.15035422704494
1660.56176769685	3.0862714894642
1662.42286144684	2.99016714143988
1664.28348644685	2.95388954924425
1666.14364269684	2.8271543862565
1668.00504894685	2.77770601675689
1669.86442394684	2.61616635718769
1671.72348644684	2.48619026555872
1673.58208019684	2.29676895539808
1675.44192394684	2.12687390125927
1677.29973644685	1.85569242225716
1679.15708019684	1.68547246464806
1681.01411144685	1.51434360638939
1682.87067394685	1.36149734702872
1684.72676769685	1.23103928020453
1686.58426769685	1.20017018054995
1688.43958019685	1.06607812741828
1690.29458019685	0.999844490021871
1692.14911144685	0.88422106479004
1694.00317394684	0.70228340661879
1695.85692394685	0.436610482934839
1697.71036144685	0.430417623049664
1699.56333019685	0.200356868262361
1701.41583019685	0.0824637425177457
1703.26801769685	0.0283268981896754
1705.11973644685	0.0354785655042065
1706.97114269684	-0.121492763022559
1708.82208019685	-0.153184729408281
1710.67254894684	-0.294991847111589
1712.52270519685	-0.412725865715231
1714.37239269685	-0.55454423160279
1716.22176769685	-0.623888858134592
1718.07067394685	-0.701227059452037
1719.91754894684	-0.7162181001259
1721.76583019684	-0.80280155802609
1723.61348644685	-0.734734881605334
1725.46083019685	-0.769127928437911
1727.30770519684	-0.643647673540841
1729.15270519685	-0.594677492230574
1730.99879894684	-0.375591686581856
1732.84458019684	-0.272634579041608
1734.68989269685	-0.0974428656427904
1736.53317394685	-0.0522788906859546
1738.37770519685	0.146950674563129
1740.22192394684	0.140922438749612
1742.06567394685	0.167339992174789
1743.90739269684	0.152034179329746
1745.75020519685	0.241920190946018
1747.59286144684	0.14293062342449
1749.43333019684	0.225514650366051
1751.27504894685	0.235335030640272
1753.11473644685	0.23472252835262
1754.95583019685	0.185005994631808
1756.79629894684	0.329406394729631
1758.63489269685	0.278332989839157
1760.47458019685	0.349346706610334
1762.31239269684	0.407008573938583
1764.15129894685	0.466666272000509
1765.98817394685	0.375133619692917
1767.82645519685	0.423396348726726
1769.66254894685	0.401160388372546
1771.49989269684	0.44774789544033
1773.33536144685	0.366369346199065
1775.17020519685	0.412092419566761
1777.00645519685	0.347031543678781
1778.84067394684	0.353112554264726
1780.67598644685	0.260798107783444
1782.50942394685	0.324807444653743
1784.34239269685	0.263284228877524
1786.17661144684	0.299307782326764
1788.00879894684	0.188033474161841
1789.84051769684	0.192822063114136
1791.67364269685	0.133328994434294
1793.50458019685	0.15960694939821
1795.33520519684	0.0509621938230111
1797.16536144685	-0.0323017781271346
1798.99692394684	-0.198289886482542
