# Supplementary material for: Intraoperative rapid assessment of the deep muscle surgical margin of tongue squamous cell carcinoma via Raman spectroscopy
Source: Front Bioeng Biotechnol. 2024 Oct 8;12:1480279. doi: 10.3389/fbioe.2024.1480279 (PMC11493737; doi:10.3389/fbioe.2024.1480279)
Supplement: Supplementary file 4 [file DataSheet2.ZIP › Pathological grading corresponding to Raman spectroscopic data/Results of pathological grading/WDSCC/11-2-4_Raman.txt]

process from Raman raw data on 2022/8/8 10:48:04
601.541728634347	0.190424646119226
603.653017696848	0.0397989845188818
605.76571300935	-0.0214735909434864
607.876025509344	-0.171091610044556
609.985830196845	-0.210803556092287
612.095166134346	-0.302302545758522
614.203994259347	-0.233309818185489
616.314228634346	-0.0962166258354955
618.422119259347	0.149200121594077
620.529502071848	0.210821757997849
622.636377071845	0.308505947251291
624.742783321846	0.311619259269918
626.848681759348	0.275320310018941
628.954111446845	0.14018556660659
631.060908321848	0.155511018061134
633.165361446845	0.126297561745588
635.269345821845	0.243510646701395
637.372783321851	0.299249900579071
639.475791134348	0.485159281804329
641.578291134349	0.540158355863383
643.680283321846	0.619694408002943
645.781806759347	0.468833502158731
647.882861446848	0.346462812044592
649.983408321845	0.179490682329089
652.083486446845	0.104593029255938
654.183056759346	-0.0620218526377982
656.282158321847	-0.0235881447148927
658.380752071844	-0.104937602796468
660.478877071844	-0.189414505071881
662.576533321844	-0.29312193481519
664.673642696845	-0.216390435649686
666.770361446845	-0.280958293267759
668.864658321847	-0.238650656708813
670.960361446843	-0.210728554779593
673.05559582185	-0.181332903418109
675.150283321847	-0.256624320077378
677.244502071844	-0.205598783027199
679.338330196846	-0.24754238977701
681.431611446846	-0.190023120514468
683.522470821845	-0.169678005495655
685.614814571843	-0.0579682662953473
687.706611446847	-0.0922559970077259
689.798017696849	0.0248796624469207
691.888877071844	-0.00677924742802816
693.977392696845	0.170179519588601
696.067236446848	0.223788287394569
698.156689571846	0.319305841323398
700.243720821847	0.278404229601733
702.332158321846	0.336537242612309
704.420127071848	0.17379064330197
706.507627071849	0.172410597802042
708.592783321848	0.128174928071559
710.679345821845	0.200396759017082
712.765361446844	0.18191644891084
714.849033321847	0.260029941329208
716.934111446848	0.21769781358006
719.016845821847	0.312882215049683
721.100986446847	0.259862077819065
723.184658321847	0.267026588408385
725.265908321846	0.218899541842916
727.348642696845	0.149461259664633
729.428955196847	0.0912037826629444
731.510673946843	0.129138991626633
733.590048946844	0.128884062354587
735.670830196843	0.303472491230735
737.749267696847	0.473442800286449
739.829033321847	0.697450244535474
741.906533321846	1.02746822543904
743.985361446848	1.53852380963423
746.061923946847	1.87777161123165
748.139814571845	2.16635736810241
750.215361446848	2.15518015863339
752.292236446843	2.02333116644965
754.366845821845	1.65911732066382
756.440986446847	1.35377832089131
758.516533321843	0.993839333519901
760.589658321845	0.781128946224868
762.664189571846	0.527008518174853
764.736455196849	0.364981010152519
766.808173946843	0.121047901928137
768.881298946846	0.00848942009076836
770.952080196847	-0.102876519226584
773.022392696847	-0.127916119122006
775.092236446842	-0.268054345775113
777.163486446847	-0.259228788586427
779.232314571844	-0.364876097020954
781.300752071846	-0.373290563529338
783.368720821843	-0.486623843271758
785.438017696848	-0.450521151513982
787.504970821843	-0.581754208771969
789.571533321847	-0.504845040878251
791.637548946848	-0.618451880803264
793.704970821847	-0.576117956676825
795.770048946844	-0.639259819828567
797.834658321844	-0.557457049739753
799.898798946848	-0.639795000881776
801.962470821847	-0.547849059625264
804.025673946846	-0.566754644179611
806.088408321844	-0.494397204529548
808.150673946846	-0.536412222374338
810.214267696847	-0.411037722367411
812.275595821844	-0.382164403666991
814.336455196844	-0.267850173462477
816.396767696846	-0.185467029691921
818.456689571845	0.0300421754264448
820.516142696844	0.159655373843265
822.575048946845	0.414950494708535
824.633564571846	0.591164549237419
826.691533321846	0.760709041750914
828.749033321848	0.757734545159082
830.806142696849	0.767501575388764
832.862705196847	0.63164158257959
834.918877071847	0.545901357884389
836.974502071844	0.405262314078726
839.027861446848	0.396269490794367
841.082548946848	0.362887726517329
843.136767696844	0.581985532877241
845.190517696847	0.705916867389163
847.243877071847	0.988821955352762
849.296689571845	1.240162091684
851.349033321847	1.47367744582152
853.400908321848	1.46206185345716
855.450517696845	1.52163468995835
857.501455196845	1.37193869023278
859.551923946849	1.19646306627089
861.602002071846	1.0120577999125
863.649658321843	0.8740437245755
865.698798946843	0.666577743132478
867.747392696845	0.632040550697184
869.795517696846	0.541312005323647
871.841377071847	0.584841950927796
873.888564571844	0.553201440032808
875.935361446845	0.685956421832401
877.981611446849	0.65295788463564
880.025595821848	0.758072079524936
882.07090832185	0.671239367950903
884.115752071848	0.75566963092362
886.158408321844	0.676309193514953
888.202314571849	0.734795502172034
890.243955196845	0.693841612114227
892.287002071847	0.779063377788361
894.329502071847	0.781248386163725
896.369736446846	0.790623052729956
898.411377071847	0.666862858383126
900.450673946845	0.659292515168858
902.491377071845	0.558053502042668
904.529736446846	0.450840628113326
906.569502071849	0.33233517131805
908.607002071847	0.385308225133002
910.645752071847	0.309002260093507
912.682314571848	0.322267049466802
914.720205196849	0.340564910764925
916.755830196846	0.483373226487714
918.792783321849	0.507620392793058
920.827470821849	0.684343799313268
922.861689571848	0.788759021283425
924.89723644685	0.95936156698221
926.930517696845	1.08298879948001
928.965205196844	1.28052508098668
930.997548946845	1.35630532393307
933.029423946846	1.53557112520039
935.062705196844	1.55382406398871
937.093720821846	1.6169951587303
939.124189571845	1.58998351681618
941.156064571845	1.63023687208411
943.185673946846	1.54216610212092
945.214814571846	1.60602646183102
947.243486446845	1.56436044884077
949.273486446844	1.61833334978644
951.301220821846	1.54814199824744
953.328564571846	1.61899781581255
955.355361446847	1.58048076845606
957.383564571843	1.63112856645893
959.409423946847	1.52836529866866
961.434892696845	1.51740859593608
963.459892696847	1.36775452353453
965.484423946844	1.33408533382067
967.508486446844	1.16870325215618
969.533877071844	1.14221362652393
971.557080196846	1.05845859949974
973.579736446845	1.08909097332096
975.602002071846	0.90272531973946
977.623720821848	0.907531272302748
979.645048946848	0.840453357766279
981.665908321847	0.858297384417597
983.686298946846	0.811185363926427
985.706220821845	1.02741928147523
987.725752071845	1.08384733997084
989.744736446846	1.23702898612493
991.763330196845	1.34557861709783
993.781377071846	1.63439561645509
995.799033321848	2.04266433974885
997.816220821845	3.13344036512865
999.833017696848	4.26480175525955
1001.84926769685	4.96340776653796
1003.86512707184	5.06872267391836
1005.88043957185	4.84911566958507
1007.89536144684	3.8199109892586
1009.90801769685	2.60074966333963
1011.92200207184	1.65900200859474
1013.93551769685	1.15086534818835
1015.94864269685	0.670857564700157
1017.96129894685	0.390043947181084
1019.97340832184	0.139329744873862
1021.98333019684	0.117824195953688
1023.99465832184	0.0604284504393604
1026.00543957185	0.211606594543241
1028.01575207185	0.286306369254817
1030.02387707185	0.440000283977071
1032.03333019685	0.358743776122054
1034.04231457185	0.289573081770726
1036.05083019684	0.0708595428174874
1038.05715832185	-0.0789947912203104
1040.06473644685	-0.343690186647621
1042.07192394685	-0.362488213382534
1044.07684582184	-0.437859851685403
1046.08309582185	-0.448872200429037
1048.08895519684	-0.554793507880589
1050.09254894685	-0.498505145881353
1052.09739269685	-0.619260042262084
1054.10004894685	-0.638326860221923
1056.10411144685	-0.654121787523252
1058.10762707185	-0.517762790247872
1060.10895519685	-0.547912803669902
1062.11161144685	-0.421833834988831
1064.11200207184	-0.418318448682726
1066.11372082185	-0.399731895887413
1068.11325207184	-0.536660829368373
1070.11403332184	-0.442092898738338
1072.11270519684	-0.533592438808512
1074.11262707185	-0.391363116196288
1076.11028332185	-0.382172572944285
1078.10934582185	-0.241788434432266
1080.10614269685	-0.284041666041105
1082.10247082185	-0.186883870305053
1084.10012707185	-0.219876206895236
1086.09559582185	-0.183877555519558
1088.09239269685	-0.234667350411769
1090.08692394685	-0.191141436074304
1092.08106457184	-0.212784488689408
1094.07645519685	-0.212190100097473
1096.06965832185	-0.261161982149901
1098.06239269684	-0.214397440413734
1100.05653332185	-0.17980037613674
1102.04833019685	-0.0964711825141364
1104.03973644684	-0.172987444135941
1106.03075207185	-0.113218648134989
1108.02301769685	-0.09153776045369
1110.01309582184	-0.0487703031802198
1112.00270519685	-0.0863529218471797
1113.99184582185	0.113114788190444
1115.98231457185	0.210053260779745
1117.97059582184	0.43392940703302
1119.95840832185	0.657296970162719
1121.94583019684	1.14710280416648
1123.93278332184	1.58733067026159
1125.91926769685	2.04835083654979
1127.90708019684	2.20531436705457
1129.89262707185	2.16484997644807
1131.87778332184	1.81855512377962
1133.86247082184	1.43260342978672
1135.84668957184	0.877085050154477
1137.83051769685	0.597476703640496
1139.81387707185	0.436791927193383
1141.79684582185	0.547597406365583
1143.77926769685	0.699540020118576
1145.76129894685	1.264973012046
1147.74286144684	1.86349980795723
1149.72403332184	2.76482702762786
1151.70473644685	3.56880804156972
1153.68497082185	4.24473280635982
1155.66473644685	4.47875125670015
1157.64411144684	4.39601994741932
1159.62301769685	3.74641213899284
1161.60145519684	2.95830770080505
1163.57778332185	2.118016643483
1165.55536144684	1.56227501326458
1167.53247082185	1.08900624300711
1169.50918957185	0.944796791546793
1171.48543957184	0.792349755848164
1173.46122082185	0.691794876005474
1175.43661144685	0.411148563434125
1177.40973644685	0.19084977346472
1179.38418957185	-0.10848382520004
1181.35825207185	-0.285289799956644
1183.33184582185	-0.442685215386035
1185.30325207185	-0.484478311526289
1187.27598644685	-0.516787187399046
1189.24825207184	-0.436236717980819
1191.22004894685	-0.432197353777553
1193.18965832185	-0.334307904267462
1195.16059582185	-0.284825558007327
1197.13114269685	-0.132179028914436
1199.09942394685	-0.0992510508041846
1201.06903332184	0.0832586113575928
1203.03645519685	0.223035114020405
1205.00520519685	0.410342390285365
1206.97356457184	0.458621022356908
1208.93965832184	0.572907527873298
1210.90708019685	0.500913277717132
1212.87223644684	0.431775322258261
1214.83879894685	0.260752281503443
1216.80489269684	0.231360448079499
1218.76879894685	0.158979215268431
1220.73403332185	0.248854262267486
1222.69708019685	0.306198154816087
1224.66137707184	0.43444016975684
1226.62356457185	0.466076019539713
1228.58528332185	0.68859813836815
1230.54833019685	0.714943051775094
1232.50911144685	0.825945230001906
1234.47129894684	0.91912550821479
1236.43122082184	1.13382101516612
1238.39254894684	1.10749301201758
1240.35161144684	1.25518812531078
1242.31028332185	1.28853997594678
1244.27020519684	1.41485199782377
1246.22801769685	1.45214757555607
1248.18536144685	1.54453998923384
1250.14395519685	1.53218978657983
1252.10043957185	1.63705968525599
1254.05645519685	1.62357320534491
1256.01208019685	1.55882613854502
1257.96895519685	1.5340024598662
1259.92372082184	1.63592402292196
1261.87793957184	1.6283477383632
1263.83184582185	1.72381317037036
1265.78700207185	1.77732767035621
1267.73997082184	1.85242532775695
1269.69247082185	1.80862718865222
1271.64458019685	1.85716892626291
1273.59629894685	1.78245926791973
1275.54754894684	1.85506997431114
1277.49833019685	1.88085972254228
1279.45043957185	1.95996714717592
1281.40036144685	1.91576798469242
1283.34989269685	2.0041707528973
1285.29895519685	1.94585709844478
1287.24754894685	1.98042560493641
1289.19575207184	1.97095181193785
1291.14356457184	2.11673427699122
1293.09083019684	2.21608757559585
1295.03778332185	2.4214311622722
1296.98426769685	2.53954957194074
1298.93028332185	2.75055127742442
1300.87583019684	2.87388473333121
1302.82106457185	3.07108237330647
1304.76575207185	3.10640162948559
1306.71004894685	3.2619449022153
1308.65395519685	3.33270058276861
1310.59739269684	3.4507500330038
1312.53864269685	3.43307729074007
1314.48129894685	3.48451326995539
1316.42333019685	3.32132397576581
1318.36504894685	3.20829577326282
1320.30629894685	2.94573290274684
1322.24723644684	2.76381767603888
1324.18583019685	2.55441555989344
1326.12583019684	2.48705216892
1328.06536144685	2.38027704058246
1330.00458019684	2.50010243539748
1331.94145519685	2.53969350213396
1333.87973644684	2.73800624547727
1335.81770519685	2.87464398699376
1337.75504894684	3.1207466702096
1339.69020519685	3.05796142127986
1341.62676769685	3.01655049130892
1343.56301769685	2.77049694200122
1345.49692394684	2.53924544165213
1347.43223644684	2.05254254216874
1349.36692394685	1.76225290178246
1351.29973644684	1.40612157682034
1353.23364269684	1.21864472978839
1355.16551769685	0.861447973401511
1357.09864269684	0.73198578254167
1359.02958019685	0.571905384972666
1360.96176769684	0.476195446858412
1362.89364269684	0.306232626761414
1364.82333019684	0.285695218942834
1366.75426769685	0.16592197433863
1368.68301769685	0.0740498113480896
1370.61317394685	-0.0551283442977422
1372.54114269685	-0.106189805322259
1374.46864269684	-0.256881284966909
1376.39754894685	-0.365125329330596
1378.32426769684	-0.50256937098942
1380.25223644685	-0.512554593630568
1382.17801769685	-0.534764349069036
1384.10348644685	-0.386211241868267
1386.03020519684	-0.275776170006338
1387.95473644685	-0.0733625404977829
1389.88051769685	0.0240383914381255
1391.80426769685	0.172807341805935
1393.72754894684	0.206573344036997
1395.65036144684	0.33584401664433
1397.57458019684	0.381466583771754
1399.49661144685	0.506973504216376
1401.41817394684	0.417207849492229
1403.34098644684	0.432592603115182
1405.26176769685	0.328508550216156
1407.18208019684	0.300404531782277
1409.10192394684	0.191578054704564
1411.02145519685	0.290990730386341
1412.94223644685	0.305871197100373
1414.86083019685	0.426116302414698
1416.77895519685	0.512948811629542
1418.69676769685	0.696590260433908
1420.61411144684	0.749583947544579
1422.53098644684	0.962737270305496
1424.44754894685	1.03016170567864
1426.36364269685	1.19830051663274
1428.27926769685	1.32673105410188
1430.19442394684	1.68860065385331
1432.11098644685	2.03710554564492
1434.02536144685	2.61416922311841
1435.93926769685	3.13503386578151
1437.85286144685	3.71563080753162
1439.76598644685	4.15864323716502
1441.67692394684	4.58340388433012
1443.58926769684	4.85975311933609
1445.50114269685	5.1469395196753
1447.41254894685	5.21466028448529
1449.32364269685	5.26971661763341
1451.23411144685	5.15925764245029
1453.14426769685	4.97884854503445
1455.05411144685	4.62145644213999
1456.96333019685	4.40837045773986
1458.87223644684	4.0929856868633
1460.77911144685	3.81624551434672
1462.68723644685	3.44008050034628
1464.59473644685	3.1248999770315
1466.50208019685	2.5711928561891
1468.40879894685	2.15993431461473
1470.31348644685	1.58863608210112
1472.21958019684	1.13924159036395
1474.12504894684	0.605886714133987
1476.03020519685	0.271596251183269
1477.93317394684	-0.25084945853618
1479.83754894685	-0.570404050258304
1481.74129894685	-0.913641171665375
1483.64317394684	-1.0873946550642
1485.54614269684	-1.24315437282911
1487.44879894685	-1.26180820901195
1489.34926769685	-1.31402506674277
1491.25114269684	-1.21845027395537
1493.15067394685	-1.21402831323317
1495.05161144685	-1.07995131184839
1496.95223644685	-1.02440428037795
1498.85067394685	-0.777165403397618
1500.75036144684	-0.602795317187542
1502.64786144684	-0.298059493864116
1504.54676769685	-0.0232455104905966
1506.44348644685	0.44062802985988
1508.34161144685	0.771712851472529
1510.23739269685	1.18473734770259
1512.13473644685	1.53588985034739
1514.02973644685	1.91314579106049
1515.92442394685	2.15258936965165
1517.82036144684	2.37198315373698
1519.71426769685	2.4523581469613
1521.60926769685	2.54246269949911
1523.50239269685	2.38569562939955
1525.39489269684	2.1807722295024
1527.28879894685	1.8424147537734
1529.18051769685	1.50733891566261
1531.07192394684	0.981983543437821
1532.96458019684	0.607309666087588
1534.85504894684	0.192317713454287
1536.74520519685	-0.0549541850291746
1538.63489269685	-0.293542944928134
1540.52583019685	-0.335804943665522
1542.41473644685	-0.375644741991295
1544.30317394685	-0.31101191617168
1546.19114269684	-0.230309982341822
1548.07879894684	0.0175808204575389
1549.96770519685	0.322439567671893
1551.85442394685	0.871440565873769
1553.74083019684	1.25138965825346
1555.62692394685	1.30944319801472
1557.51239269684	1.11170116625124
1559.39754894685	0.938246337921242
1561.28223644684	0.4043518930375
1563.16661144685	0.105007309876044
1565.05051769685	0.0385157888791241
1566.93567394685	0.145367339296911
1568.81879894685	0.102903727717603
1570.70145519685	0.250312121003276
1572.58379894684	0.343371811641987
1574.46551769684	0.619343097817421
1576.34708019685	0.882081141384333
1578.22629894684	1.31296134679695
1580.10692394685	1.64499007714727
1581.98723644685	2.14640122357724
1583.86692394685	2.42541528372999
1585.74645519685	2.6254469596434
1587.62536144684	2.54921397906102
1589.50395519685	2.53870810981337
1591.38208019684	2.22301273703576
1593.25989269685	2.04111671974218
1595.13551769685	1.88249425057688
1597.01239269685	1.9408602523925
1598.88895519685	1.86501391405403
1600.76504894685	2.06456870371204
1602.64067394684	2.15767073486288
1604.51442394685	2.31312355925363
1606.38926769685	2.32156112402294
1608.26364269685	2.46257414245014
1610.13770519684	2.45672109246382
1612.00973644685	2.57958176955322
1613.88301769684	2.63386245975698
1615.75583019685	2.74668267572164
1617.62661144685	2.71291564233547
1619.49864269685	2.75122554256009
1621.37020519685	2.63213293176153
1623.23973644685	2.56356202180442
1625.11051769685	2.49443482665444
1626.97926769685	2.61423190349089
1628.84926769685	2.63738378315475
1630.71879894684	2.84042283629788
1632.58629894684	3.08711499117319
1634.45504894685	3.42718849815716
1636.32176769685	3.69113759772833
1638.18973644685	4.10540898219773
1640.05567394685	4.39162841822599
1641.92270519685	4.76070919588369
1643.78786144685	5.05162230472098
1645.65254894684	5.45465027360353
1647.51833019684	5.7377959313967
1649.38223644685	6.13699242993687
1651.24739269685	6.3714290322952
1653.11036144684	6.59925551183477
1654.97301769684	6.61098745571351
1656.83692394685	6.57545550666677
1658.69879894684	6.33419352708242
1660.56176769685	6.10891680518893
1662.42286144684	5.85854378600709
1664.28348644685	5.70060332208027
1666.14364269684	5.4940411581961
1668.00504894685	5.38524670197529
1669.86442394684	5.17989905212238
1671.72348644684	4.95429793960258
1673.58208019684	4.6373678238493
1675.44192394684	4.39841612607387
1677.29973644685	4.04537559593746
1679.15708019684	3.76696301503659
1681.01411144685	3.46411497473804
1682.87067394685	3.18260610474283
1684.72676769685	2.87148204608872
1686.58426769685	2.67373790404707
1688.43958019685	2.39618052450106
1690.29458019685	2.16436541488889
1692.14911144685	1.95411738577712
1694.00317394684	1.70706202763949
1695.85692394685	1.36287546945161
1697.71036144685	1.13063313421543
1699.56333019685	0.927419984408857
1701.41583019685	0.767301570203983
1703.26801769685	0.530993780062374
1705.11973644685	0.460831695549842
1706.97114269684	0.296851082646157
1708.82208019685	0.132957104086785
1710.67254894684	-0.0910247389589358
1712.52270519685	-0.225828866427975
1714.37239269685	-0.445219989915984
1716.22176769685	-0.566812655590013
1718.07067394685	-0.736851489469245
1719.91754894684	-0.802709769437257
1721.76583019684	-0.885584405156152
1723.61348644685	-0.81229885687884
1725.46083019685	-0.749518119217811
1727.30770519684	-0.572236595861909
1729.15270519685	-0.513135235934271
1730.99879894684	-0.281155882775778
1732.84458019684	-0.208940183272176
1734.68989269685	-0.12303235566614
1736.53317394685	-0.11537068135749
1738.37770519685	0.0594773899497056
1740.22192394684	0.0454128008950931
1742.06567394685	0.0629215259436364
1743.90739269684	0.104147614978302
1745.75020519685	0.195719555037783
1747.59286144684	0.112948794463165
1749.43333019684	0.153883974002952
1751.27504894685	0.149817876576918
1753.11473644685	0.186588485432594
1754.95583019685	0.111775670577458
1756.79629894684	0.202429388068992
1758.63489269685	0.183636015727075
1760.47458019685	0.24185535638702
1762.31239269684	0.19670912790238
1764.15129894685	0.244294691712355
1765.98817394685	0.177607809483959
1767.82645519685	0.248838496478953
1769.66254894685	0.19932997093062
1771.49989269684	0.221769543397556
1773.33536144685	0.183737982076934
1775.17020519685	0.218986637631758
1777.00645519685	0.112074592221859
1778.84067394684	0.113800587062201
1780.67598644685	0.0672486282376497
1782.50942394685	0.0823541622288246
1784.34239269685	0.0155635139654464
1786.17661144684	0.0711557679750854
1788.00879894684	0.0185449617266045
1789.84051769684	0.0547532314653267
1791.67364269685	0.00395471618330134
1793.50458019685	0.0616129701579382
1795.33520519684	-0.0607472437373247
1797.16536144685	-0.0901632512348556
1798.99692394684	-0.238772759288139
