# Supplementary material for: Intraoperative rapid assessment of the deep muscle surgical margin of tongue squamous cell carcinoma via Raman spectroscopy
Source: Front Bioeng Biotechnol. 2024 Oct 8;12:1480279. doi: 10.3389/fbioe.2024.1480279 (PMC11493737; doi:10.3389/fbioe.2024.1480279)
Supplement: Supplementary file 4 [file DataSheet2.ZIP › Pathological grading corresponding to Raman spectroscopic data/Results of pathological grading/WDSCC/13-1-1_Raman.txt]

process from Raman raw data on 2022/8/8 10:48:02
601.541728634347	0.154410188524082
603.653017696848	-0.102547622843616
605.76571300935	-0.176783078633463
607.876025509344	-0.347786295452778
609.985830196845	-0.321850421275059
612.095166134346	-0.331842585455433
614.203994259347	-0.0990844966511588
616.314228634346	-0.0291859889041461
618.422119259347	0.150093055063053
620.529502071848	0.198428891256441
622.636377071845	0.273246996565064
624.742783321846	0.206640007247842
626.848681759348	0.258216137255602
628.954111446845	0.208767945874285
631.060908321848	0.217336719027145
633.165361446845	0.138518150537806
635.269345821845	0.187821220446693
637.372783321851	0.121126965954659
639.475791134348	0.119521990765207
641.578291134349	-0.00146270671572779
643.680283321846	0.00838809276999086
645.781806759347	-0.166543353797209
647.882861446848	-0.257791913507873
649.983408321845	-0.421209518475763
652.083486446845	-0.402974022653211
654.183056759346	-0.538997385306175
656.282158321847	-0.540557533749592
658.380752071844	-0.552036454569759
660.478877071844	-0.491852147903273
662.576533321844	-0.517539655660926
664.673642696845	-0.457577966745788
666.770361446845	-0.42342430591674
668.864658321847	-0.406484703863072
670.960361446843	-0.434163679817033
673.05559582185	-0.361070010812966
675.150283321847	-0.382652701510864
677.244502071844	-0.302903109286774
679.338330196846	-0.285672700153611
681.431611446846	-0.160784304272596
683.522470821845	-0.160212713873307
685.614814571843	-0.0245661360044949
687.706611446847	-0.0827174087243066
689.798017696849	-0.00349448927943286
691.888877071844	-0.0672801252439967
693.977392696845	0.0891967978693913
696.067236446848	0.157782039105513
698.156689571846	0.188819745979657
700.243720821847	0.153411455786483
702.332158321846	0.273667284573065
704.420127071848	0.171275467147836
706.507627071849	0.162030450899721
708.592783321848	0.263322686426108
710.679345821845	0.39488496123505
712.765361446844	0.398603771165369
714.849033321847	0.460484307045874
716.934111446848	0.475646648523366
719.016845821847	0.53919020273861
721.100986446847	0.538073281930025
723.184658321847	0.526937914029901
725.265908321846	0.477734431860796
727.348642696845	0.483875280600927
729.428955196847	0.395397265795282
731.510673946843	0.415267764557512
733.590048946844	0.391311864500864
735.670830196843	0.542201920991232
737.749267696847	0.580044580647581
739.829033321847	0.780447322534343
741.906533321846	0.981964818578064
743.985361446848	1.44390971550069
746.061923946847	1.5840981241677
748.139814571845	1.74160117392367
750.215361446848	1.69963322864342
752.292236446843	1.52018711729741
754.366845821845	1.16874174997602
756.440986446847	0.996903679930568
758.516533321843	0.760201136775379
760.589658321845	0.657495766017917
762.664189571846	0.559182888643761
764.736455196849	0.510301671342972
766.808173946843	0.376353772287928
768.881298946846	0.405528625345738
770.952080196847	0.339474367919394
773.022392696847	0.399617663729344
775.092236446842	0.376702189000923
777.163486446847	0.524422875416889
779.232314571844	0.447967515203857
781.300752071846	0.505527252805337
783.368720821843	0.375062705871244
785.438017696848	0.393444507999874
787.504970821843	0.272298861112233
789.571533321847	0.39997247892569
791.637548946848	0.247143068059898
793.704970821847	0.327315748191836
795.770048946844	0.204616192093738
797.834658321844	0.241556879465463
799.898798946848	0.0924212221517848
801.962470821847	0.207652610277478
804.025673946846	0.174254412286956
806.088408321844	0.280419974988291
808.150673946846	0.266622623593321
810.214267696847	0.391489288464953
812.275595821844	0.350115729743692
814.336455196844	0.442719106119569
816.396767696846	0.458329925130926
818.456689571845	0.564946879332041
820.516142696844	0.559900422085434
822.575048946845	0.733661030525639
824.633564571846	0.767507265682639
826.691533321846	0.842526874902148
828.749033321848	0.772345667432631
830.806142696849	0.840599388139964
832.862705196847	0.773455785829015
834.918877071847	0.793483207716889
836.974502071844	0.745479402668053
839.027861446848	0.838359913832733
841.082548946848	0.87042817244776
843.136767696844	1.04567680093805
845.190517696847	1.10144874257097
847.243877071847	1.27516949343286
849.296689571845	1.31807679830382
851.349033321847	1.33659612154815
853.400908321848	1.24860032345026
855.450517696845	1.18535392515722
857.501455196845	1.06095659548026
859.551923946849	0.961012599265217
861.602002071846	0.884727222622843
863.649658321843	0.835308217088311
865.698798946843	0.753033501046076
867.747392696845	0.734990606234419
869.795517696846	0.689154728157462
871.841377071847	0.746211861498523
873.888564571844	0.643748219043886
875.935361446845	0.711642005857669
877.981611446849	0.558810933775931
880.025595821848	0.544834137104914
882.07090832185	0.352636210115946
884.115752071848	0.367903603103713
886.158408321844	0.266445891980538
888.202314571849	0.315731681174128
890.243955196845	0.294925323256962
892.287002071847	0.352701872255551
894.329502071847	0.305833820527852
896.369736446846	0.213581504329483
898.411377071847	0.0228588516871753
900.450673946845	-0.0211052894084958
902.491377071845	-0.152205351174189
904.529736446846	-0.218001828436655
906.569502071849	-0.306499880810406
908.607002071847	-0.200007036037817
910.645752071847	-0.281506143681867
912.682314571848	-0.244627141387383
914.720205196849	-0.304073552503098
916.755830196846	-0.215629379132622
918.792783321849	-0.235906469674603
920.827470821849	-0.204998259826823
922.861689571848	-0.297539682689859
924.89723644685	-0.220736276901192
926.930517696845	-0.194150656360449
928.965205196844	-0.104323969979816
930.997548946845	-0.0667028315068023
933.029423946846	0.112839269740448
935.062705196844	0.0787782513299931
937.093720821846	0.174250541786819
939.124189571845	0.128377679291589
941.156064571845	0.187647357058381
943.185673946846	0.17674675831654
945.214814571846	0.355649197601679
947.243486446845	0.30845662288192
949.273486446844	0.379941679243757
951.301220821846	0.349504724027781
953.328564571846	0.400780682501136
955.355361446847	0.354157033596266
957.383564571843	0.390700255707316
959.409423946847	0.397757216650064
961.434892696845	0.473304454049867
963.459892696847	0.412441582759357
965.484423946844	0.45079038352003
967.508486446844	0.44755261866311
969.533877071844	0.489279604415231
971.557080196846	0.428485966604399
973.579736446845	0.475538786313052
975.602002071846	0.413794049599517
977.623720821848	0.441869139532457
979.645048946848	0.422189987846593
981.665908321847	0.485896087573622
983.686298946846	0.490119055321259
985.706220821845	0.564900489630929
987.725752071845	0.578124087088611
989.744736446846	0.691337174010812
991.763330196845	0.809315523169516
993.781377071846	1.08365644125473
995.799033321848	1.53176564923297
997.816220821845	2.19068253020356
999.833017696848	2.46630065003205
1001.84926769685	2.54349727541404
1003.86512707184	2.32729802566797
1005.88043957185	1.96490014696741
1007.89536144684	1.2208692086042
1009.90801769685	0.749726797672565
1011.92200207184	0.410749786767781
1013.93551769685	0.218101732214393
1015.94864269685	-0.0613139693491576
1017.96129894685	-0.140228073842422
1019.97340832184	-0.36397134125815
1021.98333019684	-0.374925624801676
1023.99465832184	-0.442745094325801
1026.00543957185	-0.495959935872349
1028.01575207185	-0.601386866681764
1030.02387707185	-0.468759600377155
1032.03333019685	-0.636064988906355
1034.04231457185	-0.68462889190414
1036.05083019684	-0.770580149655189
1038.05715832185	-0.745852287105663
1040.06473644685	-0.924144781628456
1042.07192394685	-0.923129230356096
1044.07684582184	-1.0905630784643
1046.08309582185	-1.08233217624473
1048.08895519684	-1.2441400185707
1050.09254894685	-1.18449390984665
1052.09739269685	-1.3063421311698
1054.10004894685	-1.22754223903564
1056.10411144685	-1.26104078113832
1058.10762707185	-1.1569670631385
1060.10895519685	-1.17206215307033
1062.11161144685	-0.988784990025863
1064.11200207184	-0.970746668092943
1066.11372082185	-0.883184373264783
1068.11325207184	-0.914227023508886
1070.11403332184	-0.795576038352579
1072.11270519684	-0.81535618018188
1074.11262707185	-0.687961092259968
1076.11028332185	-0.682069344767285
1078.10934582185	-0.569266864651183
1080.10614269685	-0.573306030968638
1082.10247082185	-0.499590452460893
1084.10012707185	-0.505023946320136
1086.09559582185	-0.388574693436851
1088.09239269685	-0.373363140780896
1090.08692394685	-0.280999288637815
1092.08106457184	-0.23323509800997
1094.07645519685	-0.105798628670186
1096.06965832185	-0.14283572735053
1098.06239269684	-0.0733924727247199
1100.05653332185	-0.0684812054615804
1102.04833019685	0.0684545857881744
1104.03973644684	-0.070925471268481
1106.03075207185	-0.0519907996849156
1108.02301769685	-0.0553998373501372
1110.01309582184	-0.052577977976739
1112.00270519685	-0.135581694629025
1113.99184582185	0.104599532157977
1115.98231457185	0.244810955120499
1117.97059582184	0.50290547048138
1119.95840832185	0.723766391071649
1121.94583019684	1.03111611472252
1123.93278332184	1.16424313916889
1125.91926769685	1.28075789062734
1127.90708019684	1.18909530591515
1129.89262707185	1.13120669245166
1131.87778332184	0.944228925312984
1133.86247082184	0.846970433299589
1135.84668957184	0.716031565833703
1137.83051769685	0.751014585319524
1139.81387707185	0.730887879457669
1141.79684582185	0.903903677286564
1143.77926769685	1.12801841543217
1145.76129894685	1.58263621645892
1147.74286144684	2.06885541354848
1149.72403332184	2.80759816949904
1151.70473644685	3.38043279038442
1153.68497082185	3.82052948961183
1155.66473644685	3.84888846563439
1157.64411144684	3.61008181568548
1159.62301769685	3.03815779189432
1161.60145519684	2.41476654808895
1163.57778332185	1.73246812443813
1165.55536144684	1.44563478032433
1167.53247082185	1.21118458604991
1169.50918957185	1.08632954168951
1171.48543957184	0.936937819297896
1173.46122082185	0.935459484349678
1175.43661144685	0.689386488819764
1177.40973644685	0.60171327163215
1179.38418957185	0.500817273446785
1181.35825207185	0.490776673024072
1183.33184582185	0.428079563418919
1185.30325207185	0.518374251547755
1187.27598644685	0.461965967609274
1189.24825207184	0.572031063550867
1191.22004894685	0.550239474575619
1193.18965832185	0.556009573367589
1195.16059582185	0.512386281158911
1197.13114269685	0.65732790695364
1199.09942394685	0.52803910125175
1201.06903332184	0.649066439076478
1203.03645519685	0.711345006639931
1205.00520519685	0.785239335101267
1206.97356457184	0.7392078183845
1208.93965832184	0.855945209407707
1210.90708019685	0.755297681960826
1212.87223644684	0.80024870339264
1214.83879894685	0.699446157241596
1216.80489269684	0.722754780142452
1218.76879894685	0.686273177547548
1220.73403332185	0.841515239927446
1222.69708019685	0.825496575492423
1224.66137707184	1.05567904504721
1226.62356457185	1.10098209903686
1228.58528332185	1.28805460587944
1230.54833019685	1.27911900927796
1232.50911144685	1.37007933996045
1234.47129894684	1.3879926213877
1236.43122082184	1.53082114449307
1238.39254894684	1.49921175312755
1240.35161144684	1.64081686508246
1242.31028332185	1.73061058137142
1244.27020519684	1.81807128190184
1246.22801769685	1.91802897945644
1248.18536144685	2.06379206810465
1250.14395519685	2.11056062612232
1252.10043957185	2.22565485036193
1254.05645519685	2.30779298613004
1256.01208019685	2.31178635312756
1257.96895519685	2.26889297463833
1259.92372082184	2.3874933057711
1261.87793957184	2.36449355545858
1263.83184582185	2.40543864996567
1265.78700207185	2.44322456474384
1267.73997082184	2.5659002026739
1269.69247082185	2.49115522472192
1271.64458019685	2.63411083032906
1273.59629894685	2.60058637729668
1275.54754894684	2.65356939195289
1277.49833019685	2.6097592123449
1279.45043957185	2.6134168898559
1281.40036144685	2.54170004683095
1283.34989269685	2.54169975162449
1285.29895519685	2.45646347680605
1287.24754894685	2.49349049642478
1289.19575207184	2.49987187491837
1291.14356457184	2.51847685407898
1293.09083019684	2.61689106612607
1295.03778332185	2.71405912960364
1296.98426769685	2.74226665377006
1298.93028332185	2.86200283684678
1300.87583019684	2.87656686457643
1302.82106457185	2.99377148253893
1304.76575207185	2.94866048552512
1306.71004894685	3.05764659158558
1308.65395519685	3.0575189288802
1310.59739269684	3.11301483731035
1312.53864269685	2.95742442165511
1314.48129894685	2.99623839446076
1316.42333019685	2.81188968997139
1318.36504894685	2.7014744581366
1320.30629894685	2.54150822050917
1322.24723644684	2.50136354496851
1324.18583019685	2.350963795388
1326.12583019684	2.36082235745886
1328.06536144685	2.26820602991978
1330.00458019684	2.33742730821825
1331.94145519685	2.30641982269248
1333.87973644684	2.44540633179957
1335.81770519685	2.38395734875604
1337.75504894684	2.48945487046052
1339.69020519685	2.39891323727028
1341.62676769685	2.32242107297503
1343.56301769685	2.04021912060676
1345.49692394684	1.93804152133578
1347.43223644684	1.65082985711456
1349.36692394685	1.53385819789111
1351.29973644684	1.36578806884938
1353.23364269684	1.37252338284645
1355.16551769685	1.20780464430283
1357.09864269684	1.15417228877573
1359.02958019685	1.05286028412672
1360.96176769684	1.02511213826682
1362.89364269684	0.902552639803048
1364.82333019684	0.945100134490588
1366.75426769685	0.934107590836106
1368.68301769685	0.824539760457128
1370.61317394685	0.703612585743542
1372.54114269685	0.670587787163186
1374.46864269684	0.48562097712869
1376.39754894685	0.388340712281888
1378.32426769684	0.30931924919571
1380.25223644685	0.284908219022668
1382.17801769685	0.255783567979847
1384.10348644685	0.369803678839276
1386.03020519684	0.413519948214685
1387.95473644685	0.529408870725547
1389.88051769685	0.576381051339297
1391.80426769685	0.69359661106364
1393.72754894684	0.67535683760957
1395.65036144684	0.804930343356887
1397.57458019684	0.790724359986314
1399.49661144685	0.893873309365972
1401.41817394684	0.842391288414774
1403.34098644684	0.896791949006172
1405.26176769685	0.719506749490336
1407.18208019684	0.76598623088563
1409.10192394684	0.672918929017214
1411.02145519685	0.690056516960851
1412.94223644685	0.604238849944068
1414.86083019685	0.713005292372941
1416.77895519685	0.694618964508379
1418.69676769685	0.731421453008807
1420.61411144684	0.682638102613623
1422.53098644684	0.864417373997753
1424.44754894685	0.853260787851298
1426.36364269685	0.928403690168921
1428.27926769685	0.979434509788462
1430.19442394684	1.24799166512685
1432.11098644685	1.34835984447329
1434.02536144685	1.61287775060759
1435.93926769685	1.86517715928022
1437.85286144685	2.07512943362821
1439.76598644685	2.18010992833615
1441.67692394684	2.36867442471532
1443.58926769684	2.46274950651315
1445.50114269685	2.51310782061381
1447.41254894685	2.47019769167764
1449.32364269685	2.37700034334136
1451.23411144685	2.24726824838217
1453.14426769685	2.09221550566582
1455.05411144685	1.83249035836957
1456.96333019685	1.77919532959066
1458.87223644684	1.60289440589571
1460.77911144685	1.37293470795123
1462.68723644685	1.1553039630769
1464.59473644685	0.997356360279809
1466.50208019685	0.682058515833262
1468.40879894685	0.444820250125645
1470.31348644685	0.246565030635566
1472.21958019684	0.131331746088733
1474.12504894684	-0.0616273630908495
1476.03020519685	-0.126468662017317
1477.93317394684	-0.320556338779909
1479.83754894685	-0.499790163308319
1481.74129894685	-0.708237144513362
1483.64317394684	-0.83007025628126
1485.54614269684	-0.979930998005386
1487.44879894685	-0.961695248249157
1489.34926769685	-1.03073609649834
1491.25114269684	-1.07999558495499
1493.15067394685	-1.10797771484692
1495.05161144685	-1.08794271980628
1496.95223644685	-1.11913095079512
1498.85067394685	-0.904174526881661
1500.75036144684	-0.780369980133742
1502.64786144684	-0.646234303862741
1504.54676769685	-0.45779236259375
1506.44348644685	-0.0844228829539588
1508.34161144685	0.164958429074773
1510.23739269685	0.579221254572815
1512.13473644685	1.03699385409379
1514.02973644685	1.49937435144216
1515.92442394685	1.77562190266985
1517.82036144684	1.97461769285098
1519.71426769685	2.00015057633919
1521.60926769685	1.95255485318938
1523.50239269685	1.6454247649138
1525.39489269684	1.33687676610435
1527.28879894685	0.922747818257506
1529.18051769685	0.489964302298858
1531.07192394684	0.0415110520787607
1532.96458019684	-0.265082417610984
1534.85504894684	-0.584366146238153
1536.74520519685	-0.742006055149659
1538.63489269685	-0.796056444354576
1540.52583019685	-0.813856530264616
1542.41473644685	-0.78578248464936
1544.30317394685	-0.66420541307383
1546.19114269684	-0.422877482963827
1548.07879894684	0.0867911265456769
1549.96770519685	0.581677910965539
1551.85442394685	1.05674698621851
1553.74083019684	1.19111004580719
1555.62692394685	1.12630481019562
1557.51239269684	0.760195222644029
1559.39754894685	0.488592844639413
1561.28223644684	0.134053531687016
1563.16661144685	0.125856851107471
1565.05051769685	0.238788687190151
1566.93567394685	0.451376198352932
1568.81879894685	0.503229743623081
1570.70145519685	0.803044938682092
1572.58379894684	1.02623118666332
1574.46551769684	1.24911278053867
1576.34708019685	1.51703241646783
1578.22629894684	1.95320498765392
1580.10692394685	2.18923728982918
1581.98723644685	2.45784884770148
1583.86692394685	2.55987416334602
1585.74645519685	2.57754550905872
1587.62536144684	2.44752590738102
1589.50395519685	2.43884599528474
1591.38208019684	2.29219188517709
1593.25989269685	2.37717260340889
1595.13551769685	2.42059911126597
1597.01239269685	2.63298968602362
1598.88895519685	2.53025776172314
1600.76504894685	2.6543995431424
1602.64067394684	2.58924260783334
1604.51442394685	2.64492334950978
1606.38926769685	2.54476315116654
1608.26364269685	2.70996686628445
1610.13770519684	2.73132319626353
1612.00973644685	2.8680671974862
1613.88301769684	2.77064032477028
1615.75583019685	2.74622738493883
1617.62661144685	2.55383550987102
1619.49864269685	2.50291427618669
1621.37020519685	2.30413943424776
1623.23973644685	2.27482899846865
1625.11051769685	2.14695062519837
1626.97926769685	2.11331217065691
1628.84926769685	1.99690998734934
1630.71879894684	2.01385144763321
1632.58629894684	1.97463608247295
1634.45504894685	2.12557825287666
1636.32176769685	2.16136905341136
1638.18973644685	2.29947149332787
1640.05567394685	2.33872799632519
1641.92270519685	2.49606956981688
1643.78786144685	2.54486128057482
1645.65254894684	2.71890650304664
1647.51833019684	2.71648794476539
1649.38223644685	2.91194253439625
1651.24739269685	2.93486783249483
1653.11036144684	2.89868064107168
1654.97301769684	2.85372419362648
1656.83692394685	2.9161593497451
1658.69879894684	2.72046547636648
1660.56176769685	2.58480677093939
1662.42286144684	2.45875466552371
1664.28348644685	2.3767594187853
1666.14364269684	2.19471835336503
1668.00504894685	2.07660040719185
1669.86442394684	1.94363935605276
1671.72348644684	1.76900441109763
1673.58208019684	1.66708271824768
1675.44192394684	1.58208157140928
1677.29973644685	1.47900778832815
1679.15708019684	1.40420901845442
1681.01411144685	1.37133241499555
1682.87067394685	1.22931527233135
1684.72676769685	1.08930484141763
1686.58426769685	1.01858564233845
1688.43958019685	0.888339629170844
1690.29458019685	0.833521654193135
1692.14911144685	0.776159167076287
1694.00317394684	0.620579383823554
1695.85692394685	0.437069090109162
1697.71036144685	0.377575368422129
1699.56333019685	0.154995797323807
1701.41583019685	0.0256675649713429
1703.26801769685	-0.0422527326935551
1705.11973644685	0.00202258288942403
1706.97114269684	-0.0619799886297301
1708.82208019685	-0.0700727008790523
1710.67254894684	-0.200478399596022
1712.52270519685	-0.37708073098247
1714.37239269685	-0.738431844407387
1716.22176769685	-0.968665484766632
1718.07067394685	-1.24027373076797
1719.91754894684	-1.39788980664417
1721.76583019684	-1.55101749013471
1723.61348644685	-1.44003755498625
1725.46083019685	-1.33589496213472
1727.30770519684	-1.05566160820655
1729.15270519685	-0.895569732943784
1730.99879894684	-0.493564425200987
1732.84458019684	-0.245108473895641
1734.68989269685	-0.0617036250798719
1736.53317394685	0.0544408523638822
1738.37770519685	0.349393723265791
1740.22192394684	0.4023651109394
1742.06567394685	0.434243424604233
1743.90739269684	0.482541224752765
1745.75020519685	0.505044964246792
1747.59286144684	0.39688343001211
1749.43333019684	0.513035382607768
1751.27504894685	0.488631082227869
1753.11473644685	0.552963554031123
1754.95583019685	0.574410793728077
1756.79629894684	0.740742588605315
1758.63489269685	0.735331565762294
1760.47458019685	0.856278302375813
1762.31239269684	0.812546970898211
1764.15129894685	0.873196261704834
1765.98817394685	0.753114354233617
1767.82645519685	0.729201623507663
1769.66254894685	0.73516465023971
1771.49989269684	0.804831728119382
1773.33536144685	0.777304895032103
1775.17020519685	0.813683349874964
1777.00645519685	0.758552428288169
1778.84067394684	0.74402206803137
1780.67598644685	0.681159810828319
1782.50942394685	0.68435039226398
1784.34239269685	0.637338269392558
1786.17661144684	0.686400576567564
1788.00879894684	0.564210405604967
1789.84051769684	0.490298118895907
1791.67364269685	0.38777618576546
1793.50458019685	0.430826750121469
1795.33520519684	0.253572756713993
1797.16536144685	0.139831444311369
1798.99692394684	0.00786345417873235
