# Supplementary material for: Intraoperative rapid assessment of the deep muscle surgical margin of tongue squamous cell carcinoma via Raman spectroscopy
Source: Front Bioeng Biotechnol. 2024 Oct 8;12:1480279. doi: 10.3389/fbioe.2024.1480279 (PMC11493737; doi:10.3389/fbioe.2024.1480279)
Supplement: Supplementary file 4 [file DataSheet2.ZIP › Pathological grading corresponding to Raman spectroscopic data/Results of pathological grading/WDSCC/13-1-2_Raman.txt]

process from Raman raw data on 2022/8/8 10:47:59
601.541728634347	0.287821412264094
603.653017696848	0.0930212897372371
605.76571300935	-0.0240605914449645
607.876025509344	-0.14254095844214
609.985830196845	-0.0758230686939498
612.095166134346	-0.176983938965037
614.203994259347	-0.0241241959239744
616.314228634346	0.0561329706538061
618.422119259347	0.167035147569095
620.529502071848	0.19182624584343
622.636377071845	0.30386232684603
624.742783321846	0.189396116277152
626.848681759348	0.232636896927914
628.954111446845	0.205367309939106
631.060908321848	0.194995978309493
633.165361446845	0.114336088744125
635.269345821845	0.183783494728829
637.372783321851	0.13081078778032
639.475791134348	0.136153642405787
641.578291134349	-0.0304453938721281
643.680283321846	-0.00503054729708197
645.781806759347	-0.179229508752059
647.882861446848	-0.30004659883636
649.983408321845	-0.477202705347963
652.083486446845	-0.443945640974562
654.183056759346	-0.648896325184865
656.282158321847	-0.606402651210061
658.380752071844	-0.695115570374639
660.478877071844	-0.653693055851875
662.576533321844	-0.715739623414834
664.673642696845	-0.602212728345478
666.770361446845	-0.669141094528385
668.864658321847	-0.585613907849591
670.960361446843	-0.582934766334375
673.05559582185	-0.529207658041969
675.150283321847	-0.59159006257326
677.244502071844	-0.459863845160697
679.338330196846	-0.466250986949774
681.431611446846	-0.374071782167107
683.522470821845	-0.307776031965943
685.614814571843	-0.184052444537826
687.706611446847	-0.177126858950487
689.798017696849	-0.0822187873095572
691.888877071844	-0.0564584450079337
693.977392696845	0.078069352883972
696.067236446848	0.180202675982343
698.156689571846	0.156048684406073
700.243720821847	0.12946611997063
702.332158321846	0.166695214148206
704.420127071848	0.0980193253811876
706.507627071849	0.110153367757221
708.592783321848	0.263163014496342
710.679345821845	0.402942016598729
712.765361446844	0.393743100163363
714.849033321847	0.454825696562921
716.934111446848	0.408070723774074
719.016845821847	0.447327689818337
721.100986446847	0.406025665887285
723.184658321847	0.393191959607861
725.265908321846	0.350013288485286
727.348642696845	0.3618506687788
729.428955196847	0.233063244396192
731.510673946843	0.221357928994053
733.590048946844	0.251470131596534
735.670830196843	0.367922713396922
737.749267696847	0.461372698567629
739.829033321847	0.723939048820796
741.906533321846	1.06135478297568
743.985361446848	1.43932501078677
746.061923946847	1.57596423789073
748.139814571845	1.68872599954096
750.215361446848	1.57437414439477
752.292236446843	1.36540280910339
754.366845821845	1.08554938587196
756.440986446847	0.886066795114857
758.516533321843	0.653838539967012
760.589658321845	0.558527946953859
762.664189571846	0.37521942446773
764.736455196849	0.280331762046558
766.808173946843	0.148143966103646
768.881298946846	0.201699633471378
770.952080196847	0.125457623318368
773.022392696847	0.244869814106949
775.092236446842	0.232000259161396
777.163486446847	0.356329056875211
779.232314571844	0.298415830091869
781.300752071846	0.344044791726731
783.368720821843	0.172307976542982
785.438017696848	0.171022197774391
787.504970821843	0.0441234339515972
789.571533321847	0.0805624763343644
791.637548946848	-0.0990705081506462
793.704970821847	-0.0418763568124518
795.770048946844	-0.145298532036463
797.834658321844	-0.0524094591251014
799.898798946848	-0.125425379866613
801.962470821847	0.0247474397067435
804.025673946846	0.0352027093620677
806.088408321844	0.170464114715514
808.150673946846	0.132805317277132
810.214267696847	0.283999344592303
812.275595821844	0.317810758891653
814.336455196844	0.396532813762008
816.396767696846	0.403847397092591
818.456689571845	0.576411417237125
820.516142696844	0.556116702862766
822.575048946845	0.710175104183065
824.633564571846	0.739743390226465
826.691533321846	0.803541730704467
828.749033321848	0.719385192083735
830.806142696849	0.764318773933496
832.862705196847	0.673342640145847
834.918877071847	0.717823333508647
836.974502071844	0.64672101302898
839.027861446848	0.721734712182752
841.082548946848	0.783049666834245
843.136767696844	0.99520304025782
845.190517696847	1.04963806764613
847.243877071847	1.26365948075306
849.296689571845	1.36307741924054
851.349033321847	1.37748657822783
853.400908321848	1.22329010028608
855.450517696845	1.17693701371007
857.501455196845	1.05295880690841
859.551923946849	0.914924250234208
861.602002071846	0.817297849638805
863.649658321843	0.775624997959426
865.698798946843	0.63235124145308
867.747392696845	0.652861751985597
869.795517696846	0.578600935597137
871.841377071847	0.620229241411948
873.888564571844	0.50456474837523
875.935361446845	0.654969064895624
877.981611446849	0.490332259748868
880.025595821848	0.513246838241685
882.07090832185	0.380389295318253
884.115752071848	0.441370505208511
886.158408321844	0.276693390299499
888.202314571849	0.309970586762972
890.243955196845	0.215603933554291
892.287002071847	0.200799389376243
894.329502071847	0.188245925772662
896.369736446846	0.139807178397859
898.411377071847	-0.0763419819637647
900.450673946845	-0.0354221586352992
902.491377071845	-0.154487862073722
904.529736446846	-0.321609076583513
906.569502071849	-0.446641010133419
908.607002071847	-0.368111766104732
910.645752071847	-0.503221071827738
912.682314571848	-0.473952620260206
914.720205196849	-0.438676780485252
916.755830196846	-0.291299259057894
918.792783321849	-0.277469763262445
920.827470821849	-0.195983476181198
922.861689571848	-0.190179156507384
924.89723644685	-0.12490613041399
926.930517696845	-0.106398826317957
928.965205196844	-0.00402720450966854
930.997548946845	0.00160234475816878
933.029423946846	0.156891503778979
935.062705196844	0.189161405288701
937.093720821846	0.184817585921735
939.124189571845	0.203688863632806
941.156064571845	0.304027135803608
943.185673946846	0.285088616852647
945.214814571846	0.414982889101225
947.243486446845	0.5168820770146
949.273486446844	0.596365149382223
951.301220821846	0.575850349469306
953.328564571846	0.661097873647464
955.355361446847	0.591917441005876
957.383564571843	0.668439824848519
959.409423946847	0.634581738862323
961.434892696845	0.689934000548874
963.459892696847	0.642717418768257
965.484423946844	0.71204393136793
967.508486446844	0.604895455650876
969.533877071844	0.777839742190395
971.557080196846	0.689927987902252
973.579736446845	0.758745751975425
975.602002071846	0.639327106316557
977.623720821848	0.692241637777727
979.645048946848	0.471843362206755
981.665908321847	0.565222942206674
983.686298946846	0.489552132464667
985.706220821845	0.668452667508461
987.725752071845	0.67877735227222
989.744736446846	0.837805696643159
991.763330196845	0.989241552699127
993.781377071846	1.38661440390496
995.799033321848	1.91064804904732
997.816220821845	2.6823030189845
999.833017696848	3.10637197954412
1001.84926769685	3.20315436054841
1003.86512707184	2.97272385635694
1005.88043957185	2.50666986940473
1007.89536144684	1.68092604271277
1009.90801769685	1.07870850897052
1011.92200207184	0.633857405097331
1013.93551769685	0.387139825142867
1015.94864269685	0.0182082550404061
1017.96129894685	-0.188686940693685
1019.97340832184	-0.350695406534442
1021.98333019684	-0.389157611910662
1023.99465832184	-0.540194272778137
1026.00543957185	-0.539540122381936
1028.01575207185	-0.534272798529514
1030.02387707185	-0.505683688811189
1032.03333019685	-0.609515052480333
1034.04231457185	-0.732189399142328
1036.05083019684	-0.892725483934782
1038.05715832185	-0.974664580632691
1040.06473644685	-1.13029043835445
1042.07192394685	-1.16349339624298
1044.07684582184	-1.22831669225258
1046.08309582185	-1.17867236393261
1048.08895519684	-1.26315169638718
1050.09254894685	-1.1775878489795
1052.09739269685	-1.28438418594646
1054.10004894685	-1.28374408305939
1056.10411144685	-1.32407010228525
1058.10762707185	-1.28674643346977
1060.10895519685	-1.39728310637872
1062.11161144685	-1.19839397208528
1064.11200207184	-1.14046413149151
1066.11372082185	-1.14674661315263
1068.11325207184	-1.21324541553804
1070.11403332184	-1.07712573787688
1072.11270519684	-1.20154949051397
1074.11262707185	-1.07269303292026
1076.11028332185	-0.978180172090561
1078.10934582185	-0.712843456340522
1080.10614269685	-0.687318592411316
1082.10247082185	-0.46809197606791
1084.10012707185	-0.455510137563522
1086.09559582185	-0.333436686574601
1088.09239269685	-0.458386529487029
1090.08692394685	-0.404824187002589
1092.08106457184	-0.435265307440943
1094.07645519685	-0.287948604609767
1096.06965832185	-0.302076537137793
1098.06239269684	-0.145916847355352
1100.05653332185	-0.0784354327847154
1102.04833019685	0.0622214217345913
1104.03973644684	-0.137361217609623
1106.03075207185	-0.134202752918441
1108.02301769685	-0.152722165348735
1110.01309582184	-0.19667173210928
1112.00270519685	-0.282799473429179
1113.99184582185	-0.0373148586866705
1115.98231457185	0.0885649313404429
1117.97059582184	0.363406730721408
1119.95840832185	0.645352372305581
1121.94583019684	1.02103328464574
1123.93278332184	1.23423894256655
1125.91926769685	1.47435977265872
1127.90708019684	1.41025838468943
1129.89262707185	1.31846075373761
1131.87778332184	1.11451043573879
1133.86247082184	1.03395682343904
1135.84668957184	0.903800257761077
1137.83051769685	0.989042024420485
1139.81387707185	1.116151467225
1141.79684582185	1.40263983671349
1143.77926769685	1.74329548428506
1145.76129894685	2.3815705866341
1147.74286144684	3.17904442265188
1149.72403332184	4.26225817305908
1151.70473644685	5.21966108446469
1153.68497082185	5.84774334605856
1155.66473644685	5.89516513034897
1157.64411144684	5.49280754897001
1159.62301769685	4.59249978429216
1161.60145519684	3.59374195904394
1163.57778332185	2.64697414395124
1165.55536144684	2.0558374648827
1167.53247082185	1.65008099326093
1169.50918957185	1.41543573837163
1171.48543957184	1.17786078721173
1173.46122082185	1.06265616395126
1175.43661144685	0.887192827219735
1177.40973644685	0.673547962272892
1179.38418957185	0.512575266273132
1181.35825207185	0.511363780303839
1183.33184582185	0.511842497240309
1185.30325207185	0.567090488875976
1187.27598644685	0.655530336313745
1189.24825207184	0.771860118330494
1191.22004894685	0.712749713784376
1193.18965832185	0.715328181005589
1195.16059582185	0.647427934183838
1197.13114269685	0.683677985229622
1199.09942394685	0.615195494688919
1201.06903332184	0.762073694125547
1203.03645519685	0.805999906309864
1205.00520519685	0.848966330976452
1206.97356457184	0.760211966781469
1208.93965832184	0.864893971419519
1210.90708019685	0.735885353462209
1212.87223644684	0.723852561724641
1214.83879894685	0.703479451072383
1216.80489269684	0.774223134823728
1218.76879894685	0.689692652348754
1220.73403332185	0.824829838367975
1222.69708019685	0.890142160848086
1224.66137707184	1.01553042263635
1226.62356457185	1.04433399919481
1228.58528332185	1.24728212449281
1230.54833019685	1.24002581606157
1232.50911144685	1.29448170779284
1234.47129894684	1.34604314747804
1236.43122082184	1.57810588299867
1238.39254894684	1.61215315143158
1240.35161144684	1.75127075266624
1242.31028332185	1.81318048190377
1244.27020519684	1.94069125130324
1246.22801769685	1.96119265359857
1248.18536144685	2.01474359404614
1250.14395519685	2.03767380280937
1252.10043957185	2.16776295619354
1254.05645519685	2.24248985303228
1256.01208019685	2.19405478646638
1257.96895519685	2.25492640903451
1259.92372082184	2.41823452368169
1261.87793957184	2.45192686408046
1263.83184582185	2.50942549432267
1265.78700207185	2.58392798929702
1267.73997082184	2.65061338471776
1269.69247082185	2.57360108937468
1271.64458019685	2.61740126973291
1273.59629894685	2.51416316353777
1275.54754894684	2.56367508652761
1277.49833019685	2.49164625164406
1279.45043957185	2.49100666224427
1281.40036144685	2.37204476190431
1283.34989269685	2.37310055453457
1285.29895519685	2.28404229131667
1287.24754894685	2.28700911382379
1289.19575207184	2.16930104622196
1291.14356457184	2.26318719684491
1293.09083019684	2.33941487309278
1295.03778332185	2.44309584001991
1296.98426769685	2.487377378509
1298.93028332185	2.69404854557342
1300.87583019684	2.6875683843142
1302.82106457185	2.85063769233176
1304.76575207185	2.8227328265906
1306.71004894685	2.85067455488888
1308.65395519685	2.83503185880767
1310.59739269684	2.89494282978592
1312.53864269685	2.68770719906559
1314.48129894685	2.66833416169777
1316.42333019685	2.51336988315933
1318.36504894685	2.4215667654405
1320.30629894685	2.21033197004408
1322.24723644684	2.13947611425363
1324.18583019685	1.98650569168126
1326.12583019684	2.02755092423212
1328.06536144685	1.97188995616159
1330.00458019684	2.04083333103682
1331.94145519685	2.00553774810783
1333.87973644684	2.14933289885607
1335.81770519685	2.0292288000432
1337.75504894684	2.0699108501247
1339.69020519685	1.86955104541681
1341.62676769685	1.80410681960541
1343.56301769685	1.51486836869879
1345.49692394684	1.39613280299511
1347.43223644684	1.06552879498065
1349.36692394685	1.00760338767662
1351.29973644684	0.824102143266089
1353.23364269684	0.818555018082179
1355.16551769685	0.619397872883155
1357.09864269684	0.560163665852883
1359.02958019685	0.461775233695732
1360.96176769684	0.398026864938515
1362.89364269684	0.233510910743803
1364.82333019684	0.240876787745663
1366.75426769685	0.211248295618134
1368.68301769685	0.158988957336589
1370.61317394685	0.117703809498266
1372.54114269685	0.111515077833531
1374.46864269684	0.00231871234262826
1376.39754894685	-0.104338128557913
1378.32426769684	-0.177622737772367
1380.25223644685	-0.218192546518367
1382.17801769685	-0.208972959601795
1384.10348644685	-0.0811169872847586
1386.03020519684	0.0291089312927397
1387.95473644685	0.217889892504786
1389.88051769685	0.270227504784657
1391.80426769685	0.349188699476372
1393.72754894684	0.365176927658126
1395.65036144684	0.413780593260526
1397.57458019684	0.336225596954705
1399.49661144685	0.400116638890893
1401.41817394684	0.384298236677182
1403.34098644684	0.397964483988062
1405.26176769685	0.26936356086145
1407.18208019684	0.237728201382595
1409.10192394684	0.16253672414291
1411.02145519685	0.137318826903936
1412.94223644685	0.0801965817896644
1414.86083019685	0.208347778529912
1416.77895519685	0.274175989805997
1418.69676769685	0.368420823508757
1420.61411144684	0.41955915581417
1422.53098644684	0.605029221544214
1424.44754894685	0.687970559863345
1426.36364269685	0.810870043518776
1428.27926769685	0.941865871843333
1430.19442394684	1.21571623255869
1432.11098644685	1.3974345399065
1434.02536144685	1.68017959690627
1435.93926769685	1.96674365402708
1437.85286144685	2.23309608592496
1439.76598644685	2.34252376388463
1441.67692394684	2.54879151151414
1443.58926769684	2.68790535942196
1445.50114269685	2.73900874852546
1447.41254894685	2.66279976204066
1449.32364269685	2.69310762852206
1451.23411144685	2.66565808196577
1453.14426769685	2.44515147134615
1455.05411144685	2.20515579371261
1456.96333019685	2.17722682983941
1458.87223644684	1.87974481282419
1460.77911144685	1.51740589306684
1462.68723644685	1.27664074172816
1464.59473644685	1.10990432739771
1466.50208019685	0.715387754541894
1468.40879894685	0.500725848118407
1470.31348644685	0.276207601595786
1472.21958019684	0.0628930737013889
1474.12504894684	-0.162232960158178
1476.03020519685	-0.239740631342215
1477.93317394684	-0.464053335894789
1479.83754894685	-0.576601452751049
1481.74129894685	-0.699619448577096
1483.64317394684	-0.863426516739935
1485.54614269684	-0.991747769552092
1487.44879894685	-0.995933557059459
1489.34926769685	-1.10100615855339
1491.25114269684	-1.06098827900558
1493.15067394685	-1.07858202693046
1495.05161144685	-1.05906007712883
1496.95223644685	-1.03511372681282
1498.85067394685	-0.768514262350379
1500.75036144684	-0.594197177930539
1502.64786144684	-0.25366103978223
1504.54676769685	0.166508538987955
1506.44348644685	0.815563040843301
1508.34161144685	1.33995598199346
1510.23739269685	2.05270904085376
1512.13473644685	2.72225614460979
1514.02973644685	3.40858920552176
1515.92442394685	3.80058418474425
1517.82036144684	4.18509433003481
1519.71426769685	4.15945527476731
1521.60926769685	4.00894572044831
1523.50239269685	3.49884318498704
1525.39489269684	2.95380971046455
1527.28879894685	2.1582289712274
1529.18051769685	1.49908774483868
1531.07192394684	0.821079350530852
1532.96458019684	0.294675288140581
1534.85504894684	-0.192035796117409
1536.74520519685	-0.393631373729363
1538.63489269685	-0.587224266084775
1540.52583019685	-0.614653522283959
1542.41473644685	-0.588848322370325
1544.30317394685	-0.420487820038773
1546.19114269684	-0.297974480313826
1548.07879894684	0.214269438469387
1549.96770519685	0.688853310898764
1551.85442394685	1.11114013841791
1553.74083019684	1.18508994195304
1555.62692394685	1.15248013566446
1557.51239269684	0.772557928821584
1559.39754894685	0.458151006118612
1561.28223644684	0.163046702889687
1563.16661144685	0.226932489190631
1565.05051769685	0.354305729714554
1566.93567394685	0.585753546176534
1568.81879894685	0.71866363375392
1570.70145519685	1.01195337693912
1572.58379894684	1.23931006954695
1574.46551769684	1.54583128628303
1576.34708019685	1.83714401183448
1578.22629894684	2.22801804990684
1580.10692394685	2.46683664133514
1581.98723644685	2.6969287994026
1583.86692394685	2.75112231859208
1585.74645519685	2.79434373107921
1587.62536144684	2.7201511621148
1589.50395519685	2.71764130890892
1591.38208019684	2.60373177175563
1593.25989269685	2.64835943909446
1595.13551769685	2.63431675670029
1597.01239269685	2.82846170803128
1598.88895519685	2.76224555607945
1600.76504894685	2.85933599759477
1602.64067394684	2.88133028347272
1604.51442394685	2.98530092471225
1606.38926769685	2.86390427483713
1608.26364269685	3.05296311045265
1610.13770519684	3.16182396944487
1612.00973644685	3.28139175902714
1613.88301769684	3.28174907964046
1615.75583019685	3.34060057049567
1617.62661144685	3.10540144608518
1619.49864269685	3.08382229303226
1621.37020519685	2.91603876048157
1623.23973644685	2.88332700907057
1625.11051769685	2.81605556406583
1626.97926769685	2.94519077827846
1628.84926769685	2.88732977599096
1630.71879894684	2.93095994541926
1632.58629894684	2.91261907568679
1634.45504894685	3.0282121492545
1636.32176769685	3.02969899859937
1638.18973644685	3.18272315107544
1640.05567394685	3.26645586919892
1641.92270519685	3.48024044493195
1643.78786144685	3.58954714526612
1645.65254894684	3.77451217045189
1647.51833019684	3.82742907995345
1649.38223644685	4.0515001471544
1651.24739269685	4.08115494665134
1653.11036144684	4.10350138074733
1654.97301769684	4.10415973125743
1656.83692394685	4.11029156119093
1658.69879894684	3.99109561931095
1660.56176769685	3.87895784727789
1662.42286144684	3.71149537952454
1664.28348644685	3.68177105138307
1666.14364269684	3.55555183000507
1668.00504894685	3.43142527550447
1669.86442394684	3.29946490262716
1671.72348644684	3.14427856670545
1673.58208019684	2.95107496590225
1675.44192394684	2.79810987883121
1677.29973644685	2.64048011351292
1679.15708019684	2.49090375667936
1681.01411144685	2.43066566681949
1682.87067394685	2.25393470184241
1684.72676769685	2.1367877490967
1686.58426769685	2.04634565425681
1688.43958019685	1.91177464067306
1690.29458019685	1.81166591412057
1692.14911144685	1.83596849995803
1694.00317394684	1.6699492466276
1695.85692394685	1.48102261205116
1697.71036144685	1.52808529921253
1699.56333019685	1.42365647268372
1701.41583019685	1.29476294990695
1703.26801769685	1.18896898178406
1705.11973644685	1.1003038410517
1706.97114269684	0.725701673492836
1708.82208019685	0.345471825246022
1710.67254894684	-0.262378923972278
1712.52270519685	-0.848636587654767
1714.37239269685	-1.50164170669751
1716.22176769685	-2.08956040242447
1718.07067394685	-2.5694731391194
1719.91754894684	-2.84831344550196
1721.76583019684	-3.02674960933257
1723.61348644685	-2.87074672711083
1725.46083019685	-2.53581416692066
1727.30770519684	-2.03560219539384
1729.15270519685	-1.46562518817325
1730.99879894684	-0.673617103578408
1732.84458019684	-0.0856929167527483
1734.68989269685	0.510347269324768
1736.53317394685	0.893004240190805
1738.37770519685	1.3445034904999
1740.22192394684	1.52896514180765
1742.06567394685	1.72440926008267
1743.90739269684	1.79016862885146
1745.75020519685	1.96782813444349
1747.59286144684	1.95857260232015
1749.43333019684	2.08294734270135
1751.27504894685	2.04372663928598
1753.11473644685	2.14687672768844
1754.95583019685	2.11803941496743
1756.79629894684	2.23193113360418
1758.63489269685	2.20430090775767
1760.47458019685	2.33057911311528
1762.31239269684	2.31490940996872
1764.15129894685	2.42022010859449
1765.98817394685	2.37560116921617
1767.82645519685	2.43153605756333
1769.66254894685	2.39328967239015
1771.49989269684	2.47902319957871
1773.33536144685	2.34457082489956
1775.17020519685	2.40908435861962
1777.00645519685	2.34558086285597
1778.84067394684	2.38744700257899
1780.67598644685	2.30297696136233
1782.50942394685	2.43512597051301
1784.34239269685	2.35054873199817
1786.17661144684	2.4171380986084
1788.00879894684	2.34353228393496
1789.84051769684	2.28056959003777
1791.67364269685	2.16227584301572
1793.50458019685	2.20701300375032
1795.33520519684	2.06889741990688
1797.16536144685	1.92929311044941
1798.99692394684	1.79646547930457
