# Supplementary material for: Intraoperative rapid assessment of the deep muscle surgical margin of tongue squamous cell carcinoma via Raman spectroscopy
Source: Front Bioeng Biotechnol. 2024 Oct 8;12:1480279. doi: 10.3389/fbioe.2024.1480279 (PMC11493737; doi:10.3389/fbioe.2024.1480279)
Supplement: Supplementary file 4 [file DataSheet2.ZIP › Pathological grading corresponding to Raman spectroscopic data/Results of pathological grading/WDSCC/13-1-3_Raman.txt]

process from Raman raw data on 2022/8/8 10:48:07
601.541728634347	0.0852437013578822
603.653017696848	-0.0989796520881328
605.76571300935	-0.174147815354075
607.876025509344	-0.297855703655614
609.985830196845	-0.246908341896443
612.095166134346	-0.223442434168874
614.203994259347	-0.0520491731372772
616.314228634346	-0.016160132742101
618.422119259347	0.218439621161338
620.529502071848	0.217194655628049
622.636377071845	0.262980902499777
624.742783321846	0.215881407506089
626.848681759348	0.259914876512198
628.954111446845	0.164774273134384
631.060908321848	0.192939450759241
633.165361446845	0.122500371696447
635.269345821845	0.108124500983706
637.372783321851	0.104823385246021
639.475791134348	0.097293943908511
641.578291134349	-0.00724232248626322
643.680283321846	0.0172202273877531
645.781806759347	-0.122215765124508
647.882861446848	-0.240794749118407
649.983408321845	-0.423038209117578
652.083486446845	-0.439893621941252
654.183056759346	-0.639402507349331
656.282158321847	-0.57409242028055
658.380752071844	-0.652664915905206
660.478877071844	-0.601287626683472
662.576533321844	-0.653815198889788
664.673642696845	-0.549606175342007
666.770361446845	-0.484577500466969
668.864658321847	-0.277133512245427
670.960361446843	-0.256260846063356
673.05559582185	-0.215316655038663
675.150283321847	-0.252719522510148
677.244502071844	-0.28157048053248
679.338330196846	-0.450410665548077
681.431611446846	-0.380052456743556
683.522470821845	-0.268039397098732
685.614814571843	-0.142381235690152
687.706611446847	-0.149469444187304
689.798017696849	-0.0202116933762966
691.888877071844	-0.0148703143387081
693.977392696845	0.0526567814720522
696.067236446848	0.0744143597016773
698.156689571846	0.0724275632557578
700.243720821847	0.0785988333087175
702.332158321846	0.153037517800726
704.420127071848	0.0746527484490684
706.507627071849	0.132839303068437
708.592783321848	0.275688279583107
710.679345821845	0.382012100351204
712.765361446844	0.407017961025105
714.849033321847	0.512881527484183
716.934111446848	0.461132803940814
719.016845821847	0.535571798851748
721.100986446847	0.511246945254555
723.184658321847	0.472230696947349
725.265908321846	0.412923600802088
727.348642696845	0.450538526706765
729.428955196847	0.31680234423203
731.510673946843	0.350723055993342
733.590048946844	0.380645607703627
735.670830196843	0.489463181218895
737.749267696847	0.605882063771446
739.829033321847	0.80912074876656
741.906533321846	1.0402633647829
743.985361446848	1.47490376071002
746.061923946847	1.62083729117569
748.139814571845	1.73856648995613
750.215361446848	1.71340471937953
752.292236446843	1.53719644294495
754.366845821845	1.16210938257038
756.440986446847	1.0146510483946
758.516533321843	0.774350877308706
760.589658321845	0.661578878601347
762.664189571846	0.528792620639223
764.736455196849	0.465619491364123
766.808173946843	0.316362310057059
768.881298946846	0.35228203221925
770.952080196847	0.263064619298888
773.022392696847	0.270698149272306
775.092236446842	0.225286531139147
777.163486446847	0.366646394297192
779.232314571844	0.24045281749224
781.300752071846	0.276998703709381
783.368720821843	0.182624830948981
785.438017696848	0.168243683786528
787.504970821843	0.0491983990091853
789.571533321847	0.168037623401119
791.637548946848	0.0627191245243353
793.704970821847	0.12377024528223
795.770048946844	0.0794030389768636
797.834658321844	0.0994320694845783
799.898798946848	0.0133509478781377
801.962470821847	0.12332326075466
804.025673946846	0.132792570281964
806.088408321844	0.188232414247352
808.150673946846	0.175986306104392
810.214267696847	0.263103690710579
812.275595821844	0.238655912325299
814.336455196844	0.329902579561065
816.396767696846	0.394864268279491
818.456689571845	0.575850061108781
820.516142696844	0.584670476915818
822.575048946845	0.724816045217125
824.633564571846	0.771065724658229
826.691533321846	0.843487190097846
828.749033321848	0.740266528784218
830.806142696849	0.816729771450582
832.862705196847	0.766074570574489
834.918877071847	0.750929683967144
836.974502071844	0.749782748228483
839.027861446848	0.766356409285663
841.082548946848	0.769130532093868
843.136767696844	0.951414768029736
845.190517696847	1.03880220026736
847.243877071847	1.11441861097904
849.296689571845	1.24796158468428
851.349033321847	1.2913668638887
853.400908321848	1.18510743829552
855.450517696845	1.16112428339784
857.501455196845	1.06993447433013
859.551923946849	0.936048787764435
861.602002071846	0.877252796715027
863.649658321843	0.816499941048392
865.698798946843	0.589216715613588
867.747392696845	0.620406390296353
869.795517696846	0.601334439942434
871.841377071847	0.56486278688584
873.888564571844	0.445186040677243
875.935361446845	0.64635857985752
877.981611446849	0.45023784308637
880.025595821848	0.447688810628733
882.07090832185	0.335294974774627
884.115752071848	0.380398506435142
886.158408321844	0.173924643532928
888.202314571849	0.233240867252277
890.243955196845	0.122372492042075
892.287002071847	0.122344311169059
894.329502071847	0.0986737867747252
896.369736446846	0.0603765863248782
898.411377071847	-0.139513232945433
900.450673946845	-0.138837153654492
902.491377071845	-0.240829002592989
904.529736446846	-0.320759882071116
906.569502071849	-0.442314078919594
908.607002071847	-0.350469773643397
910.645752071847	-0.42920937184914
912.682314571848	-0.428443039579349
914.720205196849	-0.496563595979865
916.755830196846	-0.341216006507125
918.792783321849	-0.33786092500975
920.827470821849	-0.328553018612411
922.861689571848	-0.296711570890579
924.89723644685	-0.156856209513933
926.930517696845	-0.166031182876679
928.965205196844	-0.0737755367551358
930.997548946845	-0.0655983078130475
933.029423946846	0.0420332402491681
935.062705196844	-0.0200284751292088
937.093720821846	0.068450401991754
939.124189571845	0.0597972935645998
941.156064571845	0.1913868632451
943.185673946846	0.217663307208568
945.214814571846	0.369896291315683
947.243486446845	0.395087778574975
949.273486446844	0.514937093727269
951.301220821846	0.502241337249757
953.328564571846	0.573032338368307
955.355361446847	0.530056993242226
957.383564571843	0.584629311981018
959.409423946847	0.640561761966467
961.434892696845	0.740858352693238
963.459892696847	0.690488393913711
965.484423946844	0.896343660445268
967.508486446844	0.982205906391414
969.533877071844	0.96771377317549
971.557080196846	0.898907591223008
973.579736446845	1.01396105444405
975.602002071846	0.771620778140289
977.623720821848	0.719763473253295
979.645048946848	0.707625707868829
981.665908321847	0.74999662312689
983.686298946846	0.7247778091687
985.706220821845	0.922130835812197
987.725752071845	0.889919713851896
989.744736446846	0.969081048934015
991.763330196845	1.11429127165133
993.781377071846	1.44877695188046
995.799033321848	1.93151447560751
997.816220821845	2.73608283276099
999.833017696848	3.09582590751148
1001.84926769685	3.29647019751781
1003.86512707184	3.03905200157169
1005.88043957185	2.59595778073486
1007.89536144684	1.73290379102394
1009.90801769685	1.23247251892587
1011.92200207184	0.780178065868029
1013.93551769685	0.552605318686972
1015.94864269685	0.211747998041062
1017.96129894685	0.0379049037185837
1019.97340832184	-0.142245182371028
1021.98333019684	-0.212622479246818
1023.99465832184	-0.344013129425775
1026.00543957185	-0.343467195223354
1028.01575207185	-0.363051074116697
1030.02387707185	-0.405497495436634
1032.03333019685	-0.500505167632127
1034.04231457185	-0.597659309938138
1036.05083019684	-0.719178846122531
1038.05715832185	-0.761786580062562
1040.06473644685	-0.947343753786413
1042.07192394685	-1.04011076031333
1044.07684582184	-1.15706536504354
1046.08309582185	-1.23136395785627
1048.08895519684	-1.45824944150831
1050.09254894685	-1.37047965430122
1052.09739269685	-1.47174346367348
1054.10004894685	-1.47928773947797
1056.10411144685	-1.43355890880696
1058.10762707185	-1.25540734380331
1060.10895519685	-1.32144366975376
1062.11161144685	-1.11093676799516
1064.11200207184	-1.07593858910769
1066.11372082185	-1.0246255585094
1068.11325207184	-1.00946725666279
1070.11403332184	-0.824085003090886
1072.11270519684	-0.883913558592155
1074.11262707185	-0.715636680881403
1076.11028332185	-0.693254131839865
1078.10934582185	-0.577779829067651
1080.10614269685	-0.542518541635445
1082.10247082185	-0.397223145907901
1084.10012707185	-0.378686468622163
1086.09559582185	-0.250808520937312
1088.09239269685	-0.261268056203562
1090.08692394685	-0.2474476546613
1092.08106457184	-0.264387735130015
1094.07645519685	-0.131986040744266
1096.06965832185	-0.230350398996052
1098.06239269684	-0.0783261482123407
1100.05653332185	-0.0673436327220429
1102.04833019685	0.074769284715785
1104.03973644684	-0.0580253310413923
1106.03075207185	0.100022950658342
1108.02301769685	0.0434264037500611
1110.01309582184	0.134496782295287
1112.00270519685	0.0837287691131223
1113.99184582185	0.329222721270639
1115.98231457185	0.372085875094683
1117.97059582184	0.604467258715772
1119.95840832185	0.788481576084962
1121.94583019684	1.14622159132199
1123.93278332184	1.34339509923211
1125.91926769685	1.59028235211161
1127.90708019684	1.58272063548736
1129.89262707185	1.57148609232036
1131.87778332184	1.32894843013042
1133.86247082184	1.21707535166922
1135.84668957184	1.01061702297693
1137.83051769685	1.03927607923328
1139.81387707185	1.08136016833862
1141.79684582185	1.37182189370657
1143.77926769685	1.65012637698936
1145.76129894685	2.30112867745015
1147.74286144684	2.93838637028904
1149.72403332184	3.84221199587648
1151.70473644685	4.66353309326968
1153.68497082185	5.21390967573507
1155.66473644685	5.16680173975203
1157.64411144684	4.85917176329161
1159.62301769685	4.05084721354831
1161.60145519684	3.13353803688705
1163.57778332185	2.29945162467999
1165.55536144684	1.93474544476493
1167.53247082185	1.5553043798555
1169.50918957185	1.49262081543009
1171.48543957184	1.29629211206645
1173.46122082185	1.21266811692112
1175.43661144685	0.931941169669756
1177.40973644685	0.805900846534882
1179.38418957185	0.575822382265301
1181.35825207185	0.552680366101868
1183.33184582185	0.507932053501065
1185.30325207185	0.507451872082299
1187.27598644685	0.524112689614753
1189.24825207184	0.582496412651494
1191.22004894685	0.524412742101504
1193.18965832185	0.563845944585694
1195.16059582185	0.526409022040014
1197.13114269685	0.564846236015285
1199.09942394685	0.563106694484361
1201.06903332184	0.675016014608616
1203.03645519685	0.706240283104137
1205.00520519685	0.803912657426338
1206.97356457184	0.773697203793859
1208.93965832184	0.853342831765985
1210.90708019685	0.812175309448207
1212.87223644684	0.788897894569743
1214.83879894685	0.764138940302018
1216.80489269684	0.861597268079038
1218.76879894685	0.776536661410319
1220.73403332185	0.867280490023632
1222.69708019685	0.96010426214707
1224.66137707184	1.09495885800101
1226.62356457185	1.09473474863671
1228.58528332185	1.30412453679997
1230.54833019685	1.31555594650888
1232.50911144685	1.35396169558896
1234.47129894684	1.38848036592492
1236.43122082184	1.54623204412235
1238.39254894684	1.5109053449122
1240.35161144684	1.66799026354931
1242.31028332185	1.75483701959593
1244.27020519684	1.85048825102888
1246.22801769685	1.92421398762878
1248.18536144685	2.06375682435743
1250.14395519685	2.03027192473644
1252.10043957185	2.14065920997382
1254.05645519685	2.16939126226526
1256.01208019685	2.05339981738996
1257.96895519685	2.06330746922367
1259.92372082184	2.20928401333532
1261.87793957184	2.11464946218575
1263.83184582185	2.20564058157066
1265.78700207185	2.28846738177441
1267.73997082184	2.31069701153154
1269.69247082185	2.20583453571919
1271.64458019685	2.27740157423142
1273.59629894685	2.14439718774389
1275.54754894684	2.15083787739894
1277.49833019685	2.09204267469431
1279.45043957185	2.03394912568865
1281.40036144685	1.95304171707573
1283.34989269685	1.99431796770989
1285.29895519685	1.90989430683607
1287.24754894685	1.9219296942079
1289.19575207184	1.8830656190882
1291.14356457184	1.95620101188098
1293.09083019684	2.01060970264462
1295.03778332185	2.13880822327769
1296.98426769685	2.1749103758217
1298.93028332185	2.40311503502807
1300.87583019684	2.44005106167361
1302.82106457185	2.58441238341084
1304.76575207185	2.55120020998078
1306.71004894685	2.59753844037238
1308.65395519685	2.56208587741838
1310.59739269684	2.57397877236184
1312.53864269685	2.34940009615809
1314.48129894685	2.31695531618345
1316.42333019685	2.10349721237532
1318.36504894685	1.95445466178444
1320.30629894685	1.69082131515182
1322.24723644684	1.70971094438204
1324.18583019685	1.61367644549563
1326.12583019684	1.68180799128527
1328.06536144685	1.61575349047115
1330.00458019684	1.76879665070516
1331.94145519685	1.65007044754032
1333.87973644684	1.7736747557816
1335.81770519685	1.73341259429486
1337.75504894684	1.8032924711942
1339.69020519685	1.65315259950768
1341.62676769685	1.60953746891715
1343.56301769685	1.32004017256946
1345.49692394684	1.25441388319598
1347.43223644684	0.989637850818212
1349.36692394685	0.85177519691149
1351.29973644684	0.706324308672322
1353.23364269684	0.727849027934553
1355.16551769685	0.451307548675572
1357.09864269684	0.400143552544307
1359.02958019685	0.384105362841012
1360.96176769684	0.38903146210987
1362.89364269684	0.284740226557744
1364.82333019684	0.427130233429693
1366.75426769685	0.45491962042081
1368.68301769685	0.431117156568462
1370.61317394685	0.362595705854972
1372.54114269685	0.36363925536665
1374.46864269684	0.214050891107945
1376.39754894685	0.129788401037672
1378.32426769684	-0.00758389157442707
1380.25223644685	-0.00975875460846964
1382.17801769685	-0.0596466707222589
1384.10348644685	-0.00579998991020148
1386.03020519684	0.0662687836503437
1387.95473644685	0.203269534263029
1389.88051769685	0.147618756921077
1391.80426769685	0.273931500260915
1393.72754894684	0.335945164039174
1395.65036144684	0.350987967457002
1397.57458019684	0.305976703718443
1399.49661144685	0.423137181541847
1401.41817394684	0.337821366668209
1403.34098644684	0.338350884696467
1405.26176769685	0.183981748304291
1407.18208019684	0.175780775755982
1409.10192394684	0.0894861006018459
1411.02145519685	0.106310671727272
1412.94223644685	0.0173907616995734
1414.86083019685	0.199348358627844
1416.77895519685	0.265684648163756
1418.69676769685	0.380472496331947
1420.61411144684	0.41219515419624
1422.53098644684	0.597970671249186
1424.44754894685	0.629121849891021
1426.36364269685	0.814411932321889
1428.27926769685	0.852768932424397
1430.19442394684	1.03422085244335
1432.11098644685	1.18648238545262
1434.02536144685	1.51688269717681
1435.93926769685	1.66442184308659
1437.85286144685	1.910272472511
1439.76598644685	2.0924578140357
1441.67692394684	2.27194440706228
1443.58926769684	2.30413774113578
1445.50114269685	2.38642952857089
1447.41254894685	2.27584766677484
1449.32364269685	2.24363466822518
1451.23411144685	2.18758914309154
1453.14426769685	1.95888819548389
1455.05411144685	1.6874596410612
1456.96333019685	1.73522212755017
1458.87223644684	1.46403265212109
1460.77911144685	1.20075891786144
1462.68723644685	0.970944449614763
1464.59473644685	0.826732298613592
1466.50208019685	0.476273827904265
1468.40879894685	0.26667323161405
1470.31348644685	0.000277941069271037
1472.21958019684	-0.0899854954731154
1474.12504894684	-0.259717789828244
1476.03020519685	-0.35695228401579
1477.93317394684	-0.520454450026079
1479.83754894685	-0.675934569981621
1481.74129894685	-0.820202668430511
1483.64317394684	-0.892556089133222
1485.54614269684	-1.03528373541667
1487.44879894685	-1.07723758360368
1489.34926769685	-1.11118208098253
1491.25114269684	-1.10326965935104
1493.15067394685	-1.19289659863853
1495.05161144685	-1.10647174558022
1496.95223644685	-1.10402508028972
1498.85067394685	-0.857270128999232
1500.75036144684	-0.69219548092093
1502.64786144684	-0.46471700534255
1504.54676769685	-0.286509851772109
1506.44348644685	0.263086603406464
1508.34161144685	0.655906391341262
1510.23739269685	1.23118676934433
1512.13473644685	1.82861925126412
1514.02973644685	2.52631776633388
1515.92442394685	2.92504374083649
1517.82036144684	3.27228539483002
1519.71426769685	3.2642843609375
1521.60926769685	3.19397947500539
1523.50239269685	2.8314912462053
1525.39489269684	2.39057965973734
1527.28879894685	1.74916396593579
1529.18051769685	1.18866979896626
1531.07192394684	0.559382527970797
1532.96458019684	0.106518700402773
1534.85504894684	-0.271630723027386
1536.74520519685	-0.430131130760685
1538.63489269685	-0.532279053738364
1540.52583019685	-0.475384935334318
1542.41473644685	-0.419282189897501
1544.30317394685	-0.355374900343293
1546.19114269684	-0.184935718146733
1548.07879894684	0.324936441663567
1549.96770519685	0.808316074621644
1551.85442394685	1.2878483326628
1553.74083019684	1.4315754094813
1555.62692394685	1.35895453492282
1557.51239269684	0.96195566705552
1559.39754894685	0.669903370155851
1561.28223644684	0.240421260330834
1563.16661144685	0.280960156530455
1565.05051769685	0.355423702810356
1566.93567394685	0.544687737756135
1568.81879894685	0.568745507175549
1570.70145519685	0.821029569491714
1572.58379894684	1.00304057042257
1574.46551769684	1.32727882178648
1576.34708019685	1.60260173875656
1578.22629894684	2.04227938030874
1580.10692394685	2.34900975689635
1581.98723644685	2.72375276153298
1583.86692394685	2.78702892038456
1585.74645519685	2.84038520386099
1587.62536144684	2.69967892580854
1589.50395519685	2.69444368146605
1591.38208019684	2.36360334245541
1593.25989269685	2.29882815446098
1595.13551769685	2.24221784732975
1597.01239269685	2.43789818644223
1598.88895519685	2.24073481119206
1600.76504894685	2.36405168752316
1602.64067394684	2.35016587975804
1604.51442394685	2.46949779868476
1606.38926769685	2.29587098214068
1608.26364269685	2.48915256374363
1610.13770519684	2.5340324416689
1612.00973644685	2.67439631946041
1613.88301769684	2.65101109760701
1615.75583019685	2.68632221366261
1617.62661144685	2.5120992179389
1619.49864269685	2.52847701182213
1621.37020519685	2.41190203483643
1623.23973644685	2.32103477805651
1625.11051769685	2.28063809331132
1626.97926769685	2.38352363148397
1628.84926769685	2.31810284964683
1630.71879894684	2.43415391651502
1632.58629894684	2.48922894577146
1634.45504894685	2.66637725959322
1636.32176769685	2.70505397684855
1638.18973644685	2.83398696758235
1640.05567394685	2.79547277830676
1641.92270519685	2.90768549624403
1643.78786144685	2.88130776949981
1645.65254894684	2.93220755417411
1647.51833019684	2.94011371414399
1649.38223644685	3.07334090467549
1651.24739269685	3.06956949412819
1653.11036144684	3.11209912193266
1654.97301769684	3.1247524715746
1656.83692394685	3.07579640602933
1658.69879894684	2.91012496579265
1660.56176769685	2.87671487731097
1662.42286144684	2.73319566906548
1664.28348644685	2.67225192690086
1666.14364269684	2.6463804321827
1668.00504894685	2.63421758276638
1669.86442394684	2.53057220558577
1671.72348644684	2.36800099536885
1673.58208019684	2.19343891695195
1675.44192394684	2.04905057578162
1677.29973644685	1.91197811228363
1679.15708019684	1.72537489618202
1681.01411144685	1.62175914601482
1682.87067394685	1.54430598774184
1684.72676769685	1.38806212310794
1686.58426769685	1.27531074774248
1688.43958019685	1.17972636807968
1690.29458019685	1.16854254313961
1692.14911144685	1.04363456811683
1694.00317394684	0.907249105955543
1695.85692394685	0.723763971675055
1697.71036144685	0.653685681457205
1699.56333019685	0.463059671409326
1701.41583019685	0.382742573550445
1703.26801769685	0.30277199400831
1705.11973644685	0.28585347852453
1706.97114269684	0.123974527079838
1708.82208019685	-0.00962924013663269
1710.67254894684	-0.336451228707858
1712.52270519685	-0.677764099562296
1714.37239269685	-1.061432117832
1716.22176769685	-1.39865805346136
1718.07067394685	-1.78755609376014
1719.91754894684	-1.91767530558622
1721.76583019684	-2.0965563799146
1723.61348644685	-2.04752056376429
1725.46083019685	-1.95112034175099
1727.30770519684	-1.61873970020071
1729.15270519685	-1.36337498586954
1730.99879894684	-0.838963232065737
1732.84458019684	-0.390151393850942
1734.68989269685	-0.0384032909561824
1736.53317394685	0.204036390314968
1738.37770519685	0.569937069627429
1740.22192394684	0.690223386326466
1742.06567394685	0.693871692833625
1743.90739269684	0.785009334479014
1745.75020519685	0.900531528414547
1747.59286144684	0.820474700515774
1749.43333019684	0.915358176379925
1751.27504894685	0.93167356362892
1753.11473644685	0.985712946167098
1754.95583019685	0.957765411425441
1756.79629894684	1.07619142767402
1758.63489269685	1.09591169461527
1760.47458019685	1.18146325085553
1762.31239269684	1.20472274129111
1764.15129894685	1.2835251008359
1765.98817394685	1.1454697995174
1767.82645519685	1.11470742938417
1769.66254894685	1.06676190012831
1771.49989269684	1.08048147998772
1773.33536144685	1.01863994717593
1775.17020519685	1.11495702411645
1777.00645519685	0.985285184357735
1778.84067394684	0.978983737789974
1780.67598644685	0.937716813351074
1782.50942394685	0.943912856378233
1784.34239269685	0.839067938213361
1786.17661144684	0.951283239565043
1788.00879894684	0.872653253817305
1789.84051769684	0.750981122338715
1791.67364269685	0.623664454672678
1793.50458019685	0.622044575167706
1795.33520519684	0.452899626518445
1797.16536144685	0.306809947205409
1798.99692394684	0.158355994478086
