# Supplementary material for: Intraoperative rapid assessment of the deep muscle surgical margin of tongue squamous cell carcinoma via Raman spectroscopy
Source: Front Bioeng Biotechnol. 2024 Oct 8;12:1480279. doi: 10.3389/fbioe.2024.1480279 (PMC11493737; doi:10.3389/fbioe.2024.1480279)
Supplement: Supplementary file 4 [file DataSheet2.ZIP › Pathological grading corresponding to Raman spectroscopic data/Results of pathological grading/WDSCC/13-1-4_Raman.txt]

process from Raman raw data on 2022/8/8 10:48:05
601.541728634347	0.360233978936094
603.653017696848	0.143922149157646
605.76571300935	0.0725235770032953
607.876025509344	-0.120780297238127
609.985830196845	-0.0820003503305315
612.095166134346	-0.171612854252373
614.203994259347	-0.0450270051858297
616.314228634346	-0.0380722172829451
618.422119259347	0.117673951894574
620.529502071848	0.147220002140386
622.636377071845	0.213603060196021
624.742783321846	0.150696548592634
626.848681759348	0.191831162672315
628.954111446845	0.180190224655291
631.060908321848	0.156805993968703
633.165361446845	0.129437749714498
635.269345821845	0.260104714887234
637.372783321851	0.220071255643404
639.475791134348	0.166872936547179
641.578291134349	0.0561740713163204
643.680283321846	0.0192514446611085
645.781806759347	-0.238992015103918
647.882861446848	-0.395519635138555
649.983408321845	-0.566470924290002
652.083486446845	-0.615273098765329
654.183056759346	-0.744015705293577
656.282158321847	-0.711886055650325
658.380752071844	-0.725803734659848
660.478877071844	-0.62705614895566
662.576533321844	-0.63904685781813
664.673642696845	-0.533161553576633
666.770361446845	-0.572819633237714
668.864658321847	-0.538838035144693
670.960361446843	-0.532019493534278
673.05559582185	-0.466677485947514
675.150283321847	-0.545867734584363
677.244502071844	-0.466192008753239
679.338330196846	-0.446392214884099
681.431611446846	-0.346256061191127
683.522470821845	-0.30083208144049
685.614814571843	-0.157420385545379
687.706611446847	-0.14485396115407
689.798017696849	-0.0267031386530334
691.888877071844	-0.0668755342009035
693.977392696845	0.0960848683383233
696.067236446848	0.17042635656145
698.156689571846	0.210255939707224
700.243720821847	0.205646041482282
702.332158321846	0.277204822157955
704.420127071848	0.218797479189107
706.507627071849	0.234809775276631
708.592783321848	0.345249643673412
710.679345821845	0.487498925181455
712.765361446844	0.503703410479375
714.849033321847	0.57422413356295
716.934111446848	0.620449585034294
719.016845821847	0.640973504874864
721.100986446847	0.571972199321863
723.184658321847	0.611665533018765
725.265908321846	0.570134015904785
727.348642696845	0.536913567493343
729.428955196847	0.517290183247496
731.510673946843	0.656986272566542
733.590048946844	0.699392555029021
735.670830196843	0.826367988854656
737.749267696847	0.919855204826717
739.829033321847	1.09645989064245
741.906533321846	1.23940908190195
743.985361446848	1.5893652516375
746.061923946847	1.68791719554633
748.139814571845	1.75422552202605
750.215361446848	1.63440959510501
752.292236446843	1.42028938834522
754.366845821845	1.07205711577154
756.440986446847	0.898864416606216
758.516533321843	0.672782272466293
760.589658321845	0.621102123570779
762.664189571846	0.487761569037446
764.736455196849	0.390585826548829
766.808173946843	0.27907324502479
768.881298946846	0.340793567343667
770.952080196847	0.242903443070077
773.022392696847	0.27861192714812
775.092236446842	0.268243759005372
777.163486446847	0.403535881781352
779.232314571844	0.299167201504133
781.300752071846	0.37202684073111
783.368720821843	0.283208494820144
785.438017696848	0.273366559213173
787.504970821843	0.0863747797567953
789.571533321847	0.197709569520384
791.637548946848	0.0360137587572353
793.704970821847	0.0894818259648673
795.770048946844	0.0360395347962026
797.834658321844	0.0992008312880444
799.898798946848	-0.0131598959881671
801.962470821847	0.144451712715238
804.025673946846	0.112039988375614
806.088408321844	0.215019233257578
808.150673946846	0.208733720967757
810.214267696847	0.346483346208629
812.275595821844	0.32671070337932
814.336455196844	0.425625956303065
816.396767696846	0.465412625706676
818.456689571845	0.678716133864043
820.516142696844	0.701349931071547
822.575048946845	0.863887493364871
824.633564571846	0.948844077201443
826.691533321846	1.00321251658278
828.749033321848	0.917027399634208
830.806142696849	0.939233234780829
832.862705196847	0.85154284936857
834.918877071847	0.896451230472053
836.974502071844	0.8662811998351
839.027861446848	0.930025699544274
841.082548946848	1.03364171186564
843.136767696844	1.30605131014096
845.190517696847	1.38741826119025
847.243877071847	1.5680667545825
849.296689571845	1.69962958983172
851.349033321847	1.67075091303315
853.400908321848	1.47266438090878
855.450517696845	1.38850429887134
857.501455196845	1.27373316771138
859.551923946849	1.13296498426888
861.602002071846	1.07777366911023
863.649658321843	1.04527328515042
865.698798946843	0.932335712521422
867.747392696845	0.961404749525116
869.795517696846	0.847584197873914
871.841377071847	0.854690070126878
873.888564571844	0.707500778433655
875.935361446845	0.772062353324202
877.981611446849	0.524727512713696
880.025595821848	0.548283366700616
882.07090832185	0.399986423258554
884.115752071848	0.42139320826908
886.158408321844	0.29501133571091
888.202314571849	0.369405425429079
890.243955196845	0.245587384022713
892.287002071847	0.267901693688827
894.329502071847	0.307235350355256
896.369736446846	0.208486831735001
898.411377071847	-0.0403206931716227
900.450673946845	-0.0054041123199795
902.491377071845	-0.159490894118051
904.529736446846	-0.291837176042065
906.569502071849	-0.381281270558873
908.607002071847	-0.257988423870415
910.645752071847	-0.380008256656708
912.682314571848	-0.368234836419845
914.720205196849	-0.434898562299452
916.755830196846	-0.307653159799997
918.792783321849	-0.27945961721224
920.827470821849	-0.16918102146974
922.861689571848	-0.204621606372029
924.89723644685	-0.0535662972898763
926.930517696845	0.0189027414598968
928.965205196844	0.115042816686355
930.997548946845	0.141162172873521
933.029423946846	0.394885717562545
935.062705196844	0.396017685796153
937.093720821846	0.406207278988916
939.124189571845	0.403528710245325
941.156064571845	0.41229574609747
943.185673946846	0.399548423242095
945.214814571846	0.528930486371792
947.243486446845	0.545454382408138
949.273486446844	0.582673101370858
951.301220821846	0.608937769844886
953.328564571846	0.672411478080164
955.355361446847	0.584466542000598
957.383564571843	0.684275346372658
959.409423946847	0.717439971712224
961.434892696845	0.775202859893284
963.459892696847	0.666246258758463
965.484423946844	0.722072393477049
967.508486446844	0.604013464807394
969.533877071844	0.65131095859482
971.557080196846	0.599898257671384
973.579736446845	0.668666981634999
975.602002071846	0.531329159243228
977.623720821848	0.573536954850113
979.645048946848	0.521862329528631
981.665908321847	0.584837359654671
983.686298946846	0.607474052768509
985.706220821845	0.799964392458776
987.725752071845	0.875050266038045
989.744736446846	1.01932374976229
991.763330196845	1.14710660673188
993.781377071846	1.49472088298
995.799033321848	2.09334827711405
997.816220821845	2.91784071125261
999.833017696848	3.34009990563442
1001.84926769685	3.48262784496694
1003.86512707184	3.23968610134938
1005.88043957185	2.72088662819687
1007.89536144684	1.74009093536267
1009.90801769685	1.07844350176589
1011.92200207184	0.639380740534136
1013.93551769685	0.374066894900352
1015.94864269685	-0.00374653119251889
1017.96129894685	-0.172247810128226
1019.97340832184	-0.334385223632751
1021.98333019684	-0.400564325885057
1023.99465832184	-0.528729809883487
1026.00543957185	-0.525206810531984
1028.01575207185	-0.529093971907628
1030.02387707185	-0.518836535852245
1032.03333019685	-0.612639717919649
1034.04231457185	-0.738428726363736
1036.05083019684	-0.856152159336148
1038.05715832185	-0.933955091530947
1040.06473644685	-1.16596319697527
1042.07192394685	-1.20214182501076
1044.07684582184	-1.21654560564548
1046.08309582185	-1.23856098290173
1048.08895519684	-1.39455302968264
1050.09254894685	-1.23827625504452
1052.09739269685	-1.36636735298578
1054.10004894685	-1.43219727106117
1056.10411144685	-1.46459316602602
1058.10762707185	-1.36966938062562
1060.10895519685	-1.462540797288
1062.11161144685	-1.27724477832498
1064.11200207184	-1.25513147197893
1066.11372082185	-1.15374868034002
1068.11325207184	-1.13750658638645
1070.11403332184	-1.00002284517291
1072.11270519684	-1.02715788614449
1074.11262707185	-0.835469397491863
1076.11028332185	-0.845967258112637
1078.10934582185	-0.67935019923965
1080.10614269685	-0.684177551474136
1082.10247082185	-0.576423176034666
1084.10012707185	-0.568321134023961
1086.09559582185	-0.447530973787593
1088.09239269685	-0.473651559000416
1090.08692394685	-0.418102093490347
1092.08106457184	-0.403636988113533
1094.07645519685	-0.294730175696941
1096.06965832185	-0.331751122943217
1098.06239269684	-0.204983984883143
1100.05653332185	-0.107453543827944
1102.04833019685	0.0380418045983788
1104.03973644684	-0.0878629558948205
1106.03075207185	0.00302280690368661
1108.02301769685	-0.0216452265489124
1110.01309582184	0.0101338368678512
1112.00270519685	-0.0465145598454342
1113.99184582185	0.189670137047017
1115.98231457185	0.302152921372624
1117.97059582184	0.582355108050194
1119.95840832185	0.843581922934618
1121.94583019684	1.28826359204987
1123.93278332184	1.52292080836799
1125.91926769685	1.74936400208406
1127.90708019684	1.74586784869075
1129.89262707185	1.67392417481426
1131.87778332184	1.37076739474782
1133.86247082184	1.28236810653243
1135.84668957184	1.12255663864045
1137.83051769685	1.21191304334764
1139.81387707185	1.33213786213952
1141.79684582185	1.72175110445141
1143.77926769685	2.11840353408616
1145.76129894685	2.94782486054396
1147.74286144684	3.82467555035311
1149.72403332184	5.03879552787674
1151.70473644685	6.13629522239017
1153.68497082185	6.84562478219834
1155.66473644685	6.79748433580374
1157.64411144684	6.28114372331606
1159.62301769685	5.29839329994212
1161.60145519684	4.06623313507907
1163.57778332185	2.96941899796212
1165.55536144684	2.35219923224321
1167.53247082185	1.88827981323385
1169.50918957185	1.59264045608973
1171.48543957184	1.39434140618113
1173.46122082185	1.28457261589159
1175.43661144685	1.02685373847243
1177.40973644685	0.8826814290382
1179.38418957185	0.710282682804348
1181.35825207185	0.668753526791647
1183.33184582185	0.664934098146375
1185.30325207185	0.793540528261133
1187.27598644685	0.909029787081977
1189.24825207184	1.07666822464057
1191.22004894685	1.04617562081097
1193.18965832185	1.06450814521821
1195.16059582185	0.982512459056977
1197.13114269685	1.01755466130544
1199.09942394685	0.930441539828166
1201.06903332184	1.0618092270787
1203.03645519685	1.1542307082907
1205.00520519685	1.18608224846594
1206.97356457184	1.09600999983758
1208.93965832184	1.18893082375439
1210.90708019685	1.03968044092079
1212.87223644684	1.01352236396457
1214.83879894685	1.00789183740096
1216.80489269684	1.08436568745884
1218.76879894685	0.959090245545326
1220.73403332185	1.08629110896157
1222.69708019685	1.07412172822092
1224.66137707184	1.21903783987608
1226.62356457185	1.26130237131741
1228.58528332185	1.48575818320671
1230.54833019685	1.47508734375253
1232.50911144685	1.59736389245904
1234.47129894684	1.67327215646594
1236.43122082184	1.87408661311963
1238.39254894684	1.853171393146
1240.35161144684	2.02332110092311
1242.31028332185	2.07915724964403
1244.27020519684	2.1859221562022
1246.22801769685	2.23356930312377
1248.18536144685	2.40845101609534
1250.14395519685	2.53769910679665
1252.10043957185	2.69295724896028
1254.05645519685	2.79960759713458
1256.01208019685	2.7753089877686
1257.96895519685	2.79619332345038
1259.92372082184	2.87092455293998
1261.87793957184	2.79596494334157
1263.83184582185	2.87524255572998
1265.78700207185	2.88214938821619
1267.73997082184	2.95583004579754
1269.69247082185	2.88697584601783
1271.64458019685	3.0687254690551
1273.59629894685	2.93812793182656
1275.54754894684	3.02763259973432
1277.49833019685	2.99114846253104
1279.45043957185	3.06496596578842
1281.40036144685	2.97148068787601
1283.34989269685	3.02853309040904
1285.29895519685	2.96570246600822
1287.24754894685	2.99689771974653
1289.19575207184	2.95334735599613
1291.14356457184	3.04822023802922
1293.09083019684	3.10217599126997
1295.03778332185	3.25514228508894
1296.98426769685	3.30397871423111
1298.93028332185	3.44076408344046
1300.87583019684	3.38928718095906
1302.82106457185	3.5461759697281
1304.76575207185	3.4517404089878
1306.71004894685	3.55223842550021
1308.65395519685	3.49057873206283
1310.59739269684	3.5428804420992
1312.53864269685	3.3779014979815
1314.48129894685	3.40102129438117
1316.42333019685	3.10380935680632
1318.36504894685	2.98638262335902
1320.30629894685	2.77783056668818
1322.24723644684	2.63246091919785
1324.18583019685	2.38614373842273
1326.12583019684	2.41833648377821
1328.06536144685	2.35640823065251
1330.00458019684	2.4192866171586
1331.94145519685	2.43878203403307
1333.87973644684	2.65321114686964
1335.81770519685	2.58482239920119
1337.75504894684	2.62022612456161
1339.69020519685	2.49602028230174
1341.62676769685	2.36247162765142
1343.56301769685	2.0597788932273
1345.49692394684	1.98644311710979
1347.43223644684	1.62072946154501
1349.36692394685	1.4702688723695
1351.29973644684	1.27410774709119
1353.23364269684	1.24312551970547
1355.16551769685	0.886390623125067
1357.09864269684	0.86500007931312
1359.02958019685	0.777194714398604
1360.96176769684	0.760960098935698
1362.89364269684	0.673324763780329
1364.82333019684	0.801079756696879
1366.75426769685	0.737219947012534
1368.68301769685	0.624047177184593
1370.61317394685	0.466214734366247
1372.54114269685	0.357165968231186
1374.46864269684	0.15227709753168
1376.39754894685	0.0610327182861283
1378.32426769684	-0.0102831190662869
1380.25223644685	0.0107727061395622
1382.17801769685	0.0221735979635582
1384.10348644685	0.216533923817906
1386.03020519684	0.343819857694314
1387.95473644685	0.548105524678476
1389.88051769685	0.588182695434512
1391.80426769685	0.687904768056626
1393.72754894684	0.645097772740598
1395.65036144684	0.631219739868811
1397.57458019684	0.570823518176439
1399.49661144685	0.618776010833642
1401.41817394684	0.514011442355638
1403.34098644684	0.548323447211885
1405.26176769685	0.415867193842757
1407.18208019684	0.403097724544864
1409.10192394684	0.339692968521263
1411.02145519685	0.448599482270538
1412.94223644685	0.360571396208059
1414.86083019685	0.540276639607839
1416.77895519685	0.568968140530899
1418.69676769685	0.697512340751473
1420.61411144684	0.666588471275531
1422.53098644684	0.87738436199669
1424.44754894685	0.914236366997102
1426.36364269685	1.03638371938933
1428.27926769685	1.07825420699663
1430.19442394684	1.38858560388275
1432.11098644685	1.57830736903156
1434.02536144685	1.96325211519473
1435.93926769685	2.30491097540886
1437.85286144685	2.7134600939774
1439.76598644685	2.8417087169567
1441.67692394684	3.08564222810747
1443.58926769684	3.15436148393502
1445.50114269685	3.19714324442958
1447.41254894685	3.0908851597801
1449.32364269685	3.01473318815772
1451.23411144685	2.92865829224098
1453.14426769685	2.62272470645519
1455.05411144685	2.30940997228595
1456.96333019685	2.22770512099993
1458.87223644684	1.94000423649368
1460.77911144685	1.57332450941004
1462.68723644685	1.42017606425162
1464.59473644685	1.24951774033622
1466.50208019685	0.784811567087331
1468.40879894685	0.569350534587556
1470.31348644685	0.264529192219868
1472.21958019684	-0.00858637319572608
1474.12504894684	-0.282134345112183
1476.03020519685	-0.39067111195601
1477.93317394684	-0.59277563866317
1479.83754894685	-0.687705636121507
1481.74129894685	-0.82781827114718
1483.64317394684	-0.990449790777973
1485.54614269684	-1.05246131951327
1487.44879894685	-1.13471742002235
1489.34926769685	-1.2235255668113
1491.25114269684	-1.20483654713524
1493.15067394685	-1.10769228589101
1495.05161144685	-1.08522673944844
1496.95223644685	-1.00769928962319
1498.85067394685	-0.693466092560584
1500.75036144684	-0.460888401208308
1502.64786144684	-0.198579878342343
1504.54676769685	0.200724861333242
1506.44348644685	0.888495429144427
1508.34161144685	1.44103606808966
1510.23739269685	2.22551985562757
1512.13473644685	3.02560516678665
1514.02973644685	3.8049585932186
1515.92442394685	4.32169651338012
1517.82036144684	4.66580136179499
1519.71426769685	4.67984179641638
1521.60926769685	4.48598536839626
1523.50239269685	3.94778679922524
1525.39489269684	3.24478335548878
1527.28879894685	2.42086843232141
1529.18051769685	1.62522859148174
1531.07192394684	0.764909967518747
1532.96458019684	0.159502724240326
1534.85504894684	-0.386537337067523
1536.74520519685	-0.693485109000449
1538.63489269685	-0.896860860169795
1540.52583019685	-0.874698334125071
1542.41473644685	-0.840692096203327
1544.30317394685	-0.676132825465061
1546.19114269684	-0.490523520979082
1548.07879894684	0.0307298899181205
1549.96770519685	0.48140482236056
1551.85442394685	0.816792744140741
1553.74083019684	0.905865515739549
1555.62692394685	0.827599987152439
1557.51239269684	0.422579138008246
1559.39754894685	0.15377377687247
1561.28223644684	-0.106846148218153
1563.16661144685	-0.0174569073091675
1565.05051769685	0.158851487685354
1566.93567394685	0.376650354203093
1568.81879894685	0.481614039461988
1570.70145519685	0.811887398331407
1572.58379894684	1.02286393863488
1574.46551769684	1.2875271207829
1576.34708019685	1.59990366329697
1578.22629894684	2.00351825733361
1580.10692394685	2.21189567459714
1581.98723644685	2.47394000124353
1583.86692394685	2.55649498518284
1585.74645519685	2.62716676807315
1587.62536144684	2.4979427217113
1589.50395519685	2.58388239884926
1591.38208019684	2.47308610452552
1593.25989269685	2.60318683630862
1595.13551769685	2.6332162895207
1597.01239269685	2.94626889172304
1598.88895519685	2.77021842834796
1600.76504894685	2.92301533259865
1602.64067394684	2.9119862691054
1604.51442394685	3.01814342409295
1606.38926769685	2.84411874048453
1608.26364269685	3.03668794536821
1610.13770519684	3.04204359577119
1612.00973644685	3.13919734225578
1613.88301769684	3.03123993677383
1615.75583019685	3.04893268951628
1617.62661144685	2.94690444404466
1619.49864269685	2.93867338579724
1621.37020519685	2.79578211602177
1623.23973644685	2.74852068613609
1625.11051769685	2.63305465722635
1626.97926769685	2.58001229617804
1628.84926769685	2.4524773819839
1630.71879894684	2.48532473557401
1632.58629894684	2.48208648417477
1634.45504894685	2.71261368455134
1636.32176769685	2.80709903397701
1638.18973644685	2.99608174130464
1640.05567394685	3.13008632236478
1641.92270519685	3.38435489503371
1643.78786144685	3.41101429856514
1645.65254894684	3.66146831969786
1647.51833019684	3.75287418711417
1649.38223644685	3.90263128793111
1651.24739269685	3.89180702728652
1653.11036144684	3.9773175586127
1654.97301769684	3.85494953904129
1656.83692394685	3.7933376712765
1658.69879894684	3.56627597229107
1660.56176769685	3.40947724854482
1662.42286144684	3.16967705023427
1664.28348644685	3.10089490582425
1666.14364269684	2.92569714453646
1668.00504894685	2.80793019603971
1669.86442394684	2.65923411110674
1671.72348644684	2.46168569394951
1673.58208019684	2.21416667986199
1675.44192394684	2.0150112507402
1677.29973644685	1.81451362067565
1679.15708019684	1.65570410510412
1681.01411144685	1.58122315806406
1682.87067394685	1.4431327198177
1684.72676769685	1.31262902523224
1686.58426769685	1.25490681691548
1688.43958019685	1.11960863140717
1690.29458019685	1.06974966656566
1692.14911144685	1.01197207695901
1694.00317394684	0.833752051465865
1695.85692394685	0.617879544185769
1697.71036144685	0.558210562042973
1699.56333019685	0.27369743741383
1701.41583019685	0.167026322525885
1703.26801769685	0.162796913326531
1705.11973644685	0.17482168009883
1706.97114269684	0.0995201877586283
1708.82208019685	0.0292050000904851
1710.67254894684	-0.260987775260276
1712.52270519685	-0.60581877186479
1714.37239269685	-1.06289528221816
1716.22176769685	-1.4763380742184
1718.07067394685	-1.84015434296828
1719.91754894684	-1.98903835105602
1721.76583019684	-2.13222684833801
1723.61348644685	-1.99430380479748
1725.46083019685	-1.82274729674651
1727.30770519684	-1.42152426840096
1729.15270519685	-1.08294328000841
1730.99879894684	-0.624325934390356
1732.84458019684	-0.269231542466969
1734.68989269685	0.00421315894988084
1736.53317394685	0.244809322031301
1738.37770519685	0.473755643341349
1740.22192394684	0.581962444181784
1742.06567394685	0.603203201554436
1743.90739269684	0.70005157178133
1745.75020519685	0.694378736260887
1747.59286144684	0.592191896362692
1749.43333019684	0.657370131218499
1751.27504894685	0.688184858135514
1753.11473644685	0.757259844319435
1754.95583019685	0.706443409874169
1756.79629894684	0.900676039877965
1758.63489269685	0.90742019119034
1760.47458019685	1.02798465643707
1762.31239269684	1.0719934805914
1764.15129894685	1.1924828759025
1765.98817394685	1.1217780160938
1767.82645519685	1.13922679886389
1769.66254894685	1.0313928313077
1771.49989269684	1.01716116478201
1773.33536144685	0.931192252200276
1775.17020519685	0.967752476984742
1777.00645519685	0.922551025226255
1778.84067394684	1.05143045048226
1780.67598644685	0.996456071354316
1782.50942394685	1.06355638513782
1784.34239269685	0.992395643892053
1786.17661144684	1.02765679004852
1788.00879894684	0.806431045379668
1789.84051769684	0.688541415270834
1791.67364269685	0.544558815551682
1793.50458019685	0.564588143953074
1795.33520519684	0.359470967134826
1797.16536144685	0.225740090595991
1798.99692394684	0.0632169585244924
