# Supplementary material for: Intraoperative rapid assessment of the deep muscle surgical margin of tongue squamous cell carcinoma via Raman spectroscopy
Source: Front Bioeng Biotechnol. 2024 Oct 8;12:1480279. doi: 10.3389/fbioe.2024.1480279 (PMC11493737; doi:10.3389/fbioe.2024.1480279)
Supplement: Supplementary file 4 [file DataSheet2.ZIP › Pathological grading corresponding to Raman spectroscopic data/Results of pathological grading/WDSCC/13-2-1_Raman.txt]

process from Raman raw data on 2022/8/8 10:48:02
601.541728634347	0.081903630248263
603.653017696848	-0.074680931149004
605.76571300935	-0.181485626273428
607.876025509344	-0.304259299204602
609.985830196845	-0.255420818118154
612.095166134346	-0.30906176310836
614.203994259347	-0.219358643205311
616.314228634346	-0.137849196927618
618.422119259347	0.0225283900371096
620.529502071848	0.0226324914758891
622.636377071845	0.151673840204808
624.742783321846	0.152140409034672
626.848681759348	0.183055488950856
628.954111446845	0.134706906068317
631.060908321848	0.174615195730439
633.165361446845	0.113882496598393
635.269345821845	0.184987401146969
637.372783321851	0.22566585276391
639.475791134348	0.204049692209963
641.578291134349	0.0681347758896322
643.680283321846	0.0827613020728393
645.781806759347	-0.115163478606291
647.882861446848	-0.291409527714649
649.983408321845	-0.448983928687994
652.083486446845	-0.500289641790346
654.183056759346	-0.650323819640306
656.282158321847	-0.631429561900234
658.380752071844	-0.652164090682049
660.478877071844	-0.560360643953402
662.576533321844	-0.560339546120815
664.673642696845	-0.449975074879603
666.770361446845	-0.416909820269439
668.864658321847	-0.343114125228652
670.960361446843	-0.369069665335473
673.05559582185	-0.279109888460425
675.150283321847	-0.309099168370892
677.244502071844	-0.20728438275961
679.338330196846	-0.189582584241407
681.431611446846	-0.0844919489451854
683.522470821845	-0.0211301183274486
685.614814571843	0.0737338003689842
687.706611446847	-0.002365956508811
689.798017696849	0.0627667788249084
691.888877071844	0.0848038760564123
693.977392696845	0.185734388398458
696.067236446848	0.280841250133847
698.156689571846	0.316266097034855
700.243720821847	0.299659395343184
702.332158321846	0.270736817083531
704.420127071848	0.208944940575066
706.507627071849	0.202502381721928
708.592783321848	0.306328829630957
710.679345821845	0.447801176675142
712.765361446844	0.524955151406687
714.849033321847	0.646575418309425
716.934111446848	0.59868502638659
719.016845821847	0.67194879824595
721.100986446847	0.57344729474508
723.184658321847	0.603682296328287
725.265908321846	0.558134766207672
727.348642696845	0.632407840921161
729.428955196847	0.56104574564452
731.510673946843	0.657566159171637
733.590048946844	0.594241584280439
735.670830196843	0.686054322512803
737.749267696847	0.777788945852024
739.829033321847	1.0481925920239
741.906533321846	1.39845773030328
743.985361446848	2.04567641040364
746.061923946847	2.32117297671357
748.139814571845	2.45257743953846
750.215361446848	2.35624314102154
752.292236446843	2.07252096992289
754.366845821845	1.52542886744578
756.440986446847	1.19656927620167
758.516533321843	0.904355534839226
760.589658321845	0.745059907738266
762.664189571846	0.548923912015027
764.736455196849	0.47073695768853
766.808173946843	0.314066339139856
768.881298946846	0.268745660819036
770.952080196847	0.175254134715601
773.022392696847	0.268092991738399
775.092236446842	0.212699249699142
777.163486446847	0.345901962186417
779.232314571844	0.303130922492983
781.300752071846	0.325320653509323
783.368720821843	0.160815402448407
785.438017696848	0.175489959078391
787.504970821843	-0.019767802361514
789.571533321847	0.0338022091069661
791.637548946848	-0.141338352516016
793.704970821847	-0.116721315945313
795.770048946844	-0.209758591772982
797.834658321844	-0.138894248355541
799.898798946848	-0.1866218159347
801.962470821847	-0.0955748697749073
804.025673946846	-0.113087030078759
806.088408321844	-0.0103619618969901
808.150673946846	-0.0234833750419625
810.214267696847	0.0846890332837233
812.275595821844	0.158773055778965
814.336455196844	0.285049205033545
816.396767696846	0.302431280342432
818.456689571845	0.477209986827859
820.516142696844	0.501249022907189
822.575048946845	0.657922090774548
824.633564571846	0.710749691215881
826.691533321846	0.780033172303547
828.749033321848	0.747060657801228
830.806142696849	0.751680183255473
832.862705196847	0.73084303196697
834.918877071847	0.716759374654146
836.974502071844	0.702520449725967
839.027861446848	0.721383699914156
841.082548946848	0.858865750061739
843.136767696844	1.00829150561975
845.190517696847	1.14215646534052
847.243877071847	1.29798823882345
849.296689571845	1.44142792186472
851.349033321847	1.47583304722036
853.400908321848	1.3966989417234
855.450517696845	1.36030214151248
857.501455196845	1.22669557080144
859.551923946849	1.08331548902902
861.602002071846	0.94414914818185
863.649658321843	0.825787348375457
865.698798946843	0.66714975183379
867.747392696845	0.68365692303621
869.795517696846	0.6412959372675
871.841377071847	0.672054364438566
873.888564571844	0.60688201027375
875.935361446845	0.723778251001875
877.981611446849	0.575963806269044
880.025595821848	0.511878715902355
882.07090832185	0.33079143358367
884.115752071848	0.299159722884497
886.158408321844	0.0768038581662722
888.202314571849	0.13891732644737
890.243955196845	0.0779840449260405
892.287002071847	0.144972964621843
894.329502071847	0.172778293255533
896.369736446846	0.144480668031633
898.411377071847	-0.0711417809937984
900.450673946845	-0.0462002038970013
902.491377071845	-0.179334986250012
904.529736446846	-0.291226939703336
906.569502071849	-0.400166935338518
908.607002071847	-0.332623509913276
910.645752071847	-0.424013890539982
912.682314571848	-0.426220441836165
914.720205196849	-0.438100803969519
916.755830196846	-0.307471038128369
918.792783321849	-0.31284719794786
920.827470821849	-0.201825138347601
922.861689571848	-0.201846009962821
924.89723644685	-0.142251255034466
926.930517696845	-0.0980864702285089
928.965205196844	0.0618534000122963
930.997548946845	0.0226990192190897
933.029423946846	0.178820672759059
935.062705196844	0.220268413300801
937.093720821846	0.300015006916738
939.124189571845	0.281376607858306
941.156064571845	0.358594973574611
943.185673946846	0.40259297837747
945.214814571846	0.566898473727804
947.243486446845	0.579734898722336
949.273486446844	0.658879897540089
951.301220821846	0.693808327054683
953.328564571846	0.733409696229558
955.355361446847	0.691943444314745
957.383564571843	0.799630855114572
959.409423946847	0.847642900349285
961.434892696845	0.925330793890055
963.459892696847	0.896765745512312
965.484423946844	0.99689084829356
967.508486446844	0.912449157229446
969.533877071844	0.95631789155874
971.557080196846	0.850283559035461
973.579736446845	0.913009450865843
975.602002071846	0.720512315927635
977.623720821848	0.744531173624296
979.645048946848	0.641462700339332
981.665908321847	0.73957776346839
983.686298946846	0.777079116556195
985.706220821845	0.945799475785293
987.725752071845	0.995793450095164
989.744736446846	1.20141982254887
991.763330196845	1.41146505944329
993.781377071846	1.77857786391371
995.799033321848	2.49356463440745
997.816220821845	3.51642593188541
999.833017696848	4.14521615368051
1001.84926769685	4.3922538419306
1003.86512707184	4.20941526296605
1005.88043957185	3.6918288775982
1007.89536144684	2.62362088755935
1009.90801769685	1.75616674553601
1011.92200207184	1.09832838803118
1013.93551769685	0.72387319437189
1015.94864269685	0.240195289269025
1017.96129894685	0.0280848490288008
1019.97340832184	-0.238247996812618
1021.98333019684	-0.262422512316846
1023.99465832184	-0.386596238989227
1026.00543957185	-0.365166309482163
1028.01575207185	-0.40647880584055
1030.02387707185	-0.337405365176835
1032.03333019685	-0.500415092882292
1034.04231457185	-0.595261602918811
1036.05083019684	-0.794943086471108
1038.05715832185	-0.841121619619344
1040.06473644685	-1.00656784322598
1042.07192394685	-1.03375182671658
1044.07684582184	-1.18432998765326
1046.08309582185	-1.19275859401694
1048.08895519684	-1.36011004371051
1050.09254894685	-1.31026113303909
1052.09739269685	-1.42310973155838
1054.10004894685	-1.45294311534497
1056.10411144685	-1.43080682958634
1058.10762707185	-1.33734994655663
1060.10895519685	-1.35842383878116
1062.11161144685	-1.15570563051313
1064.11200207184	-1.08448774359158
1066.11372082185	-1.01153495495498
1068.11325207184	-1.00437809502921
1070.11403332184	-0.910295712436721
1072.11270519684	-1.00313498890137
1074.11262707185	-0.842636204334212
1076.11028332185	-0.833101134391825
1078.10934582185	-0.740261463183799
1080.10614269685	-0.716553577281218
1082.10247082185	-0.565478831668031
1084.10012707185	-0.522808185146573
1086.09559582185	-0.394654608617998
1088.09239269685	-0.34382303992021
1090.08692394685	-0.298589049782038
1092.08106457184	-0.232991511373825
1094.07645519685	-0.137255205608653
1096.06965832185	-0.198342250642838
1098.06239269684	-0.159835502242231
1100.05653332185	-0.105413155119436
1102.04833019685	0.0292734141922892
1104.03973644684	-0.0966220358236001
1106.03075207185	-0.0364888727535231
1108.02301769685	-0.0112313667088983
1110.01309582184	0.0730565896380426
1112.00270519685	0.00250268254376351
1113.99184582185	0.198267399427891
1115.98231457185	0.3121710988259
1117.97059582184	0.5859766917564
1119.95840832185	0.82903218838112
1121.94583019684	1.28965013287507
1123.93278332184	1.65990867711776
1125.91926769685	2.0023481160045
1127.90708019684	2.04842934128789
1129.89262707185	2.01187144876303
1131.87778332184	1.71583735688574
1133.86247082184	1.55526503236376
1135.84668957184	1.32433461160537
1137.83051769685	1.38942842737708
1139.81387707185	1.45750433603899
1141.79684582185	1.84417461831072
1143.77926769685	2.30161481343788
1145.76129894685	3.14996938355301
1147.74286144684	4.06110603877278
1149.72403332184	5.45396695657649
1151.70473644685	6.70387977436451
1153.68497082185	7.63222434784001
1155.66473644685	7.884590501871
1157.64411144684	7.54004031180011
1159.62301769685	6.47813127045453
1161.60145519684	5.19860311062405
1163.57778332185	3.91155729422866
1165.55536144684	3.08018216504632
1167.53247082185	2.56279694356601
1169.50918957185	2.25494355380431
1171.48543957184	1.91944927404285
1173.46122082185	1.73820365481373
1175.43661144685	1.45075854522207
1177.40973644685	1.14142743808583
1179.38418957185	0.915437033158923
1181.35825207185	0.922835545411374
1183.33184582185	0.862180041526017
1185.30325207185	0.920138094110257
1187.27598644685	1.03269488822684
1189.24825207184	1.20278570026312
1191.22004894685	1.14378981208756
1193.18965832185	1.16566423360837
1195.16059582185	1.0737749428323
1197.13114269685	1.13450901599504
1199.09942394685	0.983238284046479
1201.06903332184	1.04974168678808
1203.03645519685	1.10847070137777
1205.00520519685	1.19357226924427
1206.97356457184	1.09383277608572
1208.93965832184	1.23363332900794
1210.90708019685	1.16757383434395
1212.87223644684	1.14802212209008
1214.83879894685	1.13056090152077
1216.80489269684	1.16185103746233
1218.76879894685	1.02858779756644
1220.73403332185	1.16224958540829
1222.69708019685	1.2109354751459
1224.66137707184	1.25304176786557
1226.62356457185	1.32184197614686
1228.58528332185	1.58148619469921
1230.54833019685	1.58137977982989
1232.50911144685	1.70305821190254
1234.47129894684	1.85313600523057
1236.43122082184	2.0431557342431
1238.39254894684	2.03792224760502
1240.35161144684	2.22374767840296
1242.31028332185	2.301419989637
1244.27020519684	2.40058002277704
1246.22801769685	2.44436922639653
1248.18536144685	2.58211829364342
1250.14395519685	2.61169071074318
1252.10043957185	2.74000735525743
1254.05645519685	2.80922907854347
1256.01208019685	2.77751674231001
1257.96895519685	2.79090152840894
1259.92372082184	2.95776359140632
1261.87793957184	2.93179145288013
1263.83184582185	2.99567092286395
1265.78700207185	3.07048082852435
1267.73997082184	3.15611811535501
1269.69247082185	3.00647652754191
1271.64458019685	3.08590673665583
1273.59629894685	2.9764368575029
1275.54754894684	3.00003243347254
1277.49833019685	2.97013151735439
1279.45043957185	2.97447078114214
1281.40036144685	2.8879435449735
1283.34989269685	2.91160637504282
1285.29895519685	2.82609466871531
1287.24754894685	2.79732634704988
1289.19575207184	2.79214186684158
1291.14356457184	2.87510910355547
1293.09083019684	2.92778077426476
1295.03778332185	3.0440223936771
1296.98426769685	3.16985662465345
1298.93028332185	3.35960123218382
1300.87583019684	3.37241395560676
1302.82106457185	3.58116765856323
1304.76575207185	3.5874323090099
1306.71004894685	3.62920072067197
1308.65395519685	3.64743053465543
1310.59739269684	3.74886678571613
1312.53864269685	3.56275026477329
1314.48129894685	3.59838726505785
1316.42333019685	3.33711822357628
1318.36504894685	3.19126098293538
1320.30629894685	2.90627786286905
1322.24723644684	2.827951495018
1324.18583019685	2.67424207341566
1326.12583019684	2.68491114096895
1328.06536144685	2.58604402380473
1330.00458019684	2.64382325687433
1331.94145519685	2.6125989042369
1333.87973644684	2.70461247156362
1335.81770519685	2.67995432458252
1337.75504894684	2.75304137538257
1339.69020519685	2.66840912793617
1341.62676769685	2.58854379395638
1343.56301769685	2.31052564344679
1345.49692394684	2.16264462498799
1347.43223644684	1.83414197927772
1349.36692394685	1.658367597324
1351.29973644684	1.38350725930331
1353.23364269684	1.36732617990072
1355.16551769685	1.13752813732924
1357.09864269684	1.04448853254308
1359.02958019685	0.930070880630808
1360.96176769684	0.96957557768161
1362.89364269684	0.785307991461991
1364.82333019684	0.886523313617374
1366.75426769685	0.836371644911878
1368.68301769685	0.812686755909795
1370.61317394685	0.704123654272223
1372.54114269685	0.661751112147044
1374.46864269684	0.504232431249818
1376.39754894685	0.41660578888218
1378.32426769684	0.305420225940679
1380.25223644685	0.284434960116187
1382.17801769685	0.235504358155083
1384.10348644685	0.307976419432237
1386.03020519684	0.394178648737466
1387.95473644685	0.519675756956644
1389.88051769685	0.499206157916831
1391.80426769685	0.611929886155053
1393.72754894684	0.621204304869536
1395.65036144684	0.663835976207963
1397.57458019684	0.621351906859843
1399.49661144685	0.665902606961367
1401.41817394684	0.620370090768745
1403.34098644684	0.536225963392837
1405.26176769685	0.393781306641245
1407.18208019684	0.345172760723869
1409.10192394684	0.290146730636934
1411.02145519685	0.29645457163565
1412.94223644685	0.269592227489284
1414.86083019685	0.418266762839039
1416.77895519685	0.448939188520171
1418.69676769685	0.550150726943627
1420.61411144684	0.567772700034254
1422.53098644684	0.719001358577316
1424.44754894685	0.707197822508476
1426.36364269685	0.829403383169222
1428.27926769685	0.931224226013228
1430.19442394684	1.20695651515405
1432.11098644685	1.38194443933781
1434.02536144685	1.73169268113833
1435.93926769685	2.06043070121922
1437.85286144685	2.38433937156736
1439.76598644685	2.52942992555421
1441.67692394684	2.8472660060325
1443.58926769684	2.89958333377871
1445.50114269685	2.97304055990077
1447.41254894685	2.86553365619551
1449.32364269685	2.84395327130807
1451.23411144685	2.66015592324453
1453.14426769685	2.42202689906054
1455.05411144685	2.12048203430822
1456.96333019685	1.9655278884818
1458.87223644684	1.66272957982
1460.77911144685	1.37491239689194
1462.68723644685	1.16541869252359
1464.59473644685	1.0022090108036
1466.50208019685	0.62637276658495
1468.40879894685	0.399802052790733
1470.31348644685	0.117872251317351
1472.21958019684	-0.0992520027214141
1474.12504894684	-0.37953359369908
1476.03020519685	-0.467337944781775
1477.93317394684	-0.756852311653404
1479.83754894685	-0.923859585265006
1481.74129894685	-1.02336161996004
1483.64317394684	-1.21746743530821
1485.54614269684	-1.33861893516098
1487.44879894685	-1.33280986291481
1489.34926769685	-1.44276590926671
1491.25114269684	-1.51583330487279
1493.15067394685	-1.48619854145409
1495.05161144685	-1.36415476963572
1496.95223644685	-1.29028322864764
1498.85067394685	-0.951428177971309
1500.75036144684	-0.703772978192433
1502.64786144684	-0.355472883051789
1504.54676769685	0.0252315833287753
1506.44348644685	0.706492216197262
1508.34161144685	1.36498718364027
1510.23739269685	2.23498555954819
1512.13473644685	3.16509213118911
1514.02973644685	4.08304331813508
1515.92442394685	4.6825258682523
1517.82036144684	5.17411341649461
1519.71426769685	5.28678000864642
1521.60926769685	5.19492749611948
1523.50239269685	4.72608878241454
1525.39489269684	4.14967966839816
1527.28879894685	3.28005337096249
1529.18051769685	2.45188972498624
1531.07192394684	1.54491841429302
1532.96458019684	0.770510334001131
1534.85504894684	0.0827912011879448
1536.74520519685	-0.31888054288595
1538.63489269685	-0.567933450010685
1540.52583019685	-0.701634538591065
1542.41473644685	-0.747991707469282
1544.30317394685	-0.619595108768578
1546.19114269684	-0.46509977663743
1548.07879894684	-0.0636874579026312
1549.96770519685	0.43558933878478
1551.85442394685	0.885433224889709
1553.74083019684	0.956518640002002
1555.62692394685	0.964890344149921
1557.51239269684	0.652716852336368
1559.39754894685	0.35708926883774
1561.28223644684	0.0741092639914314
1563.16661144685	0.170884634443496
1565.05051769685	0.268977094027207
1566.93567394685	0.529713408902921
1568.81879894685	0.635026741474235
1570.70145519685	0.930171330149165
1572.58379894684	1.18440467306982
1574.46551769684	1.56905586476501
1576.34708019685	1.9073777999954
1578.22629894684	2.43817778957163
1580.10692394685	2.77809460096961
1581.98723644685	3.13278309975112
1583.86692394685	3.1856627359432
1585.74645519685	3.27849564497296
1587.62536144684	3.15508886674905
1589.50395519685	3.12436185024455
1591.38208019684	2.92812667377962
1593.25989269685	2.94105014305285
1595.13551769685	2.8915698865531
1597.01239269685	3.04259995995091
1598.88895519685	2.92669192574118
1600.76504894685	3.05054801694189
1602.64067394684	3.08331267870665
1604.51442394685	3.19202254379428
1606.38926769685	3.07461000868153
1608.26364269685	3.19006918399589
1610.13770519684	3.18879627075097
1612.00973644685	3.29710602714113
1613.88301769684	3.19754040834954
1615.75583019685	3.18705371309545
1617.62661144685	3.02390420042178
1619.49864269685	2.94858038119662
1621.37020519685	2.68642827533102
1623.23973644685	2.63539776288872
1625.11051769685	2.55766381554594
1626.97926769685	2.63075097665126
1628.84926769685	2.61662180503163
1630.71879894684	2.74146530063103
1632.58629894684	2.72456414795533
1634.45504894685	2.87990720623441
1636.32176769685	2.89597501953688
1638.18973644685	3.05951392641509
1640.05567394685	3.03845694724441
1641.92270519685	3.24376700737082
1643.78786144685	3.33472140721085
1645.65254894684	3.53723243128843
1647.51833019684	3.53104077566434
1649.38223644685	3.74853723242558
1651.24739269685	3.83177824901469
1653.11036144684	3.87640539273582
1654.97301769684	3.87366966820417
1656.83692394685	3.93454827516695
1658.69879894684	3.83611728380151
1660.56176769685	3.69204677878895
1662.42286144684	3.51042605585383
1664.28348644685	3.38816151462851
1666.14364269684	3.21723708260913
1668.00504894685	3.08419595142084
1669.86442394684	2.89838256571232
1671.72348644684	2.67956063625303
1673.58208019684	2.52432409664351
1675.44192394684	2.37140298935827
1677.29973644685	2.13172757202113
1679.15708019684	1.97816891463196
1681.01411144685	1.88869026505409
1682.87067394685	1.71873583690171
1684.72676769685	1.5485094119789
1686.58426769685	1.53597534371278
1688.43958019685	1.3799344570815
1690.29458019685	1.30383174462276
1692.14911144685	1.22457171516425
1694.00317394684	1.05094807952196
1695.85692394685	0.835503369975129
1697.71036144685	0.74307103717473
1699.56333019685	0.522015836471951
1701.41583019685	0.363641422094474
1703.26801769685	0.240769955130531
1705.11973644685	0.110686383219331
1706.97114269684	-0.0919673213409169
1708.82208019685	-0.246636080173914
1710.67254894684	-0.578226307829425
1712.52270519685	-0.819566318358284
1714.37239269685	-1.03377083165515
1716.22176769685	-1.19077835594834
1718.07067394685	-1.36943347407436
1719.91754894684	-1.41854044389567
1721.76583019684	-1.48448396992148
1723.61348644685	-1.39070251843577
1725.46083019685	-1.35746731410285
1727.30770519684	-1.15873258508572
1729.15270519685	-0.944720979194472
1730.99879894684	-0.628468806632839
1732.84458019684	-0.36530979780332
1734.68989269685	-0.0433478862622678
1736.53317394685	0.154140456933249
1738.37770519685	0.467986162409375
1740.22192394684	0.555021557478256
1742.06567394685	0.549393013594624
1743.90739269684	0.567607679196499
1745.75020519685	0.70393221801163
1747.59286144684	0.592995692286365
1749.43333019684	0.7381184513888
1751.27504894685	0.768734273071175
1753.11473644685	0.873194211903751
1754.95583019685	0.788877545660625
1756.79629894684	0.850756662351614
1758.63489269685	0.76876825225969
1760.47458019685	0.843687598259123
1762.31239269684	0.817877457597604
1764.15129894685	0.919729351240903
1765.98817394685	0.910514309791779
1767.82645519685	0.955096421444125
1769.66254894685	0.906494322736989
1771.49989269684	0.921207941738714
1773.33536144685	0.806906019373855
1775.17020519685	0.818484069982219
1777.00645519685	0.753408526245437
1778.84067394684	0.759044476626912
1780.67598644685	0.643270869526134
1782.50942394685	0.648831590127145
1784.34239269685	0.579772390754329
1786.17661144684	0.63000381736606
1788.00879894684	0.519057036921254
1789.84051769684	0.513269328985757
1791.67364269685	0.398241612704169
1793.50458019685	0.398713746899034
1795.33520519684	0.160257607762503
1797.16536144685	0.00593471895132325
1798.99692394684	-0.231750199745136
