# Supplementary material for: Intraoperative rapid assessment of the deep muscle surgical margin of tongue squamous cell carcinoma via Raman spectroscopy
Source: Front Bioeng Biotechnol. 2024 Oct 8;12:1480279. doi: 10.3389/fbioe.2024.1480279 (PMC11493737; doi:10.3389/fbioe.2024.1480279)
Supplement: Supplementary file 4 [file DataSheet2.ZIP › Pathological grading corresponding to Raman spectroscopic data/Results of pathological grading/WDSCC/13-2-2_Raman.txt]

process from Raman raw data on 2022/8/8 10:47:59
601.541728634347	0.567559872774069
603.653017696848	0.291917179865834
605.76571300935	0.143911797371118
607.876025509344	-0.0312391615747742
609.985830196845	-0.019034638780056
612.095166134346	-0.084350955103389
614.203994259347	0.141920516585003
616.314228634346	0.28508208386836
618.422119259347	0.386321781301348
620.529502071848	0.359267488524495
622.636377071845	0.405205232707459
624.742783321846	0.260448435155638
626.848681759348	0.269805612934135
628.954111446845	0.266240102720246
631.060908321848	0.324145095915526
633.165361446845	0.310703870499651
635.269345821845	0.455157504362802
637.372783321851	0.445667066050305
639.475791134348	0.440280406047492
641.578291134349	0.32245854406986
643.680283321846	0.310007203399721
645.781806759347	0.071869388565716
647.882861446848	-0.0452892699036909
649.983408321845	-0.251590460976189
652.083486446845	-0.304641301915439
654.183056759346	-0.480053519753426
656.282158321847	-0.424904312271792
658.380752071844	-0.511745444735254
660.478877071844	-0.456994194828184
662.576533321844	-0.489535138315631
664.673642696845	-0.446047315866053
666.770361446845	-0.479856470062629
668.864658321847	-0.473691627546145
670.960361446843	-0.478491555112583
673.05559582185	-0.412106957082358
675.150283321847	-0.432456922244
677.244502071844	-0.339741853346538
679.338330196846	-0.319442257821578
681.431611446846	-0.199361593116038
683.522470821845	-0.134377007286815
685.614814571843	0.0307502633237959
687.706611446847	-0.0369659925221413
689.798017696849	0.0729277476077641
691.888877071844	0.0532580655429342
693.977392696845	0.185493978000125
696.067236446848	0.213547109734606
698.156689571846	0.235980107210878
700.243720821847	0.202050605232017
702.332158321846	0.241025986912803
704.420127071848	0.0825517234356425
706.507627071849	0.0670626366040779
708.592783321848	0.215536128748909
710.679345821845	0.33238213381469
712.765361446844	0.349193583022355
714.849033321847	0.478892995367062
716.934111446848	0.46763792293541
719.016845821847	0.465900887220073
721.100986446847	0.430877893710857
723.184658321847	0.473117665274231
725.265908321846	0.366746414592711
727.348642696845	0.377955770503121
729.428955196847	0.30914389152116
731.510673946843	0.316716990077992
733.590048946844	0.288592420301427
735.670830196843	0.482651024692217
737.749267696847	0.610341468489025
739.829033321847	0.920009354757582
741.906533321846	1.352442312638
743.985361446848	1.97371074961092
746.061923946847	2.24484349125743
748.139814571845	2.37579965491224
750.215361446848	2.22600546586929
752.292236446843	1.88693257394388
754.366845821845	1.29951211232705
756.440986446847	0.947384905318245
758.516533321843	0.633554309958043
760.589658321845	0.461921963439352
762.664189571846	0.240563844590412
764.736455196849	0.0920800979097294
766.808173946843	-0.0617536948980444
768.881298946846	-0.0601220474511308
770.952080196847	-0.139416869355159
773.022392696847	-0.0727261413978226
775.092236446842	-0.0834959498632486
777.163486446847	-0.0488356897301685
779.232314571844	-0.146648799035177
781.300752071846	-0.127347244148268
783.368720821843	-0.22773082907068
785.438017696848	-0.18608365210315
787.504970821843	-0.278669991372396
789.571533321847	-0.196406625181766
791.637548946848	-0.303746958021293
793.704970821847	-0.294739037815475
795.770048946844	-0.358588872349713
797.834658321844	-0.29039788186958
799.898798946848	-0.404862464110835
801.962470821847	-0.322059042394301
804.025673946846	-0.361944065578314
806.088408321844	-0.323494008006406
808.150673946846	-0.322595369458583
810.214267696847	-0.158195216870524
812.275595821844	-0.1167592195049
814.336455196844	0.0357057102635849
816.396767696846	0.149379542699819
818.456689571845	0.351682517374798
820.516142696844	0.425644545684008
822.575048946845	0.62276554738051
824.633564571846	0.71123563660899
826.691533321846	0.812521287121285
828.749033321848	0.728569150928649
830.806142696849	0.716415823648475
832.862705196847	0.574317751632549
834.918877071847	0.586234845807297
836.974502071844	0.477303533322413
839.027861446848	0.563913422029145
841.082548946848	0.658871537578619
843.136767696844	0.918873907538028
845.190517696847	1.08039358243516
847.243877071847	1.35246690316549
849.296689571845	1.50925023493238
851.349033321847	1.63170987657318
853.400908321848	1.56968878093923
855.450517696845	1.48722423349292
857.501455196845	1.30717056818591
859.551923946849	1.13778487612177
861.602002071846	0.967253283714825
863.649658321843	0.905793727552719
865.698798946843	0.757532387203213
867.747392696845	0.749727032787604
869.795517696846	0.703553688704886
871.841377071847	0.754610527863122
873.888564571844	0.6463595129174
875.935361446845	0.707791873538611
877.981611446849	0.623263806759979
880.025595821848	0.606937110751289
882.07090832185	0.469682676320133
884.115752071848	0.487338900298624
886.158408321844	0.415807819022689
888.202314571849	0.486843150353309
890.243955196845	0.495963253089741
892.287002071847	0.543830972334149
894.329502071847	0.53862876447721
896.369736446846	0.584039061751639
898.411377071847	0.433584005839407
900.450673946845	0.393073299953954
902.491377071845	0.275521821917096
904.529736446846	0.164319629765572
906.569502071849	-0.0300588373894755
908.607002071847	0.0097499756214745
910.645752071847	-0.0638493910718978
912.682314571848	-0.0474835908511579
914.720205196849	-0.0213284773784039
916.755830196846	0.135603272399436
918.792783321849	0.180478589555321
920.827470821849	0.301155072763208
922.861689571848	0.375977197186444
924.89723644685	0.561849113111208
926.930517696845	0.66377880479331
928.965205196844	0.76850545959897
930.997548946845	0.820211047077407
933.029423946846	0.978842684937774
935.062705196844	1.00762719082218
937.093720821846	1.01098999782036
939.124189571845	1.01805171476934
941.156064571845	1.01277201997382
943.185673946846	0.997306656145696
945.214814571846	1.0177990905008
947.243486446845	1.00670120384859
949.273486446844	1.0771461418565
951.301220821846	1.09381311690078
953.328564571846	1.10805837800862
955.355361446847	1.06218752584982
957.383564571843	1.1576896135131
959.409423946847	1.09019797434283
961.434892696845	1.12062165579783
963.459892696847	1.02940927282333
965.484423946844	1.00607250972971
967.508486446844	0.892203029203301
969.533877071844	0.860193321687348
971.557080196846	0.734566351268796
973.579736446845	0.728018443255081
975.602002071846	0.619917330621206
977.623720821848	0.631298415378666
979.645048946848	0.582359382035349
981.665908321847	0.661688667430695
983.686298946846	0.664677763077549
985.706220821845	0.85124813927635
987.725752071845	0.860284313718324
989.744736446846	0.985441576265487
991.763330196845	1.16282747004303
993.781377071846	1.58377724694171
995.799033321848	2.28734840414418
997.816220821845	3.43121921924242
999.833017696848	4.13631407861348
1001.84926769685	4.32975815763763
1003.86512707184	4.08184886354948
1005.88043957185	3.46921133305418
1007.89536144684	2.28399292920471
1009.90801769685	1.44398142981711
1011.92200207184	0.889558805064581
1013.93551769685	0.605925841042392
1015.94864269685	0.217106754260868
1017.96129894685	0.0287496226782196
1019.97340832184	-0.180467494690816
1021.98333019684	-0.142777712906224
1023.99465832184	-0.165029295366367
1026.00543957185	-0.0974476354818989
1028.01575207185	-0.100278639836688
1030.02387707185	-0.0152185483908056
1032.03333019685	-0.180978796512932
1034.04231457185	-0.320968723927479
1036.05083019684	-0.499367375475515
1038.05715832185	-0.611931070115361
1040.06473644685	-0.807494386269383
1042.07192394685	-0.84098062479643
1044.07684582184	-0.955472285943614
1046.08309582185	-0.938547881155444
1048.08895519684	-0.999803832369395
1050.09254894685	-0.933932713892887
1052.09739269685	-0.971716128144124
1054.10004894685	-0.933587855913629
1056.10411144685	-0.9264064549686
1058.10762707185	-0.883107644539336
1060.10895519685	-0.937204959557675
1062.11161144685	-0.824010028705658
1064.11200207184	-0.79956292538958
1066.11372082185	-0.722312220365126
1068.11325207184	-0.700895004767489
1070.11403332184	-0.51792596762408
1072.11270519684	-0.547266159248977
1074.11262707185	-0.416673323365814
1076.11028332185	-0.487994721903391
1078.10934582185	-0.374385835557035
1080.10614269685	-0.42212014282407
1082.10247082185	-0.289826676917329
1084.10012707185	-0.32299443188262
1086.09559582185	-0.200270900698882
1088.09239269685	-0.234697643422123
1090.08692394685	-0.238925320106659
1092.08106457184	-0.282599915728866
1094.07645519685	-0.157486573759485
1096.06965832185	-0.175169971563577
1098.06239269684	-0.0926022389440675
1100.05653332185	0.0022906870876227
1102.04833019685	0.138061685552202
1104.03973644684	0.0111078369934887
1106.03075207185	0.0429294229741686
1108.02301769685	0.07138128734303
1110.01309582184	0.0804183789177273
1112.00270519685	0.0218785591901565
1113.99184582185	0.190422033634718
1115.98231457185	0.34130979923026
1117.97059582184	0.630153504849773
1119.95840832185	0.991951013237184
1121.94583019684	1.5017255381924
1123.93278332184	1.87761411449213
1125.91926769685	2.14891683837052
1127.90708019684	2.08207471998455
1129.89262707185	1.90102597615896
1131.87778332184	1.50763464623796
1133.86247082184	1.19665767043807
1135.84668957184	0.847465055081187
1137.83051769685	0.811689877130505
1139.81387707185	0.871459020539334
1141.79684582185	1.1276955284778
1143.77926769685	1.53575315639137
1145.76129894685	2.28498800321358
1147.74286144684	3.13202687844151
1149.72403332184	4.21059275811194
1151.70473644685	5.23443241474257
1153.68497082185	5.91841569540753
1155.66473644685	6.02784242969216
1157.64411144684	5.66867552706913
1159.62301769685	4.76686168664466
1161.60145519684	3.73298068577333
1163.57778332185	2.72115718754492
1165.55536144684	2.10920421199199
1167.53247082185	1.65312330612213
1169.50918957185	1.4910272805152
1171.48543957184	1.26312272559025
1173.46122082185	1.16421931531923
1175.43661144685	0.861689811210994
1177.40973644685	0.663629326772195
1179.38418957185	0.432500314442734
1181.35825207185	0.321374080854241
1183.33184582185	0.259127109557028
1185.30325207185	0.291610592397547
1187.27598644685	0.348493939141605
1189.24825207184	0.474675215493335
1191.22004894685	0.551223943048313
1193.18965832185	0.628051190396718
1195.16059582185	0.658376416708933
1197.13114269685	0.759330672375825
1199.09942394685	0.758838715340886
1201.06903332184	0.894863144215094
1203.03645519685	0.997913310916942
1205.00520519685	1.13583871673762
1206.97356457184	1.03622026668867
1208.93965832184	1.05241257872223
1210.90708019685	0.846628281450904
1212.87223644684	0.736063424658198
1214.83879894685	0.586353757294603
1216.80489269684	0.665593821069592
1218.76879894685	0.621364342509878
1220.73403332185	0.855964836115561
1222.69708019685	0.899354310921069
1224.66137707184	1.06649915551867
1226.62356457185	1.11844456003172
1228.58528332185	1.3037951951145
1230.54833019685	1.22521196401226
1232.50911144685	1.34351063559563
1234.47129894684	1.41477690616483
1236.43122082184	1.62038338819445
1238.39254894684	1.6296557501052
1240.35161144684	1.85851657193967
1242.31028332185	1.93594978258301
1244.27020519684	2.04236993483073
1246.22801769685	2.00773204308285
1248.18536144685	2.12631063199962
1250.14395519685	2.11061331139183
1252.10043957185	2.20103507359488
1254.05645519685	2.28802038576646
1256.01208019685	2.33446135639224
1257.96895519685	2.35304238594227
1259.92372082184	2.5260984614502
1261.87793957184	2.54894084788702
1263.83184582185	2.61730781987961
1265.78700207185	2.67552055749195
1267.73997082184	2.73186095898149
1269.69247082185	2.62286641691526
1271.64458019685	2.65207891301577
1273.59629894685	2.58379730029355
1275.54754894684	2.60846730668356
1277.49833019685	2.53482775720715
1279.45043957185	2.55246894606773
1281.40036144685	2.54460978520154
1283.34989269685	2.577110556908
1285.29895519685	2.55500691834357
1287.24754894685	2.68524761987487
1289.19575207184	2.66704449982433
1291.14356457184	2.82646627544602
1293.09083019684	2.89813544853666
1295.03778332185	3.05962001104706
1296.98426769685	3.14957243647166
1298.93028332185	3.39382138672852
1300.87583019684	3.397385509206
1302.82106457185	3.59986962297546
1304.76575207185	3.58930306242496
1306.71004894685	3.70155061587622
1308.65395519685	3.71663086767052
1310.59739269684	3.74797930109736
1312.53864269685	3.62146661690144
1314.48129894685	3.62872328757061
1316.42333019685	3.36375761066205
1318.36504894685	3.1692804304131
1320.30629894685	2.94736408480151
1322.24723644684	2.82205321194635
1324.18583019685	2.60529639419229
1326.12583019684	2.59793961632761
1328.06536144685	2.51042753732838
1330.00458019684	2.57323472050848
1331.94145519685	2.56319993525949
1333.87973644684	2.71226866422757
1335.81770519685	2.6873418457817
1337.75504894684	2.76617562030862
1339.69020519685	2.63749731873986
1341.62676769685	2.50176575631451
1343.56301769685	2.17551203883653
1345.49692394684	1.99042533063385
1347.43223644684	1.61559011473224
1349.36692394685	1.43807548724203
1351.29973644684	1.16346119309839
1353.23364269684	1.06348086666549
1355.16551769685	0.764501442950177
1357.09864269684	0.664188403925209
1359.02958019685	0.530636814271986
1360.96176769684	0.48402790326395
1362.89364269684	0.340629353251757
1364.82333019684	0.34552707311326
1366.75426769685	0.261091784462451
1368.68301769685	0.151279263969514
1370.61317394685	-0.0135041228499517
1372.54114269685	-0.0850483050650155
1374.46864269684	-0.220279090650422
1376.39754894685	-0.275566678312032
1378.32426769684	-0.344700485676356
1380.25223644685	-0.334381091871023
1382.17801769685	-0.327001580645629
1384.10348644685	-0.189532329975293
1386.03020519684	-0.13973601510105
1387.95473644685	0.0065348215931067
1389.88051769685	0.120818568264042
1391.80426769685	0.276438964535203
1393.72754894684	0.351933218013073
1395.65036144684	0.485169309555261
1397.57458019684	0.429725681749062
1399.49661144685	0.492555081429316
1401.41817394684	0.455630163069145
1403.34098644684	0.470613115085655
1405.26176769685	0.359429050596759
1407.18208019684	0.474214396439606
1409.10192394684	0.437767044500902
1411.02145519685	0.514590671907456
1412.94223644685	0.490560973354377
1414.86083019685	0.707288378738554
1416.77895519685	0.771104504086964
1418.69676769685	0.89525292973957
1420.61411144684	0.918165697943607
1422.53098644684	1.08258061329281
1424.44754894685	1.10305118183544
1426.36364269685	1.28871944473758
1428.27926769685	1.42961316961146
1430.19442394684	1.75711011199991
1432.11098644685	2.1219559534261
1434.02536144685	2.61833803525542
1435.93926769685	2.96916649943194
1437.85286144685	3.41468467335994
1439.76598644685	3.6979446035881
1441.67692394684	4.01688246068909
1443.58926769684	4.1544846765886
1445.50114269685	4.33277163415295
1447.41254894685	4.2990309800802
1449.32364269685	4.27274588219808
1451.23411144685	4.11119288276927
1453.14426769685	3.84702064343207
1455.05411144685	3.50076671707842
1456.96333019685	3.3658377028512
1458.87223644684	3.10974213340438
1460.77911144685	2.78240770612172
1462.68723644685	2.51350632109114
1464.59473644685	2.26574011615367
1466.50208019685	1.78551283470836
1468.40879894685	1.3526357801702
1470.31348644685	0.942058330929285
1472.21958019684	0.586895894799909
1474.12504894684	0.239036188534499
1476.03020519685	0.00300733712333567
1477.93317394684	-0.263266632800537
1479.83754894685	-0.438566610812813
1481.74129894685	-0.605584002617775
1483.64317394684	-0.752243130147008
1485.54614269684	-0.868387139170181
1487.44879894685	-0.921905883564932
1489.34926769685	-1.01172403956343
1491.25114269684	-1.03342517508872
1493.15067394685	-1.07974569831373
1495.05161144685	-0.988224942738043
1496.95223644685	-0.873242246553048
1498.85067394685	-0.619941130184884
1500.75036144684	-0.386982580270796
1502.64786144684	-0.0450405046348692
1504.54676769685	0.297848169967267
1506.44348644685	0.859835399832036
1508.34161144685	1.38810325078202
1510.23739269685	2.10749971471279
1512.13473644685	2.84050572512314
1514.02973644685	3.59465535414762
1515.92442394685	4.13188996294122
1517.82036144684	4.56199518131086
1519.71426769685	4.62940618198184
1521.60926769685	4.54010686665447
1523.50239269685	4.16159298742969
1525.39489269684	3.64526039169999
1527.28879894685	2.85902778945263
1529.18051769685	2.1422933054501
1531.07192394684	1.3130710466765
1532.96458019684	0.616594619078853
1534.85504894684	0.0170585187940446
1536.74520519685	-0.26844406385311
1538.63489269685	-0.52773066281253
1540.52583019685	-0.569584114861243
1542.41473644685	-0.547403194642925
1544.30317394685	-0.469915049926612
1546.19114269684	-0.331862602629656
1548.07879894684	0.0891756590845034
1549.96770519685	0.547050875496666
1551.85442394685	0.940232630037428
1553.74083019684	1.02508120214048
1555.62692394685	0.955523535332532
1557.51239269684	0.639517952655751
1559.39754894685	0.289880098477283
1561.28223644684	-0.109607363206919
1563.16661144685	-0.107723227291729
1565.05051769685	-0.0250447930051791
1566.93567394685	0.148350653715397
1568.81879894685	0.205342375778059
1570.70145519685	0.473559205200786
1572.58379894684	0.704212147630585
1574.46551769684	1.04037996397506
1576.34708019685	1.3273516840797
1578.22629894684	1.72421837820946
1580.10692394685	1.99265272493085
1581.98723644685	2.25840744796534
1583.86692394685	2.21124157109386
1585.74645519685	2.21824360190351
1587.62536144684	2.07782876159257
1589.50395519685	2.04956156158721
1591.38208019684	1.8823049951784
1593.25989269685	1.88120960820669
1595.13551769685	1.8875479508763
1597.01239269685	2.14181818928142
1598.88895519685	2.13045987725832
1600.76504894685	2.2406261268888
1602.64067394684	2.3216637220815
1604.51442394685	2.4343078697579
1606.38926769685	2.31423226351569
1608.26364269685	2.43487823150252
1610.13770519684	2.50291592096829
1612.00973644685	2.64407496009801
1613.88301769684	2.61205304567619
1615.75583019685	2.73193949518804
1617.62661144685	2.65264849085412
1619.49864269685	2.66481538040892
1621.37020519685	2.52148066476553
1623.23973644685	2.48320963498151
1625.11051769685	2.36192523427849
1626.97926769685	2.42761855669499
1628.84926769685	2.46633091126995
1630.71879894684	2.66818483636808
1632.58629894684	2.7826175311202
1634.45504894685	3.09837780630318
1636.32176769685	3.24931082625375
1638.18973644685	3.53782370455997
1640.05567394685	3.78506327806269
1641.92270519685	4.20106219663012
1643.78786144685	4.51727451893521
1645.65254894684	4.96895187018265
1647.51833019684	5.19497698394588
1649.38223644685	5.45241626523733
1651.24739269685	5.57350802883337
1653.11036144684	5.62031268204021
1654.97301769684	5.5262375175281
1656.83692394685	5.42931294374313
1658.69879894684	5.20641455010957
1660.56176769685	5.03433641584223
1662.42286144684	4.70635062883542
1664.28348644685	4.56563489689307
1666.14364269684	4.34173571206389
1668.00504894685	4.19534300771937
1669.86442394684	3.93670794259998
1671.72348644684	3.78725079679805
1673.58208019684	3.4857358970342
1675.44192394684	3.26905110249834
1677.29973644685	2.99645141892609
1679.15708019684	2.79073321124901
1681.01411144685	2.57118470943988
1682.87067394685	2.36325043204687
1684.72676769685	2.15014678895278
1686.58426769685	2.0279900808959
1688.43958019685	1.80423792473829
1690.29458019685	1.62756704330974
1692.14911144685	1.48091215583293
1694.00317394684	1.21003963216765
1695.85692394685	0.935627243774036
1697.71036144685	0.784891193065789
1699.56333019685	0.547166365822648
1701.41583019685	0.427789099995096
1703.26801769685	0.358426929967095
1705.11973644685	0.278304870742716
1706.97114269684	0.111000336304244
1708.82208019685	0.0501884292825139
1710.67254894684	-0.197944551132309
1712.52270519685	-0.351771373411168
1714.37239269685	-0.556546800207059
1716.22176769685	-0.632673723535618
1718.07067394685	-0.812316814747703
1719.91754894684	-0.778347033488672
1721.76583019684	-0.870741798056599
1723.61348644685	-0.790874798676668
1725.46083019685	-0.781858519143952
1727.30770519684	-0.58509739555825
1729.15270519685	-0.569749185438582
1730.99879894684	-0.330798811155034
1732.84458019684	-0.209534726029176
1734.68989269685	-0.0604311716444386
1736.53317394685	-0.0178540768874313
1738.37770519685	0.185727728901384
1740.22192394684	0.208477546229062
1742.06567394685	0.235311334074197
1743.90739269684	0.221295491777198
1745.75020519685	0.326406305864055
1747.59286144684	0.225369280332302
1749.43333019684	0.292982848846748
1751.27504894685	0.280249328020091
1753.11473644685	0.384649687173521
1754.95583019685	0.297253365180552
1756.79629894684	0.40008010447707
1758.63489269685	0.391470296834825
1760.47458019685	0.466700813764248
1762.31239269684	0.427657989680029
1764.15129894685	0.490396297590962
1765.98817394685	0.457545219393353
1767.82645519685	0.441524506022631
1769.66254894685	0.424648474185005
1771.49989269684	0.426604228065287
1773.33536144685	0.369736162391462
1775.17020519685	0.335423376662561
1777.00645519685	0.246577091490678
1778.84067394684	0.200287852602798
1780.67598644685	0.123897905403339
1782.50942394685	0.183527035330314
1784.34239269685	0.147760263620569
1786.17661144684	0.252787197370822
1788.00879894684	0.166734355142466
1789.84051769684	0.172413501498738
1791.67364269685	0.0562702602070999
1793.50458019685	0.0345087695953339
1795.33520519684	-0.150404739583223
1797.16536144685	-0.262962592376482
1798.99692394684	-0.448622551284586
