# Supplementary material for: Intraoperative rapid assessment of the deep muscle surgical margin of tongue squamous cell carcinoma via Raman spectroscopy
Source: Front Bioeng Biotechnol. 2024 Oct 8;12:1480279. doi: 10.3389/fbioe.2024.1480279 (PMC11493737; doi:10.3389/fbioe.2024.1480279)
Supplement: Supplementary file 4 [file DataSheet2.ZIP › Pathological grading corresponding to Raman spectroscopic data/Results of pathological grading/WDSCC/13-2-3_Raman.txt]

process from Raman raw data on 2022/8/8 10:48:08
601.541728634347	0.384901263823792
603.653017696848	0.120510807305038
605.76571300935	-0.0118842109013144
607.876025509344	-0.247796375485393
609.985830196845	-0.253238605015042
612.095166134346	-0.276012908871451
614.203994259347	-0.139164467070657
616.314228634346	-0.0303639582558048
618.422119259347	0.149325796288679
620.529502071848	0.150742076742631
622.636377071845	0.267696056950342
624.742783321846	0.226665256175295
626.848681759348	0.23203429063102
628.954111446845	0.181620524894413
631.060908321848	0.171432751661428
633.165361446845	0.0265086941311665
635.269345821845	0.158844379824814
637.372783321851	0.163647976283698
639.475791134348	0.17466904029618
641.578291134349	0.0743056494729899
643.680283321846	0.0919384199601723
645.781806759347	-0.172075890650831
647.882861446848	-0.35854683544909
649.983408321845	-0.56105017983117
652.083486446845	-0.58705938871833
654.183056759346	-0.782290298032592
656.282158321847	-0.779146519787275
658.380752071844	-0.815063960749796
660.478877071844	-0.780326378888219
662.576533321844	-0.784853705856506
664.673642696845	-0.653647983263227
666.770361446845	-0.618275100862832
668.864658321847	-0.60076688049287
670.960361446843	-0.559335267793529
673.05559582185	-0.448688961762684
675.150283321847	-0.428950095889149
677.244502071844	-0.288127025399945
679.338330196846	-0.263498294725252
681.431611446846	-0.130397976454333
683.522470821845	-0.106888384924162
685.614814571843	0.0204381746517015
687.706611446847	-0.0489850705008053
689.798017696849	0.0871146570223118
691.888877071844	0.0485433492564198
693.977392696845	0.225553840860016
696.067236446848	0.274880783066862
698.156689571846	0.349267619557281
700.243720821847	0.337254462242299
702.332158321846	0.419424495433418
704.420127071848	0.287270085940463
706.507627071849	0.333140196524084
708.592783321848	0.456750643377688
710.679345821845	0.588107164494375
712.765361446844	0.607663456466469
714.849033321847	0.77776859922119
716.934111446848	0.749324075445713
719.016845821847	0.76963707761297
721.100986446847	0.689566328453623
723.184658321847	0.726209989884524
725.265908321846	0.61022759932348
727.348642696845	0.58573619447543
729.428955196847	0.51113688468422
731.510673946843	0.567632910555119
733.590048946844	0.507020053644396
735.670830196843	0.661427842814021
737.749267696847	0.812254383839502
739.829033321847	1.06859572824254
741.906533321846	1.48409423722865
743.985361446848	2.07832256546345
746.061923946847	2.28452518962956
748.139814571845	2.44218247735233
750.215361446848	2.28334010348476
752.292236446843	1.942767111656
754.366845821845	1.43708205042395
756.440986446847	1.13394253381631
758.516533321843	0.770134859233679
760.589658321845	0.640048166751512
762.664189571846	0.491137562061965
764.736455196849	0.355905618350789
766.808173946843	0.19557647643029
768.881298946846	0.219104406339454
770.952080196847	0.140414123205971
773.022392696847	0.15064955758919
775.092236446842	0.165578005161024
777.163486446847	0.336810914162243
779.232314571844	0.240946052205629
781.300752071846	0.30090640001066
783.368720821843	0.22425846975591
785.438017696848	0.227861206011028
787.504970821843	0.0679369264017851
789.571533321847	0.186485916891456
791.637548946848	-0.0463358893430836
793.704970821847	-0.0708004198066305
795.770048946844	-0.229972681883169
797.834658321844	-0.160274781240503
799.898798946848	-0.25257999393574
801.962470821847	-0.0863016429936465
804.025673946846	-0.0631030983174696
806.088408321844	0.135282223403692
808.150673946846	0.129920858786704
810.214267696847	0.24370658041039
812.275595821844	0.294700919108834
814.336455196844	0.457677907468053
816.396767696846	0.508223624205129
818.456689571845	0.681794932206287
820.516142696844	0.704547803161347
822.575048946845	0.891378219890271
824.633564571846	0.913742821337337
826.691533321846	0.944377282300536
828.749033321848	0.870437906211976
830.806142696849	0.925360897260589
832.862705196847	0.811871873505822
834.918877071847	0.788747111533439
836.974502071844	0.705542189810387
839.027861446848	0.776330222677871
841.082548946848	0.851783076908248
843.136767696844	1.04137333324928
845.190517696847	1.11088670272966
847.243877071847	1.33793893069299
849.296689571845	1.51090546863497
851.349033321847	1.55093198356315
853.400908321848	1.4761040071719
855.450517696845	1.50372619830472
857.501455196845	1.41374589314785
859.551923946849	1.18055741984642
861.602002071846	1.09605613790876
863.649658321843	1.05250743251878
865.698798946843	0.858336606214209
867.747392696845	0.815128761658002
869.795517696846	0.818609072204424
871.841377071847	0.824943612988307
873.888564571844	0.671695791690865
875.935361446845	0.806901332019152
877.981611446849	0.709995344458036
880.025595821848	0.691454459130966
882.07090832185	0.545290333629396
884.115752071848	0.597399372505265
886.158408321844	0.398628567320372
888.202314571849	0.38658854232574
890.243955196845	0.239088635119856
892.287002071847	0.242428387519396
894.329502071847	0.202545122336574
896.369736446846	0.19402641988836
898.411377071847	-0.0355992968621308
900.450673946845	-0.00613092181930597
902.491377071845	-0.18714087083589
904.529736446846	-0.279957505495872
906.569502071849	-0.430313927561087
908.607002071847	-0.364858169003696
910.645752071847	-0.466433472427639
912.682314571848	-0.40069792435213
914.720205196849	-0.422035372776861
916.755830196846	-0.276773139430759
918.792783321849	-0.270045813381898
920.827470821849	-0.185230328026819
922.861689571848	-0.222327054750451
924.89723644685	-0.136206842654758
926.930517696845	-0.0538760954040072
928.965205196844	0.0512490791892333
930.997548946845	0.0595430322561583
933.029423946846	0.248594433314395
935.062705196844	0.286181527192525
937.093720821846	0.336608881737959
939.124189571845	0.383635217840663
941.156064571845	0.501728174126981
943.185673946846	0.515892699409619
945.214814571846	0.620216902510492
947.243486446845	0.615344346219842
949.273486446844	0.724722703813825
951.301220821846	0.714847093666549
953.328564571846	0.785634913474553
955.355361446847	0.816510081269996
957.383564571843	0.925739359302042
959.409423946847	0.94682870080004
961.434892696845	1.00191483151491
963.459892696847	0.955331257390696
965.484423946844	0.936761180323344
967.508486446844	0.809937762491131
969.533877071844	0.797897792112281
971.557080196846	0.707616710909178
973.579736446845	0.723491816225646
975.602002071846	0.609835557404665
977.623720821848	0.688421456935998
979.645048946848	0.621171880817599
981.665908321847	0.66883999525129
983.686298946846	0.654168648013467
985.706220821845	0.817930647915659
987.725752071845	0.851308480591399
989.744736446846	1.05967544531819
991.763330196845	1.23830366568302
993.781377071846	1.70921636539413
995.799033321848	2.36122558948136
997.816220821845	3.36104420009485
999.833017696848	3.94319445046472
1001.84926769685	4.13288941201182
1003.86512707184	3.86858097633768
1005.88043957185	3.33678213788119
1007.89536144684	2.27600471303458
1009.90801769685	1.44553786129001
1011.92200207184	0.932960826509316
1013.93551769685	0.546382419504141
1015.94864269685	0.119034593468712
1017.96129894685	-0.105580171018403
1019.97340832184	-0.379399434264371
1021.98333019684	-0.44278522254757
1023.99465832184	-0.516088297553438
1026.00543957185	-0.521869619191648
1028.01575207185	-0.581757455815591
1030.02387707185	-0.449563809656638
1032.03333019685	-0.587249097359063
1034.04231457185	-0.714435090042286
1036.05083019684	-0.888159925195055
1038.05715832185	-0.982475887849432
1040.06473644685	-1.26666300542206
1042.07192394685	-1.29573386437266
1044.07684582184	-1.41829044707856
1046.08309582185	-1.42853318639351
1048.08895519684	-1.5255446212405
1050.09254894685	-1.40015698495665
1052.09739269685	-1.53670029627733
1054.10004894685	-1.48898178770338
1056.10411144685	-1.47889160462984
1058.10762707185	-1.4469319335364
1060.10895519685	-1.52806620345825
1062.11161144685	-1.29561411346447
1064.11200207184	-1.28938308178545
1066.11372082185	-1.22951290908361
1068.11325207184	-1.23267154493215
1070.11403332184	-1.07804815817701
1072.11270519684	-1.19368146636697
1074.11262707185	-0.990700245305334
1076.11028332185	-1.00434306047293
1078.10934582185	-0.774329431406386
1080.10614269685	-0.742877784838754
1082.10247082185	-0.554212257313964
1084.10012707185	-0.569406759052697
1086.09559582185	-0.398230651499375
1088.09239269685	-0.4347925374787
1090.08692394685	-0.332141907736172
1092.08106457184	-0.300312945060739
1094.07645519685	-0.139898980702696
1096.06965832185	-0.123380426789481
1098.06239269684	-0.00189095862828026
1100.05653332185	0.029065611374449
1102.04833019685	0.149649117660829
1104.03973644684	-0.036184579127962
1106.03075207185	-0.0258648492743987
1108.02301769685	-0.0522947928482154
1110.01309582184	-0.0720960411134683
1112.00270519685	-0.0973320196600298
1113.99184582185	0.197297756194757
1115.98231457185	0.342929995644738
1117.97059582184	0.683032518056962
1119.95840832185	0.998942054405688
1121.94583019684	1.44187880270084
1123.93278332184	1.76616323946189
1125.91926769685	2.06919564861897
1127.90708019684	2.06788300966912
1129.89262707185	1.99683216204062
1131.87778332184	1.73178980456811
1133.86247082184	1.55447623104874
1135.84668957184	1.31926156016061
1137.83051769685	1.37099575285407
1139.81387707185	1.45050899410421
1141.79684582185	1.82577118641507
1143.77926769685	2.25836255700727
1145.76129894685	3.05120282880995
1147.74286144684	3.89838204265396
1149.72403332184	5.15611998502663
1151.70473644685	6.24752662511946
1153.68497082185	7.05875178892262
1155.66473644685	7.21217527027716
1157.64411144684	6.85846674077624
1159.62301769685	5.96707602725786
1161.60145519684	4.84873282755774
1163.57778332185	3.69451848548692
1165.55536144684	3.08273913163436
1167.53247082185	2.69979620140492
1169.50918957185	2.4218291959524
1171.48543957184	2.12119773105707
1173.46122082185	1.98177131452434
1175.43661144685	1.67159936304654
1177.40973644685	1.36320268581323
1179.38418957185	1.11783802569272
1181.35825207185	1.14852608902112
1183.33184582185	1.14151628366739
1185.30325207185	1.16457888651024
1187.27598644685	1.25440116394469
1189.24825207184	1.3982034480419
1191.22004894685	1.3550749664962
1193.18965832185	1.40418559741215
1195.16059582185	1.42455304975101
1197.13114269685	1.50852721729933
1199.09942394685	1.47678773992783
1201.06903332184	1.58810261661262
1203.03645519685	1.64581181723025
1205.00520519685	1.65791357306745
1206.97356457184	1.55424729352688
1208.93965832184	1.6095721217431
1210.90708019685	1.47312657018875
1212.87223644684	1.44663981838625
1214.83879894685	1.3978105724288
1216.80489269684	1.48650778102427
1218.76879894685	1.40673012121863
1220.73403332185	1.58447657264463
1222.69708019685	1.67237556986942
1224.66137707184	1.92750624682679
1226.62356457185	1.97642678031559
1228.58528332185	2.25004605485765
1230.54833019685	2.24906316272029
1232.50911144685	2.34194582985197
1234.47129894684	2.39256362554113
1236.43122082184	2.60853399412048
1238.39254894684	2.69072664859465
1240.35161144684	2.91233877821873
1242.31028332185	2.98515948173804
1244.27020519684	3.07883791229403
1246.22801769685	3.13609103187628
1248.18536144685	3.22279789151406
1250.14395519685	3.27891770052469
1252.10043957185	3.46506710837531
1254.05645519685	3.55667519300255
1256.01208019685	3.52332025321351
1257.96895519685	3.57277147401362
1259.92372082184	3.68906512934484
1261.87793957184	3.68853026633178
1263.83184582185	3.80891517060019
1265.78700207185	3.96154896729331
1267.73997082184	4.03817755372978
1269.69247082185	3.97661006890081
1271.64458019685	4.08590459573225
1273.59629894685	4.00087913873358
1275.54754894684	4.02685161981032
1277.49833019685	3.92813998547393
1279.45043957185	3.90646343404995
1281.40036144685	3.77820736469914
1283.34989269685	3.76688090994622
1285.29895519685	3.61640185058729
1287.24754894685	3.68538799582115
1289.19575207184	3.63289718464841
1291.14356457184	3.74848717203542
1293.09083019684	3.82184557169319
1295.03778332185	4.00807025465241
1296.98426769685	4.13201878034818
1298.93028332185	4.42057879529574
1300.87583019684	4.37996791927623
1302.82106457185	4.58862385533598
1304.76575207185	4.58031400309005
1306.71004894685	4.62893601130031
1308.65395519685	4.53008739059442
1310.59739269684	4.66298557290855
1312.53864269685	4.45711690453413
1314.48129894685	4.44733117114987
1316.42333019685	4.16798444267164
1318.36504894685	4.03833429523809
1320.30629894685	3.75378798464192
1322.24723644684	3.67903292689721
1324.18583019685	3.51019532385368
1326.12583019684	3.51681450908546
1328.06536144685	3.47661668515946
1330.00458019684	3.53458914911289
1331.94145519685	3.45227820409622
1333.87973644684	3.61033270786703
1335.81770519685	3.56012899927134
1337.75504894684	3.61270407808144
1339.69020519685	3.46971457341476
1341.62676769685	3.38829872141469
1343.56301769685	3.0355929620531
1345.49692394684	2.90361389458036
1347.43223644684	2.54693933192777
1349.36692394685	2.40209578120124
1351.29973644684	2.14447011481224
1353.23364269684	2.10100952747467
1355.16551769685	1.7955807585526
1357.09864269684	1.65524068782963
1359.02958019685	1.51286630810068
1360.96176769684	1.53721413093564
1362.89364269684	1.34434102973552
1364.82333019684	1.41361426425198
1366.75426769685	1.3980297329195
1368.68301769685	1.28776520367552
1370.61317394685	1.07705606757742
1372.54114269685	1.094160495464
1374.46864269684	0.885364474569371
1376.39754894685	0.767083437536485
1378.32426769684	0.642266156189692
1380.25223644685	0.617506892992196
1382.17801769685	0.497654753531663
1384.10348644685	0.605164915036312
1386.03020519684	0.612552302313532
1387.95473644685	0.801026688002423
1389.88051769685	0.877020982783336
1391.80426769685	1.01490524498752
1393.72754894684	1.05604421902893
1395.65036144684	1.15179429792596
1397.57458019684	1.10760907610779
1399.49661144685	1.13262004097254
1401.41817394684	1.08427111839995
1403.34098644684	1.04047560056603
1405.26176769685	0.821735328545515
1407.18208019684	0.807493964231469
1409.10192394684	0.650127736880222
1411.02145519685	0.649362519036345
1412.94223644685	0.574100948854493
1414.86083019685	0.74700670256675
1416.77895519685	0.79845224494909
1418.69676769685	0.907233291127113
1420.61411144684	0.869976298165341
1422.53098644684	1.04210733462787
1424.44754894685	1.10788199456914
1426.36364269685	1.21695671744737
1428.27926769685	1.41274750374868
1430.19442394684	1.70692033172975
1432.11098644685	1.92867483388591
1434.02536144685	2.30092881002463
1435.93926769685	2.52551258590222
1437.85286144685	2.81746146371046
1439.76598644685	2.97444185594605
1441.67692394684	3.19989651779616
1443.58926769684	3.23694703423945
1445.50114269685	3.40351649264625
1447.41254894685	3.29283067088306
1449.32364269685	3.24644460954016
1451.23411144685	3.11220545192418
1453.14426769685	2.84771745646816
1455.05411144685	2.46809624457416
1456.96333019685	2.29666903178043
1458.87223644684	1.9773498715935
1460.77911144685	1.65035375105907
1462.68723644685	1.37599848915261
1464.59473644685	1.18649973965159
1466.50208019685	0.856870340145292
1468.40879894685	0.600928554702136
1470.31348644685	0.223708856543226
1472.21958019684	-0.0281747367012031
1474.12504894684	-0.185844192906814
1476.03020519685	-0.382006110229668
1477.93317394684	-0.656241986754935
1479.83754894685	-0.836621330515925
1481.74129894685	-0.949544782186422
1483.64317394684	-1.33114742469178
1485.54614269684	-1.487816132658
1487.44879894685	-1.48542528666229
1489.34926769685	-1.52579440072282
1491.25114269684	-1.54479713991736
1493.15067394685	-1.48639732389233
1495.05161144685	-1.36695134774595
1496.95223644685	-1.38020974589256
1498.85067394685	-1.0750202450721
1500.75036144684	-0.924588764300381
1502.64786144684	-0.606818301074895
1504.54676769685	-0.288697788899242
1506.44348644685	0.356502660178023
1508.34161144685	0.932682521954405
1510.23739269685	1.70891484424664
1512.13473644685	2.45517424192536
1514.02973644685	3.27929699793395
1515.92442394685	3.74010680869657
1517.82036144684	4.05716080978868
1519.71426769685	4.10732088511736
1521.60926769685	4.01111608408058
1523.50239269685	3.61617614051374
1525.39489269684	3.13677159140576
1527.28879894685	2.41844189981413
1529.18051769685	1.67234670635838
1531.07192394684	0.857657634968405
1532.96458019684	0.189748565561104
1534.85504894684	-0.365640203060934
1536.74520519685	-0.67476852229089
1538.63489269685	-0.878069500151071
1540.52583019685	-0.938003116435368
1542.41473644685	-1.00543782966344
1544.30317394685	-0.86694098705874
1546.19114269684	-0.690857858558161
1548.07879894684	-0.173306156391163
1549.96770519685	0.367273998304711
1551.85442394685	0.845831087289866
1553.74083019684	0.935790544754241
1555.62692394685	0.934486871105321
1557.51239269684	0.609209845558951
1559.39754894685	0.382798813414979
1561.28223644684	0.152050958860002
1563.16661144685	0.306768053371911
1565.05051769685	0.484707336646011
1566.93567394685	0.783861570584634
1568.81879894685	0.954395314604142
1570.70145519685	1.28880466633962
1572.58379894684	1.57120106070715
1574.46551769684	1.9438049726873
1576.34708019685	2.30881157728078
1578.22629894684	2.7908996276206
1580.10692394685	3.16500761358378
1581.98723644685	3.50536427133568
1583.86692394685	3.64999049765936
1585.74645519685	3.73470059928422
1587.62536144684	3.65209894185358
1589.50395519685	3.60751298210312
1591.38208019684	3.47458041139635
1593.25989269685	3.4745218865894
1595.13551769685	3.52135558574707
1597.01239269685	3.74897554162112
1598.88895519685	3.70275198825954
1600.76504894685	3.8411428041141
1602.64067394684	3.86131217696544
1604.51442394685	3.91624992933134
1606.38926769685	3.78430542379158
1608.26364269685	3.94056182449623
1610.13770519684	3.92211911156051
1612.00973644685	4.05932741135371
1613.88301769684	4.0259231507751
1615.75583019685	4.02070593565492
1617.62661144685	3.76233367026919
1619.49864269685	3.69875886325895
1621.37020519685	3.45682308638663
1623.23973644685	3.34373609037755
1625.11051769685	3.19169636585781
1626.97926769685	3.18928454366511
1628.84926769685	3.1024763796396
1630.71879894684	3.11582683918363
1632.58629894684	3.09799885844069
1634.45504894685	3.25906400658005
1636.32176769685	3.28261972003924
1638.18973644685	3.40696471983648
1640.05567394685	3.45857924454606
1641.92270519685	3.651834363322
1643.78786144685	3.68159274865923
1645.65254894684	3.8861916646897
1647.51833019684	3.97398038689806
1649.38223644685	4.21024552834893
1651.24739269685	4.27702086209416
1653.11036144684	4.42128247072327
1654.97301769684	4.30481758628292
1656.83692394685	4.20892155897315
1658.69879894684	4.06553934038521
1660.56176769685	3.87579755691604
1662.42286144684	3.57562239094113
1664.28348644685	3.55604449614231
1666.14364269684	3.38512752149381
1668.00504894685	3.1878561344293
1669.86442394684	3.00246468666495
1671.72348644684	2.78280842948305
1673.58208019684	2.57279721961919
1675.44192394684	2.43615220666919
1677.29973644685	2.17932425075173
1679.15708019684	2.00760184882301
1681.01411144685	1.91306170278892
1682.87067394685	1.77283398812284
1684.72676769685	1.60514220214196
1686.58426769685	1.60724495502382
1688.43958019685	1.5137173030858
1690.29458019685	1.46254857115849
1692.14911144685	1.36414926941484
1694.00317394684	1.20605282128656
1695.85692394685	0.900335139831952
1697.71036144685	0.737579361120595
1699.56333019685	0.500376273951872
1701.41583019685	0.338209242854759
1703.26801769685	0.228873772385327
1705.11973644685	0.173820868080782
1706.97114269684	0.00613582688691849
1708.82208019685	-0.161980198495883
1710.67254894684	-0.472533915115775
1712.52270519685	-0.714530340768476
1714.37239269685	-1.02457809610303
1716.22176769685	-1.32177241218415
1718.07067394685	-1.57340175586251
1719.91754894684	-1.6430162123321
1721.76583019684	-1.84084253853075
1723.61348644685	-1.72496577943213
1725.46083019685	-1.52979037749287
1727.30770519684	-1.23174440243963
1729.15270519685	-1.00275236710172
1730.99879894684	-0.535884164566028
1732.84458019684	-0.223275501974399
1734.68989269685	0.0288458800545186
1736.53317394685	0.233618507319079
1738.37770519685	0.607925970561951
1740.22192394684	0.714205471447201
1742.06567394685	0.747439609388891
1743.90739269684	0.853940903931573
1745.75020519685	0.961374464351877
1747.59286144684	0.756671455808885
1749.43333019684	0.831707613187632
1751.27504894685	0.790731405955114
1753.11473644685	0.840472184202667
1754.95583019685	0.79217346618077
1756.79629894684	0.99283323382474
1758.63489269685	1.00254105283011
1760.47458019685	1.15635573970047
1762.31239269684	1.15828606038303
1764.15129894685	1.24018669850705
1765.98817394685	1.15861174653378
1767.82645519685	1.17139803237342
1769.66254894685	1.1307676961394
1771.49989269684	1.0824330002925
1773.33536144685	0.965536504617205
1775.17020519685	0.971839819827551
1777.00645519685	0.83815144160053
1778.84067394684	0.795634349319016
1780.67598644685	0.741062222372193
1782.50942394685	0.784307019293919
1784.34239269685	0.701883404239652
1786.17661144684	0.776906883132199
1788.00879894684	0.601560848724262
1789.84051769684	0.550094434745972
1791.67364269685	0.33544635679948
1793.50458019685	0.366342980210334
1795.33520519684	0.0991340690366087
1797.16536144685	-0.0326848444142911
1798.99692394684	-0.321257576177686
