# Supplementary material for: Intraoperative rapid assessment of the deep muscle surgical margin of tongue squamous cell carcinoma via Raman spectroscopy
Source: Front Bioeng Biotechnol. 2024 Oct 8;12:1480279. doi: 10.3389/fbioe.2024.1480279 (PMC11493737; doi:10.3389/fbioe.2024.1480279)
Supplement: Supplementary file 4 [file DataSheet2.ZIP › Pathological grading corresponding to Raman spectroscopic data/Results of pathological grading/WDSCC/13-2-4_Raman.txt]

process from Raman raw data on 2022/8/8 10:48:05
601.541728634347	0.135669141435159
603.653017696848	-0.0648686259254987
605.76571300935	-0.145829921708383
607.876025509344	-0.264740485887813
609.985830196845	-0.244985852186716
612.095166134346	-0.323603212248173
614.203994259347	-0.167125631335722
616.314228634346	-0.100091557996279
618.422119259347	0.0400256514011517
620.529502071848	0.0741722368460103
622.636377071845	0.167082977316625
624.742783321846	0.134430477337219
626.848681759348	0.160721599910033
628.954111446845	0.139548882630493
631.060908321848	0.140684382079115
633.165361446845	0.141239636205313
635.269345821845	0.243114975048371
637.372783321851	0.263469414660563
639.475791134348	0.289270910052181
641.578291134349	0.18085844244095
643.680283321846	0.167786563112259
645.781806759347	-0.0564624531473044
647.882861446848	-0.198204129737746
649.983408321845	-0.38331173877242
652.083486446845	-0.377053101882893
654.183056759346	-0.534611516261663
656.282158321847	-0.502914867298273
658.380752071844	-0.542236477409233
660.478877071844	-0.497104295266894
662.576533321844	-0.489603998787999
664.673642696845	-0.411526609052601
666.770361446845	-0.436797186632106
668.864658321847	-0.344628940633129
670.960361446843	-0.292838202527008
673.05559582185	-0.272908034372449
675.150283321847	-0.324929476499989
677.244502071844	-0.175003092430984
679.338330196846	-0.22534953746225
681.431611446846	-0.158025096207098
683.522470821845	-0.116609515577494
685.614814571843	-0.0096201574533552
687.706611446847	-0.0759475809551304
689.798017696849	-0.00190747072136332
691.888877071844	-0.0658360488998255
693.977392696845	0.00447390180465845
696.067236446848	0.0434055022091684
698.156689571846	0.0280105490485312
700.243720821847	0.0375721115852912
702.332158321846	0.100951052644632
704.420127071848	0.00867012801322176
706.507627071849	0.023713208414307
708.592783321848	0.131514883670889
710.679345821845	0.225767867843899
712.765361446844	0.286081401401589
714.849033321847	0.405896066400459
716.934111446848	0.375612331917353
719.016845821847	0.414447944455389
721.100986446847	0.364201909425191
723.184658321847	0.323510112081408
725.265908321846	0.264474956533633
727.348642696845	0.296863016895173
729.428955196847	0.257575724408525
731.510673946843	0.279313387517931
733.590048946844	0.30584843093331
735.670830196843	0.42909493699932
737.749267696847	0.577776611285685
739.829033321847	0.829941431165992
741.906533321846	1.15291388156709
743.985361446848	1.63043587239855
746.061923946847	1.84741306803508
748.139814571845	1.88617612945683
750.215361446848	1.75124718797625
752.292236446843	1.57103039362838
754.366845821845	1.10622370117167
756.440986446847	0.873558342353419
758.516533321843	0.669769022766445
760.589658321845	0.557221436694789
762.664189571846	0.364165972760674
764.736455196849	0.305948683842701
766.808173946843	0.146044684313352
768.881298946846	0.150881765142628
770.952080196847	0.0995730240537682
773.022392696847	0.136341877211777
775.092236446842	0.163441513992382
777.163486446847	0.36397393688668
779.232314571844	0.322329840337034
781.300752071846	0.37769051512015
783.368720821843	0.299224537558871
785.438017696848	0.26364829063931
787.504970821843	0.0903035380521828
789.571533321847	0.189955842713971
791.637548946848	0.0282192876724991
793.704970821847	0.0581381414265252
795.770048946844	-0.010608396380178
797.834658321844	-0.0315603281611629
799.898798946848	-0.145844698147215
801.962470821847	-0.0219085697608534
804.025673946846	-0.0242390255805276
806.088408321844	0.064836832697722
808.150673946846	0.106031884296243
810.214267696847	0.180899502367708
812.275595821844	0.125051286390459
814.336455196844	0.221730789638656
816.396767696846	0.231656473073429
818.456689571845	0.342409814708248
820.516142696844	0.40371922857193
822.575048946845	0.570033145970228
824.633564571846	0.567272934299723
826.691533321846	0.694682680541121
828.749033321848	0.631309390191063
830.806142696849	0.664260015559336
832.862705196847	0.577968639371051
834.918877071847	0.573996449357026
836.974502071844	0.509987524616889
839.027861446848	0.562791033288335
841.082548946848	0.517145141032557
843.136767696844	0.716684520301243
845.190517696847	0.82624171286497
847.243877071847	0.900353458541474
849.296689571845	1.0204438218793
851.349033321847	1.12329951376501
853.400908321848	1.00878300265572
855.450517696845	0.995860450848369
857.501455196845	0.965737033556138
859.551923946849	0.813478707324066
861.602002071846	0.734002032758923
863.649658321843	0.710521262112309
865.698798946843	0.554546821391
867.747392696845	0.551132786504098
869.795517696846	0.514055638905091
871.841377071847	0.516832678812108
873.888564571844	0.385766356306675
875.935361446845	0.488307899967765
877.981611446849	0.312811320229599
880.025595821848	0.341478564456764
882.07090832185	0.262780814891158
884.115752071848	0.276995713509564
886.158408321844	0.148835542820933
888.202314571849	0.215022395584498
890.243955196845	0.139264674965318
892.287002071847	0.125916132238444
894.329502071847	0.112176888731312
896.369736446846	0.0478098008514394
898.411377071847	-0.131852252930429
900.450673946845	-0.154791818936673
902.491377071845	-0.336152525230119
904.529736446846	-0.390436419948912
906.569502071849	-0.515877691538293
908.607002071847	-0.429993879821893
910.645752071847	-0.515551792327869
912.682314571848	-0.423396436125159
914.720205196849	-0.453535135015699
916.755830196846	-0.271820503805202
918.792783321849	-0.272056339672417
920.827470821849	-0.195424834643404
922.861689571848	-0.212082031110128
924.89723644685	-0.103004429247818
926.930517696845	-0.0955036108254035
928.965205196844	0.0235394154233006
930.997548946845	0.0801455031300691
933.029423946846	0.226831958477078
935.062705196844	0.226985643304602
937.093720821846	0.27149196029572
939.124189571845	0.174019921686408
941.156064571845	0.20020999728078
943.185673946846	0.199788140313501
945.214814571846	0.268936970917764
947.243486446845	0.297298151787089
949.273486446844	0.462653805649609
951.301220821846	0.479694520318105
953.328564571846	0.579166401589276
955.355361446847	0.608923190122482
957.383564571843	0.677474445137534
959.409423946847	0.695293545479984
961.434892696845	0.821860087392452
963.459892696847	0.736041683452243
965.484423946844	0.82668984865748
967.508486446844	0.763266081747815
969.533877071844	0.756431516316979
971.557080196846	0.648062135745846
973.579736446845	0.730911325504707
975.602002071846	0.518448305701355
977.623720821848	0.569526714767079
979.645048946848	0.518945727986875
981.665908321847	0.564522843191412
983.686298946846	0.547189430424595
985.706220821845	0.739476843775833
987.725752071845	0.734310291687734
989.744736446846	0.888013353084261
991.763330196845	1.05718507222977
993.781377071846	1.37309900761838
995.799033321848	1.96522416085807
997.816220821845	2.85033792646234
999.833017696848	3.30825540205427
1001.84926769685	3.49451010465398
1003.86512707184	3.32133095224088
1005.88043957185	2.84594144066136
1007.89536144684	1.93981044676502
1009.90801769685	1.32339692208635
1011.92200207184	0.791648799352998
1013.93551769685	0.547598794233409
1015.94864269685	0.187571860966841
1017.96129894685	-0.0143247363211003
1019.97340832184	-0.203713740097697
1021.98333019684	-0.210944474904807
1023.99465832184	-0.343759719292763
1026.00543957185	-0.383984195845386
1028.01575207185	-0.368243048642455
1030.02387707185	-0.339569322506264
1032.03333019685	-0.411490046438558
1034.04231457185	-0.452452160893444
1036.05083019684	-0.564704699288882
1038.05715832185	-0.63824060426137
1040.06473644685	-0.842821112449428
1042.07192394685	-0.931975426153997
1044.07684582184	-1.08698404077398
1046.08309582185	-1.09109084958584
1048.08895519684	-1.2566987984556
1050.09254894685	-1.16423831031244
1052.09739269685	-1.23152735101769
1054.10004894685	-1.20431240211335
1056.10411144685	-1.1973378052445
1058.10762707185	-1.06421779753757
1060.10895519685	-1.13806129951462
1062.11161144685	-0.982146695482783
1064.11200207184	-0.936527804755173
1066.11372082185	-0.887909371618605
1068.11325207184	-0.909391327382309
1070.11403332184	-0.722196151781731
1072.11270519684	-0.78196610653211
1074.11262707185	-0.682677604731197
1076.11028332185	-0.668520398434538
1078.10934582185	-0.570035892595826
1080.10614269685	-0.600421331611159
1082.10247082185	-0.452439025731934
1084.10012707185	-0.420811405974206
1086.09559582185	-0.314818033811349
1088.09239269685	-0.292828218006264
1090.08692394685	-0.267725226925535
1092.08106457184	-0.317717797293511
1094.07645519685	-0.191466106578332
1096.06965832185	-0.216135769417861
1098.06239269684	-0.09283319063465
1100.05653332185	-0.0317173307329313
1102.04833019685	0.0834011914647306
1104.03973644684	-0.0644228189650278
1106.03075207185	0.00127109217538646
1108.02301769685	-0.0926374883035521
1110.01309582184	-0.0844739809913619
1112.00270519685	-0.128685035788124
1113.99184582185	0.0572197487654478
1115.98231457185	0.113777366579399
1117.97059582184	0.364918725044248
1119.95840832185	0.593687043227874
1121.94583019684	0.93579643067585
1123.93278332184	1.16074345550629
1125.91926769685	1.41426843686475
1127.90708019684	1.40903817908392
1129.89262707185	1.37901995951765
1131.87778332184	1.1433243319002
1133.86247082184	1.0209878002741
1135.84668957184	0.825080616002538
1137.83051769685	0.862236774208156
1139.81387707185	0.851322740740386
1141.79684582185	1.16033248252791
1143.77926769685	1.52109868488611
1145.76129894685	2.22236904321409
1147.74286144684	3.06765997271654
1149.72403332184	4.2118253843521
1151.70473644685	5.25353166814662
1153.68497082185	5.9563189554105
1155.66473644685	6.04919736425708
1157.64411144684	5.65208075024145
1159.62301769685	4.81363545330149
1161.60145519684	3.76993155216476
1163.57778332185	2.75245038979887
1165.55536144684	2.18477322549634
1167.53247082185	1.72194761356909
1169.50918957185	1.46628732745711
1171.48543957184	1.19518863276903
1173.46122082185	1.06541153025594
1175.43661144685	0.768859752698802
1177.40973644685	0.60357341035612
1179.38418957185	0.371844717101112
1181.35825207185	0.350661232206846
1183.33184582185	0.329059147975755
1185.30325207185	0.39399607021474
1187.27598644685	0.416060301466302
1189.24825207184	0.534315665597433
1191.22004894685	0.435632048394694
1193.18965832185	0.432567062660269
1195.16059582185	0.370648842860561
1197.13114269685	0.388534960025368
1199.09942394685	0.343885557664748
1201.06903332184	0.479702380249051
1203.03645519685	0.522147084522175
1205.00520519685	0.640837589423938
1206.97356457184	0.633451477859211
1208.93965832184	0.651058915876064
1210.90708019685	0.558511424080194
1212.87223644684	0.521127025498799
1214.83879894685	0.363160879715622
1216.80489269684	0.387003123313974
1218.76879894685	0.343121413457283
1220.73403332185	0.419263304987709
1222.69708019685	0.485890663652185
1224.66137707184	0.663697221118554
1226.62356457185	0.652342346951258
1228.58528332185	0.842583984040061
1230.54833019685	0.8137674420922
1232.50911144685	0.858360988703765
1234.47129894684	0.9180392816194
1236.43122082184	1.11929692060255
1238.39254894684	1.09254845520115
1240.35161144684	1.26309854700713
1242.31028332185	1.33843609149616
1244.27020519684	1.35065872567179
1246.22801769685	1.36637608523799
1248.18536144685	1.47394580709658
1250.14395519685	1.48970914664497
1252.10043957185	1.57915583468164
1254.05645519685	1.65468340979265
1256.01208019685	1.6235750696614
1257.96895519685	1.63314821255796
1259.92372082184	1.79133270861138
1261.87793957184	1.75278225127008
1263.83184582185	1.81310740534548
1265.78700207185	1.87259171349382
1267.73997082184	1.90887149590679
1269.69247082185	1.76172771844091
1271.64458019685	1.82893347671703
1273.59629894685	1.71707814870109
1275.54754894684	1.72658740118843
1277.49833019685	1.72056059323015
1279.45043957185	1.73448210087059
1281.40036144685	1.63164486667915
1283.34989269685	1.71035327190927
1285.29895519685	1.63284293347823
1287.24754894685	1.67365315398501
1289.19575207184	1.62306691433605
1291.14356457184	1.73930349010934
1293.09083019684	1.71802477296833
1295.03778332185	1.81752107974521
1296.98426769685	1.83139428137002
1298.93028332185	2.0440536135568
1300.87583019684	2.08761830101577
1302.82106457185	2.25618491316763
1304.76575207185	2.33804161389332
1306.71004894685	2.43939494878956
1308.65395519685	2.42094409315368
1310.59739269684	2.47531454073319
1312.53864269685	2.38665474234705
1314.48129894685	2.34501263879955
1316.42333019685	2.10648194655971
1318.36504894685	2.01928645446489
1320.30629894685	1.76823794501254
1322.24723644684	1.66943283992393
1324.18583019685	1.51094515873564
1326.12583019684	1.52604953618854
1328.06536144685	1.46803724413036
1330.00458019684	1.59557464389712
1331.94145519685	1.58433594478092
1333.87973644684	1.73571531199318
1335.81770519685	1.72074147164867
1337.75504894684	1.79534886869567
1339.69020519685	1.69165377436775
1341.62676769685	1.61377256915927
1343.56301769685	1.33368414412465
1345.49692394684	1.24819308198346
1347.43223644684	0.93889265287612
1349.36692394685	0.802427382557056
1351.29973644684	0.630778282897694
1353.23364269684	0.699241969181287
1355.16551769685	0.508582546673154
1357.09864269684	0.49110087061851
1359.02958019685	0.420166791007944
1360.96176769684	0.418858135227509
1362.89364269684	0.241871500544335
1364.82333019684	0.324649304958172
1366.75426769685	0.286658952805283
1368.68301769685	0.24183089754581
1370.61317394685	0.186399435864757
1372.54114269685	0.163908080129033
1374.46864269684	-0.0424652432126891
1376.39754894685	-0.111645739869118
1378.32426769684	-0.249959477969412
1380.25223644685	-0.332530113010421
1382.17801769685	-0.39300625690737
1384.10348644685	-0.267873257288272
1386.03020519684	-0.250401069086479
1387.95473644685	-0.0743478701317031
1389.88051769685	-0.0162281382897618
1391.80426769685	0.0818373574845168
1393.72754894684	0.15508857139298
1395.65036144684	0.236044222698411
1397.57458019684	0.158088034963441
1399.49661144685	0.22377566177471
1401.41817394684	0.229133808750248
1403.34098644684	0.183398820381171
1405.26176769685	0.0705510011021033
1407.18208019684	0.104929697258797
1409.10192394684	0.0406235606303653
1411.02145519685	0.0632682601527677
1412.94223644685	0.0099625811726014
1414.86083019685	0.122780656672944
1416.77895519685	0.163748392946559
1418.69676769685	0.277601385452328
1420.61411144684	0.27363122000429
1422.53098644684	0.467246482142002
1424.44754894685	0.541652711150618
1426.36364269685	0.659661491950601
1428.27926769685	0.755421382019335
1430.19442394684	0.986620929653441
1432.11098644685	1.10314176197494
1434.02536144685	1.40014302623308
1435.93926769685	1.57576951623042
1437.85286144685	1.87264663683897
1439.76598644685	2.07522597613399
1441.67692394684	2.29506043049611
1443.58926769684	2.30469665653152
1445.50114269685	2.51378053297231
1447.41254894685	2.41889052548294
1449.32364269685	2.34964191962609
1451.23411144685	2.31515949435027
1453.14426769685	2.17704533477416
1455.05411144685	1.90261783651442
1456.96333019685	1.83109181933997
1458.87223644684	1.59725927290378
1460.77911144685	1.35439421101125
1462.68723644685	1.1587070843417
1464.59473644685	0.975845057935373
1466.50208019685	0.672916713736072
1468.40879894685	0.536130213742524
1470.31348644685	0.206363673896476
1472.21958019684	0.0456328986897461
1474.12504894684	-0.102760968324674
1476.03020519685	-0.205596237393593
1477.93317394684	-0.449984375660165
1479.83754894685	-0.516424076958685
1481.74129894685	-0.605543564136838
1483.64317394684	-0.733397343199385
1485.54614269684	-0.84521150805341
1487.44879894685	-0.824317391845739
1489.34926769685	-0.833645530458568
1491.25114269684	-0.858516549321621
1493.15067394685	-0.926969552009552
1495.05161144685	-0.789769270739896
1496.95223644685	-0.737959556944077
1498.85067394685	-0.504060120577037
1500.75036144684	-0.346669767090873
1502.64786144684	0.0116570761281878
1504.54676769685	0.287467374431685
1506.44348644685	0.895920872816646
1508.34161144685	1.44214381643349
1510.23739269685	2.17614024410756
1512.13473644685	2.89089848060507
1514.02973644685	3.69669688941764
1515.92442394685	4.15245677155684
1517.82036144684	4.49276957569839
1519.71426769685	4.53068022212182
1521.60926769685	4.41065336819753
1523.50239269685	3.89118723209424
1525.39489269684	3.32612052746958
1527.28879894685	2.58612266888451
1529.18051769685	1.94341778178432
1531.07192394684	1.19791911762394
1532.96458019684	0.628906686011817
1534.85504894684	0.139842025204302
1536.74520519685	-0.132572264307441
1538.63489269685	-0.413504316440083
1540.52583019685	-0.440058700851296
1542.41473644685	-0.42251621609762
1544.30317394685	-0.353767388826043
1546.19114269684	-0.228004186717385
1548.07879894684	0.293297464608884
1549.96770519685	0.778505828765901
1551.85442394685	1.1985360317031
1553.74083019684	1.30721861270155
1555.62692394685	1.28972150634837
1557.51239269684	0.938300735357018
1559.39754894685	0.594456201051173
1561.28223644684	0.22093990224505
1563.16661144685	0.215795692641848
1565.05051769685	0.297095595764006
1566.93567394685	0.455841900203268
1568.81879894685	0.512719461105632
1570.70145519685	0.76896491119544
1572.58379894684	0.924511961061683
1574.46551769684	1.19289693590684
1576.34708019685	1.46967503743832
1578.22629894684	1.85013395461488
1580.10692394685	2.13537913258369
1581.98723644685	2.47519522906077
1583.86692394685	2.53963875068075
1585.74645519685	2.53410452986924
1587.62536144684	2.37146347279861
1589.50395519685	2.29055467575944
1591.38208019684	2.02486035925483
1593.25989269685	2.00820390490981
1595.13551769685	1.91530690992141
1597.01239269685	2.06646877531534
1598.88895519685	2.00774187454675
1600.76504894685	2.12406850829666
1602.64067394684	2.07131648436996
1604.51442394685	2.17567506832154
1606.38926769685	2.02594471632176
1608.26364269685	2.07065904031379
1610.13770519684	2.10868113767208
1612.00973644685	2.23112048989157
1613.88301769684	2.20524623095662
1615.75583019685	2.27678762405458
1617.62661144685	2.15833027268809
1619.49864269685	2.12797166795718
1621.37020519685	1.97060189807218
1623.23973644685	1.86187733895207
1625.11051769685	1.7395838008527
1626.97926769685	1.8568714014541
1628.84926769685	1.83838480909725
1630.71879894684	1.93097553161914
1632.58629894684	2.10730127347369
1634.45504894685	2.35427495791282
1636.32176769685	2.37516953992184
1638.18973644685	2.558576757629
1640.05567394685	2.62407073141225
1641.92270519685	2.72464713907249
1643.78786144685	2.78176102841582
1645.65254894684	2.88768403232956
1647.51833019684	2.90386150257882
1649.38223644685	3.06202012096702
1651.24739269685	3.10894254008349
1653.11036144684	3.171022418566
1654.97301769684	3.20523417788593
1656.83692394685	3.21091154655835
1658.69879894684	3.08668474012609
1660.56176769685	3.00725345676773
1662.42286144684	2.76885833418027
1664.28348644685	2.73130826906902
1666.14364269684	2.59976084511243
1668.00504894685	2.48597240469957
1669.86442394684	2.3066370393118
1671.72348644684	2.28734133163971
1673.58208019684	2.07104840647224
1675.44192394684	1.95917315958104
1677.29973644685	1.77046235892158
1679.15708019684	1.6990569098038
1681.01411144685	1.56832855019235
1682.87067394685	1.44693053554039
1684.72676769685	1.22843038648654
1686.58426769685	1.18704485963013
1688.43958019685	1.03583663887576
1690.29458019685	0.933102773465748
1692.14911144685	0.871196655661493
1694.00317394684	0.777305775369825
1695.85692394685	0.628191546825008
1697.71036144685	0.628701342266083
1699.56333019685	0.446498667588344
1701.41583019685	0.33482098821122
1703.26801769685	0.304639551126854
1705.11973644685	0.268277950449999
1706.97114269684	-0.00428265173184172
1708.82208019685	-0.139638601462082
1710.67254894684	-0.452812463117027
1712.52270519685	-0.779923203240344
1714.37239269685	-1.17781707583015
1716.22176769685	-1.40209313449895
1718.07067394685	-1.73721757084229
1719.91754894684	-1.88743749975396
1721.76583019684	-2.01764926620876
1723.61348644685	-1.96941073517996
1725.46083019685	-1.9303177292748
1727.30770519684	-1.62560627920607
1729.15270519685	-1.33625832529179
1730.99879894684	-0.907544284874689
1732.84458019684	-0.481776583389262
1734.68989269685	-0.129961118434323
1736.53317394685	0.157878489673635
1738.37770519685	0.534965003307263
1740.22192394684	0.64628426501838
1742.06567394685	0.646510514542172
1743.90739269684	0.695871748919615
1745.75020519685	0.751544381083761
1747.59286144684	0.619231683848852
1749.43333019684	0.732964218241079
1751.27504894685	0.757091533734013
1753.11473644685	0.844762355476007
1754.95583019685	0.80147423006872
1756.79629894684	0.871638626800006
1758.63489269685	0.85580221529824
1760.47458019685	0.97182190513513
1762.31239269684	0.95144605058141
1764.15129894685	1.05919989164875
1765.98817394685	1.06734102125563
1767.82645519685	1.07704024296453
1769.66254894685	1.02743966248994
1771.49989269684	1.06789824106494
1773.33536144685	0.958866987254908
1775.17020519685	0.989361908020271
1777.00645519685	0.952908277847143
1778.84067394684	0.959375483278677
1780.67598644685	0.910853202837586
1782.50942394685	0.964179142862747
1784.34239269685	0.933259420316006
1786.17661144684	0.988952284559559
1788.00879894684	0.90674422519902
1789.84051769684	0.930462041735325
1791.67364269685	0.847334160337425
1793.50458019685	0.855576471008646
1795.33520519684	0.67686782127231
1797.16536144685	0.602873628980149
1798.99692394684	0.423319961821107
