# Supplementary material for: Intraoperative rapid assessment of the deep muscle surgical margin of tongue squamous cell carcinoma via Raman spectroscopy
Source: Front Bioeng Biotechnol. 2024 Oct 8;12:1480279. doi: 10.3389/fbioe.2024.1480279 (PMC11493737; doi:10.3389/fbioe.2024.1480279)
Supplement: Supplementary file 4 [file DataSheet2.ZIP › Pathological grading corresponding to Raman spectroscopic data/Results of pathological grading/WDSCC/14-1-1_Raman.txt]

process from Raman raw data on 2022/8/8 10:48:02
601.541728634347	0.241866026214723
603.653017696848	-0.23311758779812
605.76571300935	-0.556753287729634
607.876025509344	-0.93803306526155
609.985830196845	-1.1080637511979
612.095166134346	-1.24856423117876
614.203994259347	-0.999814984409511
616.314228634346	-0.830742244086707
618.422119259347	-0.619567808439115
620.529502071848	-0.531318256057659
622.636377071845	-0.452788575092598
624.742783321846	-0.48140823989047
626.848681759348	-0.408008020406271
628.954111446845	-0.397977583982538
631.060908321848	-0.300392955271491
633.165361446845	-0.258454772905282
635.269345821845	-0.0851925819466146
637.372783321851	-0.00468284783642048
639.475791134348	-0.00694479117629498
641.578291134349	-0.12207499888865
643.680283321846	-0.109419185811419
645.781806759347	-0.385487775580771
647.882861446848	-0.549596690468206
649.983408321845	-0.600697245033189
652.083486446845	-0.561780139702705
654.183056759346	-0.622566789700841
656.282158321847	-0.378198078319315
658.380752071844	-0.207125521911451
660.478877071844	-0.028270185113854
662.576533321844	0.177681516658026
664.673642696845	0.454092731358287
666.770361446845	0.601967676047821
668.864658321847	0.837452011698872
670.960361446843	1.12623432444724
673.05559582185	1.35928994323086
675.150283321847	1.43382185140405
677.244502071844	1.53450340193683
679.338330196846	1.49603773744383
681.431611446846	1.54730755515266
683.522470821845	1.5945647404763
685.614814571843	1.69704525886749
687.706611446847	1.60718988599797
689.798017696849	1.73821130113589
691.888877071844	1.63363219446677
693.977392696845	1.77081787344582
696.067236446848	1.83419615584654
698.156689571846	1.96852121535187
700.243720821847	1.88547070105602
702.332158321846	1.95472749899523
704.420127071848	1.86316807604135
706.507627071849	1.94590457620222
708.592783321848	2.1368768415598
710.679345821845	2.41814202267346
712.765361446844	2.56361952624889
714.849033321847	2.66555064886245
716.934111446848	2.61736835023157
719.016845821847	2.58618448037481
721.100986446847	2.48217931041461
723.184658321847	2.43003483424809
725.265908321846	2.31765596958212
727.348642696845	2.34688806261732
729.428955196847	2.44655986425585
731.510673946843	2.6275347451961
733.590048946844	2.88146254439522
735.670830196843	3.48010476292865
737.749267696847	4.31612334386625
739.829033321847	5.53041816086227
741.906533321846	7.46731180915509
743.985361446848	9.63402263425917
746.061923946847	10.809125094028
748.139814571845	11.1187754497145
750.215361446848	10.5998407509248
752.292236446843	9.07672448544253
754.366845821845	7.00839461694704
756.440986446847	5.46202323638073
758.516533321843	4.29563973674999
760.589658321845	3.38225715925961
762.664189571846	2.53353240834917
764.736455196849	1.97678830862122
766.808173946843	1.47669540916689
768.881298946846	1.15942978651242
770.952080196847	0.851337480277948
773.022392696847	0.773775753817972
775.092236446842	0.573324576276548
777.163486446847	0.628489181365239
779.232314571844	0.465669446857476
781.300752071846	0.491618773266794
783.368720821843	0.359497907650336
785.438017696848	0.436861553164761
787.504970821843	0.256160003455307
789.571533321847	0.410735968750885
791.637548946848	0.221801128684206
793.704970821847	0.26473652507201
795.770048946844	0.0248857538154539
797.834658321844	0.0367311264846535
799.898798946848	-0.167548133461423
801.962470821847	-0.171532863825064
804.025673946846	-0.307563963556106
806.088408321844	-0.178922392631762
808.150673946846	-0.204479171937749
810.214267696847	-0.0603934908436372
812.275595821844	0.0501395114045522
814.336455196844	0.204320744033112
816.396767696846	0.236550192431139
818.456689571845	0.486454043567448
820.516142696844	0.541202153730922
822.575048946845	0.781174351487437
824.633564571846	0.886496595006406
826.691533321846	0.999089872262232
828.749033321848	0.821191286172336
830.806142696849	0.799937852766334
832.862705196847	0.531580422087416
834.918877071847	0.467624586013301
836.974502071844	0.299591100102134
839.027861446848	0.393327146986508
841.082548946848	0.46064003726184
843.136767696844	0.778858023712985
845.190517696847	0.875749008229036
847.243877071847	1.17190949434956
849.296689571845	1.28415994241442
851.349033321847	1.35854674286787
853.400908321848	1.20937756355761
855.450517696845	1.10302112099066
857.501455196845	0.853062810031815
859.551923946849	0.487271167460051
861.602002071846	0.2401822698979
863.649658321843	-0.046641131111187
865.698798946843	-0.3091197160295
867.747392696845	-0.342370881242289
869.795517696846	-0.355028782085014
871.841377071847	-0.328394886584022
873.888564571844	-0.396494865375132
875.935361446845	-0.266761677983482
877.981611446849	-0.533795617667408
880.025595821848	-0.590689756826862
882.07090832185	-0.828879994890485
884.115752071848	-0.848408140761535
886.158408321844	-1.02191750466125
888.202314571849	-0.944281306109588
890.243955196845	-0.95467171625603
892.287002071847	-0.889416002725795
894.329502071847	-0.848633662164673
896.369736446846	-0.848748518825516
898.411377071847	-1.10269769894802
900.450673946845	-1.04514009396075
902.491377071845	-1.14925402786594
904.529736446846	-1.18958879523387
906.569502071849	-1.28575251536677
908.607002071847	-1.01684626187733
910.645752071847	-0.964213912583261
912.682314571848	-0.753971016778507
914.720205196849	-0.551821168538822
916.755830196846	-0.148027781017959
918.792783321849	0.0437445439401358
920.827470821849	0.250781831305289
922.861689571848	0.27060964618056
924.89723644685	0.410734003687423
926.930517696845	0.511020009577919
928.965205196844	0.678822773300226
930.997548946845	0.744459299494679
933.029423946846	1.10226424238488
935.062705196844	1.13248283292586
937.093720821846	1.1839297183908
939.124189571845	1.17571236593807
941.156064571845	1.17093511408518
943.185673946846	1.10454143628345
945.214814571846	1.25622788613788
947.243486446845	1.28198955893845
949.273486446844	1.39257381152891
951.301220821846	1.43334120008933
953.328564571846	1.62713759850777
955.355361446847	1.73279027308558
957.383564571843	1.94255481478893
959.409423946847	2.1866723168568
961.434892696845	2.54432809329353
963.459892696847	2.69244798840123
965.484423946844	2.90881662589788
967.508486446844	2.98690857758982
969.533877071844	3.05628282744885
971.557080196846	2.91433405387806
973.579736446845	2.85357311399764
975.602002071846	2.5372421840587
977.623720821848	2.42133774616883
979.645048946848	2.23331191671184
981.665908321847	2.23896998632182
983.686298946846	2.27289611588344
985.706220821845	2.59815441533721
987.725752071845	2.80605793276237
989.744736446846	3.11160271044082
991.763330196845	3.43738069624249
993.781377071846	4.03522778391874
995.799033321848	5.10051586843554
997.816220821845	6.45794974396534
999.833017696848	7.05110222970126
1001.84926769685	6.99578892033441
1003.86512707184	6.27226161044052
1005.88043957185	4.97459574376876
1007.89536144684	3.01923306689787
1009.90801769685	1.68284806303495
1011.92200207184	0.872163753431209
1013.93551769685	0.25618391729688
1015.94864269685	-0.391628917333492
1017.96129894685	-0.733280580957342
1019.97340832184	-1.08159700850911
1021.98333019684	-1.22058845240861
1023.99465832184	-1.24204834792289
1026.00543957185	-1.21973353372533
1028.01575207185	-1.13170173320992
1030.02387707185	-1.04002383513597
1032.03333019685	-1.12450010019523
1034.04231457185	-1.28601044501613
1036.05083019684	-1.37687199703362
1038.05715832185	-1.46356715391698
1040.06473644685	-1.57430303077376
1042.07192394685	-1.58550242955312
1044.07684582184	-1.63920760748738
1046.08309582185	-1.69160507051964
1048.08895519684	-1.86639808165904
1050.09254894685	-1.79217016887867
1052.09739269685	-1.97520526113095
1054.10004894685	-2.03789580998688
1056.10411144685	-2.02924489210403
1058.10762707185	-1.91406613809664
1060.10895519685	-1.99215683309308
1062.11161144685	-1.71695748445023
1064.11200207184	-1.46232334866619
1066.11372082185	-1.15229405044647
1068.11325207184	-0.952926887006299
1070.11403332184	-0.625869171418287
1072.11270519684	-0.513220639471115
1074.11262707185	-0.300136791444288
1076.11028332185	-0.269628172791215
1078.10934582185	-0.058990414037396
1080.10614269685	0.0695850812766139
1082.10247082185	0.212791712688897
1084.10012707185	0.312704415230428
1086.09559582185	0.436188615969854
1088.09239269685	0.438953069962452
1090.08692394685	0.461291793108842
1092.08106457184	0.46381971276935
1094.07645519685	0.482634021376157
1096.06965832185	0.431325742627678
1098.06239269684	0.54082132947633
1100.05653332185	0.668688442068287
1102.04833019685	0.960266281670556
1104.03973644684	0.959671871667638
1106.03075207185	1.27620651090768
1108.02301769685	1.55850971135732
1110.01309582184	1.8730566794386
1112.00270519685	2.19716630377746
1113.99184582185	2.89022965208966
1115.98231457185	3.40584751394795
1117.97059582184	4.24620176653286
1119.95840832185	5.34783271978637
1121.94583019684	6.58758131064945
1123.93278332184	7.61687837939883
1125.91926769685	8.28871473085843
1127.90708019684	8.19192343546115
1129.89262707185	7.42934101981223
1131.87778332184	6.1832601790473
1133.86247082184	4.93650144420383
1135.84668957184	3.72714540361295
1137.83051769685	3.06409279613246
1139.81387707185	2.71893396805007
1141.79684582185	2.7724596100316
1143.77926769685	2.94258969574668
1145.76129894685	3.55857508034143
1147.74286144684	4.22370586464035
1149.72403332184	5.12334264426966
1151.70473644685	5.88506539777245
1153.68497082185	6.40602433002675
1155.66473644685	6.38351960376184
1157.64411144684	6.03122172139371
1159.62301769685	5.51750041773829
1161.60145519684	5.0972357297149
1163.57778332185	4.88547844447919
1165.55536144684	5.22151699134048
1167.53247082185	5.53927205218753
1169.50918957185	5.69207399281544
1171.48543957184	5.45001218496759
1173.46122082185	4.83012641650305
1175.43661144685	3.68871698621211
1177.40973644685	2.53808995159534
1179.38418957185	1.415670809495
1181.35825207185	0.53156709424627
1183.33184582185	-0.108512182276741
1185.30325207185	-0.449201705463679
1187.27598644685	-0.594413268715243
1189.24825207184	-0.66230185034766
1191.22004894685	-0.779768029731031
1193.18965832185	-0.731798314925413
1195.16059582185	-0.677051262481655
1197.13114269685	-0.493812989564731
1199.09942394685	-0.279942867102648
1201.06903332184	0.155013710051833
1203.03645519685	0.608190490646678
1205.00520519685	0.978522947990029
1206.97356457184	1.110692696238
1208.93965832184	1.351017919284
1210.90708019685	1.38516733158787
1212.87223644684	1.53015936665702
1214.83879894685	1.81590530218318
1216.80489269684	2.38632266169503
1218.76879894685	2.84766907894232
1220.73403332185	3.53292641783577
1222.69708019685	4.02495965290069
1224.66137707184	4.38281121063795
1226.62356457185	4.46417635297172
1228.58528332185	4.7186947926304
1230.54833019685	4.60182989144914
1232.50911144685	4.58610120922373
1234.47129894684	4.64842828625399
1236.43122082184	4.91799785716665
1238.39254894684	4.82989109079045
1240.35161144684	5.04508294491973
1242.31028332185	5.10613898775028
1244.27020519684	5.17417286867396
1246.22801769685	5.05562166983924
1248.18536144685	5.03760853625982
1250.14395519685	4.87641932334265
1252.10043957185	4.73991870664901
1254.05645519685	4.54417084072128
1256.01208019685	4.20160517529001
1257.96895519685	3.9328576862236
1259.92372082184	3.82981987952041
1261.87793957184	3.59011587917217
1263.83184582185	3.4694077571682
1265.78700207185	3.38337144718361
1267.73997082184	3.29651392345562
1269.69247082185	3.02247335345982
1271.64458019685	2.9586190290467
1273.59629894685	2.73940881150435
1275.54754894684	2.77077904713394
1277.49833019685	2.68568747371171
1279.45043957185	2.6567965556527
1281.40036144685	2.65187634012227
1283.34989269685	2.64983888749032
1285.29895519685	2.5445202795126
1287.24754894685	2.59117807359036
1289.19575207184	2.73711138441331
1291.14356457184	3.05408774618661
1293.09083019684	3.66854140711405
1295.03778332185	4.5402546566599
1296.98426769685	5.57895165573854
1298.93028332185	6.6835597480428
1300.87583019684	7.45802624210228
1302.82106457185	8.21355181773919
1304.76575207185	8.44269864988649
1306.71004894685	8.55436736330307
1308.65395519685	8.330715171821
1310.59739269684	8.02593748999988
1312.53864269685	7.20626228253064
1314.48129894685	6.5904281424809
1316.42333019685	5.5950761485343
1318.36504894685	4.81925049909933
1320.30629894685	4.11067456711316
1322.24723644684	3.82313898180018
1324.18583019685	3.50873220797018
1326.12583019684	3.73545032553005
1328.06536144685	4.08990571832044
1330.00458019684	4.74272899123815
1331.94145519685	5.50573702305235
1333.87973644684	6.61357844070113
1335.81770519685	7.38392804229869
1337.75504894684	8.03945471429586
1339.69020519685	8.07193549448016
1341.62676769685	7.65875756489669
1343.56301769685	6.77613439508366
1345.49692394684	5.97991021847361
1347.43223644684	4.94045788828794
1349.36692394685	4.49253175142064
1351.29973644684	4.19913532816747
1353.23364269684	4.13150277177317
1355.16551769685	3.87680813341046
1357.09864269684	3.96265471108296
1359.02958019685	4.05868719328237
1360.96176769684	4.2999139700832
1362.89364269684	4.51997957653265
1364.82333019684	5.0337290469339
1366.75426769685	5.34117220652462
1368.68301769685	5.61693102739594
1370.61317394685	5.81990059497849
1372.54114269685	5.93126754968921
1374.46864269684	5.51873537967475
1376.39754894685	4.94783288193304
1378.32426769684	4.10138512285664
1380.25223644685	3.188885045794
1382.17801769685	2.4326511039211
1384.10348644685	2.14779227478954
1386.03020519684	2.27002945555364
1387.95473644685	2.58936969731889
1389.88051769685	3.03126796442763
1391.80426769685	3.55076496526266
1393.72754894684	3.84490160275766
1395.65036144684	3.92577357008543
1397.57458019684	3.65809182254048
1399.49661144685	3.20899623401533
1401.41817394684	2.46334289964324
1403.34098644684	1.68371862154032
1405.26176769685	0.738641321822399
1407.18208019684	0.219132920950983
1409.10192394684	-0.251981103594574
1411.02145519685	-0.488860585661143
1412.94223644685	-0.597422732011523
1414.86083019685	-0.284946133965832
1416.77895519685	-0.0178635280129811
1418.69676769685	0.383505186483319
1420.61411144684	0.785920557619818
1422.53098644684	1.4727478511428
1424.44754894685	1.94269711516029
1426.36364269685	2.4564987679102
1428.27926769685	2.96076798543731
1430.19442394684	3.48730991443409
1432.11098644685	3.91525795309644
1434.02536144685	4.4337156175315
1435.93926769685	4.84601127305461
1437.85286144685	5.22584483470683
1439.76598644685	5.57807643427594
1441.67692394684	5.94333710043713
1443.58926769684	6.16409447856216
1445.50114269685	6.41410473800721
1447.41254894685	6.37689276131675
1449.32364269685	6.31043833647533
1451.23411144685	6.15787642756982
1453.14426769685	5.7654417054033
1455.05411144685	5.21908895584164
1456.96333019685	4.9061230189817
1458.87223644684	4.39516851495034
1460.77911144685	3.78700550668452
1462.68723644685	3.33183291271894
1464.59473644685	2.82813579840138
1466.50208019685	2.07856368291289
1468.40879894685	1.39390621311145
1470.31348644685	0.581423085396352
1472.21958019684	-0.223481597798695
1474.12504894684	-1.014398094716
1476.03020519685	-1.56636198007891
1477.93317394684	-2.20583865498713
1479.83754894685	-2.67850903771978
1481.74129894685	-3.01021356878584
1483.64317394684	-3.29671777348085
1485.54614269684	-3.43437261749273
1487.44879894685	-3.46518868141118
1489.34926769685	-3.40432144773678
1491.25114269684	-3.36860214782223
1493.15067394685	-3.20657600692078
1495.05161144685	-3.04847946746133
1496.95223644685	-2.86454311519526
1498.85067394685	-2.54369234239078
1500.75036144684	-2.28498389283061
1502.64786144684	-2.010202717933
1504.54676769685	-1.80729090777987
1506.44348644685	-1.35895816429763
1508.34161144685	-1.0314969239077
1510.23739269685	-0.513001548910893
1512.13473644685	0.0235649796300095
1514.02973644685	0.737963694644577
1515.92442394685	1.2695224289576
1517.82036144684	1.8443738649205
1519.71426769685	2.24488918789712
1521.60926769685	2.55934977238638
1523.50239269685	2.59531692032328
1525.39489269684	2.62168342239374
1527.28879894685	2.45530580415647
1529.18051769685	2.36067662421914
1531.07192394684	2.30777760494664
1532.96458019684	2.5061902340297
1534.85504894684	2.79177271762592
1536.74520519685	3.31321622988293
1538.63489269685	3.94404958205081
1540.52583019685	4.64295831061537
1542.41473644685	5.2944565576438
1544.30317394685	5.90472524659083
1546.19114269684	6.52926787430863
1548.07879894684	7.44861256712028
1549.96770519685	8.26609906564659
1551.85442394685	9.00811860966894
1553.74083019684	9.42759038497854
1555.62692394685	9.67136770383252
1557.51239269684	9.47466474384078
1559.39754894685	9.29795395676121
1561.28223644684	8.92215406669686
1563.16661144685	8.81219283552878
1565.05051769685	8.7429589810535
1566.93567394685	8.74759456164782
1568.81879894685	8.87183925948051
1570.70145519685	9.45562088497195
1572.58379894684	10.4592769557896
1574.46551769684	11.9874618486165
1576.34708019685	13.9803916813083
1578.22629894684	16.4505194109228
1580.10692394685	19.0086912242919
1581.98723644685	21.180062655893
1583.86692394685	22.3871682355582
1585.74645519685	22.5962435408496
1587.62536144684	21.5619089451116
1589.50395519685	19.8325556919446
1591.38208019684	17.6307825311872
1593.25989269685	15.7246763984382
1595.13551769685	14.2658219654002
1597.01239269685	13.6007506341533
1598.88895519685	12.8566547154682
1600.76504894685	12.5990830018558
1602.64067394684	12.1933082720546
1604.51442394685	11.7299387717404
1606.38926769685	11.0198003849907
1608.26364269685	10.6771471167518
1610.13770519684	10.3549353784697
1612.00973644685	10.2941571953079
1613.88301769684	10.3470029310615
1615.75583019685	10.4692842552424
1617.62661144685	10.452328118067
1619.49864269685	10.4566323260303
1621.37020519685	10.2893297745889
1623.23973644685	10.2205185994824
1625.11051769685	10.334403929448
1626.97926769685	10.8074164209037
1628.84926769685	11.5334993494281
1630.71879894684	12.8073577953488
1632.58629894684	14.2958820010045
1634.45504894685	15.8685623604275
1636.32176769685	16.7905141052238
1638.18973644685	17.0602856392
1640.05567394685	16.3722741208497
1641.92270519685	15.1259729284328
1643.78786144685	13.3066272127654
1645.65254894684	11.8620165230175
1647.51833019684	10.5893814182294
1649.38223644685	9.90374983084342
1651.24739269685	9.4790398808733
1653.11036144684	9.33762324473582
1654.97301769684	9.1279952770015
1656.83692394685	9.06652361927189
1658.69879894684	8.80835591631819
1660.56176769685	8.52223500167315
1662.42286144684	8.14243575224765
1664.28348644685	7.92499282722304
1666.14364269684	7.58060828810153
1668.00504894685	7.29368862817603
1669.86442394684	6.90507847875409
1671.72348644684	6.46878475819648
1673.58208019684	5.99100722281963
1675.44192394684	5.5108496295029
1677.29973644685	5.01457156110882
1679.15708019684	4.58984536606846
1681.01411144685	4.24750473748787
1682.87067394685	3.86372963470171
1684.72676769685	3.54429191746715
1686.58426769685	3.26173260518448
1688.43958019685	2.86244589764425
1690.29458019685	2.56409336328505
1692.14911144685	2.2143251839787
1694.00317394684	1.73032312111491
1695.85692394685	1.30519017634316
1697.71036144685	1.05207786374973
1699.56333019685	0.621946556557418
1701.41583019685	0.361637937783769
1703.26801769685	0.19678464626702
1705.11973644685	0.0390272082459546
1706.97114269684	-0.148341922919883
1708.82208019685	-0.213402115703616
1710.67254894684	-0.48338178247792
1712.52270519685	-0.808208752126347
1714.37239269685	-1.16858222796799
1716.22176769685	-1.46191023124106
1718.07067394685	-1.78130185184534
1719.91754894684	-1.87301849378917
1721.76583019684	-1.91597166682021
1723.61348644685	-1.8179344725811
1725.46083019685	-1.69988513437232
1727.30770519684	-1.40270244304105
1729.15270519685	-1.15476394363594
1730.99879894684	-0.735619805612032
1732.84458019684	-0.35224860814651
1734.68989269685	-0.0658488888375928
1736.53317394685	0.111725244572881
1738.37770519685	0.358066300364897
1740.22192394684	0.446189013734397
1742.06567394685	0.427375113741732
1743.90739269684	0.478803939345028
1745.75020519685	0.557831463111938
1747.59286144684	0.403704120764928
1749.43333019684	0.453166615687053
1751.27504894685	0.452847376577154
1753.11473644685	0.509271109672795
1754.95583019685	0.442401866918658
1756.79629894684	0.613836306939902
1758.63489269685	0.588638231999653
1760.47458019685	0.702810059568492
1762.31239269684	0.691703110744186
1764.15129894685	0.830216104842179
1765.98817394685	0.751905958318162
1767.82645519685	0.685971809650539
1769.66254894685	0.664300313584022
1771.49989269684	0.612006488408838
1773.33536144685	0.449414846611489
1775.17020519685	0.461599555719545
1777.00645519685	0.42277874277471
1778.84067394684	0.41809800721802
1780.67598644685	0.34937621714613
1782.50942394685	0.443125569079427
1784.34239269685	0.356043072083253
1786.17661144684	0.394075719677232
1788.00879894684	0.198767786993301
1789.84051769684	0.155970394313101
1791.67364269685	-0.0439265376547837
1793.50458019685	-0.060875201804663
1795.33520519684	-0.307804719324281
1797.16536144685	-0.445590890476581
1798.99692394684	-0.678359259206388
