# Supplementary material for: Intraoperative rapid assessment of the deep muscle surgical margin of tongue squamous cell carcinoma via Raman spectroscopy
Source: Front Bioeng Biotechnol. 2024 Oct 8;12:1480279. doi: 10.3389/fbioe.2024.1480279 (PMC11493737; doi:10.3389/fbioe.2024.1480279)
Supplement: Supplementary file 4 [file DataSheet2.ZIP › Pathological grading corresponding to Raman spectroscopic data/Results of pathological grading/WDSCC/14-1-2_Raman.txt]

process from Raman raw data on 2022/8/8 10:47:59
601.541728634347	-0.205320819257111
603.653017696848	-0.56084283543413
605.76571300935	-0.90417819496713
607.876025509344	-1.23504961178998
609.985830196845	-1.41755987654136
612.095166134346	-1.52803101105292
614.203994259347	-1.41759277758558
616.314228634346	-1.23363660959239
618.422119259347	-1.09500127848492
620.529502071848	-1.00313471947152
622.636377071845	-0.934303071149316
624.742783321846	-1.04757886218937
626.848681759348	-1.05650206887248
628.954111446845	-1.03423538597167
631.060908321848	-1.00850599607867
633.165361446845	-1.01604357185312
635.269345821845	-0.873210719881001
637.372783321851	-0.908801132736357
639.475791134348	-0.970740823215237
641.578291134349	-1.16465357971077
643.680283321846	-1.14607613695659
645.781806759347	-1.40371184033796
647.882861446848	-1.43190760581484
649.983408321845	-1.38709381432562
652.083486446845	-1.07545404921422
654.183056759346	-0.650668766746492
656.282158321847	0.202828292549782
658.380752071844	0.972526596577609
660.478877071844	1.72761224896453
662.576533321844	2.35518792954679
664.673642696845	2.82047972265809
666.770361446845	3.18102330869152
668.864658321847	3.6125630274712
670.960361446843	4.12585900751856
673.05559582185	4.49329762232691
675.150283321847	4.45120485480629
677.244502071844	4.17345941202399
679.338330196846	3.56872980229508
681.431611446846	2.90972558945867
683.522470821845	2.41003980403434
685.614814571843	2.08607614312319
687.706611446847	1.80442420480006
689.798017696849	1.82245826385497
691.888877071844	1.76603794174605
693.977392696845	1.92394596690775
696.067236446848	2.02961935353466
698.156689571846	2.14757587629805
700.243720821847	2.13544217365353
702.332158321846	2.22579263046867
704.420127071848	2.14457504913742
706.507627071849	2.33134092783047
708.592783321848	2.69839153618733
710.679345821845	2.98873929553685
712.765361446844	3.1339788865464
714.849033321847	3.2563092810156
716.934111446848	3.1330986518264
719.016845821847	2.92180251082169
721.100986446847	2.76703629834515
723.184658321847	2.72677358384863
725.265908321846	2.6527147868149
727.348642696845	2.83312266649716
729.428955196847	3.11305756057777
731.510673946843	3.57923403951997
733.590048946844	4.20924594796747
735.670830196843	5.37737977042832
737.749267696847	7.1112315620835
739.829033321847	9.59517996611407
741.906533321846	12.6855541052468
743.985361446848	15.6965648781197
746.061923946847	17.4862733792839
748.139814571845	18.1250883585843
750.215361446848	17.43838746693
752.292236446843	15.4872827626747
754.366845821845	13.0151390731745
756.440986446847	10.8913395186175
758.516533321843	8.8819405807742
760.589658321845	7.26651391147499
762.664189571846	5.80470708529708
764.736455196849	4.62385394517344
766.808173946843	3.6761698672824
768.881298946846	2.99836408347886
770.952080196847	2.27919770373109
773.022392696847	1.99745505475857
775.092236446842	1.69939584413424
777.163486446847	1.67204225469533
779.232314571844	1.53892336566906
781.300752071846	1.62159184220315
783.368720821843	1.56854208094427
785.438017696848	1.83734953659933
787.504970821843	1.91306623760516
789.571533321847	2.2873779512164
791.637548946848	2.20102393049206
793.704970821847	2.19605815246581
795.770048946844	1.91828009273485
797.834658321844	1.65765892185772
799.898798946848	1.18584373398267
801.962470821847	0.960843572853832
804.025673946846	0.721667431900016
806.088408321844	0.613724254333874
808.150673946846	0.497842933241657
810.214267696847	0.632954821095495
812.275595821844	0.751573450891726
814.336455196844	0.908010324103657
816.396767696846	1.01601927300374
818.456689571845	1.31732867336268
820.516142696844	1.25150224839024
822.575048946845	1.3789737092597
824.633564571846	1.3020912271802
826.691533321846	1.19666358897211
828.749033321848	0.810194024242264
830.806142696849	0.641435681149176
832.862705196847	0.284707247754852
834.918877071847	0.0907165688778946
836.974502071844	-0.107277735918558
839.027861446848	-0.163872520557959
841.082548946848	-0.152759943747299
843.136767696844	0.0546181026479644
845.190517696847	0.127399624479722
847.243877071847	0.247797330619903
849.296689571845	0.397889622676303
851.349033321847	0.365249118254667
853.400908321848	0.145843630331797
855.450517696845	-0.00294794946472621
857.501455196845	-0.218230072111965
859.551923946849	-0.620814033572628
861.602002071846	-0.842537488867833
863.649658321843	-1.0675056065009
865.698798946843	-1.34120476842349
867.747392696845	-1.42007029491396
869.795517696846	-1.50543003375248
871.841377071847	-1.56634497661003
873.888564571844	-1.72765100107711
875.935361446845	-1.59935452300772
877.981611446849	-1.80873771889344
880.025595821848	-1.83782696407451
882.07090832185	-1.99454853684631
884.115752071848	-2.02109363060845
886.158408321844	-2.34302875904831
888.202314571849	-2.29323978306689
890.243955196845	-2.30461161013807
892.287002071847	-2.27519602584948
894.329502071847	-2.11421386651944
896.369736446846	-2.03892199098152
898.411377071847	-2.25486216285839
900.450673946845	-2.23648391393493
902.491377071845	-2.25487421886976
904.529736446846	-2.3120628965662
906.569502071849	-2.24049679300703
908.607002071847	-1.80610133561476
910.645752071847	-1.52580737431452
912.682314571848	-1.12580653178503
914.720205196849	-0.721959441722504
916.755830196846	-0.111747601269713
918.792783321849	0.210403341865742
920.827470821849	0.528631428707968
922.861689571848	0.698221939630685
924.89723644685	0.938950537449841
926.930517696845	1.06680448772136
928.965205196844	1.26623375759334
930.997548946845	1.41037550448766
933.029423946846	1.79953009918495
935.062705196844	1.88729842733687
937.093720821846	2.02884146963987
939.124189571845	2.17018029091622
941.156064571845	2.44229091063954
943.185673946846	2.64796325930422
945.214814571846	3.22254351349397
947.243486446845	3.64674735858443
949.273486446844	4.08734172335994
951.301220821846	4.38931981461457
953.328564571846	4.78366315046344
955.355361446847	4.97670754073596
957.383564571843	5.36022022088127
959.409423946847	5.78799298388952
961.434892696845	6.43183281506288
963.459892696847	6.94399018105275
965.484423946844	7.4847903771867
967.508486446844	7.83248865581521
969.533877071844	8.08854356577439
971.557080196846	7.90011876434141
973.579736446845	7.65031262253035
975.602002071846	7.11105010803402
977.623720821848	6.69024635306477
979.645048946848	6.27312628217817
981.665908321847	6.21917989128434
983.686298946846	6.43793209260446
985.706220821845	7.11826775615629
987.725752071845	7.95350673536365
989.744736446846	9.02273377687072
991.763330196845	10.0825736878511
993.781377071846	11.2941410838278
995.799033321848	12.9067807363881
997.816220821845	14.5970722153061
999.833017696848	15.2341651973907
1001.84926769685	14.8964840330124
1003.86512707184	13.5474634285931
1005.88043957185	11.2840075999518
1007.89536144684	8.18454122333685
1009.90801769685	5.67857473278491
1011.92200207184	3.74950976441966
1013.93551769685	2.241342109333
1015.94864269685	0.936411223452865
1017.96129894685	-0.0129438648905875
1019.97340832184	-0.820044225119091
1021.98333019684	-1.1921360496388
1023.99465832184	-1.47516399534277
1026.00543957185	-1.73055497386196
1028.01575207185	-1.86470972915015
1030.02387707185	-1.9268811488048
1032.03333019685	-2.28000661786564
1034.04231457185	-2.61942406310732
1036.05083019684	-2.87939964008763
1038.05715832185	-2.97328777857479
1040.06473644685	-3.16705859983881
1042.07192394685	-3.04685085607855
1044.07684582184	-3.05486096541335
1046.08309582185	-2.93349620449089
1048.08895519684	-3.04666186304769
1050.09254894685	-2.86865567785662
1052.09739269685	-3.14609824075171
1054.10004894685	-3.21751725893159
1056.10411144685	-3.25995629951797
1058.10762707185	-3.13082925529147
1060.10895519685	-3.13138955503359
1062.11161144685	-2.6029740663206
1064.11200207184	-2.13368564065172
1066.11372082185	-1.59321407248956
1068.11325207184	-1.01484829889182
1070.11403332184	-0.356567784014374
1072.11270519684	-0.0114618888574114
1074.11262707185	0.504135817673614
1076.11028332185	0.808792911725845
1078.10934582185	1.07281011784448
1080.10614269685	1.21717188960758
1082.10247082185	1.56355236991828
1084.10012707185	1.73864740331817
1086.09559582185	1.98040020478936
1088.09239269685	2.05736417431399
1090.08692394685	2.04584488397848
1092.08106457184	1.80497432730067
1094.07645519685	1.60981870136402
1096.06965832185	1.32357250823259
1098.06239269684	1.34434725576159
1100.05653332185	1.5502280357174
1102.04833019685	2.03205290874496
1104.03973644684	2.35272238923324
1106.03075207185	3.06212902597679
1108.02301769685	3.96344171642193
1110.01309582184	5.05569852016504
1112.00270519685	6.24080376821621
1113.99184582185	7.92689980113448
1115.98231457185	9.66683924933875
1117.97059582184	11.6665803306518
1119.95840832185	13.9302290425711
1121.94583019684	16.5719137436629
1123.93278332184	18.7169404698916
1125.91926769685	19.9660213429754
1127.90708019684	19.9718316994483
1129.89262707185	18.7309175810879
1131.87778332184	16.4015500307798
1133.86247082184	14.0133647974611
1135.84668957184	11.8773038224147
1137.83051769685	10.6859053477766
1139.81387707185	10.3918349502419
1141.79684582185	11.0476708446001
1143.77926769685	12.4006520899012
1145.76129894685	14.6279532326726
1147.74286144684	17.1617996197202
1149.72403332184	20.1563394127611
1151.70473644685	22.6692178437401
1153.68497082185	23.9813165343387
1155.66473644685	23.8233470710278
1157.64411144684	22.6157875648865
1159.62301769685	20.7174230178821
1161.60145519684	19.169284911551
1163.57778332185	18.5771555035739
1165.55536144684	19.1671407535455
1167.53247082185	19.863386724283
1169.50918957185	20.0467014553664
1171.48543957184	18.9548196040704
1173.46122082185	16.7215224440888
1175.43661144685	13.3811179811159
1177.40973644685	9.78102453708664
1179.38418957185	6.50087507224396
1181.35825207185	4.03534193190649
1183.33184582185	2.1742494290072
1185.30325207185	1.06160719848344
1187.27598644685	0.452155530947266
1189.24825207184	0.00671765073332153
1191.22004894685	-0.537275475161096
1193.18965832185	-0.776916425572608
1195.16059582185	-1.07185079757016
1197.13114269685	-1.11349064456488
1199.09942394685	-1.10197424251623
1201.06903332184	-0.686517079598957
1203.03645519685	-0.100046105283582
1205.00520519685	0.55712827218008
1206.97356457184	1.16136121766056
1208.93965832184	2.0091714158068
1210.90708019685	2.60374871606689
1212.87223644684	3.30858339435576
1214.83879894685	4.28639468885854
1216.80489269684	5.6872605033534
1218.76879894685	6.99383096959969
1220.73403332185	8.51092407770545
1222.69708019685	9.41365172478186
1224.66137707184	9.86073665361118
1226.62356457185	9.52632321432998
1228.58528332185	9.02780584305469
1230.54833019685	8.10102585624566
1232.50911144685	7.45771206532856
1234.47129894684	7.02592477944393
1236.43122082184	6.86319306821588
1238.39254894684	6.624579469938
1240.35161144684	6.66645069545382
1242.31028332185	6.66364713467613
1244.27020519684	6.49852867455729
1246.22801769685	6.16719885878319
1248.18536144685	5.73621692381482
1250.14395519685	5.08933181198586
1252.10043957185	4.36806381230201
1254.05645519685	3.66344360986193
1256.01208019685	2.79700885109708
1257.96895519685	2.09659280777498
1259.92372082184	1.62362142462507
1261.87793957184	1.18692949521721
1263.83184582185	0.815210269243153
1265.78700207185	0.511151154394156
1267.73997082184	0.21887584777528
1269.69247082185	-0.228873239783411
1271.64458019685	-0.40729851316587
1273.59629894685	-0.7117302840619
1275.54754894684	-0.732056893624758
1277.49833019685	-0.772308788273449
1279.45043957185	-0.750951342271492
1281.40036144685	-0.842266631665439
1283.34989269685	-0.903600581912087
1285.29895519685	-0.955901808738986
1287.24754894685	-0.814300910069051
1289.19575207184	-0.482920343480828
1291.14356457184	0.511849306390559
1293.09083019684	2.21589098627987
1295.03778332185	4.61903863622797
1296.98426769685	7.43323511878157
1298.93028332185	10.3260196564995
1300.87583019684	12.4672314422922
1302.82106457185	13.9998063219149
1304.76575207185	14.1176684785114
1306.71004894685	13.5032437230985
1308.65395519685	12.069051203433
1310.59739269684	10.3500415994937
1312.53864269685	8.25911775193026
1314.48129894685	6.60534744051972
1316.42333019685	4.8691700818473
1318.36504894685	3.73637859993949
1320.30629894685	2.85744492130436
1322.24723644684	2.53507508320263
1324.18583019685	2.49391428674562
1326.12583019684	3.17232391152675
1328.06536144685	4.318596747676
1330.00458019684	6.30030890911235
1331.94145519685	8.78236299364255
1333.87973644684	12.021814862738
1335.81770519685	14.9130623931712
1337.75504894684	17.224819272913
1339.69020519685	17.8630980168793
1341.62676769685	17.197971437673
1343.56301769685	15.1834552036025
1345.49692394684	12.9867074012525
1347.43223644684	10.8204716608698
1349.36692394685	9.66008634300351
1351.29973644684	9.03416672917785
1353.23364269684	9.13965054387074
1355.16551769685	9.26468815406906
1357.09864269684	9.88407489810629
1359.02958019685	10.8288632360118
1360.96176769684	12.2414083734337
1362.89364269684	13.6913385522755
1364.82333019684	15.5348537341099
1366.75426769685	17.3421820904432
1368.68301769685	18.9067208645095
1370.61317394685	20.1732485318078
1372.54114269685	20.6999620195667
1374.46864269684	19.8491806815744
1376.39754894685	17.7287043192019
1378.32426769684	14.9517966433411
1380.25223644685	11.7796826518813
1382.17801769685	9.08931240276411
1384.10348644685	7.58718626608197
1386.03020519684	7.26051933268843
1387.95473644685	7.73637862696876
1389.88051769685	8.63562393595112
1391.80426769685	9.71757911045518
1393.72754894684	10.4247194454817
1395.65036144684	10.4688727675516
1397.57458019684	9.60724444347591
1399.49661144685	8.09414664344854
1401.41817394684	5.90043523814563
1403.34098644684	3.63531798090503
1405.26176769685	1.24842211409464
1407.18208019684	-0.62729418613651
1409.10192394684	-2.06657327583059
1411.02145519685	-2.93633827209999
1412.94223644685	-3.46811838658778
1414.86083019685	-3.21881034111516
1416.77895519685	-2.55233468379458
1418.69676769685	-1.54050446627298
1420.61411144684	-0.341991547708744
1422.53098644684	1.21604153644989
1424.44754894685	2.59977178225006
1426.36364269685	3.87245712914489
1428.27926769685	4.91246496567646
1430.19442394684	5.71321265537324
1432.11098644685	5.88793417046725
1434.02536144685	5.9272537993071
1435.93926769685	5.7137353000121
1437.85286144685	5.43528577553957
1439.76598644685	5.22970270439191
1441.67692394684	5.28184419770969
1443.58926769684	5.36530517609276
1445.50114269685	5.5353042550978
1447.41254894685	5.40810857417114
1449.32364269685	5.31772532214109
1451.23411144685	5.18890148056619
1453.14426769685	4.75772430134339
1455.05411144685	4.10639094039504
1456.96333019685	3.78978807695012
1458.87223644684	3.12190311768643
1460.77911144685	2.33856984173713
1462.68723644685	1.66023116522501
1464.59473644685	1.03081074173338
1466.50208019685	0.161206589273093
1468.40879894685	-0.691295540700594
1470.31348644685	-1.65833324995799
1472.21958019684	-2.59350938437228
1474.12504894684	-3.48904305488099
1476.03020519685	-4.23971641217406
1477.93317394684	-5.07332008435026
1479.83754894685	-5.66643333744582
1481.74129894685	-6.06868722579281
1483.64317394684	-6.44773098853193
1485.54614269684	-6.60198441549403
1487.44879894685	-6.38908700660454
1489.34926769685	-6.06171199088078
1491.25114269684	-5.53698405244472
1493.15067394685	-4.91185690315888
1495.05161144685	-3.99812291827084
1496.95223644685	-3.08773495860066
1498.85067394685	-1.76216833251135
1500.75036144684	-0.52606509412999
1502.64786144684	0.788399042730134
1504.54676769685	2.08917446647126
1506.44348644685	3.82133300494536
1508.34161144685	5.40043643926595
1510.23739269685	7.33310394582816
1512.13473644685	9.58051100017849
1514.02973644685	11.8812141239641
1515.92442394685	13.9305950341694
1517.82036144684	15.7011730762526
1519.71426769685	16.8962576064719
1521.60926769685	17.7181110971391
1523.50239269685	17.8521343236463
1525.39489269684	17.4145740050616
1527.28879894685	16.6715549419172
1529.18051769685	15.9505805301328
1531.07192394684	15.1928239198622
1532.96458019684	14.9806365073064
1534.85504894684	15.3003812028629
1536.74520519685	16.1360020778554
1538.63489269685	17.1899136497995
1540.52583019685	18.5193698155787
1542.41473644685	19.7006127409843
1544.30317394685	20.8050543980806
1546.19114269684	21.9859607397093
1548.07879894684	23.482529422289
1549.96770519685	24.7880839148881
1551.85442394685	26.1206418968414
1553.74083019684	27.2395400028287
1555.62692394685	28.1799641490492
1557.51239269684	28.6116665463896
1559.39754894685	28.8751766588642
1561.28223644684	28.5638784510001
1563.16661144685	28.2110195926095
1565.05051769685	27.5020939611312
1566.93567394685	26.9927687217732
1568.81879894685	26.9140688823519
1570.70145519685	28.1758494072051
1572.58379894684	30.6464479651819
1574.46551769684	34.7615361935599
1576.34708019685	40.3537057990535
1578.22629894684	47.1907135421153
1580.10692394685	54.0604844065905
1581.98723644685	59.9571014642536
1583.86692394685	63.2823060598834
1585.74645519685	63.4268200754452
1587.62536144684	60.3568626393862
1589.50395519685	55.1388635229506
1591.38208019684	48.8567160412349
1593.25989269685	43.2373378350121
1595.13551769685	38.8238277125658
1597.01239269685	35.9059597675328
1598.88895519685	33.51972736486
1600.76504894685	31.7892336384102
1602.64067394684	29.9691039238725
1604.51442394685	28.1930328985602
1606.38926769685	26.1230893249808
1608.26364269685	24.6820756842435
1610.13770519684	23.7078895660324
1612.00973644685	23.4825004618589
1613.88301769684	23.5758027081648
1615.75583019685	24.0661458530224
1617.62661144685	24.2360412972878
1619.49864269685	24.3520240427189
1621.37020519685	24.1749631936065
1623.23973644685	24.2181597900418
1625.11051769685	24.7552494243915
1626.97926769685	26.5200265328
1628.84926769685	29.2432370588773
1630.71879894684	33.2727494556125
1632.58629894684	37.9656542436996
1634.45504894685	42.3422078304526
1636.32176769685	44.3568336849839
1638.18973644685	43.4904484802582
1640.05567394685	39.4953153594024
1641.92270519685	33.4652087435055
1643.78786144685	26.5273964453955
1645.65254894684	20.6136456685679
1647.51833019684	16.1764562734767
1649.38223644685	13.5059057343336
1651.24739269685	11.8406388858441
1653.11036144684	10.7785155040866
1654.97301769684	10.0502704266801
1656.83692394685	9.59164358119745
1658.69879894684	9.06257701879213
1660.56176769685	8.60641575109935
1662.42286144684	8.11080674917957
1664.28348644685	7.80806736373609
1666.14364269684	7.4070823049276
1668.00504894685	6.98013393705503
1669.86442394684	6.60910409705366
1671.72348644684	6.13611511626209
1673.58208019684	5.61126911783867
1675.44192394684	5.14155832279118
1677.29973644685	4.73073461296735
1679.15708019684	4.14403768823399
1681.01411144685	3.88231461745147
1682.87067394685	3.44566744571046
1684.72676769685	3.06201070758675
1686.58426769685	2.7233987467057
1688.43958019685	2.46220882615683
1690.29458019685	2.07966529922612
1692.14911144685	1.84734014570483
1694.00317394684	1.32513781437501
1695.85692394685	0.875005190620527
1697.71036144685	0.616086666702699
1699.56333019685	0.234564178955338
1701.41583019685	-0.0906578920852326
1703.26801769685	-0.2881027635691
1705.11973644685	-0.561978525515315
1706.97114269684	-1.00320844892155
1708.82208019685	-1.48329063921017
1710.67254894684	-2.16116079926326
1712.52270519685	-2.8590922833904
1714.37239269685	-3.54614321535951
1716.22176769685	-4.22959700769775
1718.07067394685	-4.77528179420233
1719.91754894684	-5.06950648468523
1721.76583019684	-5.1886558912031
1723.61348644685	-4.90763603133871
1725.46083019685	-4.32010815770968
1727.30770519684	-3.48979041889368
1729.15270519685	-2.70333880651879
1730.99879894684	-1.62322657975074
1732.84458019684	-0.689969959175983
1734.68989269685	0.0795829041169327
1736.53317394685	0.708984419392095
1738.37770519685	1.53093429801595
1740.22192394684	1.91485467788414
1742.06567394685	2.11737741432341
1743.90739269684	2.27570563677057
1745.75020519685	2.50635529940473
1747.59286144684	2.33347338883243
1749.43333019684	2.55436743010671
1751.27504894685	2.62725613006353
1753.11473644685	2.71810113810557
1754.95583019685	2.69130007289073
1756.79629894684	2.91173088824689
1758.63489269685	2.88113229284272
1760.47458019685	2.91044456773625
1762.31239269684	3.07332556538142
1764.15129894685	3.22808458032307
1765.98817394685	3.22163860562489
1767.82645519685	3.32058131522638
1769.66254894685	3.50311533466333
1771.49989269684	3.56318318802619
1773.33536144685	3.53976390488481
1775.17020519685	3.66384531123038
1777.00645519685	3.68219244073339
1778.84067394684	3.75144273345643
1780.67598644685	3.75675219955417
1782.50942394685	3.85687439018966
1784.34239269685	3.90765739346057
1786.17661144684	4.10185107824748
1788.00879894684	4.02135779305684
1789.84051769684	4.02953623324402
1791.67364269685	4.04379647696715
1793.50458019685	4.19762016941058
1795.33520519684	3.96533766825792
1797.16536144685	3.97369619244841
1798.99692394684	3.8855790411327
