# Supplementary material for: Intraoperative rapid assessment of the deep muscle surgical margin of tongue squamous cell carcinoma via Raman spectroscopy
Source: Front Bioeng Biotechnol. 2024 Oct 8;12:1480279. doi: 10.3389/fbioe.2024.1480279 (PMC11493737; doi:10.3389/fbioe.2024.1480279)
Supplement: Supplementary file 4 [file DataSheet2.ZIP › Pathological grading corresponding to Raman spectroscopic data/Results of pathological grading/WDSCC/14-1-3_Raman.txt]

process from Raman raw data on 2022/8/8 10:48:08
601.541728634347	0.0430313888620049
603.653017696848	-0.556528263202154
605.76571300935	-0.969974551250516
607.876025509344	-1.34023297802685
609.985830196845	-1.31652940585661
612.095166134346	-1.4010148266641
614.203994259347	-1.15809705969525
616.314228634346	-0.972007937183662
618.422119259347	-0.782209886646797
620.529502071848	-0.718298471707044
622.636377071845	-0.748443983132574
624.742783321846	-0.742869045739212
626.848681759348	-0.717262366237605
628.954111446845	-0.607667104857455
631.060908321848	-0.602042533835515
633.165361446845	-0.678524529943161
635.269345821845	-0.714312321963462
637.372783321851	-0.79321289843017
639.475791134348	-0.816775614129483
641.578291134349	-1.0388378141522
643.680283321846	-0.917441870765515
645.781806759347	-1.05694304287192
647.882861446848	-1.16136427209881
649.983408321845	-1.19793591936127
652.083486446845	-0.85963401193851
654.183056759346	-0.686769215367349
656.282158321847	-0.0722380646049032
658.380752071844	0.57453846911551
660.478877071844	1.15367334731036
662.576533321844	1.68345221507695
664.673642696845	2.40042676530561
666.770361446845	3.01682984188426
668.864658321847	3.62612340933413
670.960361446843	4.25411955377297
673.05559582185	4.55779507177567
675.150283321847	4.35741110898459
677.244502071844	3.91457539388284
679.338330196846	3.28238511156701
681.431611446846	2.78105776702512
683.522470821845	2.48131604977505
685.614814571843	2.35857382608981
687.706611446847	2.28515531155779
689.798017696849	2.47160927067375
691.888877071844	2.35430304478086
693.977392696845	2.54194034565853
696.067236446848	2.69540651428474
698.156689571846	2.71242530784161
700.243720821847	2.62792745126717
702.332158321846	2.70508196358264
704.420127071848	2.61340235898808
706.507627071849	2.80967015601254
708.592783321848	3.17724694719811
710.679345821845	3.50453494695114
712.765361446844	3.64744178845649
714.849033321847	3.77460530980943
716.934111446848	3.62222757022801
719.016845821847	3.5165304463585
721.100986446847	3.37727950054148
723.184658321847	3.41680126851134
725.265908321846	3.42988638563315
727.348642696845	3.62504425792849
729.428955196847	4.12839737892421
731.510673946843	4.78172755770856
733.590048946844	5.65455547761405
735.670830196843	7.13465561929627
737.749267696847	9.53403357892739
739.829033321847	13.0036170987495
741.906533321846	17.2328189005798
743.985361446848	21.0049702391988
746.061923946847	22.9382881472224
748.139814571845	22.9726589234581
750.215361446848	21.1595227868542
752.292236446843	17.8197522980201
754.366845821845	14.2674325481223
756.440986446847	11.5894220249428
758.516533321843	9.41722571870025
760.589658321845	7.48917200544952
762.664189571846	6.05034359005845
764.736455196849	4.92133385375405
766.808173946843	3.94137473896421
768.881298946846	3.29584621448919
770.952080196847	2.73869615690739
773.022392696847	2.4075944084168
775.092236446842	2.12444627160778
777.163486446847	2.13008689913408
779.232314571844	1.89100999291134
781.300752071846	2.0771719703647
783.368720821843	1.98518700073794
785.438017696848	2.23451616777186
787.504970821843	2.29017941126187
789.571533321847	2.73073871246675
791.637548946848	2.39480745452727
793.704970821847	2.37042384144183
795.770048946844	1.98748227724411
797.834658321844	1.67868100101441
799.898798946848	1.2044931830377
801.962470821847	0.990121818436364
804.025673946846	0.856919727506238
806.088408321844	0.80795955606834
808.150673946846	0.702283775809292
810.214267696847	0.796694498468696
812.275595821844	0.938153776011632
814.336455196844	1.00254383730305
816.396767696846	1.22247652446401
818.456689571845	1.39662333310048
820.516142696844	1.35662574314028
822.575048946845	1.5096351287757
824.633564571846	1.51277237144905
826.691533321846	1.33275862780556
828.749033321848	1.14257453263838
830.806142696849	0.980560497049396
832.862705196847	0.675817246641031
834.918877071847	0.523914677651646
836.974502071844	0.289123222304966
839.027861446848	0.175237349121858
841.082548946848	0.116767487395919
843.136767696844	0.19930773527085
845.190517696847	0.0203274863558818
847.243877071847	0.00243573105501582
849.296689571845	-0.00646800627885114
851.349033321847	-0.154655063304745
853.400908321848	-0.348656714928325
855.450517696845	-0.377098577199945
857.501455196845	-0.552083846189589
859.551923946849	-0.943628546751711
861.602002071846	-1.11948487599352
863.649658321843	-1.36814818328082
865.698798946843	-1.76350372651689
867.747392696845	-2.00206719613163
869.795517696846	-2.00978144749502
871.841377071847	-2.14951336063803
873.888564571844	-2.46300767811942
875.935361446845	-2.35781180872164
877.981611446849	-2.52102849713958
880.025595821848	-2.55873586300675
882.07090832185	-2.674758685553
884.115752071848	-2.51523504902468
886.158408321844	-2.73190393178334
888.202314571849	-2.51447937824662
890.243955196845	-2.64019574518909
892.287002071847	-2.57435740155779
894.329502071847	-2.4283134965965
896.369736446846	-2.42611474591968
898.411377071847	-2.76750478611859
900.450673946845	-2.63004015542992
902.491377071845	-2.69794404529841
904.529736446846	-2.80139432831868
906.569502071849	-2.73322343920665
908.607002071847	-2.25933080577079
910.645752071847	-1.93905765671661
912.682314571848	-1.39204527987442
914.720205196849	-0.956723971684596
916.755830196846	-0.318626400334324
918.792783321849	0.11324804347737
920.827470821849	0.39376500048354
922.861689571848	0.40616639339089
924.89723644685	0.614295489335291
926.930517696845	0.772625216085885
928.965205196844	0.808909200105632
930.997548946845	0.799448375628231
933.029423946846	1.2471458248275
935.062705196844	1.29566628052646
937.093720821846	1.3801276331227
939.124189571845	1.44959362016778
941.156064571845	1.76250009139744
943.185673946846	2.00450163185701
945.214814571846	2.51523304465832
947.243486446845	2.86008572260801
949.273486446844	3.16372667632766
951.301220821846	3.42050599274455
953.328564571846	3.71764015713995
955.355361446847	3.87747939019494
957.383564571843	4.36135291111589
959.409423946847	5.2341052031029
961.434892696845	6.09269472342532
963.459892696847	6.81135132311124
965.484423946844	7.82564505098139
967.508486446844	8.39375580798469
969.533877071844	8.5927348696888
971.557080196846	8.52659995159024
973.579736446845	8.28469038949197
975.602002071846	7.55067658058192
977.623720821848	7.18673655205055
979.645048946848	6.91162052057109
981.665908321847	6.84490677815245
983.686298946846	7.23712405513402
985.706220821845	8.05668093680742
987.725752071845	8.71193662253052
989.744736446846	9.56309792124921
991.763330196845	10.252034533633
993.781377071846	10.7299528592094
995.799033321848	11.2795624341804
997.816220821845	11.8581301612242
999.833017696848	11.6715745658926
1001.84926769685	10.7562812258362
1003.86512707184	9.43763936053244
1005.88043957185	7.74183413437754
1007.89536144684	5.70540461349879
1009.90801769685	3.94950112653748
1011.92200207184	2.79203069155813
1013.93551769685	1.82498513473774
1015.94864269685	0.941402116816107
1017.96129894685	0.149306803564855
1019.97340832184	-0.416015916421543
1021.98333019684	-0.677287755393763
1023.99465832184	-0.935842988078775
1026.00543957185	-1.18604799454067
1028.01575207185	-1.4205958450226
1030.02387707185	-1.44223314725082
1032.03333019685	-1.71306969802993
1034.04231457185	-1.97531301217043
1036.05083019684	-2.05391802644147
1038.05715832185	-2.06088510544828
1040.06473644685	-2.32041969164356
1042.07192394685	-2.24657993546509
1044.07684582184	-2.22979238222706
1046.08309582185	-2.2085845963652
1048.08895519684	-2.28083914020783
1050.09254894685	-1.95062567885668
1052.09739269685	-2.16503885614952
1054.10004894685	-2.26321613934329
1056.10411144685	-2.2829669585027
1058.10762707185	-2.18206452402148
1060.10895519685	-2.21523794489974
1062.11161144685	-1.58596380177448
1064.11200207184	-0.980032769216677
1066.11372082185	-0.217066177857305
1068.11325207184	0.516623624553631
1070.11403332184	1.12183432624181
1072.11270519684	1.46412417836279
1074.11262707185	1.94507189290584
1076.11028332185	2.10597739442665
1078.10934582185	2.49554179828215
1080.10614269685	2.80167660429572
1082.10247082185	3.04268749874814
1084.10012707185	3.23156371275695
1086.09559582185	3.31751567414631
1088.09239269685	3.10743820656933
1090.08692394685	2.80202524907259
1092.08106457184	2.57865909700035
1094.07645519685	2.3302877026407
1096.06965832185	1.98690440316511
1098.06239269684	1.97405858045295
1100.05653332185	2.25217869201049
1102.04833019685	2.77410115065948
1104.03973644684	3.04607608469814
1106.03075207185	4.07768406221044
1108.02301769685	5.30534812241308
1110.01309582184	6.54702820048749
1112.00270519685	7.86991904592401
1113.99184582185	9.74158060151899
1115.98231457185	11.3990549984601
1117.97059582184	13.612851426656
1119.95840832185	16.6449277257248
1121.94583019684	19.9650866063593
1123.93278332184	22.5977342037969
1125.91926769685	24.1791497145489
1127.90708019684	24.0353801583396
1129.89262707185	21.9504095295084
1131.87778332184	18.7789971343486
1133.86247082184	15.5707282884617
1135.84668957184	12.7246315742456
1137.83051769685	10.8921590446176
1139.81387707185	9.93008552710364
1141.79684582185	9.48625291255848
1143.77926769685	9.5554219906453
1145.76129894685	9.94741812422046
1147.74286144684	10.1218754945372
1149.72403332184	10.4452056710868
1151.70473644685	10.6716225138864
1153.68497082185	10.4144635176582
1155.66473644685	10.1825460577365
1157.64411144684	10.1873213855038
1159.62301769685	10.7393327228863
1161.60145519684	11.796417088512
1163.57778332185	13.7142949830286
1165.55536144684	16.135659312465
1167.53247082185	18.1136570988025
1169.50918957185	18.9589291215253
1171.48543957184	18.3907376564396
1173.46122082185	16.3276090162367
1175.43661144685	12.9130637465092
1177.40973644685	9.36684272690115
1179.38418957185	5.88927288943876
1181.35825207185	3.25378450998289
1183.33184582185	1.38739893221305
1185.30325207185	0.204781856609088
1187.27598644685	-0.793077638701561
1189.24825207184	-1.04126774752206
1191.22004894685	-1.53784319751185
1193.18965832185	-1.56187206578284
1195.16059582185	-1.54425892759946
1197.13114269685	-1.11338115172248
1199.09942394685	-0.977359101131242
1201.06903332184	-0.140827942372766
1203.03645519685	0.591309983589213
1205.00520519685	1.40748785752157
1206.97356457184	2.25076366387839
1208.93965832184	3.26924211753192
1210.90708019685	3.98003586282766
1212.87223644684	5.03472879742014
1214.83879894685	6.36272171601468
1216.80489269684	8.00456792436319
1218.76879894685	9.5733575702385
1220.73403332185	11.1064757768789
1222.69708019685	11.8151830466059
1224.66137707184	11.9815121234051
1226.62356457185	11.1619507001999
1228.58528332185	10.5497017743573
1230.54833019685	9.35509178839811
1232.50911144685	8.50474767558387
1234.47129894684	7.97237522519117
1236.43122082184	7.85249275545971
1238.39254894684	7.29988891242215
1240.35161144684	7.29651874965214
1242.31028332185	7.10732587741813
1244.27020519684	6.87559007288621
1246.22801769685	6.43364389134445
1248.18536144685	5.96864614523622
1250.14395519685	5.33623381163534
1252.10043957185	4.70560514950296
1254.05645519685	4.08111060492388
1256.01208019685	3.2383176137655
1257.96895519685	2.61953962124574
1259.92372082184	2.26423934838408
1261.87793957184	1.89760347445667
1263.83184582185	1.45120081619598
1265.78700207185	1.30475094113137
1267.73997082184	1.05250532108494
1269.69247082185	0.741074363834855
1271.64458019685	0.823244894520485
1273.59629894685	0.664777720553616
1275.54754894684	0.773867498442883
1277.49833019685	1.00339474989266
1279.45043957185	1.02027012937754
1281.40036144685	1.0754101792088
1283.34989269685	1.1970048441284
1285.29895519685	1.41039814034866
1287.24754894685	1.73414008040731
1289.19575207184	2.40560679378314
1291.14356457184	3.75863816078959
1293.09083019684	5.96492143348792
1295.03778332185	8.54886500993962
1296.98426769685	11.344225917933
1298.93028332185	14.0921835667723
1300.87583019684	15.5915372667321
1302.82106457185	16.642438967564
1304.76575207185	16.0285587348346
1306.71004894685	14.8361483393702
1308.65395519685	13.1536167539625
1310.59739269684	11.2459864046174
1312.53864269685	8.85155378739648
1314.48129894685	7.3836145397039
1316.42333019685	5.75250946936785
1318.36504894685	4.52511296547084
1320.30629894685	3.86387039084605
1322.24723644684	3.69641307455788
1324.18583019685	3.63491857324254
1326.12583019684	4.70572965018778
1328.06536144685	6.3290870748076
1330.00458019684	8.7521519089438
1331.94145519685	11.6293198320606
1333.87973644684	14.9484760061965
1335.81770519685	17.30154269841
1337.75504894684	18.8522008106921
1339.69020519685	18.5337742347042
1341.62676769685	17.1739868648639
1343.56301769685	15.0258994538144
1345.49692394684	13.1502549010009
1347.43223644684	11.2730816607929
1349.36692394685	10.7245225869221
1351.29973644684	10.5147067773245
1353.23364269684	10.7239065131209
1355.16551769685	10.7363891349115
1357.09864269684	11.3163342938523
1359.02958019685	12.0329415713867
1360.96176769684	12.8379144909326
1362.89364269684	13.9578543283267
1364.82333019684	15.2720047397816
1366.75426769685	16.5745196882995
1368.68301769685	17.4576271092577
1370.61317394685	18.2303847043804
1372.54114269685	18.1940363703704
1374.46864269684	17.1886270078073
1376.39754894685	15.1152951810435
1378.32426769684	12.76244423349
1380.25223644685	10.091688291444
1382.17801769685	8.09945404274049
1384.10348644685	7.1464397046077
1386.03020519684	7.0162461713378
1387.95473644685	7.56634998702043
1389.88051769685	8.48963462937968
1391.80426769685	9.38471023409761
1393.72754894684	9.77962730206536
1395.65036144684	9.80353060393861
1397.57458019684	8.72458708196984
1399.49661144685	7.37852018038859
1401.41817394684	5.32560326627481
1403.34098644684	3.32895905037094
1405.26176769685	1.08981858335335
1407.18208019684	-0.224088929960772
1409.10192394684	-1.5106693248415
1411.02145519685	-2.18863511283621
1412.94223644685	-2.54715849419131
1414.86083019685	-2.22846032003167
1416.77895519685	-1.69188927617654
1418.69676769685	-0.62588830728248
1420.61411144684	0.39142287599725
1422.53098644684	1.80462784401527
1424.44754894685	3.09528331467027
1426.36364269685	3.96068940096177
1428.27926769685	4.50710942143849
1430.19442394684	4.73325661256069
1432.11098644685	4.44766131333392
1434.02536144685	4.00499485352088
1435.93926769685	3.48370469108784
1437.85286144685	2.92073671747971
1439.76598644685	2.61245069144093
1441.67692394684	2.61668742553809
1443.58926769684	2.55833677308055
1445.50114269685	2.63075597415718
1447.41254894685	2.44203752426438
1449.32364269685	2.46947655885106
1451.23411144685	2.35898992541888
1453.14426769685	1.96402526804388
1455.05411144685	1.54486460770715
1456.96333019685	1.44859485109578
1458.87223644684	1.09274309182331
1460.77911144685	0.662544685058833
1462.68723644685	0.226262434725186
1464.59473644685	-0.201081206696472
1466.50208019685	-0.817177695320879
1468.40879894685	-1.61453226182732
1470.31348644685	-2.49611202223616
1472.21958019684	-3.146358916905
1474.12504894684	-3.81108943007416
1476.03020519685	-4.29635827062975
1477.93317394684	-4.95020626452219
1479.83754894685	-5.63206967222254
1481.74129894685	-5.84282179205002
1483.64317394684	-6.21149419165943
1485.54614269684	-6.39913496096506
1487.44879894685	-6.15332855473287
1489.34926769685	-5.74823079128373
1491.25114269684	-5.58330883378869
1493.15067394685	-5.15539374003731
1495.05161144685	-4.6670352373136
1496.95223644685	-4.33573720160734
1498.85067394685	-3.72488073731972
1500.75036144684	-3.21692396128924
1502.64786144684	-3.00749618915393
1504.54676769685	-2.8931489967398
1506.44348644685	-2.59965864919604
1508.34161144685	-2.37113118518744
1510.23739269685	-2.00779900783391
1512.13473644685	-1.45742193612796
1514.02973644685	-0.686548250040005
1515.92442394685	0.197896310713645
1517.82036144684	0.957460699172202
1519.71426769685	1.64253416992972
1521.60926769685	2.77846429666226
1523.50239269685	3.66010428220898
1525.39489269684	4.56699265844361
1527.28879894685	5.8265613334612
1529.18051769685	7.4119718195559
1531.07192394684	8.88135716377099
1532.96458019684	10.9885966182233
1534.85504894684	13.3141888360426
1536.74520519685	15.7218124534994
1538.63489269685	18.0797673324269
1540.52583019685	20.3415463799654
1542.41473644685	22.2110172448602
1544.30317394685	23.8322154103088
1546.19114269684	25.2257195082866
1548.07879894684	26.9184161284555
1549.96770519685	28.2680122504091
1551.85442394685	29.3292212202882
1553.74083019684	30.1935672841486
1555.62692394685	30.7250683073448
1557.51239269684	30.6454374258441
1559.39754894685	30.4904775832944
1561.28223644684	29.913379390724
1563.16661144685	29.1229977463095
1565.05051769685	28.4266434130075
1566.93567394685	27.9587266393229
1568.81879894685	28.0936252149446
1570.70145519685	29.5416642046605
1572.58379894684	32.3610073936028
1574.46551769684	36.2938700172693
1576.34708019685	41.6318474595439
1578.22629894684	47.9211675413894
1580.10692394685	54.0425945430468
1581.98723644685	59.110991680601
1583.86692394685	61.741145496359
1585.74645519685	61.591218542877
1587.62536144684	58.5172126289359
1589.50395519685	53.859164543643
1591.38208019684	48.2996863639842
1593.25989269685	43.7858992751582
1595.13551769685	40.2446110555009
1597.01239269685	38.2647596015049
1598.88895519685	36.3014088226223
1600.76504894685	34.8535313673325
1602.64067394684	33.0808338700861
1604.51442394685	31.188204976531
1606.38926769685	29.0158917176639
1608.26364269685	27.5523575787889
1610.13770519684	26.4901914569394
1612.00973644685	25.9885836556693
1613.88301769684	25.9349107883584
1615.75583019685	25.9872514160404
1617.62661144685	25.8490547262477
1619.49864269685	25.735714264684
1621.37020519685	25.3311051164284
1623.23973644685	25.3122526364501
1625.11051769685	25.7290469066472
1626.97926769685	27.0703034920215
1628.84926769685	29.322643275725
1630.71879894684	32.7565426809397
1632.58629894684	36.4234377699081
1634.45504894685	39.8529352929042
1636.32176769685	41.1083437346163
1638.18973644685	39.9103401970472
1640.05567394685	36.1899726494854
1641.92270519685	30.9371595606951
1643.78786144685	25.0227164121385
1645.65254894684	20.1708998408834
1647.51833019684	16.5218759206252
1649.38223644685	13.9773535515071
1651.24739269685	12.4051063077377
1653.11036144684	11.1467194657404
1654.97301769684	10.3406113603521
1656.83692394685	9.59338458962452
1658.69879894684	9.25629732674929
1660.56176769685	8.72783861220773
1662.42286144684	8.32376013802923
1664.28348644685	8.09224588298389
1666.14364269684	7.87669050578472
1668.00504894685	7.51250663147789
1669.86442394684	7.34997481906476
1671.72348644684	6.93830970559532
1673.58208019684	6.56109044764537
1675.44192394684	6.15190745756922
1677.29973644685	5.93648383970799
1679.15708019684	5.34839846713453
1681.01411144685	5.2704888966814
1682.87067394685	4.87088537584839
1684.72676769685	4.6136220068455
1686.58426769685	4.32082261402854
1688.43958019685	4.08296033246631
1690.29458019685	3.79556147704375
1692.14911144685	3.70797744896322
1694.00317394684	3.18054207947625
1695.85692394685	2.72442014591684
1697.71036144685	2.50392446640103
1699.56333019685	1.99508740780414
1701.41583019685	1.72090258525873
1703.26801769685	1.7411033306098
1705.11973644685	1.67920276550512
1706.97114269684	1.57413348575915
1708.82208019685	1.70420912669249
1710.67254894684	1.28136304116083
1712.52270519685	0.990016707778409
1714.37239269685	0.549954555550812
1716.22176769685	0.173367304679459
1718.07067394685	-0.358530076114675
1719.91754894684	-0.442053067219376
1721.76583019684	-0.849205070966832
1723.61348644685	-0.865915573966277
1725.46083019685	-0.886428930070338
1727.30770519684	-0.457788771707556
1729.15270519685	-0.354538657641456
1730.99879894684	0.28071494894391
1732.84458019684	0.92016423607447
1734.68989269685	1.47032673513036
1736.53317394685	1.68184759257497
1738.37770519685	2.25554136218545
1740.22192394684	2.56865846302753
1742.06567394685	2.47798763310675
1743.90739269684	2.49399828562434
1745.75020519685	2.36728255483399
1747.59286144684	2.09987923705125
1749.43333019684	2.06109291184589
1751.27504894685	1.98544616855236
1753.11473644685	1.80575962104865
1754.95583019685	1.79038810342877
1756.79629894684	1.83023424686894
1758.63489269685	1.51801696015025
1760.47458019685	1.45531783634442
1762.31239269684	1.43830552856753
1764.15129894685	1.39982676655086
1765.98817394685	1.32575724198011
1767.82645519685	1.08273178015577
1769.66254894685	1.05494867318032
1771.49989269684	0.811406291981257
1773.33536144685	0.533040837876001
1775.17020519685	0.23376058767326
1777.00645519685	0.154197168528185
1778.84067394684	-0.220049883679849
1780.67598644685	-0.547767466596497
1782.50942394685	-0.705533291906136
1784.34239269685	-0.995532028847833
1786.17661144684	-1.12014717834404
1788.00879894684	-1.5734193854255
1789.84051769684	-1.98648117598054
1791.67364269685	-2.33742849617113
1793.50458019685	-2.61753931444593
1795.33520519684	-3.31024577543451
1797.16536144685	-3.90180359335659
1798.99692394684	-4.38525834461632
