# Supplementary material for: Intraoperative rapid assessment of the deep muscle surgical margin of tongue squamous cell carcinoma via Raman spectroscopy
Source: Front Bioeng Biotechnol. 2024 Oct 8;12:1480279. doi: 10.3389/fbioe.2024.1480279 (PMC11493737; doi:10.3389/fbioe.2024.1480279)
Supplement: Supplementary file 4 [file DataSheet2.ZIP › Pathological grading corresponding to Raman spectroscopic data/Results of pathological grading/WDSCC/14-1-4_Raman.txt]

process from Raman raw data on 2022/8/8 10:48:05
601.541728634347	-0.182186233618154
603.653017696848	-0.627004900198585
605.76571300935	-1.07609577205608
607.876025509344	-1.34328524855277
609.985830196845	-1.48085526498016
612.095166134346	-1.57526976640804
614.203994259347	-1.4162516410089
616.314228634346	-1.26051055843027
618.422119259347	-1.12131502285615
620.529502071848	-1.02408928275906
622.636377071845	-0.929057947284036
624.742783321846	-0.972017188030122
626.848681759348	-0.951231071749021
628.954111446845	-0.880666500003372
631.060908321848	-0.975001008704794
633.165361446845	-0.867899905212994
635.269345821845	-0.810498931442112
637.372783321851	-0.783721388575145
639.475791134348	-0.873369416422406
641.578291134349	-0.879366794820726
643.680283321846	-0.977440945676904
645.781806759347	-1.23293163125811
647.882861446848	-1.23027705183415
649.983408321845	-1.12993347481165
652.083486446845	-0.912411709567095
654.183056759346	-0.477158429298584
656.282158321847	0.539214864825567
658.380752071844	1.36806109222448
660.478877071844	2.16720806565718
662.576533321844	2.94646567546727
664.673642696845	3.77695891443409
666.770361446845	4.41772652016175
668.864658321847	5.05631356991489
670.960361446843	5.92175628884445
673.05559582185	6.41305526592964
675.150283321847	6.2264147806535
677.244502071844	5.79186707992653
679.338330196846	5.15271365619242
681.431611446846	4.32062435340936
683.522470821845	4.03008222262088
685.614814571843	3.83536312634362
687.706611446847	3.65632951617511
689.798017696849	3.71624450613683
691.888877071844	3.84670776713028
693.977392696845	3.80323729002487
696.067236446848	3.91092075594315
698.156689571846	3.95690557807131
700.243720821847	3.97045756384546
702.332158321846	3.95165417971168
704.420127071848	4.02681386053553
706.507627071849	4.25830092048045
708.592783321848	4.74513521667427
710.679345821845	5.08600121441282
712.765361446844	5.32364387230325
714.849033321847	5.36649123039217
716.934111446848	5.24051345546673
719.016845821847	5.0284904043906
721.100986446847	4.90770309607467
723.184658321847	4.85220844468961
725.265908321846	4.99589983025578
727.348642696845	5.27343828079654
729.428955196847	5.87012003175914
731.510673946843	6.74133607568956
733.590048946844	7.9470728986546
735.670830196843	10.0989118363514
737.749267696847	13.6342363336954
739.829033321847	18.7256689022765
741.906533321846	24.8083717353368
743.985361446848	30.2112788745493
746.061923946847	32.9703786218386
748.139814571845	33.0201780438966
750.215361446848	30.1005206307796
752.292236446843	25.1255975263534
754.366845821845	19.9957784538744
756.440986446847	15.8300366080215
758.516533321843	12.6445195901578
760.589658321845	10.1762137945112
762.664189571846	8.25633517316669
764.736455196849	6.69843587218531
766.808173946843	5.52388056844927
768.881298946846	4.51341916475531
770.952080196847	3.73555084879877
773.022392696847	3.24280603245063
775.092236446842	2.84731062280514
777.163486446847	2.79978843899096
779.232314571844	2.58045759233448
781.300752071846	2.69673237362167
783.368720821843	2.77388779950695
785.438017696848	3.07527266239026
787.504970821843	3.09380257291491
789.571533321847	3.57356627647869
791.637548946848	3.20320838805605
793.704970821847	3.04072235602894
795.770048946844	2.45292077893271
797.834658321844	2.21947783860639
799.898798946848	1.61795655877381
801.962470821847	1.52586972628887
804.025673946846	1.20293989158642
806.088408321844	1.08310936915336
808.150673946846	0.938790237985359
810.214267696847	0.985808797757159
812.275595821844	1.05464712445894
814.336455196844	1.36029169806864
816.396767696846	1.68534441352017
818.456689571845	2.04252469569872
820.516142696844	2.0815339489227
822.575048946845	2.33352343715205
824.633564571846	2.21263175062813
826.691533321846	1.97678052870276
828.749033321848	1.50135869656049
830.806142696849	1.29824487519136
832.862705196847	0.811970123362585
834.918877071847	0.585131694646634
836.974502071844	0.355980251960318
839.027861446848	0.138465348349428
841.082548946848	0.135821885495488
843.136767696844	0.311009585249394
845.190517696847	0.19474636310531
847.243877071847	0.0258089180694014
849.296689571845	0.119606684830046
851.349033321847	-0.195394081616314
853.400908321848	-0.5330863701613
855.450517696845	-0.785610113916846
857.501455196845	-1.00286524173509
859.551923946849	-1.54724222928485
861.602002071846	-1.70977598092406
863.649658321843	-2.23917412240837
865.698798946843	-2.61557193407373
867.747392696845	-2.94831748885724
869.795517696846	-3.15070658104355
871.841377071847	-3.26682099121285
873.888564571844	-3.3417424778396
875.935361446845	-3.17744417602967
877.981611446849	-3.14662973931001
880.025595821848	-3.03319339223071
882.07090832185	-3.13714674058883
884.115752071848	-2.92971327032512
886.158408321844	-3.03256845409214
888.202314571849	-2.82202140924721
890.243955196845	-2.76803632997564
892.287002071847	-2.71335459772797
894.329502071847	-2.63885999349657
896.369736446846	-2.64922052359111
898.411377071847	-2.78444634593723
900.450673946845	-2.66720303745501
902.491377071845	-2.72220063036923
904.529736446846	-2.64989668723365
906.569502071849	-2.52205003024551
908.607002071847	-2.11816115393856
910.645752071847	-1.76829514501765
912.682314571848	-1.05781712052112
914.720205196849	-0.549240701273447
916.755830196846	0.283528187298771
918.792783321849	0.836586729108603
920.827470821849	1.35937648997219
922.861689571848	1.42182087712899
924.89723644685	1.73549535219888
926.930517696845	1.80664745675892
928.965205196844	1.88477843507189
930.997548946845	2.04710410366488
933.029423946846	2.63129912319232
935.062705196844	2.738910664645
937.093720821846	3.13702941181202
939.124189571845	3.53773231684147
941.156064571845	3.69378768456295
943.185673946846	3.96085129163214
945.214814571846	4.5866911468197
947.243486446845	4.90760433331536
949.273486446844	5.12719222741475
951.301220821846	5.56467331114368
953.328564571846	5.88109759894235
955.355361446847	6.26138173409367
957.383564571843	6.8581792733587
959.409423946847	7.92112159003398
961.434892696845	9.04246113915372
963.459892696847	10.2278334808276
965.484423946844	11.3718738784396
967.508486446844	12.0602473951061
969.533877071844	12.4052820519539
971.557080196846	12.0961873176992
973.579736446845	11.6803695710322
975.602002071846	10.6454634773684
977.623720821848	10.0529126235473
979.645048946848	9.46147144753274
981.665908321847	9.42269336206505
983.686298946846	9.71672184492547
985.706220821845	10.7414601774234
987.725752071845	11.6970019708974
989.744736446846	12.6726091086905
991.763330196845	13.5186153842816
993.781377071846	14.257842107505
995.799033321848	15.1941128681735
997.816220821845	16.1610591607276
999.833017696848	16.0481537131994
1001.84926769685	15.1659566828557
1003.86512707184	13.4461412704527
1005.88043957185	10.984687052916
1007.89536144684	7.94826704393427
1009.90801769685	5.73734697315115
1011.92200207184	4.07222507853362
1013.93551769685	2.72133877989472
1015.94864269685	1.60972967645148
1017.96129894685	0.646066858270615
1019.97340832184	-0.116100982587909
1021.98333019684	-0.56033296099497
1023.99465832184	-0.755677485691422
1026.00543957185	-1.06328820011834
1028.01575207185	-1.07292447833038
1030.02387707185	-1.06954216084034
1032.03333019685	-1.29943211840759
1034.04231457185	-1.67731089235303
1036.05083019684	-1.82307997280441
1038.05715832185	-1.94291083687449
1040.06473644685	-2.09624698576567
1042.07192394685	-2.08755710937953
1044.07684582184	-2.0572307751188
1046.08309582185	-1.95169066065421
1048.08895519684	-2.09644148323071
1050.09254894685	-1.94864751515274
1052.09739269685	-2.13310624637995
1054.10004894685	-2.23365683938971
1056.10411144685	-2.31901939420914
1058.10762707185	-2.05582287191305
1060.10895519685	-1.88950253383291
1062.11161144685	-1.11150337652759
1064.11200207184	-0.357133412255621
1066.11372082185	0.540769825713369
1068.11325207184	1.26740513532559
1070.11403332184	2.12142485145591
1072.11270519684	2.60726740902453
1074.11262707185	3.13506744165181
1076.11028332185	3.415021924695
1078.10934582185	3.94064200250182
1080.10614269685	4.38768303062432
1082.10247082185	4.78385677498534
1084.10012707185	5.1169405181663
1086.09559582185	5.30367666000029
1088.09239269685	5.05006358627236
1090.08692394685	4.42525436792539
1092.08106457184	4.01325045288854
1094.07645519685	3.61026866330155
1096.06965832185	3.28342980755929
1098.06239269684	3.31826227931754
1100.05653332185	3.65631722912565
1102.04833019685	4.28359199532588
1104.03973644684	4.79500967188665
1106.03075207185	6.04146269620776
1108.02301769685	7.49210602939274
1110.01309582184	9.3071197200162
1112.00270519685	11.1487607283068
1113.99184582185	13.7478206181913
1115.98231457185	16.1178872556358
1117.97059582184	19.4763646607393
1119.95840832185	23.5919747530276
1121.94583019684	28.5152828077642
1123.93278332184	32.6362452857403
1125.91926769685	34.9595127387781
1127.90708019684	34.7353309247031
1129.89262707185	31.9327408013647
1131.87778332184	27.1534110173397
1133.86247082184	22.1162768757016
1135.84668957184	17.8062880951746
1137.83051769685	15.1099191340271
1139.81387707185	13.4344446049369
1141.79684582185	12.779218765912
1143.77926769685	12.5849706718645
1145.76129894685	13.0908593517729
1147.74286144684	13.0097985027886
1149.72403332184	13.6942219867091
1151.70473644685	13.8484530451624
1153.68497082185	13.7632699213086
1155.66473644685	13.4386206962575
1157.64411144684	13.6476588410484
1159.62301769685	14.254036691124
1161.60145519684	15.9272218435816
1163.57778332185	18.2683210974203
1165.55536144684	21.3418774645926
1167.53247082185	23.9447730938198
1169.50918957185	24.8678308792238
1171.48543957184	23.8723918097847
1173.46122082185	21.1293625246399
1175.43661144685	16.7856956331385
1177.40973644685	11.7352490398807
1179.38418957185	7.16282228413695
1181.35825207185	3.49582673855559
1183.33184582185	0.843812061980202
1185.30325207185	-0.89771784325626
1187.27598644685	-1.83005873077082
1189.24825207184	-2.36615200477638
1191.22004894685	-2.69566243820509
1193.18965832185	-2.72023226566694
1195.16059582185	-2.61515656776407
1197.13114269685	-2.21642632793703
1199.09942394685	-1.6796719180511
1201.06903332184	-0.80891373260954
1203.03645519685	0.415881557321654
1205.00520519685	1.46476204322641
1206.97356457184	2.6008391465781
1208.93965832184	3.88223437539466
1210.90708019685	4.83835068888925
1212.87223644684	6.08276958337672
1214.83879894685	7.93808666255791
1216.80489269684	10.2294211923
1218.76879894685	12.3017615022301
1220.73403332185	14.3784462912261
1222.69708019685	15.4297501051743
1224.66137707184	15.5173590235615
1226.62356457185	14.7620372445861
1228.58528332185	13.6629368889331
1230.54833019685	12.2145905230115
1232.50911144685	11.2319108341748
1234.47129894684	10.4893597202902
1236.43122082184	9.97984641936046
1238.39254894684	9.53278793551226
1240.35161144684	9.37825784016809
1242.31028332185	9.00788996899621
1244.27020519684	8.78283870333053
1246.22801769685	8.11070207470004
1248.18536144685	7.3060028328141
1250.14395519685	6.39843663933516
1252.10043957185	5.51391394796519
1254.05645519685	4.54995057588826
1256.01208019685	3.40539541387875
1257.96895519685	2.62972983893746
1259.92372082184	2.04976441639201
1261.87793957184	1.32749022880307
1263.83184582185	0.929013208974993
1265.78700207185	0.54534989407523
1267.73997082184	0.297102340024821
1269.69247082185	-0.12826699074526
1271.64458019685	-0.236779924247344
1273.59629894685	-0.55408725921427
1275.54754894684	-0.416969020044348
1277.49833019685	-0.480366436897611
1279.45043957185	-0.395029686136013
1281.40036144685	-0.387542312637379
1283.34989269685	-0.163615750773829
1285.29895519685	-0.0428009679217212
1287.24754894685	0.580870113659785
1289.19575207184	1.62831485528841
1291.14356457184	3.61843120013873
1293.09083019684	6.69974792768573
1295.03778332185	10.6329611048158
1296.98426769685	14.5447691911677
1298.93028332185	18.2074194445222
1300.87583019684	20.7577889879175
1302.82106457185	22.2398742777236
1304.76575207185	21.6294430953772
1306.71004894685	20.2022516697682
1308.65395519685	18.0286267122323
1310.59739269684	15.4896148960561
1312.53864269685	12.2246238015546
1314.48129894685	9.90671616953
1316.42333019685	7.61777035976559
1318.36504894685	5.89117230168529
1320.30629894685	4.50409781671283
1322.24723644684	4.17699283651848
1324.18583019685	4.48508855445789
1326.12583019684	5.8160978901833
1328.06536144685	8.0545527969964
1330.00458019684	11.8229089749765
1331.94145519685	15.7606933443236
1333.87973644684	20.0131652587086
1335.81770519685	23.3865034210847
1337.75504894684	25.2546809626652
1339.69020519685	24.6996131062699
1341.62676769685	22.7367744158757
1343.56301769685	19.7860900595624
1345.49692394684	16.8938300909156
1347.43223644684	14.7615040307498
1349.36692394685	14.0025721110275
1351.29973644684	13.9584577031338
1353.23364269684	14.6468181152193
1355.16551769685	15.2180608427971
1357.09864269684	16.0551077921514
1359.02958019685	17.0998111850807
1360.96176769684	18.3006163166972
1362.89364269684	19.4499419372066
1364.82333019684	21.1985213714349
1366.75426769685	22.6581928673596
1368.68301769685	23.6036024824296
1370.61317394685	24.1771020620732
1372.54114269685	24.0217037237868
1374.46864269684	22.1484287795952
1376.39754894685	19.3983121703986
1378.32426769684	16.366542736972
1380.25223644685	13.2993745604277
1382.17801769685	10.7858063655365
1384.10348644685	9.95660317633485
1386.03020519684	10.0585674052847
1387.95473644685	10.9793451159353
1389.88051769685	12.067403615783
1391.80426769685	13.1925895283541
1393.72754894684	13.7626549957672
1395.65036144684	13.5777509594504
1397.57458019684	12.22733513438
1399.49661144685	10.2732869706637
1401.41817394684	7.81464144575375
1403.34098644684	4.92457434858591
1405.26176769685	2.03673789851041
1407.18208019684	-0.00303484150379063
1409.10192394684	-1.48957375525379
1411.02145519685	-2.50242648104597
1412.94223644685	-2.84228938744616
1414.86083019685	-2.17458477824266
1416.77895519685	-1.20790703353043
1418.69676769685	0.0158157784077275
1420.61411144684	1.52013069700024
1422.53098644684	3.2285070287237
1424.44754894685	4.72265636732413
1426.36364269685	5.81820539124283
1428.27926769685	6.71982306390964
1430.19442394684	7.32900823675141
1432.11098644685	7.20069827456632
1434.02536144685	6.87956683631444
1435.93926769685	6.33968874298455
1437.85286144685	5.76368475177742
1439.76598644685	5.17586077085502
1441.67692394684	5.25544937435427
1443.58926769684	5.20752232765062
1445.50114269685	5.48313947083398
1447.41254894685	5.48093864560224
1449.32364269685	5.36026983335478
1451.23411144685	5.26880613703713
1453.14426769685	4.69063954188823
1455.05411144685	4.06851737212389
1456.96333019685	3.79285255285185
1458.87223644684	3.31442657839511
1460.77911144685	2.54938360705387
1462.68723644685	2.10426449633769
1464.59473644685	1.37289090915044
1466.50208019685	0.407165600921189
1468.40879894685	-0.543310788183248
1470.31348644685	-1.59929849158584
1472.21958019684	-2.51308940838464
1474.12504894684	-3.32256205490012
1476.03020519685	-4.07022659844722
1477.93317394684	-4.92564729110086
1479.83754894685	-5.63338885188932
1481.74129894685	-5.99171778924642
1483.64317394684	-6.64339028905158
1485.54614269684	-6.64012132352354
1487.44879894685	-6.30523966762723
1489.34926769685	-5.76294604477835
1491.25114269684	-5.42230372138283
1493.15067394685	-4.64928863114369
1495.05161144685	-4.07981592330725
1496.95223644685	-3.76607470419765
1498.85067394685	-3.10288207320218
1500.75036144684	-2.54543062177981
1502.64786144684	-2.36046642461019
1504.54676769685	-2.24057485727167
1506.44348644685	-1.70428968013914
1508.34161144685	-1.52840016471885
1510.23739269685	-0.95810699885169
1512.13473644685	0.0588575424976625
1514.02973644685	1.19673613625173
1515.92442394685	2.3474791350734
1517.82036144684	3.65000160268391
1519.71426769685	4.69116352172205
1521.60926769685	5.951550335771
1523.50239269685	7.19995588673635
1525.39489269684	8.60474437910523
1527.28879894685	10.0650547502291
1529.18051769685	12.1104677100436
1531.07192394684	14.2609530138998
1532.96458019684	16.8865564598348
1534.85504894684	19.7558255446729
1536.74520519685	22.7413858009548
1538.63489269685	25.6203508831255
1540.52583019685	28.0931605955
1542.41473644685	30.3544911049224
1544.30317394685	32.1195744316007
1546.19114269684	33.7482631393791
1548.07879894684	35.7002180007514
1549.96770519685	37.46882266341
1551.85442394685	38.8499382307593
1553.74083019684	39.8103760954845
1555.62692394685	40.7350579308884
1557.51239269684	40.6264300909213
1559.39754894685	40.4307598362111
1561.28223644684	39.6381212263999
1563.16661144685	38.9312531431519
1565.05051769685	37.971789748327
1566.93567394685	37.703437953356
1568.81879894685	38.0350233998508
1570.70145519685	40.1228675183049
1572.58379894684	43.9083479378426
1574.46551769684	49.5032629220542
1576.34708019685	56.338002160099
1578.22629894684	64.7153034958939
1580.10692394685	72.5795206873223
1581.98723644685	78.8031376144506
1583.86692394685	81.888283781539
1585.74645519685	81.3848258295961
1587.62536144684	77.2213682774025
1589.50395519685	70.8803017042526
1591.38208019684	63.7254413086099
1593.25989269685	57.507041771993
1595.13551769685	52.6985421009572
1597.01239269685	49.5491973115751
1598.88895519685	46.9606527227307
1600.76504894685	44.8700640343561
1602.64067394684	42.6959510789203
1604.51442394685	40.4836247167543
1606.38926769685	37.681757273478
1608.26364269685	35.7732941586254
1610.13770519684	34.5241174372898
1612.00973644685	33.951639939925
1613.88301769684	33.931532459279
1615.75583019685	34.3049059070614
1617.62661144685	34.416042537028
1619.49864269685	34.281528939367
1621.37020519685	33.987593029138
1623.23973644685	34.0392237285652
1625.11051769685	34.7751529174897
1626.97926769685	36.4688805611283
1628.84926769685	39.4195684463664
1630.71879894684	43.4927667567073
1632.58629894684	48.0237260782022
1634.45504894685	51.9894726292176
1636.32176769685	53.4759414555368
1638.18973644685	51.8470081057588
1640.05567394685	47.2195180646889
1641.92270519685	40.7319974659765
1643.78786144685	33.4858897568812
1645.65254894684	27.2244918794836
1647.51833019684	22.7762788608318
1649.38223644685	19.9283990167944
1651.24739269685	17.851210729944
1653.11036144684	16.5291910064634
1654.97301769684	15.8733858779599
1656.83692394685	15.1635752239931
1658.69879894684	14.4831802989046
1660.56176769685	13.9800719493155
1662.42286144684	13.3955850890246
1664.28348644685	12.9840212197229
1666.14364269684	12.5255274615463
1668.00504894685	12.0576809864228
1669.86442394684	11.5398394219188
1671.72348644684	11.0215821848557
1673.58208019684	10.4294515265069
1675.44192394684	9.95077072511504
1677.29973644685	9.25822288646782
1679.15708019684	8.79897094344699
1681.01411144685	8.51345376985842
1682.87067394685	7.90714478797997
1684.72676769685	7.43381035441257
1686.58426769685	7.29936332129637
1688.43958019685	6.78862380693488
1690.29458019685	6.3508274827791
1692.14911144685	6.095579023249
1694.00317394684	5.40933441296329
1695.85692394685	4.89574924607928
1697.71036144685	4.4501583195472
1699.56333019685	3.89537736478042
1701.41583019685	3.40837206983201
1703.26801769685	3.20400631737164
1705.11973644685	2.74019667100765
1706.97114269684	2.30512614058489
1708.82208019685	1.68715185810174
1710.67254894684	0.595289151272709
1712.52270519685	-0.523660296190201
1714.37239269685	-1.61485846974551
1716.22176769685	-2.9703045873033
1718.07067394685	-3.80185003222175
1719.91754894684	-4.30902878310519
1721.76583019684	-4.71732511679704
1723.61348644685	-4.6878417083251
1725.46083019685	-4.06679518027863
1727.30770519684	-3.33784534657161
1729.15270519685	-2.35659380044467
1730.99879894684	-0.988127379884418
1732.84458019684	0.35966733888813
1734.68989269685	1.43547185546424
1736.53317394685	2.12131782049062
1738.37770519685	3.12863995675457
1740.22192394684	3.59488436263769
1742.06567394685	3.45610390673789
1743.90739269684	3.56090692169869
1745.75020519685	3.74026322738666
1747.59286144684	3.45698415614117
1749.43333019684	3.40475347631548
1751.27504894685	3.4270317584527
1753.11473644685	3.28472315764668
1754.95583019685	3.05959733262512
1756.79629894684	2.94669748530157
1758.63489269685	2.97308031953764
1760.47458019685	2.91902747661095
1762.31239269684	3.03879162491705
1764.15129894685	3.04165683934502
1765.98817394685	2.83876903065448
1767.82645519685	2.5356169657174
1769.66254894685	2.30105266034388
1771.49989269684	2.06591538811574
1773.33536144685	1.50385713125036
1775.17020519685	1.28242818771673
1777.00645519685	0.889649773687779
1778.84067394684	0.641929621386794
1780.67598644685	0.324961373275414
1782.50942394685	0.427866672632604
1784.34239269685	0.145305431448151
1786.17661144684	0.0404070493777908
1788.00879894684	-0.359126557538161
1789.84051769684	-0.820199843037472
1791.67364269685	-1.29962327156989
1793.50458019685	-1.32986792188944
1795.33520519684	-1.90526974251895
1797.16536144685	-2.35677115355224
1798.99692394684	-2.89845224900625
