# Supplementary material for: Intraoperative rapid assessment of the deep muscle surgical margin of tongue squamous cell carcinoma via Raman spectroscopy
Source: Front Bioeng Biotechnol. 2024 Oct 8;12:1480279. doi: 10.3389/fbioe.2024.1480279 (PMC11493737; doi:10.3389/fbioe.2024.1480279)
Supplement: Supplementary file 4 [file DataSheet2.ZIP › Pathological grading corresponding to Raman spectroscopic data/Results of pathological grading/WDSCC/14-2-1_Raman.txt]

process from Raman raw data on 2022/8/8 10:48:03
601.541728634347	0.0674302549696506
603.653017696848	-0.191163378045559
605.76571300935	-0.429507363379628
607.876025509344	-0.697172154124047
609.985830196845	-0.780694178172951
612.095166134346	-0.851070347466873
614.203994259347	-0.779822125250263
616.314228634346	-0.607029474002502
618.422119259347	-0.393991231042719
620.529502071848	-0.389141363263775
622.636377071845	-0.297144166321317
624.742783321846	-0.26967677489435
626.848681759348	-0.263340745659434
628.954111446845	-0.254703286342277
631.060908321848	-0.154802455186342
633.165361446845	-0.168373072465812
635.269345821845	-0.0214456064265676
637.372783321851	0.0139911799466574
639.475791134348	-0.00783583698708412
641.578291134349	-0.0850954620898676
643.680283321846	-0.0577922523538348
645.781806759347	-0.291753701887615
647.882861446848	-0.383164447634641
649.983408321845	-0.480426222221155
652.083486446845	-0.433706624619958
654.183056759346	-0.465677420112115
656.282158321847	-0.255656276965624
658.380752071844	-0.125034993304723
660.478877071844	0.110698693869978
662.576533321844	0.163819970329655
664.673642696845	0.274229980126222
666.770361446845	0.281101909392135
668.864658321847	0.314177261581449
670.960361446843	0.287396718572637
673.05559582185	0.437319347400688
675.150283321847	0.44834625018288
677.244502071844	0.51588640375212
679.338330196846	0.556958695607733
681.431611446846	0.671330267745333
683.522470821845	0.678113212465291
685.614814571843	0.832906349297758
687.706611446847	0.785503575564775
689.798017696849	0.860317449105764
691.888877071844	0.839405143222336
693.977392696845	0.93881422091647
696.067236446848	0.912908219330376
698.156689571846	0.970728037241827
700.243720821847	0.943760807539235
702.332158321846	0.941925482443224
704.420127071848	0.920156354354333
706.507627071849	1.02117809099775
708.592783321848	1.1426165935228
710.679345821845	1.30464428592427
712.765361446844	1.37009302679988
714.849033321847	1.43172328841294
716.934111446848	1.324335518656
719.016845821847	1.30553894727854
721.100986446847	1.18457274505778
723.184658321847	1.17581389857958
725.265908321846	1.09146696569559
727.348642696845	1.15735646364146
729.428955196847	1.20348730048616
731.510673946843	1.37126918615084
733.590048946844	1.50012529763831
735.670830196843	1.89738058073343
737.749267696847	2.44088927178416
739.829033321847	3.27101166349962
741.906533321846	4.45494006278247
743.985361446848	5.746330149958
746.061923946847	6.36095518817666
748.139814571845	6.48651982267282
750.215361446848	6.11696478263445
752.292236446843	5.14485718890174
754.366845821845	3.9709421327191
756.440986446847	3.08835333319269
758.516533321843	2.40604699713975
760.589658321845	1.9353392472263
762.664189571846	1.55692159396514
764.736455196849	1.20257783713873
766.808173946843	0.97608706488657
768.881298946846	0.87217766312321
770.952080196847	0.601631290244626
773.022392696847	0.520513098163008
775.092236446842	0.422516971331362
777.163486446847	0.423026976078518
779.232314571844	0.331023011440237
781.300752071846	0.392795975246571
783.368720821843	0.318446320071843
785.438017696848	0.427603941270178
787.504970821843	0.344356863021403
789.571533321847	0.410911727561484
791.637548946848	0.315455643197907
793.704970821847	0.291694308957688
795.770048946844	0.049533784497271
797.834658321844	0.0575265971576755
799.898798946848	-0.104273637071145
801.962470821847	-0.0879433242561447
804.025673946846	0.0154111075188155
806.088408321844	0.190713208196684
808.150673946846	0.124326505787934
810.214267696847	0.272738712045935
812.275595821844	0.283054759863347
814.336455196844	0.220182460398831
816.396767696846	0.240542045899218
818.456689571845	0.460803357909128
820.516142696844	0.42033657943432
822.575048946845	0.63190189442912
824.633564571846	0.639249045638024
826.691533321846	0.651444987262266
828.749033321848	0.503566221584776
830.806142696849	0.476079208820011
832.862705196847	0.290620869648649
834.918877071847	0.293530787949237
836.974502071844	0.213215861041022
839.027861446848	0.206929952835537
841.082548946848	0.254091358092694
843.136767696844	0.413440628879982
845.190517696847	0.45222090519502
847.243877071847	0.577868441573969
849.296689571845	0.714480060517417
851.349033321847	0.723331978413114
853.400908321848	0.672947250938648
855.450517696845	0.580837135007243
857.501455196845	0.412898279140109
859.551923946849	0.260111816651886
861.602002071846	0.146923830352137
863.649658321843	-0.0104835373887227
865.698798946843	-0.10423189713913
867.747392696845	-0.0848192102042731
869.795517696846	-0.223469479880066
871.841377071847	-0.218321053431566
873.888564571844	-0.323298592779395
875.935361446845	-0.303997456542447
877.981611446849	-0.413671023008249
880.025595821848	-0.397804406392652
882.07090832185	-0.497352803266608
884.115752071848	-0.462784514198518
886.158408321844	-0.560044586932293
888.202314571849	-0.502214730962294
890.243955196845	-0.495930848454066
892.287002071847	-0.495905619984967
894.329502071847	-0.52295336498122
896.369736446846	-0.487289047919433
898.411377071847	-0.664495632839021
900.450673946845	-0.650107983830821
902.491377071845	-0.66129615799457
904.529736446846	-0.6986849404488
906.569502071849	-0.797834537851315
908.607002071847	-0.676856608933008
910.645752071847	-0.691520688811806
912.682314571848	-0.641739197740833
914.720205196849	-0.385641781172183
916.755830196846	-0.137086968334359
918.792783321849	-0.0693414310955518
920.827470821849	0.0915663062770591
922.861689571848	0.138929060247847
924.89723644685	0.115959604345676
926.930517696845	0.235249390653735
928.965205196844	0.402644653176367
930.997548946845	0.402350683285192
933.029423946846	0.653783238274855
935.062705196844	0.707008074137036
937.093720821846	0.706383460483323
939.124189571845	0.681948980639959
941.156064571845	0.72287343092222
943.185673946846	0.636374960762964
945.214814571846	0.740596187627716
947.243486446845	0.742649239022171
949.273486446844	0.793836778966522
951.301220821846	0.839169808217946
953.328564571846	0.986594001693732
955.355361446847	0.980045272572909
957.383564571843	1.17284245084505
959.409423946847	1.34133012340232
961.434892696845	1.55749705931783
963.459892696847	1.64961216268557
965.484423946844	1.84035739086551
967.508486446844	1.83566468247989
969.533877071844	1.91188681965781
971.557080196846	1.86834710222865
973.579736446845	1.87092207286463
975.602002071846	1.73102976301595
977.623720821848	1.71355584728559
979.645048946848	1.54741832765654
981.665908321847	1.56662592643937
983.686298946846	1.56836043395015
985.706220821845	1.72896362211208
987.725752071845	1.82389034379116
989.744736446846	2.05230613803235
991.763330196845	2.17078892292415
993.781377071846	2.52650419145277
995.799033321848	3.07396983507044
997.816220821845	3.82365441221003
999.833017696848	4.05641268191062
1001.84926769685	3.97256004409553
1003.86512707184	3.422634339171
1005.88043957185	2.68453091987539
1007.89536144684	1.5010676019902
1009.90801769685	0.753440850086804
1011.92200207184	0.264556069287835
1013.93551769685	-0.0803571217274452
1015.94864269685	-0.514904083423914
1017.96129894685	-0.681086464653276
1019.97340832184	-0.852395944968407
1021.98333019684	-0.914617205874947
1023.99465832184	-0.861094053493048
1026.00543957185	-0.811173714220558
1028.01575207185	-0.810851644550269
1030.02387707185	-0.756846044780389
1032.03333019685	-0.845383313866137
1034.04231457185	-0.966534766646419
1036.05083019684	-1.09279907802073
1038.05715832185	-1.10689484702573
1040.06473644685	-1.24387105508282
1042.07192394685	-1.13090306656375
1044.07684582184	-1.18681615801137
1046.08309582185	-1.09017247384156
1048.08895519684	-1.1493608587341
1050.09254894685	-1.00478693333264
1052.09739269685	-1.20780554097632
1054.10004894685	-1.19783647354296
1056.10411144685	-1.26829100701605
1058.10762707185	-1.21386816092291
1060.10895519685	-1.22979450899504
1062.11161144685	-0.97303401391531
1064.11200207184	-0.873213944362135
1066.11372082185	-0.742784678319708
1068.11325207184	-0.680200685876457
1070.11403332184	-0.493808443097691
1072.11270519684	-0.487256374767185
1074.11262707185	-0.31683382909489
1076.11028332185	-0.268216178811485
1078.10934582185	-0.0569193780364685
1080.10614269685	-0.0348657639196972
1082.10247082185	0.0912405569314387
1084.10012707185	0.189855901787894
1086.09559582185	0.381013760924361
1088.09239269685	0.300862661302574
1090.08692394685	0.304532327959748
1092.08106457184	0.318872422942945
1094.07645519685	0.321193160074927
1096.06965832185	0.241300130427305
1098.06239269684	0.391516692856499
1100.05653332185	0.490893273357415
1102.04833019685	0.735381480993851
1104.03973644684	0.733374915143145
1106.03075207185	0.943524327437217
1108.02301769685	1.09278057705387
1110.01309582184	1.34853755879527
1112.00270519685	1.43957930778652
1113.99184582185	1.90274649598115
1115.98231457185	2.27786707101433
1117.97059582184	2.86002057958439
1119.95840832185	3.46244145903927
1121.94583019684	4.31148369453467
1123.93278332184	4.83927451280942
1125.91926769685	5.17805449071875
1127.90708019684	4.97040223427911
1129.89262707185	4.46231232657385
1131.87778332184	3.55975661960679
1133.86247082184	2.80725223423173
1135.84668957184	1.99137966895239
1137.83051769685	1.65405282790209
1139.81387707185	1.39927876856854
1141.79684582185	1.43669137542707
1143.77926769685	1.53569422556251
1145.76129894685	1.96136461080988
1147.74286144684	2.28117950431221
1149.72403332184	2.90583275180478
1151.70473644685	3.30081128436865
1153.68497082185	3.49281546172995
1155.66473644685	3.4412756283449
1157.64411144684	3.27811559203354
1159.62301769685	2.94236219988773
1161.60145519684	2.87824575081856
1163.57778332185	2.87854310996357
1165.55536144684	3.12726476197975
1167.53247082185	3.31883417466116
1169.50918957185	3.39642510043268
1171.48543957184	3.06636426098777
1173.46122082185	2.69628186505264
1175.43661144685	1.93959163796279
1177.40973644685	1.24246887724627
1179.38418957185	0.553606333650578
1181.35825207185	0.120546480671464
1183.33184582185	-0.274804084648736
1185.30325207185	-0.428203591166721
1187.27598644685	-0.555061800885028
1189.24825207184	-0.534400395995988
1191.22004894685	-0.631249300788852
1193.18965832185	-0.545907329508736
1195.16059582185	-0.5369232257205
1197.13114269685	-0.316225682900608
1199.09942394685	-0.226831143516961
1201.06903332184	-0.00111399342921459
1203.03645519685	0.185593483563309
1205.00520519685	0.426573822151795
1206.97356457184	0.43158759657922
1208.93965832184	0.579657571036421
1210.90708019685	0.684590670114858
1212.87223644684	0.801329540537608
1214.83879894685	0.956835282836778
1216.80489269684	1.34815044187548
1218.76879894685	1.61475429800498
1220.73403332185	2.04543143598295
1222.69708019685	2.34692672488734
1224.66137707184	2.61385158023029
1226.62356457185	2.67740765970029
1228.58528332185	2.83549194981407
1230.54833019685	2.73632932469008
1232.50911144685	2.78842952975282
1234.47129894684	2.77712634378815
1236.43122082184	2.8665452355072
1238.39254894684	2.90227051687435
1240.35161144684	3.09145706868236
1242.31028332185	3.05551382885551
1244.27020519684	3.1896190686881
1246.22801769685	3.1877717424137
1248.18536144685	3.11518995178034
1250.14395519685	2.95156603987317
1252.10043957185	2.93412815773377
1254.05645519685	2.68313473889265
1256.01208019685	2.4651991712276
1257.96895519685	2.33778049481384
1259.92372082184	2.23797579729347
1261.87793957184	2.10226015784542
1263.83184582185	2.12492451549383
1265.78700207185	2.04682455610396
1267.73997082184	1.96593250272497
1269.69247082185	1.81365146329193
1271.64458019685	1.79177476484773
1273.59629894685	1.57900191576022
1275.54754894684	1.59923857710265
1277.49833019685	1.50494421363032
1279.45043957185	1.54902671944245
1281.40036144685	1.45654262871034
1283.34989269685	1.47238969610106
1285.29895519685	1.4447834885662
1287.24754894685	1.59275340537647
1289.19575207184	1.63553270612806
1291.14356457184	1.87591078075832
1293.09083019684	2.27737923748998
1295.03778332185	2.70900907674684
1296.98426769685	3.27858187537493
1298.93028332185	3.95446695505552
1300.87583019684	4.43958362468544
1302.82106457185	4.96128900339437
1304.76575207185	5.16321065618342
1306.71004894685	5.22744568199329
1308.65395519685	5.1084433547162
1310.59739269684	4.93813900269589
1312.53864269685	4.42788522261606
1314.48129894685	4.16432227800294
1316.42333019685	3.63509709336677
1318.36504894685	3.17204464679781
1320.30629894685	2.76942623422445
1322.24723644684	2.64698895309436
1324.18583019685	2.38619880163412
1326.12583019684	2.46013530797359
1328.06536144685	2.61166247423085
1330.00458019684	2.96009738831839
1331.94145519685	3.30659548022493
1333.87973644684	3.92176718806013
1335.81770519685	4.32558398042926
1337.75504894684	4.81538894405179
1339.69020519685	4.84432094639692
1341.62676769685	4.73281331294311
1343.56301769685	4.2411070333535
1345.49692394684	3.85423657896706
1347.43223644684	3.24108391772046
1349.36692394685	2.98935356245272
1351.29973644684	2.7189398945913
1353.23364269684	2.72048518737171
1355.16551769685	2.60202687085194
1357.09864269684	2.68713370934722
1359.02958019685	2.75183656111903
1360.96176769684	2.97642263007162
1362.89364269684	3.10919986636657
1364.82333019684	3.36346959295497
1366.75426769685	3.56337955128862
1368.68301769685	3.6969195856862
1370.61317394685	3.66667594583322
1372.54114269685	3.60108994142274
1374.46864269684	3.20877007668423
1376.39754894685	2.70757338657154
1378.32426769684	2.14079058242578
1380.25223644685	1.6577605941045
1382.17801769685	1.20783192806562
1384.10348644685	1.19122169156753
1386.03020519684	1.2582409053262
1387.95473644685	1.54253753323241
1389.88051769685	1.77851129447595
1391.80426769685	2.19609804619449
1393.72754894684	2.33295881517188
1395.65036144684	2.46528232216127
1397.57458019684	2.27962646000651
1399.49661144685	2.03970991481901
1401.41817394684	1.58953221498155
1403.34098644684	1.19745317707515
1405.26176769685	0.592727548069718
1407.18208019684	0.292226770068964
1409.10192394684	0.00824948527491642
1411.02145519685	-0.108677364070843
1412.94223644685	-0.246091967853431
1414.86083019685	-0.0314886286574847
1416.77895519685	0.0736926730720597
1418.69676769685	0.396818859249663
1420.61411144684	0.589700182617662
1422.53098644684	0.979215208235701
1424.44754894685	1.30920084180229
1426.36364269685	1.72680728597612
1428.27926769685	1.90594307313523
1430.19442394684	2.31295672493911
1432.11098644685	2.59008721617266
1434.02536144685	2.85447055436254
1435.93926769685	3.02934726612364
1437.85286144685	3.32472421628688
1439.76598644685	3.42228149578489
1441.67692394684	3.65333521744242
1443.58926769684	3.74416686946142
1445.50114269685	3.90454420049355
1447.41254894685	3.840365635914
1449.32364269685	3.85664800172634
1451.23411144685	3.71732288405292
1453.14426769685	3.50239550263638
1455.05411144685	3.17655425164685
1456.96333019685	3.02202066390879
1458.87223644684	2.68369994890588
1460.77911144685	2.30430772344948
1462.68723644685	1.94762936168263
1464.59473644685	1.61350204654627
1466.50208019685	1.16045941035213
1468.40879894685	0.691714452956887
1470.31348644685	0.281149466604916
1472.21958019684	-0.103351495192669
1474.12504894684	-0.574719907827102
1476.03020519685	-0.863350605594178
1477.93317394684	-1.18036675445967
1479.83754894685	-1.49022571044151
1481.74129894685	-1.75259909984766
1483.64317394684	-1.8569863547479
1485.54614269684	-2.05836857815171
1487.44879894685	-2.01663365890681
1489.34926769685	-1.98317491941663
1491.25114269684	-1.94530958777477
1493.15067394685	-1.9446725407052
1495.05161144685	-1.74284252974974
1496.95223644685	-1.73282446679514
1498.85067394685	-1.54185175516056
1500.75036144684	-1.40067007216032
1502.64786144684	-1.32693746686954
1504.54676769685	-1.34943117214976
1506.44348644685	-1.17046771400351
1508.34161144685	-1.14331435829695
1510.23739269685	-0.881586091585348
1512.13473644685	-0.523273304736051
1514.02973644685	-0.0928494290613457
1515.92442394685	0.237763589435417
1517.82036144684	0.60881836632592
1519.71426769685	0.764135354141217
1521.60926769685	0.903671695045546
1523.50239269685	0.906564794720055
1525.39489269684	0.852970315193488
1527.28879894685	0.802746080792076
1529.18051769685	0.825035789133153
1531.07192394684	0.840628812204955
1532.96458019684	1.00426751554517
1534.85504894684	1.23133418218436
1536.74520519685	1.45440806903139
1538.63489269685	1.74213869196251
1540.52583019685	2.11038668812193
1542.41473644685	2.41032299540734
1544.30317394685	2.73095983988276
1546.19114269684	3.20456513986454
1548.07879894684	3.956215215871
1549.96770519685	4.66599202437408
1551.85442394685	5.22623845602857
1553.74083019684	5.52276331347429
1555.62692394685	5.65103445559328
1557.51239269684	5.39142295533884
1559.39754894685	5.19359344852751
1561.28223644684	4.97583538800791
1563.16661144685	5.00775498286919
1565.05051769685	5.01075167811371
1566.93567394685	5.10954525693944
1568.81879894685	5.16376788918257
1570.70145519685	5.53575103879842
1572.58379894684	6.10738084005851
1574.46551769684	7.04775838734349
1576.34708019685	8.19921646041468
1578.22629894684	9.60125628935043
1580.10692394685	10.9422754236078
1581.98723644685	12.1126799816018
1583.86692394685	12.6548410833578
1585.74645519685	12.7702713569644
1587.62536144684	12.1631136289894
1589.50395519685	11.2791921879557
1591.38208019684	10.1056364486395
1593.25989269685	9.13634236652689
1595.13551769685	8.28361861412458
1597.01239269685	7.96028445288437
1598.88895519685	7.4250049483781
1600.76504894685	7.2272895147446
1602.64067394684	7.01148580714471
1604.51442394685	6.78753765104454
1606.38926769685	6.35423861051112
1608.26364269685	6.36061419413454
1610.13770519684	6.24925019588471
1612.00973644685	6.28175442365779
1613.88301769684	6.34239596740366
1615.75583019685	6.4292125331184
1617.62661144685	6.39179042617963
1619.49864269685	6.38268802528296
1621.37020519685	6.2543233677759
1623.23973644685	6.19499308303654
1625.11051769685	6.2328547994706
1626.97926769685	6.36181621424669
1628.84926769685	6.74571443351107
1630.71879894684	7.32252809283398
1632.58629894684	8.06766440409547
1634.45504894685	8.83616965700975
1636.32176769685	9.26866282633051
1638.18973644685	9.30065963498373
1640.05567394685	8.8561296002589
1641.92270519685	8.10970989666822
1643.78786144685	7.04112654365611
1645.65254894684	6.29810881394371
1647.51833019684	5.67420337860602
1649.38223644685	5.32028704741793
1651.24739269685	5.0340254819501
1653.11036144684	5.01272236845381
1654.97301769684	4.84132996407118
1656.83692394685	4.73552409020198
1658.69879894684	4.58059725452455
1660.56176769685	4.42167358446261
1662.42286144684	4.19442188205204
1664.28348644685	4.05348999679444
1666.14364269684	3.79400531940621
1668.00504894685	3.60084042544037
1669.86442394684	3.41189984374199
1671.72348644684	3.12230627078208
1673.58208019684	2.84472932225708
1675.44192394684	2.60649076573924
1677.29973644685	2.28435657370585
1679.15708019684	2.01151100495673
1681.01411144685	1.88804900925282
1682.87067394685	1.63082025427298
1684.72676769685	1.3881020564171
1686.58426769685	1.32073245655658
1688.43958019685	1.12243459936451
1690.29458019685	0.970166685202457
1692.14911144685	0.884508440173931
1694.00317394684	0.706677144412936
1695.85692394685	0.392557531353077
1697.71036144685	0.296516804751207
1699.56333019685	0.0484647418585951
1701.41583019685	-0.0938114060676867
1703.26801769685	-0.180937019326336
1705.11973644685	-0.244032279164628
1706.97114269684	-0.352862624078398
1708.82208019685	-0.431118206561678
1710.67254894684	-0.658831810562845
1712.52270519685	-0.864468963188131
1714.37239269685	-1.01586977140761
1716.22176769685	-1.24957982277033
1718.07067394685	-1.3895191927997
1719.91754894684	-1.37387239690992
1721.76583019684	-1.46727433446591
1723.61348644685	-1.40308128217316
1725.46083019685	-1.22320181259454
1727.30770519684	-1.06005591749204
1729.15270519685	-0.869229869887533
1730.99879894684	-0.452972438424069
1732.84458019684	-0.237080211771172
1734.68989269685	-0.0405231100305059
1736.53317394685	0.125056549704027
1738.37770519685	0.356211937329761
1740.22192394684	0.376610381792887
1742.06567394685	0.493462039103576
1743.90739269684	0.524775636611935
1745.75020519685	0.621605268213671
1747.59286144684	0.552522940012352
1749.43333019684	0.671637763157378
1751.27504894685	0.717245692954066
1753.11473644685	0.839112225521092
1754.95583019685	0.852431976101627
1756.79629894684	1.01873464880174
1758.63489269685	1.03633449431396
1760.47458019685	1.08734437064834
1762.31239269684	1.03417596238995
1764.15129894685	1.14666099101407
1765.98817394685	1.05206577067059
1767.82645519685	1.05123033585471
1769.66254894685	1.043432732459
1771.49989269684	1.07938172571164
1773.33536144685	0.975725961334092
1775.17020519685	1.08929395341494
1777.00645519685	1.04899471202697
1778.84067394684	1.08289612035782
1780.67598644685	1.08842086662492
1782.50942394685	1.13265704943677
1784.34239269685	1.08022805912867
1786.17661144684	1.2095583699824
1788.00879894684	1.10179563027611
1789.84051769684	1.13929849773297
1791.67364269685	1.11231634525723
1793.50458019685	1.10678682414385
1795.33520519684	0.940549602203419
1797.16536144685	0.938623063022646
1798.99692394684	0.782389046229298
