# Supplementary material for: Intraoperative rapid assessment of the deep muscle surgical margin of tongue squamous cell carcinoma via Raman spectroscopy
Source: Front Bioeng Biotechnol. 2024 Oct 8;12:1480279. doi: 10.3389/fbioe.2024.1480279 (PMC11493737; doi:10.3389/fbioe.2024.1480279)
Supplement: Supplementary file 4 [file DataSheet2.ZIP › Pathological grading corresponding to Raman spectroscopic data/Results of pathological grading/WDSCC/14-2-2_Raman.txt]

process from Raman raw data on 2022/8/8 10:48:00
601.541728634347	-0.027794729822574
603.653017696848	-0.264203702955882
605.76571300935	-0.435703849649997
607.876025509344	-0.659322319693075
609.985830196845	-0.683206504492887
612.095166134346	-0.769482964822487
614.203994259347	-0.581863077023485
616.314228634346	-0.454080177045569
618.422119259347	-0.311005452252147
620.529502071848	-0.282166503238955
622.636377071845	-0.149947415149654
624.742783321846	-0.186904983652113
626.848681759348	-0.15899068933723
628.954111446845	-0.14516140490943
631.060908321848	-0.105368869000529
633.165361446845	-0.142540068981447
635.269345821845	-0.101559023027505
637.372783321851	-0.10864455695986
639.475791134348	-0.090569209332557
641.578291134349	-0.159251851520168
643.680283321846	-0.193126848928387
645.781806759347	-0.388421376299931
647.882861446848	-0.442129882908745
649.983408321845	-0.548224045105229
652.083486446845	-0.524501148238869
654.183056759346	-0.526322904912746
656.282158321847	-0.286286673566934
658.380752071844	-0.155544203243835
660.478877071844	-0.0140429248831424
662.576533321844	0.0807925220724144
664.673642696845	0.249923196103936
666.770361446845	0.25279297161606
668.864658321847	0.347726801935551
670.960361446843	0.396708200831625
673.05559582185	0.510160197470753
675.150283321847	0.497633799537965
677.244502071844	0.615528404339955
679.338330196846	0.558143317950112
681.431611446846	0.648055324268626
683.522470821845	0.704450473797124
685.614814571843	0.777880654601233
687.706611446847	0.676343201920645
689.798017696849	0.720661341507139
691.888877071844	0.73289187967481
693.977392696845	0.780606585584536
696.067236446848	0.833661283240218
698.156689571846	0.849231333001342
700.243720821847	0.867187291180613
702.332158321846	0.889290912725357
704.420127071848	0.880250427633115
706.507627071849	1.03312064088374
708.592783321848	1.25369138183066
710.679345821845	1.39299762130756
712.765361446844	1.47041488529592
714.849033321847	1.66492782268551
716.934111446848	1.55021943262963
719.016845821847	1.50749664498787
721.100986446847	1.41351118594147
723.184658321847	1.33989395127699
725.265908321846	1.12255313832804
727.348642696845	1.12619634614381
729.428955196847	1.11988563388084
731.510673946843	1.27517354047666
733.590048946844	1.44806089906234
735.670830196843	1.84336523241547
737.749267696847	2.34638841855764
739.829033321847	3.1841730751996
741.906533321846	4.31367965572062
743.985361446848	5.51081591413185
746.061923946847	6.04682324455985
748.139814571845	6.18637837509149
750.215361446848	5.74389988887546
752.292236446843	4.84568726000037
754.366845821845	3.72852367753492
756.440986446847	2.97715895496819
758.516533321843	2.29371566771931
760.589658321845	1.81085722537441
762.664189571846	1.39606804330262
764.736455196849	1.0617797124834
766.808173946843	0.739657163374176
768.881298946846	0.619015424780571
770.952080196847	0.49832365430953
773.022392696847	0.434383377436575
775.092236446842	0.335818559972068
777.163486446847	0.413439660881551
779.232314571844	0.32487377297241
781.300752071846	0.352098705134921
783.368720821843	0.29411472180189
785.438017696848	0.373587859844037
787.504970821843	0.278033819383836
789.571533321847	0.395035904157112
791.637548946848	0.224690762661623
793.704970821847	0.182720777147296
795.770048946844	-0.00748062679738837
797.834658321844	-0.00995451097728051
799.898798946848	-0.14528719726988
801.962470821847	-0.0668350311879919
804.025673946846	-0.0749443818362749
806.088408321844	0.0437283581355814
808.150673946846	0.037226772577668
810.214267696847	0.149534756610763
812.275595821844	0.181455043068354
814.336455196844	0.278271617990697
816.396767696846	0.358664496029746
818.456689571845	0.54917410092645
820.516142696844	0.548980395232462
822.575048946845	0.647673339935096
824.633564571846	0.630873256795326
826.691533321846	0.645026605795692
828.749033321848	0.469080197482327
830.806142696849	0.410280799798329
832.862705196847	0.278034833119591
834.918877071847	0.263572455178405
836.974502071844	0.160790058933486
839.027861446848	0.200945601570197
841.082548946848	0.299699820352089
843.136767696844	0.527687094338944
845.190517696847	0.547540591719894
847.243877071847	0.677366864699536
849.296689571845	0.748472219268535
851.349033321847	0.734903166224115
853.400908321848	0.594482783441492
855.450517696845	0.592316091671989
857.501455196845	0.485872266265631
859.551923946849	0.275696207518479
861.602002071846	0.134574287338012
863.649658321843	0.0117715628692281
865.698798946843	-0.144659914468491
867.747392696845	-0.219585188773465
869.795517696846	-0.257417979860691
871.841377071847	-0.251002932415361
873.888564571844	-0.343832094486288
875.935361446845	-0.298616844069613
877.981611446849	-0.398861104102082
880.025595821848	-0.343776042560933
882.07090832185	-0.445104198011848
884.115752071848	-0.383940195877756
886.158408321844	-0.513725159139142
888.202314571849	-0.407408657962662
890.243955196845	-0.502119029235359
892.287002071847	-0.440675963214517
894.329502071847	-0.45524069617818
896.369736446846	-0.443024305719916
898.411377071847	-0.639676731485054
900.450673946845	-0.584096172911757
902.491377071845	-0.714029362581584
904.529736446846	-0.721884449792128
906.569502071849	-0.730868293521951
908.607002071847	-0.565245666348289
910.645752071847	-0.501903569842113
912.682314571848	-0.294896728976596
914.720205196849	-0.300442233474712
916.755830196846	-0.0790615031207835
918.792783321849	-0.0441883531809708
920.827470821849	0.0318457742477563
922.861689571848	-0.00730988763336882
924.89723644685	0.234043874370343
926.930517696845	0.252805553928738
928.965205196844	0.39965457724486
930.997548946845	0.425152687277205
933.029423946846	0.673002363005367
935.062705196844	0.64275610559946
937.093720821846	0.728938877651842
939.124189571845	0.697646433542388
941.156064571845	0.77471461152453
943.185673946846	0.717758213988873
945.214814571846	0.818466326072326
947.243486446845	0.853221032463466
949.273486446844	0.948131490928688
951.301220821846	0.99116558657829
953.328564571846	1.09817576448182
955.355361446847	1.14164732042792
957.383564571843	1.256846164889
959.409423946847	1.37728314879325
961.434892696845	1.55237411450213
963.459892696847	1.64611762746182
965.484423946844	1.84406559030094
967.508486446844	1.90393988560362
969.533877071844	1.99241983053423
971.557080196846	1.87839577356448
973.579736446845	1.84617021108295
975.602002071846	1.61567168722468
977.623720821848	1.57484523969191
979.645048946848	1.42179938145625
981.665908321847	1.47634248242389
983.686298946846	1.51295626651972
985.706220821845	1.71871243799706
987.725752071845	1.7168460693465
989.744736446846	1.88711205245511
991.763330196845	2.0372588112636
993.781377071846	2.3914511882486
995.799033321848	2.98212757898796
997.816220821845	3.73010617765044
999.833017696848	3.97261195648161
1001.84926769685	3.89103965828753
1003.86512707184	3.38159762410743
1005.88043957185	2.57338054631566
1007.89536144684	1.51293673956849
1009.90801769685	0.806745610445375
1011.92200207184	0.342635846240228
1013.93551769685	0.0162702993014818
1015.94864269685	-0.387006186180258
1017.96129894685	-0.608935637627042
1019.97340832184	-0.762800115040875
1021.98333019684	-0.818180514877668
1023.99465832184	-0.826237322566783
1026.00543957185	-0.79250514456362
1028.01575207185	-0.757449239575351
1030.02387707185	-0.704234331696
1032.03333019685	-0.831113769326805
1034.04231457185	-0.992645682517662
1036.05083019684	-1.09385884485511
1038.05715832185	-1.08833839550806
1040.06473644685	-1.21019053915541
1042.07192394685	-1.153716886962
1044.07684582184	-1.09434985275971
1046.08309582185	-1.02283820599922
1048.08895519684	-1.11385734237314
1050.09254894685	-1.0018500309813
1052.09739269685	-1.08229802247138
1054.10004894685	-1.0902841298813
1056.10411144685	-1.14099623617005
1058.10762707185	-1.06975081043231
1060.10895519685	-1.09890071032862
1062.11161144685	-0.922326791111971
1064.11200207184	-0.90041995515088
1066.11372082185	-0.728867174727611
1068.11325207184	-0.665216268302117
1070.11403332184	-0.504330890647452
1072.11270519684	-0.525402234474711
1074.11262707185	-0.296417118124793
1076.11028332185	-0.236294277693162
1078.10934582185	-0.100485958459785
1080.10614269685	-0.0479584556047712
1082.10247082185	0.127080768343433
1084.10012707185	0.17687467641565
1086.09559582185	0.267423381990454
1088.09239269685	0.275018533431876
1090.08692394685	0.285106180496371
1092.08106457184	0.259042921393359
1094.07645519685	0.311605022038975
1096.06965832185	0.267384983091119
1098.06239269684	0.376672507805722
1100.05653332185	0.425654953450817
1102.04833019685	0.617559658902678
1104.03973644684	0.528637447437859
1106.03075207185	0.765768931964601
1108.02301769685	0.886761012410773
1110.01309582184	1.1216344919107
1112.00270519685	1.29901973946096
1113.99184582185	1.74282728400721
1115.98231457185	2.02586169334512
1117.97059582184	2.58065913296252
1119.95840832185	3.11324036547592
1121.94583019684	3.812169522582
1123.93278332184	4.32609338856872
1125.91926769685	4.59115239080313
1127.90708019684	4.38018173753716
1129.89262707185	3.96202235227418
1131.87778332184	3.16861298276916
1133.86247082184	2.46432030252925
1135.84668957184	1.77072465525822
1137.83051769685	1.47620008225817
1139.81387707185	1.24537319083117
1141.79684582185	1.33634800023566
1143.77926769685	1.45845734292112
1145.76129894685	1.87815893600811
1147.74286144684	2.13450929880105
1149.72403332184	2.64647240702124
1151.70473644685	2.91825473612994
1153.68497082185	3.11210648164683
1155.66473644685	3.00771782279747
1157.64411144684	2.84526269253104
1159.62301769685	2.59336747888585
1161.60145519684	2.56921231246525
1163.57778332185	2.54720778309047
1165.55536144684	2.81011671224246
1167.53247082185	3.03491599490337
1169.50918957185	3.05151950121194
1171.48543957184	2.785243488932
1173.46122082185	2.39378799240092
1175.43661144685	1.74171685090431
1177.40973644685	1.06171824705098
1179.38418957185	0.453928057754638
1181.35825207185	-0.0137077880569336
1183.33184582185	-0.371613161801974
1185.30325207185	-0.573692807642601
1187.27598644685	-0.731173704840955
1189.24825207184	-0.688324347526134
1191.22004894685	-0.757824843312449
1193.18965832185	-0.677800498420652
1195.16059582185	-0.628477332716557
1197.13114269685	-0.406460541656429
1199.09942394685	-0.311883612871611
1201.06903332184	-0.0563579699290813
1203.03645519685	0.191671065214393
1205.00520519685	0.385608669595513
1206.97356457184	0.462928947482283
1208.93965832184	0.666377656962254
1210.90708019685	0.672964596670454
1212.87223644684	0.751169170616492
1214.83879894685	0.907905598284401
1216.80489269684	1.2533794251155
1218.76879894685	1.48540353414847
1220.73403332185	1.93711500430419
1222.69708019685	2.19500583249589
1224.66137707184	2.45351960726185
1226.62356457185	2.50956571316937
1228.58528332185	2.63860683622352
1230.54833019685	2.55928406887074
1232.50911144685	2.60779410234034
1234.47129894684	2.59173361887076
1236.43122082184	2.70088479609706
1238.39254894684	2.66726480171167
1240.35161144684	2.83979527021228
1242.31028332185	2.86025159482324
1244.27020519684	2.93832762470259
1246.22801769685	2.86731024145513
1248.18536144685	2.83377313557355
1250.14395519685	2.66638446632965
1252.10043957185	2.60381037947445
1254.05645519685	2.47971486063994
1256.01208019685	2.30165135626129
1257.96895519685	2.14841439472576
1259.92372082184	2.13514915344848
1261.87793957184	1.95426594186762
1263.83184582185	1.84343629308347
1265.78700207185	1.78750105499205
1267.73997082184	1.75087037309203
1269.69247082185	1.57744307151745
1271.64458019685	1.58374252383209
1273.59629894685	1.47296801481684
1275.54754894684	1.51239471512645
1277.49833019685	1.48618186615488
1279.45043957185	1.46706322232262
1281.40036144685	1.39663317138297
1283.34989269685	1.46026534040988
1285.29895519685	1.36291480499978
1287.24754894685	1.39265073677205
1289.19575207184	1.48588642777565
1291.14356457184	1.74739103637535
1293.09083019684	2.08068541945653
1295.03778332185	2.60508112470313
1296.98426769685	3.13259897666467
1298.93028332185	3.77867806428981
1300.87583019684	4.24019746291845
1302.82106457185	4.73096456830041
1304.76575207185	4.84687594129446
1306.71004894685	4.94656895496036
1308.65395519685	4.75903264382532
1310.59739269684	4.53919184382715
1312.53864269685	4.02072338420606
1314.48129894685	3.70558886693868
1316.42333019685	3.16518842508702
1318.36504894685	2.85636779579562
1320.30629894685	2.46943753229675
1322.24723644684	2.31613498319763
1324.18583019685	2.13567950286023
1326.12583019684	2.32050220354728
1328.06536144685	2.40991091726846
1330.00458019684	2.86070297241093
1331.94145519685	3.27465724978003
1333.87973644684	3.90486558823977
1335.81770519685	4.31320385316303
1337.75504894684	4.74590391935016
1339.69020519685	4.68994964557305
1341.62676769685	4.54109508622844
1343.56301769685	4.03145571014181
1345.49692394684	3.52738961574312
1347.43223644684	2.93703983151545
1349.36692394685	2.64989448139306
1351.29973644684	2.34948398653228
1353.23364269684	2.40289919866427
1355.16551769685	2.27558803335035
1357.09864269684	2.36455867155547
1359.02958019685	2.49690162531073
1360.96176769684	2.69944388106217
1362.89364269684	2.7908585482034
1364.82333019684	3.17565130113024
1366.75426769685	3.36549951294069
1368.68301769685	3.4668029256361
1370.61317394685	3.54055775908739
1372.54114269685	3.54900487543762
1374.46864269684	3.17915739850469
1376.39754894685	2.81953731149264
1378.32426769684	2.38021504041632
1380.25223644685	1.93973877767877
1382.17801769685	1.52698728955789
1384.10348644685	1.42836259184435
1386.03020519684	1.44124964924509
1387.95473644685	1.63578684818469
1389.88051769685	1.78410289187639
1391.80426769685	2.10674458521424
1393.72754894684	2.27890687803387
1395.65036144684	2.3557382202161
1397.57458019684	2.20348110735637
1399.49661144685	2.04288457581208
1401.41817394684	1.63310237846025
1403.34098644684	1.21186843652839
1405.26176769685	0.666168830690197
1407.18208019684	0.362018735649656
1409.10192394684	0.0431865177665713
1411.02145519685	-0.120160770418579
1412.94223644685	-0.206887765004808
1414.86083019685	-0.0337975253414129
1416.77895519685	0.0687839445264444
1418.69676769685	0.334513662445204
1420.61411144684	0.54896122005573
1422.53098644684	0.952714901719332
1424.44754894685	1.24120169804428
1426.36364269685	1.5613011573289
1428.27926769685	1.87608152919677
1430.19442394684	2.29036105189527
1432.11098644685	2.50674266402268
1434.02536144685	2.83097390590564
1435.93926769685	3.01084894678513
1437.85286144685	3.1906247099198
1439.76598644685	3.31966064857795
1441.67692394684	3.53681886926279
1443.58926769684	3.57978838048001
1445.50114269685	3.78900254634004
1447.41254894685	3.79193950277829
1449.32364269685	3.760986110624
1451.23411144685	3.67344301214115
1453.14426769685	3.50893578212646
1455.05411144685	3.22988251256101
1456.96333019685	3.09057381068783
1458.87223644684	2.76638521870984
1460.77911144685	2.46196870112806
1462.68723644685	2.13263576065646
1464.59473644685	1.76139960132707
1466.50208019685	1.23236445147364
1468.40879894685	0.815072122525237
1470.31348644685	0.296352041596492
1472.21958019684	-0.0915957026606407
1474.12504894684	-0.446646645141755
1476.03020519685	-0.737025357092193
1477.93317394684	-1.06196857682284
1479.83754894685	-1.34339767177573
1481.74129894685	-1.58726813974329
1483.64317394684	-1.82490178668218
1485.54614269684	-1.9305950380953
1487.44879894685	-2.00465847549845
1489.34926769685	-2.02871872304115
1491.25114269684	-2.00087754898823
1493.15067394685	-1.92522606072458
1495.05161144685	-1.81867748215808
1496.95223644685	-1.8144497377553
1498.85067394685	-1.56463929816493
1500.75036144684	-1.43852706351208
1502.64786144684	-1.40891638503905
1504.54676769685	-1.34597968071944
1506.44348644685	-1.07595882573662
1508.34161144685	-1.00355646100024
1510.23739269685	-0.752132938010163
1512.13473644685	-0.396533802151851
1514.02973644685	0.00858214137309687
1515.92442394685	0.273405280135876
1517.82036144684	0.624999779308382
1519.71426769685	0.752961792697477
1521.60926769685	0.904281853658915
1523.50239269685	0.933693611254057
1525.39489269684	0.995633891345392
1527.28879894685	0.867702368570519
1529.18051769685	0.922908561731219
1531.07192394684	0.94592355308788
1532.96458019684	1.04345089880781
1534.85504894684	1.2160991712999
1536.74520519685	1.57017917511774
1538.63489269685	1.91575995651812
1540.52583019685	2.24805330451971
1542.41473644685	2.59382697601836
1544.30317394685	2.96367426053109
1546.19114269684	3.3294927565936
1548.07879894684	4.05710857924078
1549.96770519685	4.80860445009597
1551.85442394685	5.32949046487664
1553.74083019684	5.54713646758626
1555.62692394685	5.7098199800925
1557.51239269684	5.47879155641573
1559.39754894685	5.21848569494318
1561.28223644684	5.03606142891437
1563.16661144685	5.09576471858423
1565.05051769685	5.10104459808758
1566.93567394685	5.20068124760684
1568.81879894685	5.27350507034015
1570.70145519685	5.60532791090094
1572.58379894684	6.19567562672501
1574.46551769684	7.07773887856177
1576.34708019685	8.167540253558
1578.22629894684	9.64202013451319
1580.10692394685	11.0375866399438
1581.98723644685	12.1505651023903
1583.86692394685	12.7415562577537
1585.74645519685	12.8092124601644
1587.62536144684	12.1905961480188
1589.50395519685	11.2490712998653
1591.38208019684	10.0912069845447
1593.25989269685	9.09226881669076
1595.13551769685	8.29714528182996
1597.01239269685	7.88109507004106
1598.88895519685	7.45233297672394
1600.76504894685	7.24513809478026
1602.64067394684	6.94811774412182
1604.51442394685	6.72481578804945
1606.38926769685	6.32376471136587
1608.26364269685	6.22366004450407
1610.13770519684	6.16605718566473
1612.00973644685	6.31169429640602
1613.88301769684	6.35204882813667
1615.75583019685	6.46176879324275
1617.62661144685	6.35351097727556
1619.49864269685	6.31172175212731
1621.37020519685	6.13007965171732
1623.23973644685	6.10852196214023
1625.11051769685	6.14716393081574
1626.97926769685	6.44972506215134
1628.84926769685	6.8425498285477
1630.71879894684	7.57006768602156
1632.58629894684	8.33531680374057
1634.45504894685	9.24650045353479
1636.32176769685	9.74820005258948
1638.18973644685	9.83617804651641
1640.05567394685	9.33025665378307
1641.92270519685	8.59487967055759
1643.78786144685	7.57539576305044
1645.65254894684	6.7145324657514
1647.51833019684	5.98729430316541
1649.38223644685	5.68449109112157
1651.24739269685	5.39429445850652
1653.11036144684	5.2956619191703
1654.97301769684	5.17572312538027
1656.83692394685	5.10703140652055
1658.69879894684	4.91252330593812
1660.56176769685	4.72391828629696
1662.42286144684	4.41847901571572
1664.28348644685	4.26423102276993
1666.14364269684	4.05051134853016
1668.00504894685	3.80104944182557
1669.86442394684	3.56843470085272
1671.72348644684	3.29935674829017
1673.58208019684	2.9655451009192
1675.44192394684	2.76851809781556
1677.29973644685	2.47097715040877
1679.15708019684	2.27098343655922
1681.01411144685	2.07936125259693
1682.87067394685	1.86541019943644
1684.72676769685	1.60669723974001
1686.58426769685	1.54785620077041
1688.43958019685	1.21593717781451
1690.29458019685	1.11384422033109
1692.14911144685	1.00662702069184
1694.00317394684	0.73446250331898
1695.85692394685	0.454314688103977
1697.71036144685	0.450990400579826
1699.56333019685	0.188149411288066
1701.41583019685	0.0702086141889708
1703.26801769685	0.0175618845684085
1705.11973644685	-0.0259409448370889
1706.97114269684	-0.186366072569115
1708.82208019685	-0.247453623197316
1710.67254894684	-0.543556739855148
1712.52270519685	-0.751401733332557
1714.37239269685	-1.03778866144057
1716.22176769685	-1.28636391136752
1718.07067394685	-1.57005749517481
1719.91754894684	-1.60590974235475
1721.76583019684	-1.76348585515359
1723.61348644685	-1.70909663786892
1725.46083019685	-1.59911195780114
1727.30770519684	-1.3223717068085
1729.15270519685	-1.13774807801326
1730.99879894684	-0.696649519124833
1732.84458019684	-0.34849863404969
1734.68989269685	-0.0572352132182345
1736.53317394685	0.145843316184482
1738.37770519685	0.445648798027491
1740.22192394684	0.52633334635442
1742.06567394685	0.522607277204827
1743.90739269684	0.594404529882809
1745.75020519685	0.673347758793454
1747.59286144684	0.59452295169524
1749.43333019684	0.698026374808421
1751.27504894685	0.76250089482744
1753.11473644685	0.778183945998819
1754.95583019685	0.759326665012054
1756.79629894684	0.860216091590075
1758.63489269685	0.876271126506367
1760.47458019685	0.96260246793662
1762.31239269684	1.03114335872931
1764.15129894685	1.1332430383103
1765.98817394685	1.08039035934166
1767.82645519685	1.11853057471393
1769.66254894685	1.06852658547729
1771.49989269684	1.08642202176225
1773.33536144685	0.977388728742653
1775.17020519685	1.09339947280165
1777.00645519685	0.990013685144561
1778.84067394684	0.987504382829684
1780.67598644685	0.946179586708297
1782.50942394685	1.05371075899609
1784.34239269685	0.901284445582917
1786.17661144684	1.00259644560066
1788.00879894684	0.977329778511148
1789.84051769684	0.919575270744019
1791.67364269685	0.812032538928918
1793.50458019685	0.91962672766914
1795.33520519684	0.777937829448433
1797.16536144685	0.713469635983813
1798.99692394684	0.651418789348156
