# Supplementary material for: Intraoperative rapid assessment of the deep muscle surgical margin of tongue squamous cell carcinoma via Raman spectroscopy
Source: Front Bioeng Biotechnol. 2024 Oct 8;12:1480279. doi: 10.3389/fbioe.2024.1480279 (PMC11493737; doi:10.3389/fbioe.2024.1480279)
Supplement: Supplementary file 4 [file DataSheet2.ZIP › Pathological grading corresponding to Raman spectroscopic data/Results of pathological grading/WDSCC/14-2-3_Raman.txt]

process from Raman raw data on 2022/8/8 10:48:08
601.541728634347	-0.197112039151079
603.653017696848	-0.488550260341185
605.76571300935	-0.68505420479147
607.876025509344	-0.963603668053963
609.985830196845	-0.989099895402603
612.095166134346	-1.01121522888928
614.203994259347	-0.797774858456819
616.314228634346	-0.687446963102957
618.422119259347	-0.539929997073614
620.529502071848	-0.527664031913901
622.636377071845	-0.431968053107596
624.742783321846	-0.498534833560996
626.848681759348	-0.472939766717104
628.954111446845	-0.450665766742532
631.060908321848	-0.405750108180371
633.165361446845	-0.443713057658101
635.269345821845	-0.329294934732047
637.372783321851	-0.286397465287905
639.475791134348	-0.298581573568924
641.578291134349	-0.375009072081582
643.680283321846	-0.412309470526111
645.781806759347	-0.657856236692226
647.882861446848	-0.738659032907265
649.983408321845	-0.740153634346029
652.083486446845	-0.578643711440463
654.183056759346	-0.406175110002323
656.282158321847	0.0405283656511415
658.380752071844	0.379090798722416
660.478877071844	0.722948252115089
662.576533321844	0.914520707797294
664.673642696845	1.12316618671008
666.770361446845	1.19511842113849
668.864658321847	1.30706897405992
670.960361446843	1.44712916714047
673.05559582185	1.55340356783586
675.150283321847	1.46825008795662
677.244502071844	1.40108018268592
679.338330196846	1.18826514785127
681.431611446846	1.04171105809132
683.522470821845	0.937307581729499
685.614814571843	0.9562779101758
687.706611446847	0.851027604425838
689.798017696849	0.985119245579483
691.888877071844	0.979938921992414
693.977392696845	1.12696061382053
696.067236446848	1.18760630926755
698.156689571846	1.28275073829064
700.243720821847	1.27058484398788
702.332158321846	1.34733002690393
704.420127071848	1.27767956688228
706.507627071849	1.39833240670572
708.592783321848	1.62188447974103
710.679345821845	1.82250108142028
712.765361446844	1.85765618440149
714.849033321847	1.93746850753178
716.934111446848	1.84312006364127
719.016845821847	1.70948718721911
721.100986446847	1.56056978013919
723.184658321847	1.52753550034106
725.265908321846	1.51053269247234
727.348642696845	1.6185806373918
729.428955196847	1.76187788950551
731.510673946843	2.02663054173627
733.590048946844	2.39799128461959
735.670830196843	2.99129310245678
737.749267696847	3.94682037044885
739.829033321847	5.30859315232118
741.906533321846	7.11266962178183
743.985361446848	8.73355699646527
746.061923946847	9.55880495134619
748.139814571845	9.63397904343452
750.215361446848	8.98582940199486
752.292236446843	7.5713510025592
754.366845821845	6.01142636098217
756.440986446847	4.86414610596813
758.516533321843	3.85546033117492
760.589658321845	3.07728075075329
762.664189571846	2.4132403263938
764.736455196849	1.90318389885431
766.808173946843	1.45642923386839
768.881298946846	1.2401053968901
770.952080196847	0.90186822429007
773.022392696847	0.746526115016422
775.092236446842	0.684286442255939
777.163486446847	0.72530594622998
779.232314571844	0.585851994498682
781.300752071846	0.704583142718434
783.368720821843	0.699005774754198
785.438017696848	0.713664550970805
787.504970821843	0.616230541546258
789.571533321847	0.769560092153029
791.637548946848	0.634708726364465
793.704970821847	0.598771399176087
795.770048946844	0.43808031751837
797.834658321844	0.393829847269672
799.898798946848	0.175836823514715
801.962470821847	0.134108037129408
804.025673946846	0.040600234863291
806.088408321844	0.0453901194258037
808.150673946846	0.0037643495707016
810.214267696847	0.151874351220783
812.275595821844	0.21455688566823
814.336455196844	0.358293484660635
816.396767696846	0.432270011744777
818.456689571845	0.656654154961416
820.516142696844	0.690131683198501
822.575048946845	0.840128351255373
824.633564571846	0.846911673170666
826.691533321846	0.881006724926806
828.749033321848	0.723190328229464
830.806142696849	0.63165923625462
832.862705196847	0.47039843416826
834.918877071847	0.401185157096279
836.974502071844	0.260494327770459
839.027861446848	0.259499843356025
841.082548946848	0.300883140566555
843.136767696844	0.433237346441331
845.190517696847	0.462688342269814
847.243877071847	0.694832499993765
849.296689571845	0.755714546245997
851.349033321847	0.724280772734971
853.400908321848	0.557866891823096
855.450517696845	0.493896654337675
857.501455196845	0.224009600334966
859.551923946849	-0.0110806806444543
861.602002071846	-0.157698134409543
863.649658321843	-0.261490443985508
865.698798946843	-0.509576745821164
867.747392696845	-0.55249485667207
869.795517696846	-0.649078891128624
871.841377071847	-0.657344984257577
873.888564571844	-0.812734860859109
875.935361446845	-0.757454281919991
877.981611446849	-0.899289026881888
880.025595821848	-0.908534786223925
882.07090832185	-1.03628369098078
884.115752071848	-0.946912031891827
886.158408321844	-1.01543559019098
888.202314571849	-0.902127690883901
890.243955196845	-0.872615524980858
892.287002071847	-0.817481035191292
894.329502071847	-0.751061638382055
896.369736446846	-0.728103344432952
898.411377071847	-0.875318171293827
900.450673946845	-0.847085064796545
902.491377071845	-0.906345555838584
904.529736446846	-0.962588762650341
906.569502071849	-0.937756186403988
908.607002071847	-0.783216651091379
910.645752071847	-0.713173096089179
912.682314571848	-0.50262307926937
914.720205196849	-0.393459447225666
916.755830196846	-0.109011026468693
918.792783321849	0.0838499602876936
920.827470821849	0.282934390021296
922.861689571848	0.278458294823963
924.89723644685	0.470187923987851
926.930517696845	0.584623652389155
928.965205196844	0.712424229000135
930.997548946845	0.730158605943586
933.029423946846	1.03276347394751
935.062705196844	1.11296583073243
937.093720821846	1.06463453542881
939.124189571845	1.06865533645271
941.156064571845	1.12299595272918
943.185673946846	1.06601455396151
945.214814571846	1.19340759520321
947.243486446845	1.34922893117562
949.273486446844	1.47591547047915
951.301220821846	1.64362492365854
953.328564571846	1.90108458974214
955.355361446847	1.97625701752293
957.383564571843	2.13888061334802
959.409423946847	2.46481080398678
961.434892696845	2.78848581596367
963.459892696847	3.08223861072275
965.484423946844	3.41706270246016
967.508486446844	3.6225115678829
969.533877071844	3.69059304839209
971.557080196846	3.64250252277435
973.579736446845	3.46409635380832
975.602002071846	3.17552914111036
977.623720821848	3.01488289006323
979.645048946848	2.81236215301914
981.665908321847	2.71796950086565
983.686298946846	2.75973811355323
985.706220821845	3.00057113423918
987.725752071845	3.19704235826521
989.744736446846	3.53339348522724
991.763330196845	3.83797893400362
993.781377071846	4.37875030076384
995.799033321848	5.22648196234564
997.816220821845	6.09310613890818
999.833017696848	6.24724645480529
1001.84926769685	5.94968429777049
1003.86512707184	5.10115396464198
1005.88043957185	3.84574673782737
1007.89536144684	2.25458687581585
1009.90801769685	1.15331842075153
1011.92200207184	0.449049668080761
1013.93551769685	-0.0876344576284964
1015.94864269685	-0.647460549549521
1017.96129894685	-0.961456829480142
1019.97340832184	-1.31013159114536
1021.98333019684	-1.37704987027615
1023.99465832184	-1.41436105775233
1026.00543957185	-1.37553335970642
1028.01575207185	-1.39733355353218
1030.02387707185	-1.23718846639179
1032.03333019685	-1.36301675178794
1034.04231457185	-1.46442595421166
1036.05083019684	-1.59988382424962
1038.05715832185	-1.49651820675575
1040.06473644685	-1.58438702758832
1042.07192394685	-1.55952704609388
1044.07684582184	-1.66867874459155
1046.08309582185	-1.60794692475105
1048.08895519684	-1.77904002359151
1050.09254894685	-1.63008938516901
1052.09739269685	-1.73452944919944
1054.10004894685	-1.66178138540164
1056.10411144685	-1.67438769914668
1058.10762707185	-1.53802117717066
1060.10895519685	-1.59251161698683
1062.11161144685	-1.26646115934534
1064.11200207184	-1.07436561128509
1066.11372082185	-0.795435153561471
1068.11325207184	-0.5643056147631
1070.11403332184	-0.238298344169323
1072.11270519684	-0.136708096995392
1074.11262707185	0.16898363897991
1076.11028332185	0.215898818444714
1078.10934582185	0.355251332353021
1080.10614269685	0.425749810544005
1082.10247082185	0.576611463782342
1084.10012707185	0.614134550083065
1086.09559582185	0.863818265662303
1088.09239269685	0.857746751677098
1090.08692394685	0.886616865930421
1092.08106457184	0.815218223278805
1094.07645519685	0.799857882585968
1096.06965832185	0.685593383020262
1098.06239269684	0.823832641936463
1100.05653332185	0.923697144160599
1102.04833019685	1.25638769291118
1104.03973644684	1.34495670152774
1106.03075207185	1.67737528015419
1108.02301769685	2.02248207435747
1110.01309582184	2.44142060831194
1112.00270519685	2.84080046458962
1113.99184582185	3.63594258811361
1115.98231457185	4.26772924206654
1117.97059582184	5.22774027480449
1119.95840832185	6.32786624491723
1121.94583019684	7.52844937156283
1123.93278332184	8.38134906546128
1125.91926769685	8.84792608154913
1127.90708019684	8.48461425656956
1129.89262707185	7.56707835272044
1131.87778332184	6.18026331371226
1133.86247082184	4.89217832945582
1135.84668957184	3.69967399840829
1137.83051769685	3.04506239242579
1139.81387707185	2.71682256943041
1141.79684582185	2.724386565484
1143.77926769685	2.87073180702896
1145.76129894685	3.43306181217099
1147.74286144684	3.84746546337237
1149.72403332184	4.46785472613482
1151.70473644685	4.9114883954843
1153.68497082185	5.06762679272327
1155.66473644685	4.79760020868002
1157.64411144684	4.68427053971607
1159.62301769685	4.47345640648587
1161.60145519684	4.56052800887574
1163.57778332185	4.9014503268491
1165.55536144684	5.70200528946998
1167.53247082185	6.25643643285071
1169.50918957185	6.43661555215164
1171.48543957184	6.0040210080881
1173.46122082185	5.21947282049928
1175.43661144685	3.85289273497267
1177.40973644685	2.43482829963352
1179.38418957185	1.16650050534366
1181.35825207185	0.255250671922454
1183.33184582185	-0.477983097793185
1185.30325207185	-0.909921048981516
1187.27598644685	-1.19451165174047
1189.24825207184	-1.29854672541518
1191.22004894685	-1.45184651566177
1193.18965832185	-1.42895255708663
1195.16059582185	-1.34871103814947
1197.13114269685	-1.055513218626
1199.09942394685	-0.9144353889277
1201.06903332184	-0.49734013939792
1203.03645519685	-0.0899143587307663
1205.00520519685	0.314018611755557
1206.97356457184	0.468165905000092
1208.93965832184	0.875059495454195
1210.90708019685	1.06110970046791
1212.87223644684	1.37975449835858
1214.83879894685	1.81055738681351
1216.80489269684	2.5090898696489
1218.76879894685	3.14490625260089
1220.73403332185	3.94170772417698
1222.69708019685	4.46692116525946
1224.66137707184	4.75404680229286
1226.62356457185	4.77599444159091
1228.58528332185	4.77021684595701
1230.54833019685	4.50762209745744
1232.50911144685	4.28311185889396
1234.47129894684	4.26041550262727
1236.43122082184	4.29028131651137
1238.39254894684	4.20549983432085
1240.35161144684	4.32033807464654
1242.31028332185	4.36554705061315
1244.27020519684	4.40925233137239
1246.22801769685	4.26401788254054
1248.18536144685	4.19431891187793
1250.14395519685	3.92481392332428
1252.10043957185	3.7270051587933
1254.05645519685	3.43277854773629
1256.01208019685	3.08251521173594
1257.96895519685	2.75827238603165
1259.92372082184	2.63877003851007
1261.87793957184	2.33431272099858
1263.83184582185	2.06998614393382
1265.78700207185	1.89246615939464
1267.73997082184	1.73417812521143
1269.69247082185	1.43135220319527
1271.64458019685	1.4403094001508
1273.59629894685	1.26597834210622
1275.54754894684	1.34491521347564
1277.49833019685	1.32706855108063
1279.45043957185	1.34976296310521
1281.40036144685	1.2875374640733
1283.34989269685	1.37558637028974
1285.29895519685	1.31615567494998
1287.24754894685	1.48614378437594
1289.19575207184	1.66355157708347
1291.14356457184	2.19626744265497
1293.09083019684	2.94215470217682
1295.03778332185	4.06095922228036
1296.98426769685	5.12365426089031
1298.93028332185	6.34425806971205
1300.87583019684	7.10734887499763
1302.82106457185	7.74683003371035
1304.76575207185	7.76942202074042
1306.71004894685	7.62361815329217
1308.65395519685	7.10585658932479
1310.59739269684	6.57876283893552
1312.53864269685	5.71402704637904
1314.48129894685	5.07973817100412
1316.42333019685	4.32206599210508
1318.36504894685	3.85244910622748
1320.30629894685	3.3790201995489
1322.24723644684	3.24960259440945
1324.18583019685	3.17309415875997
1326.12583019684	3.41917199486511
1328.06536144685	3.79211950251641
1330.00458019684	4.6523299876277
1331.94145519685	5.57114015441277
1333.87973644684	6.80520897744066
1335.81770519685	7.89855428462698
1337.75504894684	8.74769281737713
1339.69020519685	8.77566669837853
1341.62676769685	8.45736119590083
1343.56301769685	7.55729316104299
1345.49692394684	6.74203734861419
1347.43223644684	5.74291585564066
1349.36692394685	5.33959352202731
1351.29973644684	5.07956253225893
1353.23364269684	5.21790799218763
1355.16551769685	5.13503390001614
1357.09864269684	5.45391739663904
1359.02958019685	5.70385028495861
1360.96176769684	6.17369611214036
1362.89364269684	6.49998515103954
1364.82333019684	7.03412537244463
1366.75426769685	7.46151139855056
1368.68301769685	7.92444300565626
1370.61317394685	8.05997135256678
1372.54114269685	8.03063962778771
1374.46864269684	7.45390921433983
1376.39754894685	6.60027807122799
1378.32426769684	5.47547820387018
1380.25223644685	4.4419165869993
1382.17801769685	3.63306035197172
1384.10348644685	3.38225759861245
1386.03020519684	3.44848519421436
1387.95473644685	3.73437920857299
1389.88051769685	4.16948815703915
1391.80426769685	4.63790343502222
1393.72754894684	4.91188191925738
1395.65036144684	4.88817066626518
1397.57458019684	4.44415929536405
1399.49661144685	3.90418586731732
1401.41817394684	2.97342376099868
1403.34098644684	2.04242690386877
1405.26176769685	1.02064455571508
1407.18208019684	0.481974385837248
1409.10192394684	-0.172486705447113
1411.02145519685	-0.441475704382469
1412.94223644685	-0.656254253422389
1414.86083019685	-0.366440622989217
1416.77895519685	-0.128900512294365
1418.69676769685	0.332439048753258
1420.61411144684	0.819528670830209
1422.53098644684	1.56792510090031
1424.44754894685	2.09375127401256
1426.36364269685	2.68782770387821
1428.27926769685	3.18335107249135
1430.19442394684	3.70195804057118
1432.11098644685	4.00423020171331
1434.02536144685	4.34917062252248
1435.93926769685	4.55401451102676
1437.85286144685	4.68698471339741
1439.76598644685	4.83503152852927
1441.67692394684	4.9787523449998
1443.58926769684	5.07462817759102
1445.50114269685	5.1776501750328
1447.41254894685	5.13110480669815
1449.32364269685	5.02560483373884
1451.23411144685	4.88525406519796
1453.14426769685	4.59316153885158
1455.05411144685	4.20305365773118
1456.96333019685	3.97874413366435
1458.87223644684	3.51415197518537
1460.77911144685	2.99000373968414
1462.68723644685	2.47210891140469
1464.59473644685	2.01215768942291
1466.50208019685	1.37350539134934
1468.40879894685	0.803269204239086
1470.31348644685	0.217068087208247
1472.21958019684	-0.358801825915464
1474.12504894684	-0.931807023661179
1476.03020519685	-1.38471861464143
1477.93317394684	-1.93323689357015
1479.83754894685	-2.32459924049545
1481.74129894685	-2.66604234886432
1483.64317394684	-2.92957112633206
1485.54614269684	-3.06914842222488
1487.44879894685	-3.01594554667275
1489.34926769685	-3.04351296030086
1491.25114269684	-2.86709806553569
1493.15067394685	-2.79697782998807
1495.05161144685	-2.62332334892943
1496.95223644685	-2.47944878544718
1498.85067394685	-2.14661462894969
1500.75036144684	-2.01570487172125
1502.64786144684	-1.88606367698924
1504.54676769685	-1.71446881484559
1506.44348644685	-1.47100073830165
1508.34161144685	-1.30444739247099
1510.23739269685	-0.900975467812998
1512.13473644685	-0.361640414490978
1514.02973644685	0.101474876712643
1515.92442394685	0.580668685117587
1517.82036144684	1.00802002953031
1519.71426769685	1.34439165171108
1521.60926769685	1.70047577475952
1523.50239269685	1.87912798359275
1525.39489269684	2.06799455122103
1527.28879894685	2.21593300649738
1529.18051769685	2.41362405355244
1531.07192394684	2.64787892988608
1532.96458019684	3.22031593516436
1534.85504894684	3.78065253927133
1536.74520519685	4.53061964920516
1538.63489269685	5.32515652871285
1540.52583019685	6.09171729560626
1542.41473644685	6.76823636764846
1544.30317394685	7.45290168736346
1546.19114269684	8.14816871913672
1548.07879894684	9.1339591029901
1549.96770519685	10.1260500493518
1551.85442394685	10.8024508395128
1553.74083019684	11.2959611499858
1555.62692394685	11.6476463174751
1557.51239269684	11.5851193969203
1559.39754894685	11.3602980020754
1561.28223644684	11.1663813094995
1563.16661144685	11.0312507116074
1565.05051769685	10.8689853761735
1566.93567394685	10.8015772180636
1568.81879894685	10.8933240654961
1570.70145519685	11.551841891503
1572.58379894684	12.6558519223423
1574.46551769684	14.3519573184583
1576.34708019685	16.5547612418134
1578.22629894684	19.16826532707
1580.10692394685	21.7779179499269
1581.98723644685	23.9538584430027
1583.86692394685	24.9977700550913
1585.74645519685	24.9645355906565
1587.62536144684	23.6785524174629
1589.50395519685	21.7450973442324
1591.38208019684	19.4587995305349
1593.25989269685	17.5942898059461
1595.13551769685	16.0866737453291
1597.01239269685	15.3900837638963
1598.88895519685	14.5440067487006
1600.76504894685	14.0602618782495
1602.64067394684	13.4546940958735
1604.51442394685	12.9302573239367
1606.38926769685	12.1800143430468
1608.26364269685	11.8733331388037
1610.13770519684	11.616214182888
1612.00973644685	11.6775110094612
1613.88301769684	11.7192956311013
1615.75583019685	11.847841344623
1617.62661144685	11.7477380666735
1619.49864269685	11.6859861186022
1621.37020519685	11.3400796009405
1623.23973644685	11.1655592105182
1625.11051769685	11.1817534931968
1626.97926769685	11.7078239057867
1628.84926769685	12.5173877629121
1630.71879894684	13.9541206037462
1632.58629894684	15.5653545169511
1634.45504894685	17.1285348990529
1636.32176769685	17.7169662388219
1638.18973644685	17.5187726056013
1640.05567394685	16.1556297687455
1641.92270519685	14.2282853307012
1643.78786144685	11.929976615593
1645.65254894684	10.149154413202
1647.51833019684	8.77272329687423
1649.38223644685	8.06979244521597
1651.24739269685	7.62818594149127
1653.11036144684	7.34295945450543
1654.97301769684	7.0802769757039
1656.83692394685	6.89086111790652
1658.69879894684	6.62414465027319
1660.56176769685	6.28316810730689
1662.42286144684	5.96936531294466
1664.28348644685	5.74705377193408
1666.14364269684	5.39436790619487
1668.00504894685	5.07332264928635
1669.86442394684	4.73553545733932
1671.72348644684	4.42631154767577
1673.58208019684	4.07861068914434
1675.44192394684	3.72448596734671
1677.29973644685	3.35027816920774
1679.15708019684	3.02307633391524
1681.01411144685	2.81896906952284
1682.87067394685	2.5169762763843
1684.72676769685	2.29217222979833
1686.58426769685	2.03315125312338
1688.43958019685	1.86966105845238
1690.29458019685	1.61944633823862
1692.14911144685	1.41846713806285
1694.00317394684	1.08338766171511
1695.85692394685	0.919946041559569
1697.71036144685	0.723446311918735
1699.56333019685	0.37940864393255
1701.41583019685	0.171997184428847
1703.26801769685	0.0635998159551718
1705.11973644685	-0.107463189495093
1706.97114269684	-0.38222407713738
1708.82208019685	-0.532002505436139
1710.67254894684	-0.920824396931266
1712.52270519685	-1.36472219130604
1714.37239269685	-1.83979543762604
1716.22176769685	-2.21318670815867
1718.07067394685	-2.54722547670258
1719.91754894684	-2.64992057355249
1721.76583019684	-2.69508532049451
1723.61348644685	-2.52845896509518
1725.46083019685	-2.35221113481902
1727.30770519684	-1.97724110437963
1729.15270519685	-1.65538199321088
1730.99879894684	-1.09154228500938
1732.84458019684	-0.659865805774302
1734.68989269685	-0.234231661084948
1736.53317394685	-0.0253137158974823
1738.37770519685	0.371270722416796
1740.22192394684	0.515946997684637
1742.06567394685	0.634966182907533
1743.90739269684	0.740196763404015
1745.75020519685	0.907403879415426
1747.59286144684	0.823620205889029
1749.43333019684	0.867978629544552
1751.27504894685	0.863535307863003
1753.11473644685	0.909075263017314
1754.95583019685	0.825431658007346
1756.79629894684	1.01029871338221
1758.63489269685	1.0677341366557
1760.47458019685	1.14258070482629
1762.31239269684	1.24098413907456
1764.15129894685	1.37882468290132
1765.98817394685	1.26159879847017
1767.82645519685	1.18912943386738
1769.66254894685	1.2054104521485
1771.49989269684	1.13900197638014
1773.33536144685	1.09698567119102
1775.17020519685	1.17595837168324
1777.00645519685	1.14763136802134
1778.84067394684	1.09654774358569
1780.67598644685	0.979397217365886
1782.50942394685	0.993869812953506
1784.34239269685	0.910770543501542
1786.17661144684	1.00219373176867
1788.00879894684	0.873951505311993
1789.84051769684	0.898597925754245
1791.67364269685	0.795105549302889
1793.50458019685	0.847129608434841
1795.33520519684	0.667533316347999
1797.16536144685	0.632184417250983
1798.99692394684	0.513750041111223
