# Supplementary material for: Intraoperative rapid assessment of the deep muscle surgical margin of tongue squamous cell carcinoma via Raman spectroscopy
Source: Front Bioeng Biotechnol. 2024 Oct 8;12:1480279. doi: 10.3389/fbioe.2024.1480279 (PMC11493737; doi:10.3389/fbioe.2024.1480279)
Supplement: Supplementary file 4 [file DataSheet2.ZIP › Pathological grading corresponding to Raman spectroscopic data/Results of pathological grading/WDSCC/14-2-4_Raman.txt]

process from Raman raw data on 2022/8/8 10:48:06
601.541728634347	0.0827858149365852
603.653017696848	-0.213579962369295
605.76571300935	-0.443560898545115
607.876025509344	-0.737190204993283
609.985830196845	-0.782214357974965
612.095166134346	-0.839178171969422
614.203994259347	-0.638469858422468
616.314228634346	-0.498425721540286
618.422119259347	-0.380055262907433
620.529502071848	-0.320107538337766
622.636377071845	-0.223594238081319
624.742783321846	-0.302380507138878
626.848681759348	-0.254514732481198
628.954111446845	-0.226092167456329
631.060908321848	-0.27355678969451
633.165361446845	-0.264833462065781
635.269345821845	-0.129919121351406
637.372783321851	-0.127708818992858
639.475791134348	-0.146505030749665
641.578291134349	-0.157322879276364
643.680283321846	-0.171574472865643
645.781806759347	-0.473785489417253
647.882861446848	-0.583168152661358
649.983408321845	-0.654511177453116
652.083486446845	-0.616620397062604
654.183056759346	-0.643844586825821
656.282158321847	-0.397309682654623
658.380752071844	-0.282434520608092
660.478877071844	-0.11648513838503
662.576533321844	-0.0319640434768189
664.673642696845	0.0875834568913092
666.770361446845	0.108660313640769
668.864658321847	0.245683077776619
670.960361446843	0.349902928676102
673.05559582185	0.470001385153182
675.150283321847	0.475773032973166
677.244502071844	0.621227787328849
679.338330196846	0.649845452118143
681.431611446846	0.736797880402264
683.522470821845	0.797549888729293
685.614814571843	0.963698803016257
687.706611446847	0.930573722747567
689.798017696849	0.993626767642468
691.888877071844	0.942669762838023
693.977392696845	1.08192179275034
696.067236446848	1.16130834068844
698.156689571846	1.2134004865992
700.243720821847	1.22784074855946
702.332158321846	1.31314727621378
704.420127071848	1.28265713436957
706.507627071849	1.39846698678883
708.592783321848	1.53418556602975
710.679345821845	1.6775155759255
712.765361446844	1.73604295003111
714.849033321847	1.79438969484869
716.934111446848	1.66753642646125
719.016845821847	1.64997605070533
721.100986446847	1.5262478496972
723.184658321847	1.51720157963251
725.265908321846	1.46418585260915
727.348642696845	1.46288266253947
729.428955196847	1.50600312588989
731.510673946843	1.73271569369848
733.590048946844	1.92202713624755
735.670830196843	2.32356241828279
737.749267696847	2.94171931637555
739.829033321847	3.83995943128951
741.906533321846	5.08279597246138
743.985361446848	6.43599722958714
746.061923946847	7.05866729208128
748.139814571845	7.18158344117666
750.215361446848	6.72396842658674
752.292236446843	5.64778075968059
754.366845821845	4.30794616982251
756.440986446847	3.40026053323771
758.516533321843	2.66016100817092
760.589658321845	2.19676802005984
762.664189571846	1.75412206583377
764.736455196849	1.37399856252472
766.808173946843	1.06176007279601
768.881298946846	0.955444735362505
770.952080196847	0.658326880456059
773.022392696847	0.574262629951477
775.092236446842	0.498467397763193
777.163486446847	0.552416367820399
779.232314571844	0.404163042504251
781.300752071846	0.427086841020298
783.368720821843	0.311540958236492
785.438017696848	0.352297777685351
787.504970821843	0.247046021314702
789.571533321847	0.372182233836497
791.637548946848	0.237327459683115
793.704970821847	0.267107500778764
795.770048946844	0.218949958422854
797.834658321844	0.233938645909063
799.898798946848	0.0892085485199345
801.962470821847	0.177854616324794
804.025673946846	0.201231764247211
806.088408321844	0.28298487213425
808.150673946846	0.25339878482481
810.214267696847	0.331114136055191
812.275595821844	0.353413970116776
814.336455196844	0.430858938214783
816.396767696846	0.404761763775639
818.456689571845	0.60256108475005
820.516142696844	0.617699552041586
822.575048946845	0.810649794008555
824.633564571846	0.81191032703606
826.691533321846	0.847441739540272
828.749033321848	0.676120502802519
830.806142696849	0.699513044607897
832.862705196847	0.506049864464842
834.918877071847	0.472079284355857
836.974502071844	0.382261743178844
839.027861446848	0.46371850817286
841.082548946848	0.489323945829483
843.136767696844	0.729207261322472
845.190517696847	0.817722680497582
847.243877071847	1.0232563489954
849.296689571845	1.1230185176808
851.349033321847	1.10935526571757
853.400908321848	0.943670684489916
855.450517696845	0.848843934972706
857.501455196845	0.67612883523384
859.551923946849	0.446774476475468
861.602002071846	0.290976769265399
863.649658321843	0.218198861421683
865.698798946843	0.0276222805122757
867.747392696845	-0.0659398824105892
869.795517696846	-0.204831848613196
871.841377071847	-0.180204821516043
873.888564571844	-0.370995076245492
875.935361446845	-0.270851898708827
877.981611446849	-0.365315510732046
880.025595821848	-0.30933541873992
882.07090832185	-0.470837782324224
884.115752071848	-0.435674093285797
886.158408321844	-0.593494076224147
888.202314571849	-0.565297669130928
890.243955196845	-0.620249975905097
892.287002071847	-0.534354891948851
894.329502071847	-0.472218235047933
896.369736446846	-0.473620166358955
898.411377071847	-0.618804324493055
900.450673946845	-0.57037247643035
902.491377071845	-0.721466078789547
904.529736446846	-0.837337245805145
906.569502071849	-0.956987201876871
908.607002071847	-0.870346433859254
910.645752071847	-0.875771905662248
912.682314571848	-0.70599849571596
914.720205196849	-0.585442898140116
916.755830196846	-0.343444395584243
918.792783321849	-0.190157394719336
920.827470821849	-0.0851016033721521
922.861689571848	-0.0633577215693322
924.89723644685	0.060623908976595
926.930517696845	0.201002902775599
928.965205196844	0.349237710680541
930.997548946845	0.404463394370623
933.029423946846	0.661741627497406
935.062705196844	0.748994513630976
937.093720821846	0.852428390283251
939.124189571845	0.831531066728019
941.156064571845	0.890386981840493
943.185673946846	0.828871658923617
945.214814571846	0.913785230251619
947.243486446845	0.848590310726479
949.273486446844	0.870267603561729
951.301220821846	0.923823559048628
953.328564571846	1.05265079263665
955.355361446847	1.05961759654838
957.383564571843	1.23344931418592
959.409423946847	1.34464696435191
961.434892696845	1.56034571465489
963.459892696847	1.64895582329001
965.484423946844	1.84721963451403
967.508486446844	1.90230946279831
969.533877071844	2.04531714525325
971.557080196846	1.98737814854059
973.579736446845	1.94943978189747
975.602002071846	1.73584857066277
977.623720821848	1.68990233841367
979.645048946848	1.57131757928391
981.665908321847	1.59091422629461
983.686298946846	1.61458435812915
985.706220821845	1.75926002424717
987.725752071845	1.80875546318913
989.744736446846	2.01578823717455
991.763330196845	2.17235475251078
993.781377071846	2.54353248339817
995.799033321848	3.21703780857484
997.816220821845	4.00028037037407
999.833017696848	4.167104280074
1001.84926769685	4.0342168349419
1003.86512707184	3.47266436138034
1005.88043957185	2.59533406754053
1007.89536144684	1.43968225480086
1009.90801769685	0.654875333581174
1011.92200207184	0.100320814773568
1013.93551769685	-0.20857247796431
1015.94864269685	-0.574490595593375
1017.96129894685	-0.829154260404721
1019.97340832184	-1.01941425677808
1021.98333019684	-1.07255854720296
1023.99465832184	-1.13716743375335
1026.00543957185	-1.11504814210195
1028.01575207185	-1.14207686580977
1030.02387707185	-1.06415478242792
1032.03333019685	-1.15443309304715
1034.04231457185	-1.27252521728803
1036.05083019684	-1.41290981542517
1038.05715832185	-1.43199896944799
1040.06473644685	-1.50696480817135
1042.07192394685	-1.53464682297397
1044.07684582184	-1.53314266758002
1046.08309582185	-1.54149844096895
1048.08895519684	-1.61244673821761
1050.09254894685	-1.52685596838216
1052.09739269685	-1.58274351588432
1054.10004894685	-1.61901773653597
1056.10411144685	-1.54303267840777
1058.10762707185	-1.42570963459377
1060.10895519685	-1.48222076079628
1062.11161144685	-1.25125140473097
1064.11200207184	-1.16320723252846
1066.11372082185	-0.985910243923911
1068.11325207184	-0.853094483239317
1070.11403332184	-0.638276234633622
1072.11270519684	-0.587975328710343
1074.11262707185	-0.350479806322085
1076.11028332185	-0.37035561801099
1078.10934582185	-0.260969588984153
1080.10614269685	-0.200813815774609
1082.10247082185	-0.0845175741475828
1084.10012707185	-0.0354892434369276
1086.09559582185	0.131732875381715
1088.09239269685	0.145228874880729
1090.08692394685	0.174956812819175
1092.08106457184	0.183311128090054
1094.07645519685	0.277239111197673
1096.06965832185	0.234192727135337
1098.06239269684	0.366341659366071
1100.05653332185	0.521561929574943
1102.04833019685	0.763043169399907
1104.03973644684	0.783113853681982
1106.03075207185	0.958114421063897
1108.02301769685	1.1114934989954
1110.01309582184	1.30526970037624
1112.00270519685	1.48603411465007
1113.99184582185	1.88563704791494
1115.98231457185	2.28320349796365
1117.97059582184	2.8609373512698
1119.95840832185	3.48137051182016
1121.94583019684	4.31412603026519
1123.93278332184	4.97394126282586
1125.91926769685	5.26895636499853
1127.90708019684	5.08811763174481
1129.89262707185	4.57935308208039
1131.87778332184	3.65100161723819
1133.86247082184	2.86069041670078
1135.84668957184	2.1677295119884
1137.83051769685	1.83711183939522
1139.81387707185	1.64373447295497
1141.79684582185	1.73735032100188
1143.77926769685	1.8139034264467
1145.76129894685	2.23031960983997
1147.74286144684	2.5737158053056
1149.72403332184	3.12710486592857
1151.70473644685	3.47347365619504
1153.68497082185	3.69423198804083
1155.66473644685	3.54835964928105
1157.64411144684	3.36804943861495
1159.62301769685	3.09406808192261
1161.60145519684	3.00314529498883
1163.57778332185	2.96336637241876
1165.55536144684	3.23730263303202
1167.53247082185	3.37848648882118
1169.50918957185	3.40365065837648
1171.48543957184	3.1724816614788
1173.46122082185	2.79915907133773
1175.43661144685	2.12057556707998
1177.40973644685	1.46587534824783
1179.38418957185	0.846482113628952
1181.35825207185	0.298896525495934
1183.33184582185	-0.046445100169592
1185.30325207185	-0.15800332440665
1187.27598644685	-0.256995786615448
1189.24825207184	-0.219506037056021
1191.22004894685	-0.242154712689171
1193.18965832185	-0.242263376106791
1195.16059582185	-0.285027898171222
1197.13114269685	-0.0634996300718171
1199.09942394685	0.00455264364529739
1201.06903332184	0.280417601827821
1203.03645519685	0.588247845120577
1205.00520519685	0.749159691573709
1206.97356457184	0.724960548136266
1208.93965832184	0.862600298483926
1210.90708019685	0.921449844808308
1212.87223644684	0.981296070278802
1214.83879894685	1.2014640920263
1216.80489269684	1.60851343202307
1218.76879894685	1.89710934016517
1220.73403332185	2.33535157509857
1222.69708019685	2.63380798672131
1224.66137707184	2.94629579587496
1226.62356457185	3.05868867849097
1228.58528332185	3.36943642619258
1230.54833019685	3.3439064553088
1232.50911144685	3.41344087612879
1234.47129894684	3.50985921649954
1236.43122082184	3.75706924000195
1238.39254894684	3.64609133585765
1240.35161144684	3.84493232255608
1242.31028332185	3.85810362063631
1244.27020519684	3.96179709888168
1246.22801769685	3.85751207496412
1248.18536144685	3.90806014853416
1250.14395519685	3.76038719040548
1252.10043957185	3.76179124839013
1254.05645519685	3.55155444790512
1256.01208019685	3.38034895720057
1257.96895519685	3.14017784937425
1259.92372082184	3.08115750907791
1261.87793957184	2.96129718669209
1263.83184582185	2.93663611759763
1265.78700207185	2.77440448682603
1267.73997082184	2.74042346328991
1269.69247082185	2.53573010237795
1271.64458019685	2.4981264746441
1273.59629894685	2.37667104925987
1275.54754894684	2.39475865064776
1277.49833019685	2.34405768031814
1279.45043957185	2.39600025320567
1281.40036144685	2.28983110328346
1283.34989269685	2.24891213508363
1285.29895519685	2.16814802687418
1287.24754894685	2.25179707710697
1289.19575207184	2.26120124574982
1291.14356457184	2.50999881473109
1293.09083019684	2.87890064941564
1295.03778332185	3.43373606049209
1296.98426769685	3.96837586452978
1298.93028332185	4.6569682378788
1300.87583019684	5.04900133682065
1302.82106457185	5.50989077136819
1304.76575207185	5.69527346991345
1306.71004894685	5.80179500980137
1308.65395519685	5.71750348961268
1310.59739269684	5.61386322094717
1312.53864269685	5.10566921220391
1314.48129894685	4.70849293974118
1316.42333019685	4.09770442213386
1318.36504894685	3.57881677539365
1320.30629894685	3.15810039443517
1322.24723644684	2.99003083544642
1324.18583019685	2.82648684153946
1326.12583019684	2.95924931788358
1328.06536144685	3.04423472282326
1330.00458019684	3.40932858797703
1331.94145519685	3.74023889074351
1333.87973644684	4.24773773303923
1335.81770519685	4.50474856481191
1337.75504894684	4.91865376079602
1339.69020519685	4.82235369911643
1341.62676769685	4.65497390418102
1343.56301769685	4.15894718912642
1345.49692394684	3.84724027879594
1347.43223644684	3.22557721338785
1349.36692394685	2.93384476214942
1351.29973644684	2.68810810441113
1353.23364269684	2.76731306972749
1355.16551769685	2.59388107304312
1357.09864269684	2.71329396474647
1359.02958019685	2.8123470277128
1360.96176769684	3.03082034624452
1362.89364269684	3.01539311908482
1364.82333019684	3.32872836584124
1366.75426769685	3.47399678293527
1368.68301769685	3.53477244790429
1370.61317394685	3.46961434986815
1372.54114269685	3.42558822759275
1374.46864269684	2.95455837497525
1376.39754894685	2.54440739237867
1378.32426769684	2.11703034741544
1380.25223644685	1.68975921291928
1382.17801769685	1.35886656547962
1384.10348644685	1.43743505797198
1386.03020519684	1.55834175819029
1387.95473644685	1.75494866873959
1389.88051769685	1.96282853898623
1391.80426769685	2.26866100648624
1393.72754894684	2.35123311776783
1395.65036144684	2.35636210807877
1397.57458019684	2.17691134854641
1399.49661144685	1.98356382360748
1401.41817394684	1.5528047874368
1403.34098644684	1.21587973637713
1405.26176769685	0.688287248893914
1407.18208019684	0.425584700338732
1409.10192394684	0.106939202998319
1411.02145519685	-0.0138140979612444
1412.94223644685	-0.129667566938167
1414.86083019685	0.079198704187263
1416.77895519685	0.200210309155182
1418.69676769685	0.480822340320572
1420.61411144684	0.688343747599447
1422.53098644684	1.03748152261562
1424.44754894685	1.29129071588818
1426.36364269685	1.63984021505945
1428.27926769685	1.8909069606338
1430.19442394684	2.32394787641761
1432.11098644685	2.57858688960869
1434.02536144685	2.94311495760695
1435.93926769685	3.18085786732956
1437.85286144685	3.50424056478573
1439.76598644685	3.71302180276189
1441.67692394684	4.00430940473717
1443.58926769684	4.10025626347993
1445.50114269685	4.28964208602292
1447.41254894685	4.25059364569012
1449.32364269685	4.15440579044582
1451.23411144685	4.0081690787967
1453.14426769685	3.76810641606261
1455.05411144685	3.44455450732676
1456.96333019685	3.29154386682109
1458.87223644684	2.93821734450961
1460.77911144685	2.52095268323183
1462.68723644685	2.15468628604424
1464.59473644685	1.77247776824981
1466.50208019685	1.18797797435218
1468.40879894685	0.754399265470397
1470.31348644685	0.295925613605618
1472.21958019684	-0.168248880712156
1474.12504894684	-0.654812595330213
1476.03020519685	-0.942312873693993
1477.93317394684	-1.32293983715158
1479.83754894685	-1.66664174223001
1481.74129894685	-1.83887682601306
1483.64317394684	-2.06378289639912
1485.54614269684	-2.21745076018357
1487.44879894685	-2.26986637496242
1489.34926769685	-2.33193955870541
1491.25114269684	-2.3330094155985
1493.15067394685	-2.30847191106983
1495.05161144685	-2.23450846697608
1496.95223644685	-2.1755508750428
1498.85067394685	-1.93243860113159
1500.75036144684	-1.84143961739966
1502.64786144684	-1.70338312317114
1504.54676769685	-1.66463952196517
1506.44348644685	-1.43350564580305
1508.34161144685	-1.35059233282374
1510.23739269685	-1.13421395769018
1512.13473644685	-0.841875954204966
1514.02973644685	-0.388660200064521
1515.92442394685	-0.125097433759038
1517.82036144684	0.163457384031631
1519.71426769685	0.311174685045671
1521.60926769685	0.5862182588819
1523.50239269685	0.572004720379823
1525.39489269684	0.588453253110686
1527.28879894685	0.571641776489912
1529.18051769685	0.668296216498845
1531.07192394684	0.566366711511648
1532.96458019684	0.691007181192276
1534.85504894684	0.813752223308597
1536.74520519685	1.16961146486187
1538.63489269685	1.46726316138398
1540.52583019685	1.90261836826016
1542.41473644685	2.19528059404968
1544.30317394685	2.6486032847024
1546.19114269684	3.03397242634918
1548.07879894684	3.81492165793895
1549.96770519685	4.47528338823565
1551.85442394685	5.07931507429475
1553.74083019684	5.32202459481249
1555.62692394685	5.41534781327607
1557.51239269684	5.1530554173695
1559.39754894685	4.95832847279399
1561.28223644684	4.83017525519864
1563.16661144685	4.91944914875904
1565.05051769685	4.9860784375403
1566.93567394685	5.10384128588737
1568.81879894685	5.16111609205274
1570.70145519685	5.49609370571056
1572.58379894684	5.98799734151572
1574.46551769684	6.83834791000896
1576.34708019685	7.88930338119923
1578.22629894684	9.22151635643701
1580.10692394685	10.465599444042
1581.98723644685	11.5531671158857
1583.86692394685	12.0684904325578
1585.74645519685	12.1315669620667
1587.62536144684	11.5797505167229
1589.50395519685	10.7982012769226
1591.38208019684	9.77185763252885
1593.25989269685	9.06020239729946
1595.13551769685	8.46176539453603
1597.01239269685	8.20408969993787
1598.88895519685	7.73306914498261
1600.76504894685	7.64725217649226
1602.64067394684	7.323264373087
1604.51442394685	7.14434819102934
1606.38926769685	6.83172263648362
1608.26364269685	6.85867285545527
1610.13770519684	6.77171130388513
1612.00973644685	6.95612751570218
1613.88301769684	7.0106421456868
1615.75583019685	7.18874447083289
1617.62661144685	7.15504185752849
1619.49864269685	7.16383307316096
1621.37020519685	6.95815831842845
1623.23973644685	6.84608584343943
1625.11051769685	6.78073245405028
1626.97926769685	6.96832275959508
1628.84926769685	7.1884322164521
1630.71879894684	7.65815265189963
1632.58629894684	8.20467386922229
1634.45504894685	8.88111923794224
1636.32176769685	9.20202671621468
1638.18973644685	9.23366823983577
1640.05567394685	8.91389316592716
1641.92270519685	8.34260557681966
1643.78786144685	7.52512906993212
1645.65254894684	6.84945673522469
1647.51833019684	6.24004664132872
1649.38223644685	6.00684438669828
1651.24739269685	5.7845003060425
1653.11036144684	5.61274276020214
1654.97301769684	5.45740177152317
1656.83692394685	5.40999335281288
1658.69879894684	5.14263437842516
1660.56176769685	4.99419144887281
1662.42286144684	4.72595511002459
1664.28348644685	4.52431500162044
1666.14364269684	4.27134629709695
1668.00504894685	4.039628505471
1669.86442394684	3.70853343705392
1671.72348644684	3.36829090444098
1673.58208019684	3.08718018478811
1675.44192394684	2.85052888768547
1677.29973644685	2.5400222938631
1679.15708019684	2.33494273621523
1681.01411144685	2.25402084722924
1682.87067394685	2.06816605897052
1684.72676769685	1.83902343083145
1686.58426769685	1.69330299744678
1688.43958019685	1.4089446448865
1690.29458019685	1.20235879235008
1692.14911144685	1.00633503869113
1694.00317394684	0.737388387732778
1695.85692394685	0.41874901470635
1697.71036144685	0.380341758371401
1699.56333019685	0.113926359110906
1701.41583019685	-0.0549222235497382
1703.26801769685	-0.130354053480858
1705.11973644685	-0.164469278374497
1706.97114269684	-0.321008084148161
1708.82208019685	-0.486850541887975
1710.67254894684	-0.742151745909894
1712.52270519685	-1.02057206767404
1714.37239269685	-1.28130145896387
1716.22176769685	-1.61312041749585
1718.07067394685	-1.81125881350852
1719.91754894684	-1.87124700982378
1721.76583019684	-1.89393025708216
1723.61348644685	-1.80621303952626
1725.46083019685	-1.64640165566249
1727.30770519684	-1.2948857624566
1729.15270519685	-0.997948780507727
1730.99879894684	-0.673564778080049
1732.84458019684	-0.357257868680449
1734.68989269685	-0.0554375301609866
1736.53317394685	0.0848308112335303
1738.37770519685	0.343496819567065
1740.22192394684	0.442404295428219
1742.06567394685	0.452863948210563
1743.90739269684	0.488922669715691
1745.75020519685	0.553211424370716
1747.59286144684	0.408843811892666
1749.43333019684	0.470877346513134
1751.27504894685	0.462326600340816
1753.11473644685	0.502621191621245
1754.95583019685	0.478852775419455
1756.79629894684	0.574680178423193
1758.63489269685	0.576001927817913
1760.47458019685	0.65902563473395
1762.31239269684	0.667693973560858
1764.15129894685	0.766982100359485
1765.98817394685	0.717222092775955
1767.82645519685	0.715225700327551
1769.66254894685	0.690008516937439
1771.49989269684	0.712229564137544
1773.33536144685	0.603065962552307
1775.17020519685	0.634435650073783
1777.00645519685	0.617127515473157
1778.84067394684	0.668137394160112
1780.67598644685	0.538661624783288
1782.50942394685	0.57383672613895
1784.34239269685	0.569680222436148
1786.17661144684	0.660081648972152
1788.00879894684	0.459526880098281
1789.84051769684	0.489703868045751
1791.67364269685	0.449031801823082
1793.50458019685	0.423056860210522
1795.33520519684	0.104268865325878
1797.16536144685	0.0798552159099586
1798.99692394684	-0.0894534802373528
