# Supplementary material for: Intraoperative rapid assessment of the deep muscle surgical margin of tongue squamous cell carcinoma via Raman spectroscopy
Source: Front Bioeng Biotechnol. 2024 Oct 8;12:1480279. doi: 10.3389/fbioe.2024.1480279 (PMC11493737; doi:10.3389/fbioe.2024.1480279)
Supplement: Supplementary file 4 [file DataSheet2.ZIP › Pathological grading corresponding to Raman spectroscopic data/Results of pathological grading/WDSCC/15-1-1_Raman.txt]

process from Raman raw data on 2022/8/8 10:48:03
601.541728634347	-0.0619951509077623
603.653017696848	-0.159386374421217
605.76571300935	-0.189354197844949
607.876025509344	-0.335918942242103
609.985830196845	-0.269610938169762
612.095166134346	-0.253905958860173
614.203994259347	-0.0994690048485154
616.314228634346	0.0129935784491977
618.422119259347	0.175626867964098
620.529502071848	0.200765818777995
622.636377071845	0.264434966490711
624.742783321846	0.245388359306247
626.848681759348	0.246270941640802
628.954111446845	0.234926703096619
631.060908321848	0.298356697600013
633.165361446845	0.285822135280796
635.269345821845	0.416094003167387
637.372783321851	0.417157724865547
639.475791134348	0.415276102670191
641.578291134349	0.302994531523893
643.680283321846	0.283907353841585
645.781806759347	0.0313883292773482
647.882861446848	-0.070928265651105
649.983408321845	-0.202167591392737
652.083486446845	-0.208075972577461
654.183056759346	-0.296178589283414
656.282158321847	-0.234991821859893
658.380752071844	-0.261170870175533
660.478877071844	-0.190412169865567
662.576533321844	-0.211971575402032
664.673642696845	-0.178063673314711
666.770361446845	-0.231656910891928
668.864658321847	-0.1567329230094
670.960361446843	-0.173301895090191
673.05559582185	-0.138728492641462
675.150283321847	-0.200077311121646
677.244502071844	-0.102975671458154
679.338330196846	-0.162810978148912
681.431611446846	-0.10739646321997
683.522470821845	-0.102293700821747
685.614814571843	0.0303199433008672
687.706611446847	-0.00596468576708276
689.798017696849	0.0879534038108716
691.888877071844	0.0680910466113289
693.977392696845	0.188366914207705
696.067236446848	0.17686421249573
698.156689571846	0.153659641662017
700.243720821847	0.0607674216414296
702.332158321846	0.0553255018304242
704.420127071848	-0.0422553543423589
706.507627071849	-0.0100313842708317
708.592783321848	0.0864998750672896
710.679345821845	0.259075051770139
712.765361446844	0.326747873939468
714.849033321847	0.422700140389367
716.934111446848	0.392106410972417
719.016845821847	0.406250104734454
721.100986446847	0.280604434913698
723.184658321847	0.23846307082033
725.265908321846	0.108362666776117
727.348642696845	0.101831031774509
729.428955196847	0.0524781550560363
731.510673946843	0.177382270056711
733.590048946844	0.183621111063701
735.670830196843	0.395923373939752
737.749267696847	0.568067971024306
739.829033321847	0.868364173396742
741.906533321846	1.23099843862977
743.985361446848	1.73547064905165
746.061923946847	1.84905834397728
748.139814571845	1.87104026657855
750.215361446848	1.69550688524453
752.292236446843	1.39168397985361
754.366845821845	0.916331185310696
756.440986446847	0.697228828337018
758.516533321843	0.479664260506269
760.589658321845	0.363444375959375
762.664189571846	0.166168362565202
764.736455196849	0.113110265730285
766.808173946843	0.0308609893235143
768.881298946846	0.0789245666244653
770.952080196847	-0.00297151256174288
773.022392696847	0.0524089422118834
775.092236446842	0.0110391134180645
777.163486446847	0.0466639180157529
779.232314571844	-0.0575752166099051
781.300752071846	-0.0197671952278711
783.368720821843	-0.131606891624671
785.438017696848	-0.136828348414156
787.504970821843	-0.23314235928234
789.571533321847	-0.183186886949898
791.637548946848	-0.285444754135028
793.704970821847	-0.258385078364427
795.770048946844	-0.287664878899164
797.834658321844	-0.238901026006118
799.898798946848	-0.314510535956487
801.962470821847	-0.217180441352042
804.025673946846	-0.231637791095238
806.088408321844	-0.204709650358296
808.150673946846	-0.255033100552822
810.214267696847	-0.170974847422315
812.275595821844	-0.220842977968204
814.336455196844	-0.0953640384042842
816.396767696846	-0.00338299353398952
818.456689571845	0.193878639850453
820.516142696844	0.233085856772476
822.575048946845	0.417623667719369
824.633564571846	0.40681046058242
826.691533321846	0.446733426035593
828.749033321848	0.335173116884619
830.806142696849	0.341680040173287
832.862705196847	0.231401383644453
834.918877071847	0.236375381011413
836.974502071844	0.143659217209461
839.027861446848	0.24280537433242
841.082548946848	0.345292580608032
843.136767696844	0.586225369389666
845.190517696847	0.73596637183266
847.243877071847	0.974265913884892
849.296689571845	1.07445116805303
851.349033321847	1.08222243557137
853.400908321848	0.958712285112
855.450517696845	0.94251650797267
857.501455196845	0.847511304697122
859.551923946849	0.706802294160724
861.602002071846	0.640259650451895
863.649658321843	0.627816644963588
865.698798946843	0.498978977768644
867.747392696845	0.494789773932723
869.795517696846	0.463609140248536
871.841377071847	0.495353799502226
873.888564571844	0.425167702874802
875.935361446845	0.502365046954537
877.981611446849	0.375222952944426
880.025595821848	0.426046194494887
882.07090832185	0.329627698501895
884.115752071848	0.362034457813451
886.158408321844	0.265311507708617
888.202314571849	0.344605836855123
890.243955196845	0.311597667390856
892.287002071847	0.356776327209701
894.329502071847	0.349124111117249
896.369736446846	0.359746492565336
898.411377071847	0.241252120220196
900.450673946845	0.230419410021142
902.491377071845	0.128574158947174
904.529736446846	0.0674451574280681
906.569502071849	-0.0348022234441601
908.607002071847	0.030298722421179
910.645752071847	-0.00351971434207599
912.682314571848	0.0517321786207958
914.720205196849	0.0240763087336404
916.755830196846	0.180857592089438
918.792783321849	0.216625128172751
920.827470821849	0.319004132084245
922.861689571848	0.401910121976556
924.89723644685	0.565558291198755
926.930517696845	0.594674276742921
928.965205196844	0.686773851755248
930.997548946845	0.700467869582099
933.029423946846	0.788378917923438
935.062705196844	0.765119282679109
937.093720821846	0.806467715784123
939.124189571845	0.760921519787843
941.156064571845	0.830530253985927
943.185673946846	0.784713018755753
945.214814571846	0.863094387839965
947.243486446845	0.861296240801039
949.273486446844	0.953492833134618
951.301220821846	0.892871182797478
953.328564571846	1.00276306239604
955.355361446847	1.00165531145848
957.383564571843	1.08262690551726
959.409423946847	1.07288024347062
961.434892696845	1.13353431273381
963.459892696847	1.02427339408644
965.484423946844	1.03566924076395
967.508486446844	0.927993592084334
969.533877071844	0.902060103115815
971.557080196846	0.815434062090276
973.579736446845	0.850684186788357
975.602002071846	0.732807106816153
977.623720821848	0.746909549897651
979.645048946848	0.72036811208136
981.665908321847	0.80494696573902
983.686298946846	0.783007740034236
985.706220821845	0.917612050462822
987.725752071845	0.959368961642838
989.744736446846	1.11418513522236
991.763330196845	1.26082707043361
993.781377071846	1.7317314060721
995.799033321848	2.4237646102336
997.816220821845	3.16233075649023
999.833017696848	3.44378882283735
1001.84926769685	3.53133540144043
1003.86512707184	3.15162690004519
1005.88043957185	2.48282988687572
1007.89536144684	1.62387074027404
1009.90801769685	1.1132120118171
1011.92200207184	0.674798045330363
1013.93551769685	0.446108810330855
1015.94864269685	0.18214317400782
1017.96129894685	0.0880750836672632
1019.97340832184	-0.0766115253860562
1021.98333019684	-0.00842177821922974
1023.99465832184	-0.0403815010890014
1026.00543957185	-0.00380565906453967
1028.01575207185	-0.0561754644209032
1030.02387707185	0.00330645567518673
1032.03333019685	-0.181723240365869
1034.04231457185	-0.300164656915769
1036.05083019684	-0.443946510592099
1038.05715832185	-0.486641495017778
1040.06473644685	-0.650610430982823
1042.07192394685	-0.639958579112374
1044.07684582184	-0.629533600691786
1046.08309582185	-0.642441406218978
1048.08895519684	-0.707324766038823
1050.09254894685	-0.620971413866556
1052.09739269685	-0.713034691424497
1054.10004894685	-0.760661481335433
1056.10411144685	-0.73770764036621
1058.10762707185	-0.653348426095789
1060.10895519685	-0.663559342827483
1062.11161144685	-0.554133649724776
1064.11200207184	-0.523083361163089
1066.11372082185	-0.493754231144237
1068.11325207184	-0.500600914132434
1070.11403332184	-0.41849403141893
1072.11270519684	-0.422013420147408
1074.11262707185	-0.355487103644947
1076.11028332185	-0.371919962672877
1078.10934582185	-0.31165009250762
1080.10614269685	-0.351147426844335
1082.10247082185	-0.271419252681881
1084.10012707185	-0.288162760182587
1086.09559582185	-0.217073146392977
1088.09239269685	-0.296803232244486
1090.08692394685	-0.262145829492425
1092.08106457184	-0.325280671346832
1094.07645519685	-0.234329804115788
1096.06965832185	-0.317371311941088
1098.06239269684	-0.26834982334293
1100.05653332185	-0.252934883781336
1102.04833019685	-0.175524735641318
1104.03973644684	-0.291151499983044
1106.03075207185	-0.211394327707524
1108.02301769685	-0.229035117765847
1110.01309582184	-0.197552517226825
1112.00270519685	-0.236331001957893
1113.99184582185	-0.0763297754436394
1115.98231457185	0.0378043495601617
1117.97059582184	0.360064880278003
1119.95840832185	0.609007444915932
1121.94583019684	1.05151029398212
1123.93278332184	1.28074666731808
1125.91926769685	1.43457729059227
1127.90708019684	1.32050554361371
1129.89262707185	1.16476684301597
1131.87778332184	0.824362010880606
1133.86247082184	0.657054218897883
1135.84668957184	0.450194134326495
1137.83051769685	0.498949930337602
1139.81387707185	0.601064737729274
1141.79684582185	0.945266710900114
1143.77926769685	1.33859142935279
1145.76129894685	2.07903454851535
1147.74286144684	2.91839914460323
1149.72403332184	3.94921333498758
1151.70473644685	4.72311016862415
1153.68497082185	5.16018020931182
1155.66473644685	5.01036400945395
1157.64411144684	4.44549965016887
1159.62301769685	3.4595301258237
1161.60145519684	2.52844595485354
1163.57778332185	1.75949915121029
1165.55536144684	1.3422946955229
1167.53247082185	1.00635708534656
1169.50918957185	0.879474348842621
1171.48543957184	0.673729398605957
1173.46122082185	0.526122685796736
1175.43661144685	0.223982212688242
1177.40973644685	0.10617686025077
1179.38418957185	-0.06389503137666
1181.35825207185	-0.151529417335269
1183.33184582185	-0.225433466653868
1185.30325207185	-0.0959234494964107
1187.27598644685	-0.108918162530813
1189.24825207184	-0.00874141263548722
1191.22004894685	0.00531715208069272
1193.18965832185	0.0662009831134469
1195.16059582185	-0.0192982813950096
1197.13114269685	0.0561228555687876
1199.09942394685	0.0358424538399902
1201.06903332184	0.134230073354473
1203.03645519685	0.137314211420545
1205.00520519685	0.233087064605456
1206.97356457184	0.17017177756378
1208.93965832184	0.1717460246266
1210.90708019685	0.0904299467895555
1212.87223644684	0.0958037509234657
1214.83879894685	0.00917543054168846
1216.80489269684	0.0281925418464368
1218.76879894685	-0.0154623968766145
1220.73403332185	0.0820637334265371
1222.69708019685	0.0745480647416343
1224.66137707184	0.190786320839578
1226.62356457185	0.221840613903368
1228.58528332185	0.345161273073643
1230.54833019685	0.353794136793994
1232.50911144685	0.454417997708106
1234.47129894684	0.482472085841323
1236.43122082184	0.656767267922589
1238.39254894684	0.67020302561005
1240.35161144684	0.788529932131894
1242.31028332185	0.794961620373584
1244.27020519684	0.913399014194283
1246.22801769685	0.906662877316478
1248.18536144685	1.01958404308536
1250.14395519685	1.01055124862012
1252.10043957185	1.1300048497113
1254.05645519685	1.12653583337362
1256.01208019685	1.1511618810832
1257.96895519685	1.15284427637218
1259.92372082184	1.29052283009216
1261.87793957184	1.28522104930295
1263.83184582185	1.38633195581133
1265.78700207185	1.39834935666696
1267.73997082184	1.46400482286467
1269.69247082185	1.35735744284057
1271.64458019685	1.4329048413889
1273.59629894685	1.37189694161222
1275.54754894684	1.42280595028953
1277.49833019685	1.3955617619641
1279.45043957185	1.47473164342264
1281.40036144685	1.45126848762607
1283.34989269685	1.49377948331318
1285.29895519685	1.47568677349273
1287.24754894685	1.60420020368753
1289.19575207184	1.64420733649339
1291.14356457184	1.81010800667374
1293.09083019684	1.87841657411846
1295.03778332185	2.05171604327379
1296.98426769685	2.08290075180895
1298.93028332185	2.25544048716341
1300.87583019684	2.27069502718606
1302.82106457185	2.51072963395617
1304.76575207185	2.60804083403306
1306.71004894685	2.76856387322778
1308.65395519685	2.81544849969765
1310.59739269684	2.8943866938595
1312.53864269685	2.77278743422576
1314.48129894685	2.75429738261531
1316.42333019685	2.57619451073327
1318.36504894685	2.44044957178301
1320.30629894685	2.25366672121956
1322.24723644684	2.21573118247187
1324.18583019685	2.03882041897555
1326.12583019684	2.06504734479424
1328.06536144685	2.06426500913534
1330.00458019684	2.25022861993912
1331.94145519685	2.25329532227218
1333.87973644684	2.43911851312046
1335.81770519685	2.49320653157727
1337.75504894684	2.54930780771053
1339.69020519685	2.41247593673745
1341.62676769685	2.32514920070628
1343.56301769685	2.07300566774094
1345.49692394684	1.89307194112544
1347.43223644684	1.63627223711052
1349.36692394685	1.47681317695216
1351.29973644684	1.32281925174533
1353.23364269684	1.28106689414614
1355.16551769685	1.09186299851774
1357.09864269684	1.07578544209673
1359.02958019685	0.967249620311065
1360.96176769684	1.00960923831462
1362.89364269684	0.87191735675313
1364.82333019684	0.907295507843656
1366.75426769685	0.790847689212598
1368.68301769685	0.788268720240154
1370.61317394685	0.613598466261436
1372.54114269685	0.617625854930509
1374.46864269684	0.465542713261783
1376.39754894685	0.400616751873372
1378.32426769684	0.264006555847487
1380.25223644685	0.256386773660608
1382.17801769685	0.179941458065144
1384.10348644685	0.272408351786908
1386.03020519684	0.31440397236284
1387.95473644685	0.456292059423333
1389.88051769685	0.484747696964121
1391.80426769685	0.614520146538695
1393.72754894684	0.606545920756673
1395.65036144684	0.644054355533228
1397.57458019684	0.561363624782075
1399.49661144685	0.536821142777285
1401.41817394684	0.374599285544264
1403.34098644684	0.33787059191252
1405.26176769685	0.196703675911692
1407.18208019684	0.169795272618359
1409.10192394684	0.114554658907338
1411.02145519685	0.184566866817988
1412.94223644685	0.157008837071572
1414.86083019685	0.287912985929722
1416.77895519685	0.291891955121827
1418.69676769685	0.379620757247437
1420.61411144684	0.361862848890127
1422.53098644684	0.494357448909483
1424.44754894685	0.535149554854826
1426.36364269685	0.755432588646585
1428.27926769685	0.902835744564953
1430.19442394684	1.27219820880299
1432.11098644685	1.53142874522212
1434.02536144685	1.87972318800581
1435.93926769685	2.15854445409295
1437.85286144685	2.48899750442499
1439.76598644685	2.65134568302369
1441.67692394684	2.84914419262302
1443.58926769684	2.94974582034291
1445.50114269685	3.01037997123578
1447.41254894685	2.90176575903854
1449.32364269685	2.79842811138755
1451.23411144685	2.63566448492679
1453.14426769685	2.44414561542786
1455.05411144685	2.19132059139059
1456.96333019685	2.10561683283507
1458.87223644684	1.89291506443874
1460.77911144685	1.6673101782668
1462.68723644685	1.43023372005663
1464.59473644685	1.19548474330077
1466.50208019685	0.852919794964635
1468.40879894685	0.573480390858151
1470.31348644685	0.254652970406283
1472.21958019684	0.0398850540932472
1474.12504894684	-0.234990282402691
1476.03020519685	-0.413902354892286
1477.93317394684	-0.645752330889962
1479.83754894685	-0.775406765583227
1481.74129894685	-0.948402680755947
1483.64317394684	-1.01475790859087
1485.54614269684	-1.11933235612909
1487.44879894685	-1.08962970747515
1489.34926769685	-1.09564123522696
1491.25114269684	-1.01495342344103
1493.15067394685	-0.948977783982059
1495.05161144685	-0.796444941201031
1496.95223644685	-0.701690352615316
1498.85067394685	-0.45981534923979
1500.75036144684	-0.244072263547565
1502.64786144684	0.13213902793791
1504.54676769685	0.505552033775615
1506.44348644685	1.10902101092088
1508.34161144685	1.66572944711305
1510.23739269685	2.35093574224427
1512.13473644685	2.91996505947654
1514.02973644685	3.55551995102644
1515.92442394685	3.92481533617803
1517.82036144684	4.19752854440927
1519.71426769685	4.16893555378749
1521.60926769685	4.03410216598593
1523.50239269685	3.57936607797964
1525.39489269684	3.0353828895328
1527.28879894685	2.37205737835814
1529.18051769685	1.71937390521776
1531.07192394684	1.03323139710977
1532.96458019684	0.577777025302993
1534.85504894684	0.190511070577088
1536.74520519685	0.00516238809692027
1538.63489269685	-0.142676103850448
1540.52583019685	-0.132041498977031
1542.41473644685	-0.164557556455946
1544.30317394685	-0.0382971963061323
1546.19114269684	0.110778311713659
1548.07879894684	0.608853514274955
1549.96770519685	1.106175327399
1551.85442394685	1.37788437630127
1553.74083019684	1.34361923463655
1555.62692394685	1.23399858993622
1557.51239269684	0.825719503431088
1559.39754894685	0.498802279211617
1561.28223644684	0.303319780244095
1563.16661144685	0.40587647517745
1565.05051769685	0.474245219425683
1566.93567394685	0.668268390453846
1568.81879894685	0.700742941500323
1570.70145519685	1.01919547892675
1572.58379894684	1.2263504195252
1574.46551769684	1.60096482463328
1576.34708019685	1.9262946489637
1578.22629894684	2.41052771240788
1580.10692394685	2.67108113906352
1581.98723644685	3.00222000895232
1583.86692394685	3.05478139206056
1585.74645519685	3.07480114494314
1587.62536144684	2.89325058225839
1589.50395519685	2.80306977739801
1591.38208019684	2.5478315484672
1593.25989269685	2.5547901896243
1595.13551769685	2.51875553117608
1597.01239269685	2.67953215203175
1598.88895519685	2.65207126777648
1600.76504894685	2.81277568962804
1602.64067394684	2.79102394843227
1604.51442394685	2.81571329192388
1606.38926769685	2.68232053826128
1608.26364269685	2.74052716559154
1610.13770519684	2.70116735846293
1612.00973644685	2.75792720063501
1613.88301769684	2.72395436484399
1615.75583019685	2.73441487023098
1617.62661144685	2.59028067447363
1619.49864269685	2.58065901253008
1621.37020519685	2.44671610203503
1623.23973644685	2.38020409518217
1625.11051769685	2.27110976457621
1626.97926769685	2.31822337838699
1628.84926769685	2.28498138706581
1630.71879894684	2.38549036808863
1632.58629894684	2.47719282474299
1634.45504894685	2.72370470337589
1636.32176769685	2.80936704951642
1638.18973644685	2.99397545920374
1640.05567394685	3.10886130887903
1641.92270519685	3.34902428161183
1643.78786144685	3.41953720754458
1645.65254894684	3.63820851804715
1647.51833019684	3.71978184659076
1649.38223644685	3.88790050647106
1651.24739269685	3.86416324356523
1653.11036144684	3.90663718809503
1654.97301769684	3.79237686126888
1656.83692394685	3.72281536667961
1658.69879894684	3.49248591195382
1660.56176769685	3.35152629051882
1662.42286144684	3.09501103745566
1664.28348644685	2.94411769540861
1666.14364269684	2.72941459327342
1668.00504894685	2.58076963131211
1669.86442394684	2.34251726068766
1671.72348644684	2.18492545438772
1673.58208019684	1.99920710216691
1675.44192394684	1.83228959902939
1677.29973644685	1.61544828676904
1679.15708019684	1.54395528856807
1681.01411144685	1.41650422571468
1682.87067394685	1.29851801492296
1684.72676769685	1.15164492840313
1686.58426769685	1.09584685672294
1688.43958019685	0.884999956684879
1690.29458019685	0.758796215994863
1692.14911144685	0.658998582514442
1694.00317394684	0.553605300760012
1695.85692394685	0.336369849165635
1697.71036144685	0.33624042261718
1699.56333019685	0.195999996767199
1701.41583019685	0.0875167941001394
1703.26801769685	-0.0233357819198545
1705.11973644685	0.00307526724762397
1706.97114269684	-0.151466693267395
1708.82208019685	-0.141248648953933
1710.67254894684	-0.291172404249693
1712.52270519685	-0.373704652361425
1714.37239269685	-0.565602353263074
1716.22176769685	-0.658512239930502
1718.07067394685	-0.822081254607099
1719.91754894684	-0.818751804391553
1721.76583019684	-0.894904336932456
1723.61348644685	-0.806916592118171
1725.46083019685	-0.762780347027729
1727.30770519684	-0.613122496211929
1729.15270519685	-0.566539721052777
1730.99879894684	-0.356299126907288
1732.84458019684	-0.255007595167456
1734.68989269685	-0.143681979178893
1736.53317394685	-0.0804933146284839
1738.37770519685	0.0989298968133596
1740.22192394684	0.116086395113285
1742.06567394685	0.207019371054287
1743.90739269684	0.225928442377779
1745.75020519685	0.2893588467428
1747.59286144684	0.249369648560048
1749.43333019684	0.321836480551042
1751.27504894685	0.309203133426337
1753.11473644685	0.398767130113328
1754.95583019685	0.361361414871425
1756.79629894684	0.45004199057027
1758.63489269685	0.411339331032138
1760.47458019685	0.505551045445657
1762.31239269684	0.461245935974574
1764.15129894685	0.536710892486127
1765.98817394685	0.490120792730096
1767.82645519685	0.588725683090559
1769.66254894685	0.55262730985487
1771.49989269684	0.603584915270318
1773.33536144685	0.557424847589687
1775.17020519685	0.625181916138359
1777.00645519685	0.585502841658581
1778.84067394684	0.587926113643533
1780.67598644685	0.566409750539464
1782.50942394685	0.658806601856895
1784.34239269685	0.621035081056561
1786.17661144684	0.700061658891741
1788.00879894684	0.63222152586485
1789.84051769684	0.684276948069794
1791.67364269685	0.634308014237206
1793.50458019685	0.675282544582416
1795.33520519684	0.560100813372799
1797.16536144685	0.591773945640142
1798.99692394684	0.518658447082061
