# Supplementary material for: Intraoperative rapid assessment of the deep muscle surgical margin of tongue squamous cell carcinoma via Raman spectroscopy
Source: Front Bioeng Biotechnol. 2024 Oct 8;12:1480279. doi: 10.3389/fbioe.2024.1480279 (PMC11493737; doi:10.3389/fbioe.2024.1480279)
Supplement: Supplementary file 4 [file DataSheet2.ZIP › Pathological grading corresponding to Raman spectroscopic data/Results of pathological grading/WDSCC/15-1-2_Raman.txt]

process from Raman raw data on 2022/8/8 10:48:00
601.541728634347	0.058303722093882
603.653017696848	-0.054548462659028
605.76571300935	-0.0818014006713952
607.876025509344	-0.229112273981855
609.985830196845	-0.191042894092419
612.095166134346	-0.227290783461939
614.203994259347	-0.0934228142019151
616.314228634346	-0.0480635902345909
618.422119259347	0.1383233457193
620.529502071848	0.144244466923652
622.636377071845	0.298802538929294
624.742783321846	0.306779929571945
626.848681759348	0.39538975570261
628.954111446845	0.311524349109391
631.060908321848	0.383127073881326
633.165361446845	0.348299346405184
635.269345821845	0.423694479138078
637.372783321851	0.392556013858922
639.475791134348	0.459505331368149
641.578291134349	0.323685961462616
643.680283321846	0.285650569728546
645.781806759347	0.061831346289722
647.882861446848	-0.0281190858071909
649.983408321845	-0.177567632651318
652.083486446845	-0.176122156133516
654.183056759346	-0.285229566901023
656.282158321847	-0.208157761256388
658.380752071844	-0.256953654517162
660.478877071844	-0.218225177150856
662.576533321844	-0.254919773808723
664.673642696845	-0.172423835222389
666.770361446845	-0.213526937782262
668.864658321847	-0.154148207481171
670.960361446843	-0.197448264809793
673.05559582185	-0.125468736554524
675.150283321847	-0.15743599070592
677.244502071844	-0.0703386449476398
679.338330196846	-0.127275381932407
681.431611446846	-0.0640714227306773
683.522470821845	-0.0520257350299005
685.614814571843	0.0219650292455071
687.706611446847	-0.0555860924053775
689.798017696849	0.0796809139159791
691.888877071844	0.140390915420568
693.977392696845	0.199815239769123
696.067236446848	0.190807612432394
698.156689571846	0.15894771836517
700.243720821847	0.0518715580100491
702.332158321846	0.0509184155427818
704.420127071848	-0.0142785869532531
706.507627071849	0.0221529077612388
708.592783321848	0.104187532218816
710.679345821845	0.247853356167752
712.765361446844	0.228236061988355
714.849033321847	0.311219802868777
716.934111446848	0.23277082776201
719.016845821847	0.292208084808351
721.100986446847	0.153846628999162
723.184658321847	0.145072216030513
725.265908321846	0.0397731921021602
727.348642696845	0.0595199761668823
729.428955196847	-0.0075227401125062
731.510673946843	0.0858757375910386
733.590048946844	0.119328315009881
735.670830196843	0.304465989168449
737.749267696847	0.444192762457021
739.829033321847	0.767380030991717
741.906533321846	1.10183984190721
743.985361446848	1.50967401657331
746.061923946847	1.62978562381036
748.139814571845	1.67230543474724
750.215361446848	1.43812910564975
752.292236446843	1.16724481355936
754.366845821845	0.784197628218209
756.440986446847	0.575083347245538
758.516533321843	0.36632514274973
760.589658321845	0.321334417793793
762.664189571846	0.152813509459406
764.736455196849	0.0814515336946897
766.808173946843	-0.0195353285789395
768.881298946846	-0.0147468493491942
770.952080196847	-0.0924407826269089
773.022392696847	-0.0154550260669168
775.092236446842	-0.054387524121239
777.163486446847	-0.00558741208755009
779.232314571844	-0.0857388002861228
781.300752071846	-0.0796240426695647
783.368720821843	-0.175889402344353
785.438017696848	-0.135843238823355
787.504970821843	-0.267811261878506
789.571533321847	-0.190465144651029
791.637548946848	-0.292089361134259
793.704970821847	-0.277806743231821
795.770048946844	-0.382299457128909
797.834658321844	-0.300328359997621
799.898798946848	-0.371801499519819
801.962470821847	-0.273676931861417
804.025673946846	-0.28756272165802
806.088408321844	-0.224116941999085
808.150673946846	-0.249187674413491
810.214267696847	-0.13291594175405
812.275595821844	-0.169644179671508
814.336455196844	-0.0500232231787834
816.396767696846	-0.0250792944790703
818.456689571845	0.118785705671996
820.516142696844	0.126195529662766
822.575048946845	0.326463955925476
824.633564571846	0.300449007134915
826.691533321846	0.39709637201716
828.749033321848	0.313585966648986
830.806142696849	0.328507665515644
832.862705196847	0.214977182496938
834.918877071847	0.258642415598331
836.974502071844	0.213599094889361
839.027861446848	0.320722690604555
841.082548946848	0.388343896172984
843.136767696844	0.574369942203219
845.190517696847	0.664822597622759
847.243877071847	0.793051607746719
849.296689571845	0.8507927484672
851.349033321847	0.895965756548605
853.400908321848	0.808112368384428
855.450517696845	0.79797136326377
857.501455196845	0.675570529723728
859.551923946849	0.580698459177057
861.602002071846	0.500974788002793
863.649658321843	0.489075139013579
865.698798946843	0.375697632484133
867.747392696845	0.398137730779638
869.795517696846	0.380065031005586
871.841377071847	0.409259571003361
873.888564571844	0.341386418433956
875.935361446845	0.422123317743228
877.981611446849	0.383196136311199
880.025595821848	0.401613398262867
882.07090832185	0.33958887775313
884.115752071848	0.370973038203175
886.158408321844	0.267794796683063
888.202314571849	0.351851280202879
890.243955196845	0.324451002392976
892.287002071847	0.395754012223335
894.329502071847	0.367975828435505
896.369736446846	0.407626050812723
898.411377071847	0.28654380823059
900.450673946845	0.325125553192265
902.491377071845	0.16684763237572
904.529736446846	0.147077074333765
906.569502071849	0.046489624137962
908.607002071847	0.090490656889699
910.645752071847	0.0233619832168301
912.682314571848	0.10078286485566
914.720205196849	0.093694549913522
916.755830196846	0.226751264589211
918.792783321849	0.200571491679227
920.827470821849	0.302129968340068
922.861689571848	0.296856594195475
924.89723644685	0.422340747581188
926.930517696845	0.450927913487163
928.965205196844	0.585692977066287
930.997548946845	0.567276454791369
933.029423946846	0.710505299553319
935.062705196844	0.693795946108679
937.093720821846	0.72506735809074
939.124189571845	0.676010668398931
941.156064571845	0.715579628336172
943.185673946846	0.671223907390385
945.214814571846	0.714631956621446
947.243486446845	0.663465151856173
949.273486446844	0.734591356128163
951.301220821846	0.72690883006328
953.328564571846	0.77445319825344
955.355361446847	0.707390474083525
957.383564571843	0.781483376737498
959.409423946847	0.735795703614258
961.434892696845	0.783340248194691
963.459892696847	0.73233067286418
965.484423946844	0.802708287345695
967.508486446844	0.743434394070562
969.533877071844	0.767125722065373
971.557080196846	0.66001021474338
973.579736446845	0.674469436930082
975.602002071846	0.528669904245788
977.623720821848	0.534327649338962
979.645048946848	0.504179156394315
981.665908321847	0.592288062664039
983.686298946846	0.579625612881841
985.706220821845	0.741833044613657
987.725752071845	0.734539178401747
989.744736446846	0.825080053329089
991.763330196845	0.913722061963199
993.781377071846	1.30538124486193
995.799033321848	1.86422396484539
997.816220821845	2.55713383457709
999.833017696848	2.81060960919532
1001.84926769685	2.87767733142883
1003.86512707184	2.57625330596753
1005.88043957185	1.99896357610839
1007.89536144684	1.23583441801875
1009.90801769685	0.807135789424763
1011.92200207184	0.445116185874667
1013.93551769685	0.210703030841017
1015.94864269685	-0.035215004578447
1017.96129894685	-0.136484341171524
1019.97340832184	-0.265901393301988
1021.98333019684	-0.197213155625519
1023.99465832184	-0.197642111508372
1026.00543957185	-0.115165467577071
1028.01575207185	-0.108534603941877
1030.02387707185	-0.0625938061299394
1032.03333019685	-0.205893678376668
1034.04231457185	-0.285056107240905
1036.05083019684	-0.4490800294287
1038.05715832185	-0.465269496158299
1040.06473644685	-0.5714931791521
1042.07192394685	-0.556047708116978
1044.07684582184	-0.634281968776719
1046.08309582185	-0.597980034158951
1048.08895519684	-0.710135871986665
1050.09254894685	-0.649028192074127
1052.09739269685	-0.718268950866502
1054.10004894685	-0.676336571934144
1056.10411144685	-0.673645790357966
1058.10762707185	-0.580172749030879
1060.10895519685	-0.607333441270157
1062.11161144685	-0.507920446325215
1064.11200207184	-0.520336608651689
1066.11372082185	-0.454967266253732
1068.11325207184	-0.448197588457731
1070.11403332184	-0.36498807961442
1072.11270519684	-0.360578781546081
1074.11262707185	-0.243147880826939
1076.11028332185	-0.232390150045887
1078.10934582185	-0.130464149902622
1080.10614269685	-0.154109385564823
1082.10247082185	-0.0962534433134863
1084.10012707185	-0.125094110765104
1086.09559582185	-0.106075715083364
1088.09239269685	-0.210982241462375
1090.08692394685	-0.203965289148869
1092.08106457184	-0.266825277933464
1094.07645519685	-0.220185136321163
1096.06965832185	-0.247741335044651
1098.06239269684	-0.187929329409059
1100.05653332185	-0.18208987796416
1102.04833019685	-0.0963689618641297
1104.03973644684	-0.211909879733668
1106.03075207185	-0.208751805608159
1108.02301769685	-0.246747971918239
1110.01309582184	-0.183314343882557
1112.00270519685	-0.224666698569195
1113.99184582185	-0.0499742300101786
1115.98231457185	0.039684514519621
1117.97059582184	0.29865640553686
1119.95840832185	0.490635497708269
1121.94583019684	0.851849987221215
1123.93278332184	1.07366323070224
1125.91926769685	1.25378599672638
1127.90708019684	1.13071950122426
1129.89262707185	0.966793562324852
1131.87778332184	0.6096968234705
1133.86247082184	0.383132617498831
1135.84668957184	0.141351682105636
1137.83051769685	0.106442153428702
1139.81387707185	0.137397349869303
1141.79684582185	0.379415393003114
1143.77926769685	0.602592190475491
1145.76129894685	1.07215325277178
1147.74286144684	1.56714187879098
1149.72403332184	2.19736616137419
1151.70473644685	2.65698938961759
1153.68497082185	2.91355224651966
1155.66473644685	2.78967540903528
1157.64411144684	2.52904694189363
1159.62301769685	1.95756011432766
1161.60145519684	1.43710558531708
1163.57778332185	0.996288795220664
1165.55536144684	0.869678224545424
1167.53247082185	0.691171891260097
1169.50918957185	0.670307819099122
1171.48543957184	0.536309247131356
1173.46122082185	0.451116798710586
1175.43661144685	0.175018477565999
1177.40973644685	0.0551876391693327
1179.38418957185	-0.168665358240247
1181.35825207185	-0.223742415354309
1183.33184582185	-0.269680323729858
1185.30325207185	-0.211900920330919
1187.27598644685	-0.227491377068588
1189.24825207184	-0.104900939748092
1191.22004894685	-0.100829037638562
1193.18965832185	-0.0429274812857727
1195.16059582185	-0.00285356922955771
1197.13114269685	0.144930863253819
1199.09942394685	0.17238926064482
1201.06903332184	0.312741620147506
1203.03645519685	0.36278642055936
1205.00520519685	0.396616227474112
1206.97356457184	0.331379230987011
1208.93965832184	0.35558889578445
1210.90708019685	0.254305095345927
1212.87223644684	0.287718992218288
1214.83879894685	0.290997793250199
1216.80489269684	0.369164949828814
1218.76879894685	0.442628687272958
1220.73403332185	0.600341402598758
1222.69708019685	0.647361673015496
1224.66137707184	0.786134487303258
1226.62356457185	0.801023182212305
1228.58528332185	0.930943099256382
1230.54833019685	0.916064308241516
1232.50911144685	0.974108029093202
1234.47129894684	1.00252130620711
1236.43122082184	1.18276798644288
1238.39254894684	1.13581509213472
1240.35161144684	1.27217646867237
1242.31028332185	1.35182951862092
1244.27020519684	1.42858951180534
1246.22801769685	1.43183978125501
1248.18536144685	1.56251558675612
1250.14395519685	1.57012955581723
1252.10043957185	1.65976500637561
1254.05645519685	1.709677180884
1256.01208019685	1.7228838384255
1257.96895519685	1.71834021571951
1259.92372082184	1.86010960128607
1261.87793957184	1.82905984498458
1263.83184582185	1.8807834333937
1265.78700207185	1.94378821731507
1267.73997082184	1.99289007096519
1269.69247082185	1.92380157994776
1271.64458019685	2.02363046160826
1273.59629894685	2.00667705347448
1275.54754894684	2.03000431238439
1277.49833019685	2.06384256479259
1279.45043957185	2.12456177803577
1281.40036144685	2.09890035745559
1283.34989269685	2.1933482553568
1285.29895519685	2.23119840131957
1287.24754894685	2.33342109561562
1289.19575207184	2.38394401055359
1291.14356457184	2.59078743689085
1293.09083019684	2.6531369045218
1295.03778332185	2.85042482659912
1296.98426769685	2.97843672241774
1298.93028332185	3.20201286122335
1300.87583019684	3.2538235071134
1302.82106457185	3.52088367825684
1304.76575207185	3.60121149081161
1306.71004894685	3.72566195313749
1308.65395519685	3.79443531007956
1310.59739269684	3.8897844202711
1312.53864269685	3.76313712212175
1314.48129894685	3.7388731889998
1316.42333019685	3.57543093116223
1318.36504894685	3.49692009597746
1320.30629894685	3.34653613278255
1322.24723644684	3.30027401757911
1324.18583019685	3.21333196496272
1326.12583019684	3.28258460781979
1328.06536144685	3.22949492786034
1330.00458019684	3.34705788501464
1331.94145519685	3.40898162318129
1333.87973644684	3.58828084881191
1335.81770519685	3.64367325204796
1337.75504894684	3.72122945349216
1339.69020519685	3.60211184711392
1341.62676769685	3.55471044426335
1343.56301769685	3.28649287050067
1345.49692394684	3.08254713923031
1347.43223644684	2.78897809946133
1349.36692394685	2.66846376254529
1351.29973644684	2.44289599330423
1353.23364269684	2.38925579465661
1355.16551769685	2.18202761405954
1357.09864269684	2.15150205831694
1359.02958019685	2.02093394677107
1360.96176769684	1.97608871113849
1362.89364269684	1.81573859311928
1364.82333019684	1.83272619916508
1366.75426769685	1.72038702509707
1368.68301769685	1.68037573578468
1370.61317394685	1.54937266590287
1372.54114269685	1.50863762462515
1374.46864269684	1.36448342209152
1376.39754894685	1.30838771691683
1378.32426769684	1.16703021902845
1380.25223644685	1.12772658021703
1382.17801769685	1.0081412424197
1384.10348644685	1.05806186436411
1386.03020519684	1.05912655045287
1387.95473644685	1.14794964530935
1389.88051769685	1.16396691639466
1391.80426769685	1.30327745201484
1393.72754894684	1.2704093470505
1395.65036144684	1.27274262736509
1397.57458019684	1.19520506856779
1399.49661144685	1.17951600835264
1401.41817394684	1.04729838616541
1403.34098644684	1.02752519371381
1405.26176769685	0.929635298111293
1407.18208019684	0.894246852332202
1409.10192394684	0.805429850390794
1411.02145519685	0.863079103708515
1412.94223644685	0.794472833240803
1414.86083019685	0.875214923180636
1416.77895519685	0.901158390619543
1418.69676769685	0.99826803421405
1420.61411144684	0.943778996584768
1422.53098644684	1.08444124040548
1424.44754894685	1.12270955484578
1426.36364269685	1.32042906535156
1428.27926769685	1.45027972131865
1430.19442394684	1.74414146774134
1432.11098644685	1.94556227740699
1434.02536144685	2.23801087457164
1435.93926769685	2.404070373319
1437.85286144685	2.68752554090503
1439.76598644685	2.84373146316
1441.67692394684	3.0256347939407
1443.58926769684	3.10908680745351
1445.50114269685	3.21996932148554
1447.41254894685	3.12366224183148
1449.32364269685	3.03252031713561
1451.23411144685	2.88297375151279
1453.14426769685	2.74267213337652
1455.05411144685	2.47035535494805
1456.96333019685	2.37442360033012
1458.87223644684	2.13447645227532
1460.77911144685	1.92932039365473
1462.68723644685	1.61995722457078
1464.59473644685	1.40214857214349
1466.50208019685	0.985808869101817
1468.40879894685	0.747823404920808
1470.31348644685	0.43402829240901
1472.21958019684	0.216950290231409
1474.12504894684	-0.0471139222111958
1476.03020519685	-0.127354779683543
1477.93317394684	-0.391950810562207
1479.83754894685	-0.517810316032097
1481.74129894685	-0.672826689527795
1483.64317394684	-0.772819046135027
1485.54614269684	-0.934905095031979
1487.44879894685	-0.923808811572002
1489.34926769685	-0.991548821448134
1491.25114269684	-0.960083310995174
1493.15067394685	-0.963909370124611
1495.05161144685	-0.87363027932102
1496.95223644685	-0.841439821046094
1498.85067394685	-0.683876696845118
1500.75036144684	-0.573633882268439
1502.64786144684	-0.384528846551177
1504.54676769685	-0.218709657586572
1506.44348644685	0.159501294153955
1508.34161144685	0.395815971158868
1510.23739269685	0.781037057551373
1512.13473644685	1.1393263032636
1514.02973644685	1.55743146803619
1515.92442394685	1.74057574836536
1517.82036144684	1.96608772679176
1519.71426769685	1.9092046254458
1521.60926769685	1.83375384985715
1523.50239269685	1.53563235296483
1525.39489269684	1.27927893764959
1527.28879894685	0.837946852476449
1529.18051769685	0.538243460519936
1531.07192394684	0.16857711312835
1532.96458019684	-0.0894435903287274
1534.85504894684	-0.335746450904907
1536.74520519685	-0.334833108339865
1538.63489269685	-0.383798739126803
1540.52583019685	-0.293409852670408
1542.41473644685	-0.200379417971817
1544.30317394685	-0.0352488458273683
1546.19114269684	0.16494155956363
1548.07879894684	0.726206381126758
1549.96770519685	1.24118422004534
1551.85442394685	1.58797715756504
1553.74083019684	1.61880356592263
1555.62692394685	1.54712312281484
1557.51239269684	1.13173571773066
1559.39754894685	0.769500804259479
1561.28223644684	0.559493156173914
1563.16661144685	0.677807328133127
1565.05051769685	0.787948086088221
1566.93567394685	0.977938905038116
1568.81879894685	1.0911366883638
1570.70145519685	1.36370001029343
1572.58379894684	1.60221340719619
1574.46551769684	1.96239673344539
1576.34708019685	2.33675430344729
1578.22629894684	2.80189725411176
1580.10692394685	3.15671263641616
1581.98723644685	3.48317625639672
1583.86692394685	3.55936795128059
1585.74645519685	3.57909201511126
1587.62536144684	3.43906338655711
1589.50395519685	3.34953145975206
1591.38208019684	3.17275095035757
1593.25989269685	3.16680635265038
1595.13551769685	3.1340185855511
1597.01239269685	3.35607483098713
1598.88895519685	3.37749577660725
1600.76504894685	3.52237612201674
1602.64067394684	3.544135453352
1604.51442394685	3.69189936615481
1606.38926769685	3.59941030625137
1608.26364269685	3.65160896888688
1610.13770519684	3.6355498117498
1612.00973644685	3.71220866890371
1613.88301769684	3.61047769267387
1615.75583019685	3.54973270425515
1617.62661144685	3.3714044381675
1619.49864269685	3.2595649870529
1621.37020519685	3.0028201869477
1623.23973644685	2.87338078946104
1625.11051769685	2.71764882053066
1626.97926769685	2.72076135860755
1628.84926769685	2.64651038113686
1630.71879894684	2.75999175730453
1632.58629894684	2.82007627511729
1634.45504894685	2.98237583321125
1636.32176769685	2.99039760707433
1638.18973644685	3.15108343861601
1640.05567394685	3.21194054805838
1641.92270519685	3.34702584924494
1643.78786144685	3.42409634791125
1645.65254894684	3.67589537660925
1647.51833019684	3.72205107738824
1649.38223644685	3.87577052650275
1651.24739269685	3.90781047527199
1653.11036144684	3.89155346930249
1654.97301769684	3.72767734183233
1656.83692394685	3.65050013325293
1658.69879894684	3.39752934075364
1660.56176769685	3.23370154104293
1662.42286144684	2.98814400369946
1664.28348644685	2.82427988979541
1666.14364269684	2.59926867234978
1668.00504894685	2.45957311088765
1669.86442394684	2.23696091322711
1671.72348644684	2.12154484804546
1673.58208019684	1.96173953102218
1675.44192394684	1.81626761739949
1677.29973644685	1.61896697466429
1679.15708019684	1.48382543700799
1681.01411144685	1.33207728153801
1682.87067394685	1.21184711867951
1684.72676769685	1.05543438978535
1686.58426769685	0.99414640072402
1688.43958019685	0.857881641569577
1690.29458019685	0.753227433730444
1692.14911144685	0.626638383777646
1694.00317394684	0.530663917554449
1695.85692394685	0.352048267257686
1697.71036144685	0.28258084450195
1699.56333019685	0.1267562537505
1701.41583019685	0.0935439085323253
1703.26801769685	0.0268880175174218
1705.11973644685	0.0108931842791833
1706.97114269684	-0.101306394535214
1708.82208019685	-0.0947861157008845
1710.67254894684	-0.283016580814689
1712.52270519685	-0.343893611517728
1714.37239269685	-0.468312604574464
1716.22176769685	-0.543589394091669
1718.07067394685	-0.671069376577321
1719.91754894684	-0.630650866152507
1721.76583019684	-0.725369520137804
1723.61348644685	-0.655268001525087
1725.46083019685	-0.613987406539792
1727.30770519684	-0.464923129884909
1729.15270519685	-0.394618571847843
1730.99879894684	-0.18548404668212
1732.84458019684	-0.080463004368454
1734.68989269685	0.102949162898199
1736.53317394685	0.140694442184383
1738.37770519685	0.265611700137953
1740.22192394684	0.309182867630511
1742.06567394685	0.362822555996758
1743.90739269684	0.370282901013667
1745.75020519685	0.442197706513895
1747.59286144684	0.3712184870231
1749.43333019684	0.43878334561407
1751.27504894685	0.448145247727837
1753.11473644685	0.495484689542025
1754.95583019685	0.476994427348643
1756.79629894684	0.583072647701101
1758.63489269685	0.572131198139715
1760.47458019685	0.670378472349086
1762.31239269684	0.663724789517715
1764.15129894685	0.745678361834422
1765.98817394685	0.779885013533885
1767.82645519685	0.85405677251336
1769.66254894685	0.829395647994915
1771.49989269684	0.892533462560124
1773.33536144685	0.878566403973082
1775.17020519685	0.902541046961574
1777.00645519685	0.863226986886559
1778.84067394684	0.884271428514154
1780.67598644685	0.897536352378864
1782.50942394685	1.01493308379986
1784.34239269685	0.988562596098689
1786.17661144684	1.08013488610709
1788.00879894684	1.05678235269281
1789.84051769684	1.07999043203904
1791.67364269685	1.01335352077572
1793.50458019685	1.11970516953036
1795.33520519684	1.06402982065444
1797.16536144685	1.09864714869414
1798.99692394684	1.06148959199766
