# Supplementary material for: Intraoperative rapid assessment of the deep muscle surgical margin of tongue squamous cell carcinoma via Raman spectroscopy
Source: Front Bioeng Biotechnol. 2024 Oct 8;12:1480279. doi: 10.3389/fbioe.2024.1480279 (PMC11493737; doi:10.3389/fbioe.2024.1480279)
Supplement: Supplementary file 4 [file DataSheet2.ZIP › Pathological grading corresponding to Raman spectroscopic data/Results of pathological grading/WDSCC/15-1-3_Raman.txt]

process from Raman raw data on 2022/8/8 10:48:09
601.541728634347	-0.200191573381659
603.653017696848	-0.359602879395425
605.76571300935	-0.383212352847238
607.876025509344	-0.560976411298356
609.985830196845	-0.520198793132835
612.095166134346	-0.467527741892383
614.203994259347	-0.0978406219175838
616.314228634346	0.137008096037619
618.422119259347	0.362641350576183
620.529502071848	0.3702768579044
622.636377071845	0.379096606317574
624.742783321846	0.147451888517082
626.848681759348	0.0274351831651529
628.954111446845	-0.0132923691823521
631.060908321848	0.0629672584703087
633.165361446845	0.146152702866317
635.269345821845	0.464702332435081
637.372783321851	0.710599279992351
639.475791134348	0.810452758766871
641.578291134349	0.780655823627001
643.680283321846	0.747669949542001
645.781806759347	0.379715680326427
647.882861446848	0.0821243211971989
649.983408321845	-0.092601947457041
652.083486446845	-0.166652800433951
654.183056759346	-0.329086113067035
656.282158321847	-0.300831704647209
658.380752071844	-0.385997506658185
660.478877071844	-0.390083481733285
662.576533321844	-0.432248672723262
664.673642696845	-0.370460020075541
666.770361446845	-0.395930926287974
668.864658321847	-0.329442616335655
670.960361446843	-0.340482745232748
673.05559582185	-0.242057968434978
675.150283321847	-0.292195267903452
677.244502071844	-0.20452630570793
679.338330196846	-0.179122951756057
681.431611446846	-0.0607098603247209
683.522470821845	-0.0561761659728575
685.614814571843	0.0794739188342248
687.706611446847	0.08629518279065
689.798017696849	0.239902811272316
691.888877071844	0.31242229144442
693.977392696845	0.541796031992988
696.067236446848	0.64960827787894
698.156689571846	0.654517615395349
700.243720821847	0.574456991185002
702.332158321846	0.566199833936281
704.420127071848	0.408262634580609
706.507627071849	0.423675332767573
708.592783321848	0.518798509862194
710.679345821845	0.676961444641535
712.765361446844	0.723746816704733
714.849033321847	0.810504528630105
716.934111446848	0.775648873958147
719.016845821847	0.807076473945216
721.100986446847	0.722528384044665
723.184658321847	0.676898050746303
725.265908321846	0.547965142522628
727.348642696845	0.511089600633198
729.428955196847	0.462111911621292
731.510673946843	0.504432118240658
733.590048946844	0.558037118370493
735.670830196843	0.829357153529514
737.749267696847	1.0463419122508
739.829033321847	1.48198210963943
741.906533321846	1.96734335731392
743.985361446848	2.47607693605815
746.061923946847	2.57446100660749
748.139814571845	2.62936414801339
750.215361446848	2.35968056680903
752.292236446843	1.96584269819866
754.366845821845	1.4719636210846
756.440986446847	1.18443033705529
758.516533321843	0.855983693273203
760.589658321845	0.657131291714563
762.664189571846	0.336861737292367
764.736455196849	0.133917590120689
766.808173946843	-0.0532836489360591
768.881298946846	-0.143368093295578
770.952080196847	-0.373555975317061
773.022392696847	-0.413749194367028
775.092236446842	-0.578779352268896
777.163486446847	-0.622941309230214
779.232314571844	-0.800286973168483
781.300752071846	-0.765928524367155
783.368720821843	-0.8778138577714
785.438017696848	-0.853876202880002
787.504970821843	-0.956931119272895
789.571533321847	-0.856709386175822
791.637548946848	-0.971454945208706
793.704970821847	-0.940191225190659
795.770048946844	-0.992905897368757
797.834658321844	-0.89437797923614
799.898798946848	-0.918259600708609
801.962470821847	-0.807442935094713
804.025673946846	-0.754940199016062
806.088408321844	-0.572193652325382
808.150673946846	-0.539315598026207
810.214267696847	-0.338875371169422
812.275595821844	-0.169491805456829
814.336455196844	0.0946461071454507
816.396767696846	0.352570163013411
818.456689571845	0.757159319694324
820.516142696844	1.03549527033073
822.575048946845	1.34792973511139
824.633564571846	1.46615143937828
826.691533321846	1.52449635759896
828.749033321848	1.41134743583183
830.806142696849	1.22326751257174
832.862705196847	1.04272253344925
834.918877071847	1.03051084921597
836.974502071844	0.952928384016076
839.027861446848	1.10716012826032
841.082548946848	1.45579876313056
843.136767696844	1.9412832573164
845.190517696847	2.37297054406838
847.243877071847	2.80786300871907
849.296689571845	3.01364650034549
851.349033321847	3.04010333511096
853.400908321848	2.82768028024071
855.450517696845	2.57549892204827
857.501455196845	2.30954651402593
859.551923946849	2.07599426483489
861.602002071846	1.90958418079458
863.649658321843	1.79259259659369
865.698798946843	1.63942592245269
867.747392696845	1.62414017420357
869.795517696846	1.61268718284785
871.841377071847	1.64695036646913
873.888564571844	1.60300228846307
875.935361446845	1.723021361137
877.981611446849	1.63849319932686
880.025595821848	1.63089734347179
882.07090832185	1.55166427801078
884.115752071848	1.59869789762368
886.158408321844	1.51994821805783
888.202314571849	1.68801371412729
890.243955196845	1.73620315076585
892.287002071847	1.85367990622092
894.329502071847	1.96150825691592
896.369736446846	2.03429898879159
898.411377071847	1.85020416702608
900.450673946845	1.8169885604276
902.491377071845	1.62043864566451
904.529736446846	1.40528985207752
906.569502071849	1.17170785917872
908.607002071847	1.17737390560109
910.645752071847	1.10140734512919
912.682314571848	1.18374555200631
914.720205196849	1.29542718557562
916.755830196846	1.56109975920788
918.792783321849	1.74213647346349
920.827470821849	2.02056531607039
922.861689571848	2.18958047154649
924.89723644685	2.50243558129847
926.930517696845	2.77122927414348
928.965205196844	3.04738842892897
930.997548946845	3.17698178490201
933.029423946846	3.43479785330894
935.062705196844	3.44450467702089
937.093720821846	3.43316664196317
939.124189571845	3.39062157951591
941.156064571845	3.46135226491754
943.185673946846	3.51495352027754
945.214814571846	3.64993790006048
947.243486446845	3.67242034050855
949.273486446844	3.73969294954861
951.301220821846	3.72929610822581
953.328564571846	3.72691700585199
955.355361446847	3.60525024438289
957.383564571843	3.58135774172382
959.409423946847	3.41548001124579
961.434892696845	3.2757789365821
963.459892696847	2.955984068878
965.484423946844	2.74660000871793
967.508486446844	2.42864131970686
969.533877071844	2.20575931146729
971.557080196846	1.89351996431134
973.579736446845	1.7530743845814
975.602002071846	1.51448714157664
977.623720821848	1.47141246397257
979.645048946848	1.45969484574579
981.665908321847	1.58933351883007
983.686298946846	1.70182275414521
985.706220821845	2.00375678629615
987.725752071845	2.20127488924547
989.744736446846	2.58706107460011
991.763330196845	3.18372962058646
993.781377071846	4.5699444642685
995.799033321848	6.75720981496349
997.816220821845	9.02590461443134
999.833017696848	10.0367879272014
1001.84926769685	10.2469035388068
1003.86512707184	9.31307552584053
1005.88043957185	7.30825759641479
1007.89536144684	4.88622376280262
1009.90801769685	3.4705556566542
1011.92200207184	2.42501117330713
1013.93551769685	1.71237700789317
1015.94864269685	1.07872195812487
1017.96129894685	0.788624595754072
1019.97340832184	0.523743446853416
1021.98333019684	0.518504856265224
1023.99465832184	0.565457229241929
1026.00543957185	0.690986489085191
1028.01575207185	0.687471232706287
1030.02387707185	0.613882273449633
1032.03333019685	0.321573359117792
1034.04231457185	-0.0657998041551764
1036.05083019684	-0.437573864195883
1038.05715832185	-0.634988487073372
1040.06473644685	-0.862014514410362
1042.07192394685	-0.910706446974103
1044.07684582184	-1.03182462368383
1046.08309582185	-1.05242913185791
1048.08895519684	-1.17647998240614
1050.09254894685	-1.12659795417071
1052.09739269685	-1.21933776217816
1054.10004894685	-1.1484836371589
1056.10411144685	-1.1427147229528
1058.10762707185	-1.07070724963856
1060.10895519685	-1.13107725212299
1062.11161144685	-1.02864844295897
1064.11200207184	-1.05736675896154
1066.11372082185	-1.0769502915245
1068.11325207184	-1.11337035311919
1070.11403332184	-0.998324987979117
1072.11270519684	-1.01925567472674
1074.11262707185	-0.903015207752361
1076.11028332185	-0.84749612844621
1078.10934582185	-0.753729830440449
1080.10614269685	-0.777379949389513
1082.10247082185	-0.712613479455399
1084.10012707185	-0.778846842350077
1086.09559582185	-0.790644180551226
1088.09239269685	-0.889256036434119
1090.08692394685	-0.899752515453741
1092.08106457184	-0.953734721510187
1094.07645519685	-0.847669003752486
1096.06965832185	-0.877475953524538
1098.06239269684	-0.795456867133282
1100.05653332185	-0.75992178504913
1102.04833019685	-0.658243632043167
1104.03973644684	-0.822267357605455
1106.03075207185	-0.77811075314446
1108.02301769685	-0.778279273667351
1110.01309582184	-0.748226059423729
1112.00270519685	-0.711871474463891
1113.99184582185	-0.363973460162612
1115.98231457185	-0.063176177039395
1117.97059582184	0.519050327333446
1119.95840832185	1.17898626606672
1121.94583019684	1.94767898018574
1123.93278332184	2.48357497992282
1125.91926769685	2.86135613566745
1127.90708019684	2.73184926945083
1129.89262707185	2.38983642480068
1131.87778332184	1.85448961362678
1133.86247082184	1.51058514802875
1135.84668957184	1.30156474320495
1137.83051769685	1.56479556198403
1139.81387707185	2.14362379758731
1141.79684582185	3.22821656977811
1143.77926769685	4.75344448653834
1145.76129894685	6.97464011250204
1147.74286144684	9.59426948224242
1149.72403332184	12.5647096307627
1151.70473644685	14.9497765133975
1153.68497082185	16.0936915704625
1155.66473644685	15.583146211996
1157.64411144684	13.753477390288
1159.62301769685	10.8751709020262
1161.60145519684	7.90954806699665
1163.57778332185	5.42232253689625
1165.55536144684	3.91167625161543
1167.53247082185	3.00055741791252
1169.50918957185	2.49518286776581
1171.48543957184	2.01142816020314
1173.46122082185	1.69966443627038
1175.43661144685	1.27574846935303
1177.40973644685	0.951025240502759
1179.38418957185	0.741696485246223
1181.35825207185	0.778298694618542
1183.33184582185	0.89572719040558
1185.30325207185	1.11920724324011
1187.27598644685	1.28802667119413
1189.24825207184	1.50770521187854
1191.22004894685	1.58633374259333
1193.18965832185	1.61467649612163
1195.16059582185	1.61941305605473
1197.13114269685	1.73954786085744
1199.09942394685	1.69473281483602
1201.06903332184	1.84539461007188
1203.03645519685	1.9539033080251
1205.00520519685	1.9727407380712
1206.97356457184	1.80463002986338
1208.93965832184	1.72238165725818
1210.90708019685	1.36976463477282
1212.87223644684	1.09187060128582
1214.83879894685	0.799885383431814
1216.80489269684	0.646189049909083
1218.76879894685	0.472452386127543
1220.73403332185	0.553500890352552
1222.69708019685	0.590179474123801
1224.66137707184	0.791738636902465
1226.62356457185	0.889214092514862
1228.58528332185	1.18710043427919
1230.54833019685	1.25637507497638
1232.50911144685	1.44013434139447
1234.47129894684	1.54346893359047
1236.43122082184	1.84709814483671
1238.39254894684	1.85574366102537
1240.35161144684	2.10409367840973
1242.31028332185	2.29168223657328
1244.27020519684	2.57298629865366
1246.22801769685	2.70597654451927
1248.18536144685	2.96407961592331
1250.14395519685	3.08658913557574
1252.10043957185	3.29781426469455
1254.05645519685	3.46096226569244
1256.01208019685	3.54776919831397
1257.96895519685	3.6582134765394
1259.92372082184	3.94936223440601
1261.87793957184	4.08308742528845
1263.83184582185	4.25196731376803
1265.78700207185	4.43195501710693
1267.73997082184	4.56954946936651
1269.69247082185	4.52822574520857
1271.64458019685	4.59798978070395
1273.59629894685	4.54312132406275
1275.54754894684	4.58945387994638
1277.49833019685	4.59578711060368
1279.45043957185	4.67266416020647
1281.40036144685	4.62187412864978
1283.34989269685	4.67109988555836
1285.29895519685	4.64134474936438
1287.24754894685	4.79995825207769
1289.19575207184	4.92709619475579
1291.14356457184	5.25404809089378
1293.09083019684	5.47449079426283
1295.03778332185	5.75593268461489
1296.98426769685	5.95629055332913
1298.93028332185	6.17290377810144
1300.87583019684	6.22716171114723
1302.82106457185	6.48368642279604
1304.76575207185	6.65621813188224
1306.71004894685	6.85567886886409
1308.65395519685	6.99923791712561
1310.59739269684	7.1385581195116
1312.53864269685	7.06767730441069
1314.48129894685	7.06883002782106
1316.42333019685	6.801958580019
1318.36504894685	6.57955785483637
1320.30629894685	6.26711407911975
1322.24723644684	6.09220928747709
1324.18583019685	5.86651385091884
1326.12583019684	5.89189806787493
1328.06536144685	5.87620543110575
1330.00458019684	6.05721796081562
1331.94145519685	6.14369483452737
1333.87973644684	6.33490827554539
1335.81770519685	6.32172377120935
1337.75504894684	6.33544400891788
1339.69020519685	6.08195630765684
1341.62676769685	5.77139168136128
1343.56301769685	5.2258946034631
1345.49692394684	4.79114220434874
1347.43223644684	4.16244000597115
1349.36692394685	3.67521523320957
1351.29973644684	3.13158038236637
1353.23364269684	2.80199609321681
1355.16551769685	2.28694544735455
1357.09864269684	1.98364639340795
1359.02958019685	1.62300453309081
1360.96176769684	1.35566190667456
1362.89364269684	0.980623852570915
1364.82333019684	0.767498091096797
1366.75426769685	0.460827879325478
1368.68301769685	0.172246555645359
1370.61317394685	-0.158088359171217
1372.54114269685	-0.289587840869302
1374.46864269684	-0.490915562955962
1376.39754894685	-0.555870873312728
1378.32426769684	-0.579326116918537
1380.25223644685	-0.428765282610755
1382.17801769685	-0.364118093478339
1384.10348644685	-0.16126371230186
1386.03020519684	-0.0441376750730456
1387.95473644685	0.159579024520639
1389.88051769685	0.216094285944791
1391.80426769685	0.305889948303388
1393.72754894684	0.293830509056988
1395.65036144684	0.325614146378086
1397.57458019684	0.2693536202801
1399.49661144685	0.30984179409586
1401.41817394684	0.276747476600917
1403.34098644684	0.304980201048551
1405.26176769685	0.197469110456495
1407.18208019684	0.27997975802495
1409.10192394684	0.287870165079539
1411.02145519685	0.390312164106689
1412.94223644685	0.485392272312083
1414.86083019685	0.774503936282656
1416.77895519685	0.870957254378652
1418.69676769685	1.06234403394456
1420.61411144684	1.15602829886558
1422.53098644684	1.34868791633954
1424.44754894685	1.56024467358594
1426.36364269685	1.98925248253659
1428.27926769685	2.54418914509134
1430.19442394684	3.3827524416669
1432.11098644685	4.335678130487
1434.02536144685	5.3553521342381
1435.93926769685	6.33212601065452
1437.85286144685	7.23946149599732
1439.76598644685	7.93853224894019
1441.67692394684	8.56492116499794
1443.58926769684	8.92081932350743
1445.50114269685	9.11749566927892
1447.41254894685	8.9438877902405
1449.32364269685	8.66712737379547
1451.23411144685	8.17908373770678
1453.14426769685	7.65756266013707
1455.05411144685	7.05423168176702
1456.96333019685	6.62597998347033
1458.87223644684	6.05694335352382
1460.77911144685	5.40720315607385
1462.68723644685	4.66119474327976
1464.59473644685	3.9609253142589
1466.50208019685	3.06634489112361
1468.40879894685	2.23879819008718
1470.31348644685	1.40857430370204
1472.21958019684	0.695203881810784
1474.12504894684	-0.0804508726671429
1476.03020519685	-0.607604160419498
1477.93317394684	-1.12568012026742
1479.83754894685	-1.46769304459627
1481.74129894685	-1.74686133171446
1483.64317394684	-1.86571231266805
1485.54614269684	-1.95642694075036
1487.44879894685	-1.85736676741317
1489.34926769685	-1.71208668404603
1491.25114269684	-1.44305988667116
1493.15067394685	-1.1069234735038
1495.05161144685	-0.612885978935992
1496.95223644685	-0.0950081256933686
1498.85067394685	0.739724645597448
1500.75036144684	1.73468552534257
1502.64786144684	2.90415519514943
1504.54676769685	4.28727149654299
1506.44348644685	6.02890040548172
1508.34161144685	7.77567000993488
1510.23739269685	9.68213155953657
1512.13473644685	11.5369921837587
1514.02973644685	13.1808684244214
1515.92442394685	14.3096945159499
1517.82036144684	14.9417116314798
1519.71426769685	14.855213605292
1521.60926769685	14.1943459031522
1523.50239269685	12.7846910182744
1525.39489269684	11.0120611938604
1527.28879894685	8.839731015116
1529.18051769685	6.68917492554041
1531.07192394684	4.59283300440597
1532.96458019684	2.92092652804843
1534.85504894684	1.56082414597375
1536.74520519685	0.69299598211893
1538.63489269685	0.0450542223500179
1540.52583019685	-0.264585410100977
1542.41473644685	-0.41171003144234
1544.30317394685	-0.427268431375239
1546.19114269684	-0.349004040679745
1548.07879894684	0.067194157359296
1549.96770519685	0.477137348824868
1551.85442394685	0.662943804831457
1553.74083019684	0.583633607011819
1555.62692394685	0.467933230696531
1557.51239269684	0.0685502084110681
1559.39754894685	-0.294980093679698
1561.28223644684	-0.478025715014894
1563.16661144685	-0.361885793971283
1565.05051769685	-0.227798403087462
1566.93567394685	0.0308917805137412
1568.81879894685	0.249307615334715
1570.70145519685	0.656219966841434
1572.58379894684	0.998359591464038
1574.46551769684	1.43624390474164
1576.34708019685	1.89498249487147
1578.22629894684	2.40078962624307
1580.10692394685	2.80711784279754
1581.98723644685	3.22109461367972
1583.86692394685	3.37870731236444
1585.74645519685	3.47924536383172
1587.62536144684	3.44937171312719
1589.50395519685	3.49690132186075
1591.38208019684	3.54903592727985
1593.25989269685	3.7901060315545
1595.13551769685	4.03285528426838
1597.01239269685	4.58787599541643
1598.88895519685	4.90256044224316
1600.76504894685	5.26084031123517
1602.64067394684	5.49608164194524
1604.51442394685	5.74343151856888
1606.38926769685	5.70520822888975
1608.26364269685	5.86059440374513
1610.13770519684	5.97459031250764
1612.00973644685	6.15113473393654
1613.88301769684	6.12814371159138
1615.75583019685	6.06520590441778
1617.62661144685	5.82107469875535
1619.49864269685	5.64922538322833
1621.37020519685	5.31017693033573
1623.23973644685	5.18054304900224
1625.11051769685	5.09482820737176
1626.97926769685	5.18392984448201
1628.84926769685	5.17532184433222
1630.71879894684	5.43123377942092
1632.58629894684	5.66353996806669
1634.45504894685	6.11800336244883
1636.32176769685	6.51521278780507
1638.18973644685	7.20502053709643
1640.05567394685	7.95104604330811
1641.92270519685	8.94299684216006
1643.78786144685	9.86173115712771
1645.65254894684	10.8436314167603
1647.51833019684	11.5392234413306
1649.38223644685	12.1096963699986
1651.24739269685	12.2710859135138
1653.11036144684	12.1353199167245
1654.97301769684	11.6821819000709
1656.83692394685	11.1767066178995
1658.69879894684	10.4609870129852
1660.56176769685	9.84396689119728
1662.42286144684	9.28045777996948
1664.28348644685	9.00972032739224
1666.14364269684	8.6188500366361
1668.00504894685	8.2633541823532
1669.86442394684	7.80147819934899
1671.72348644684	7.31696950400371
1673.58208019684	6.69721973949123
1675.44192394684	6.15346512125595
1677.29973644685	5.59999290972718
1679.15708019684	5.12127581482204
1681.01411144685	4.71921285489969
1682.87067394685	4.27996571260758
1684.72676769685	3.84175974055225
1686.58426769685	3.42469299587492
1688.43958019685	2.99469858551828
1690.29458019685	2.60186476689358
1692.14911144685	2.16628327328306
1694.00317394684	1.77109938373377
1695.85692394685	1.34965178848401
1697.71036144685	1.0632656539803
1699.56333019685	0.640032761671819
1701.41583019685	0.421578332088188
1703.26801769685	0.121460881952601
1705.11973644685	-0.00174776571057578
1706.97114269684	-0.303419183197377
1708.82208019685	-0.400531517870974
1710.67254894684	-0.615129620711684
1712.52270519685	-0.758835199768043
1714.37239269685	-0.932586353832761
1716.22176769685	-1.01789488380075
1718.07067394685	-1.12731885416059
1719.91754894684	-1.16935344709924
1721.76583019684	-1.22689675386485
1723.61348644685	-1.15420339581203
1725.46083019685	-1.14037238599761
1727.30770519684	-1.02586169417935
1729.15270519685	-0.923411989196609
1730.99879894684	-0.656533777938733
1732.84458019684	-0.53862818391238
1734.68989269685	-0.348733092961879
1736.53317394685	-0.288740618956069
1738.37770519685	-0.0905386382319477
1740.22192394684	-0.0911497776564829
1742.06567394685	-0.02361183137225
1743.90739269684	0.0252345674668106
1745.75020519685	0.110355766982963
1747.59286144684	0.0204956654240789
1749.43333019684	0.105417247567999
1751.27504894685	0.102729344044576
1753.11473644685	0.164266064332622
1754.95583019685	0.13013428981327
1756.79629894684	0.246837848468857
1758.63489269685	0.24404386667581
1760.47458019685	0.332459734968239
1762.31239269684	0.284578312975782
1764.15129894685	0.400925322122873
1765.98817394685	0.339803205207119
1767.82645519685	0.385342125343755
1769.66254894685	0.372380137539125
1771.49989269684	0.457235529344786
1773.33536144685	0.388944160490695
1775.17020519685	0.511846526580428
1777.00645519685	0.475720474274425
1778.84067394684	0.533381035739325
1780.67598644685	0.519497798738996
1782.50942394685	0.647793046634064
1784.34239269685	0.617416916889624
1786.17661144684	0.7432808190473
1788.00879894684	0.638196695541552
1789.84051769684	0.703584903089705
1791.67364269685	0.617626510361418
1793.50458019685	0.639193810014291
1795.33520519684	0.523228306582013
1797.16536144685	0.548915668877896
1798.99692394684	0.429770225857538
