# Supplementary material for: Intraoperative rapid assessment of the deep muscle surgical margin of tongue squamous cell carcinoma via Raman spectroscopy
Source: Front Bioeng Biotechnol. 2024 Oct 8;12:1480279. doi: 10.3389/fbioe.2024.1480279 (PMC11493737; doi:10.3389/fbioe.2024.1480279)
Supplement: Supplementary file 4 [file DataSheet2.ZIP › Pathological grading corresponding to Raman spectroscopic data/Results of pathological grading/WDSCC/15-1-4_Raman.txt]

process from Raman raw data on 2022/8/8 10:48:06
601.541728634347	0.0694395572834878
603.653017696848	-0.0740591734783607
605.76571300935	-0.106986237549933
607.876025509344	-0.208703161302878
609.985830196845	-0.204644307131304
612.095166134346	-0.219607148612738
614.203994259347	-0.015418717967151
616.314228634346	0.09059147246208
618.422119259347	0.212199747769603
620.529502071848	0.198257457556849
622.636377071845	0.272797313133452
624.742783321846	0.191831733950693
626.848681759348	0.20195367799829
628.954111446845	0.143145529578305
631.060908321848	0.21422557653608
633.165361446845	0.241175129861148
635.269345821845	0.386952526658007
637.372783321851	0.411551044664037
639.475791134348	0.485292331750202
641.578291134349	0.408299654207269
643.680283321846	0.34839562666528
645.781806759347	0.106142495294165
647.882861446848	0.00163283316715024
649.983408321845	-0.173390422354885
652.083486446845	-0.195515075818804
654.183056759346	-0.304788193997837
656.282158321847	-0.257877614991912
658.380752071844	-0.29351040981993
660.478877071844	-0.227924449894289
662.576533321844	-0.242457227607133
664.673642696845	-0.167465396392345
666.770361446845	-0.22879814940373
668.864658321847	-0.194230266635884
670.960361446843	-0.221221851730405
673.05559582185	-0.173409749201141
675.150283321847	-0.224010589178647
677.244502071844	-0.112132818995974
679.338330196846	-0.134704949852477
681.431611446846	-0.0502226808985426
683.522470821845	-0.0520902345870127
685.614814571843	-0.00478345862339324
687.706611446847	-0.0715649987748748
689.798017696849	0.00560554988135209
691.888877071844	0.0119425761075149
693.977392696845	0.128262349840355
696.067236446848	0.19793879542911
698.156689571846	0.176666763897231
700.243720821847	0.0675765318002846
702.332158321846	0.078518045754322
704.420127071848	-0.00778085455243627
706.507627071849	0.0213021468906049
708.592783321848	0.146686379555774
710.679345821845	0.327560392685967
712.765361446844	0.334184350789457
714.849033321847	0.41225731181251
716.934111446848	0.311886029902183
719.016845821847	0.301748860843674
721.100986446847	0.19395138160661
723.184658321847	0.177884030542231
725.265908321846	0.0848196003459805
727.348642696845	0.0811794976627596
729.428955196847	0.0140273422896655
731.510673946843	0.0877446119311287
733.590048946844	0.109273567007932
735.670830196843	0.25815578318182
737.749267696847	0.436154602977325
739.829033321847	0.802341795047823
741.906533321846	1.16510917561132
743.985361446848	1.6395987320733
746.061923946847	1.77299328888714
748.139814571845	1.81539379771658
750.215361446848	1.61717543478753
752.292236446843	1.32319679410276
754.366845821845	0.85651267482973
756.440986446847	0.679563956987806
758.516533321843	0.487199131690403
760.589658321845	0.410898643265028
762.664189571846	0.241135727352628
764.736455196849	0.170338974788194
766.808173946843	0.0640394432764992
768.881298946846	0.0812829212707982
770.952080196847	-0.0563291128923424
773.022392696847	-0.0350192224530019
775.092236446842	-0.0641053833241187
777.163486446847	-0.0226313796869135
779.232314571844	-0.156252338595181
781.300752071846	-0.153154816837997
783.368720821843	-0.249505332119071
785.438017696848	-0.225717104059299
787.504970821843	-0.337566434090121
789.571533321847	-0.262139408154297
791.637548946848	-0.3215209794011
793.704970821847	-0.295728377013177
795.770048946844	-0.369804606393984
797.834658321844	-0.338325149315494
799.898798946848	-0.411268081566675
801.962470821847	-0.330751487145051
804.025673946846	-0.312433458242737
806.088408321844	-0.214952095231723
808.150673946846	-0.219325506649426
810.214267696847	-0.0938795386871618
812.275595821844	-0.0487770576116588
814.336455196844	0.0614862761082975
816.396767696846	0.101483987774259
818.456689571845	0.276484604023267
820.516142696844	0.327301625402697
822.575048946845	0.437008578327351
824.633564571846	0.421153914343478
826.691533321846	0.494792843680614
828.749033321848	0.400945485026085
830.806142696849	0.402801916175491
832.862705196847	0.293437372666546
834.918877071847	0.30303018379459
836.974502071844	0.240105601395754
839.027861446848	0.368464061700905
841.082548946848	0.454666710047462
843.136767696844	0.733065518499217
845.190517696847	0.896272233809498
847.243877071847	1.13736680754781
849.296689571845	1.16488453772598
851.349033321847	1.2012053677874
853.400908321848	1.04297101300065
855.450517696845	0.988674974938334
857.501455196845	0.823635533020735
859.551923946849	0.730736003698951
861.602002071846	0.627576232113142
863.649658321843	0.630125869089909
865.698798946843	0.555084459999676
867.747392696845	0.549281497622985
869.795517696846	0.490206788951923
871.841377071847	0.53167507889583
873.888564571844	0.440401962755402
875.935361446845	0.505770124152235
877.981611446849	0.432224953542715
880.025595821848	0.52690990427115
882.07090832185	0.454689295749318
884.115752071848	0.522698293769679
886.158408321844	0.468550739861996
888.202314571849	0.623993859415549
890.243955196845	0.603415800519997
892.287002071847	0.677487408952459
894.329502071847	0.737968436702062
896.369736446846	0.77159339962688
898.411377071847	0.605542236147556
900.450673946845	0.601760324264717
902.491377071845	0.476245058918153
904.529736446846	0.389122386676036
906.569502071849	0.285149109292917
908.607002071847	0.32692974335589
910.645752071847	0.254076471934752
912.682314571848	0.350138383684993
914.720205196849	0.335847107135834
916.755830196846	0.465266226741676
918.792783321849	0.516564844383396
920.827470821849	0.658007048682464
922.861689571848	0.676788043702373
924.89723644685	0.852412519632168
926.930517696845	0.918645302894475
928.965205196844	1.05018214850909
930.997548946845	1.07264244458844
933.029423946846	1.24479869017011
935.062705196844	1.20206287367915
937.093720821846	1.20437305212135
939.124189571845	1.10337544693036
941.156064571845	1.15373960102383
943.185673946846	1.01838426743819
945.214814571846	1.04151322366158
947.243486446845	0.99877783585552
949.273486446844	1.07076130240378
951.301220821846	1.02042118684381
953.328564571846	1.0919286804392
955.355361446847	1.06739932286746
957.383564571843	1.09938164135227
959.409423946847	1.04975825858619
961.434892696845	1.04456777519542
963.459892696847	0.966303613098432
965.484423946844	0.996027074452911
967.508486446844	0.91861945435565
969.533877071844	0.89734283588993
971.557080196846	0.836194668041827
973.579736446845	0.857161402283992
975.602002071846	0.701480014217225
977.623720821848	0.729686063765541
979.645048946848	0.686246495827788
981.665908321847	0.70734470861953
983.686298946846	0.65873194136762
985.706220821845	0.744209426357031
987.725752071845	0.760876212790322
989.744736446846	0.880027867558226
991.763330196845	1.01849124612119
993.781377071846	1.47639191702137
995.799033321848	2.17409670669159
997.816220821845	2.87873899000934
999.833017696848	3.12571775252292
1001.84926769685	3.11532856529467
1003.86512707184	2.67309819805743
1005.88043957185	2.00502222261494
1007.89536144684	1.1743273808884
1009.90801769685	0.722418001201476
1011.92200207184	0.427533360251971
1013.93551769685	0.297575488348656
1015.94864269685	0.070643289298971
1017.96129894685	-0.0480998939416111
1019.97340832184	-0.157780712043575
1021.98333019684	-0.126781093218426
1023.99465832184	-0.137792719693209
1026.00543957185	-0.0365186689851384
1028.01575207185	-0.0478800869929614
1030.02387707185	0.00539356751826858
1032.03333019685	-0.106137730574687
1034.04231457185	-0.232611274228304
1036.05083019684	-0.435425999939554
1038.05715832185	-0.442451137204642
1040.06473644685	-0.562465001187832
1042.07192394685	-0.548459162443862
1044.07684582184	-0.614628159765488
1046.08309582185	-0.565325228995789
1048.08895519684	-0.642049517830145
1050.09254894685	-0.609645393374649
1052.09739269685	-0.671824200825853
1054.10004894685	-0.616654738310643
1056.10411144685	-0.637160886949289
1058.10762707185	-0.516614683986944
1060.10895519685	-0.53136707912833
1062.11161144685	-0.46824002386515
1064.11200207184	-0.464067223473108
1066.11372082185	-0.415223145497578
1068.11325207184	-0.485833589561224
1070.11403332184	-0.381408655586739
1072.11270519684	-0.406068548581771
1074.11262707185	-0.322321280623385
1076.11028332185	-0.298012266409728
1078.10934582185	-0.192138939144826
1080.10614269685	-0.229631925206547
1082.10247082185	-0.150143362023869
1084.10012707185	-0.137815581705809
1086.09559582185	-0.107643568040999
1088.09239269685	-0.181670635240636
1090.08692394685	-0.152889282328175
1092.08106457184	-0.168994233901344
1094.07645519685	-0.126983428198713
1096.06965832185	-0.198553770404402
1098.06239269684	-0.14079548962772
1100.05653332185	-0.14903363657595
1102.04833019685	-0.0745355858349228
1104.03973644684	-0.224348691847069
1106.03075207185	-0.149692121069194
1108.02301769685	-0.171754103540536
1110.01309582184	-0.116261060003097
1112.00270519685	-0.14233352875371
1113.99184582185	0.0896893043141915
1115.98231457185	0.206734377441308
1117.97059582184	0.510447855260992
1119.95840832185	0.755039038544822
1121.94583019684	1.05938637075877
1123.93278332184	1.16904297941974
1125.91926769685	1.30070964239837
1127.90708019684	1.12897307289222
1129.89262707185	0.876832124945452
1131.87778332184	0.522811176614397
1133.86247082184	0.325293332195116
1135.84668957184	0.00354933962984205
1137.83051769685	-0.0633724155140385
1139.81387707185	-0.0406788430461802
1141.79684582185	0.173248428576841
1143.77926769685	0.404984839768815
1145.76129894685	0.886576390594655
1147.74286144684	1.34582615217033
1149.72403332184	1.99748246838033
1151.70473644685	2.4767484007468
1153.68497082185	2.77065464419857
1155.66473644685	2.67743188780472
1157.64411144684	2.44443844841391
1159.62301769685	1.89340736809069
1161.60145519684	1.38494931848072
1163.57778332185	0.930264711132111
1165.55536144684	0.791922361237681
1167.53247082185	0.620385020145733
1169.50918957185	0.583040965327882
1171.48543957184	0.413543209263395
1173.46122082185	0.358332389063833
1175.43661144685	0.113866763005319
1177.40973644685	-0.0321060758771807
1179.38418957185	-0.236714684898601
1181.35825207185	-0.263106243430627
1183.33184582185	-0.363077769076369
1185.30325207185	-0.295916387502842
1187.27598644685	-0.287458409441399
1189.24825207184	-0.152688607972436
1191.22004894685	-0.15503639700114
1193.18965832185	-0.0871788834080292
1195.16059582185	-0.0768124868472739
1197.13114269685	0.0555856638183627
1199.09942394685	0.0894332276653245
1201.06903332184	0.305381335918241
1203.03645519685	0.396927603386416
1205.00520519685	0.510145497350322
1206.97356457184	0.451247904519647
1208.93965832184	0.456812493069151
1210.90708019685	0.340170294257774
1212.87223644684	0.376631342511502
1214.83879894685	0.315594254736396
1216.80489269684	0.452296683743953
1218.76879894685	0.507781531983881
1220.73403332185	0.694242136289461
1222.69708019685	0.72384616566697
1224.66137707184	0.890579315502208
1226.62356457185	0.926974491135212
1228.58528332185	1.10285215503046
1230.54833019685	1.08013799403687
1232.50911144685	1.21512205296074
1234.47129894684	1.24914283807061
1236.43122082184	1.39638276786337
1238.39254894684	1.38125033735369
1240.35161144684	1.50955795335332
1242.31028332185	1.57129888823368
1244.27020519684	1.67583356018167
1246.22801769685	1.71696482457935
1248.18536144685	1.80195308713246
1250.14395519685	1.81390637579682
1252.10043957185	1.90620751627742
1254.05645519685	1.93860690477106
1256.01208019685	1.95590256616009
1257.96895519685	1.98317490419117
1259.92372082184	2.10955669517128
1261.87793957184	2.12047070811562
1263.83184582185	2.22045018696505
1265.78700207185	2.26598791547266
1267.73997082184	2.40256898937812
1269.69247082185	2.38365141509692
1271.64458019685	2.49043317805371
1273.59629894685	2.45067463849273
1275.54754894684	2.5553785299644
1277.49833019685	2.53475520157079
1279.45043957185	2.6401903113445
1281.40036144685	2.60204120142552
1283.34989269685	2.72734351248792
1285.29895519685	2.74727995095571
1287.24754894685	2.86272084052848
1289.19575207184	2.91697412420257
1291.14356457184	3.08328011688471
1293.09083019684	3.22106387801088
1295.03778332185	3.40427858692988
1296.98426769685	3.5187992926495
1298.93028332185	3.75681628876799
1300.87583019684	3.88753986388662
1302.82106457185	4.12029555701906
1304.76575207185	4.26613076527897
1306.71004894685	4.45181101832188
1308.65395519685	4.50308658654305
1310.59739269684	4.58815010559746
1312.53864269685	4.48295396496212
1314.48129894685	4.43619940689931
1316.42333019685	4.26835830069237
1318.36504894685	4.18436141581159
1320.30629894685	3.98270372963211
1322.24723644684	3.95529074351001
1324.18583019685	3.85546420560883
1326.12583019684	3.90029075979808
1328.06536144685	3.83604742398694
1330.00458019684	4.0363096853149
1331.94145519685	4.10129920527524
1333.87973644684	4.26228273240073
1335.81770519685	4.2905324798555
1337.75504894684	4.3962580930141
1339.69020519685	4.24219697129715
1341.62676769685	4.06808069868455
1343.56301769685	3.76007141002003
1345.49692394684	3.55718060715625
1347.43223644684	3.22369523776456
1349.36692394685	3.02964680430176
1351.29973644684	2.80842316571764
1353.23364269684	2.73887492936075
1355.16551769685	2.52624648485349
1357.09864269684	2.47245906632088
1359.02958019685	2.38865641144693
1360.96176769684	2.36294509926509
1362.89364269684	2.20227234972805
1364.82333019684	2.23902471999597
1366.75426769685	2.09929887740898
1368.68301769685	1.98364836623551
1370.61317394685	1.84432521682507
1372.54114269685	1.80845759477359
1374.46864269684	1.55243392128565
1376.39754894685	1.49100799158632
1378.32426769684	1.38912784652274
1380.25223644685	1.3570903678368
1382.17801769685	1.28337881995026
1384.10348644685	1.38251700449732
1386.03020519684	1.3976281659701
1387.95473644685	1.46812544620823
1389.88051769685	1.43786588609126
1391.80426769685	1.50246786600232
1393.72754894684	1.4627146242351
1395.65036144684	1.46295621805368
1397.57458019684	1.37897661340679
1399.49661144685	1.38507338062311
1401.41817394684	1.26261513201794
1403.34098644684	1.23430055050054
1405.26176769685	1.10154773621844
1407.18208019684	1.07522001495462
1409.10192394684	1.0145974130439
1411.02145519685	1.04984529053431
1412.94223644685	1.02927706836905
1414.86083019685	1.15467530277874
1416.77895519685	1.17978872166631
1418.69676769685	1.26797267457565
1420.61411144684	1.27717182017636
1422.53098644684	1.40269615436341
1424.44754894685	1.36441101891742
1426.36364269685	1.46938105439401
1428.27926769685	1.59713624379151
1430.19442394684	1.90421656583021
1432.11098644685	2.15138628027464
1434.02536144685	2.52960216623055
1435.93926769685	2.8245530988417
1437.85286144685	3.13249440208617
1439.76598644685	3.32358067459151
1441.67692394684	3.55999284677188
1443.58926769684	3.70510426192018
1445.50114269685	3.89273049690499
1447.41254894685	3.80587149236868
1449.32364269685	3.71045255730729
1451.23411144685	3.47622288064437
1453.14426769685	3.28889313726717
1455.05411144685	2.95282325621622
1456.96333019685	2.83520240380457
1458.87223644684	2.5897612526044
1460.77911144685	2.3775505104532
1462.68723644685	2.03993310476608
1464.59473644685	1.76104436253576
1466.50208019685	1.34267034078047
1468.40879894685	1.02865477691179
1470.31348644685	0.660009039695296
1472.21958019684	0.408821601406686
1474.12504894684	0.128002280551954
1476.03020519685	-0.0500882574535808
1477.93317394684	-0.315834899859595
1479.83754894685	-0.494683655006071
1481.74129894685	-0.695074804305733
1483.64317394684	-0.776071705249308
1485.54614269684	-0.898581874246759
1487.44879894685	-0.894784055348225
1489.34926769685	-0.963513271879805
1491.25114269684	-0.93662534110149
1493.15067394685	-0.962020195545307
1495.05161144685	-0.910918184210601
1496.95223644685	-0.924078956465024
1498.85067394685	-0.730547644904362
1500.75036144684	-0.606885330168154
1502.64786144684	-0.426021312791676
1504.54676769685	-0.263371199150555
1506.44348644685	0.122470223835137
1508.34161144685	0.336907407294092
1510.23739269685	0.709100069340707
1512.13473644685	1.01670356089153
1514.02973644685	1.42908210518948
1515.92442394685	1.57929599519977
1517.82036144684	1.75860930595201
1519.71426769685	1.71859785759423
1521.60926769685	1.67372000439781
1523.50239269685	1.36223236398922
1525.39489269684	1.09212814307708
1527.28879894685	0.753337755338208
1529.18051769685	0.47144600164745
1531.07192394684	0.119017846660086
1532.96458019684	-0.0646625668072716
1534.85504894684	-0.261455096404632
1536.74520519685	-0.276044745517453
1538.63489269685	-0.352647200597886
1540.52583019685	-0.250102850461474
1542.41473644685	-0.13295622363762
1544.30317394685	0.153196830603889
1546.19114269684	0.354836048685428
1548.07879894684	0.966136609652693
1549.96770519685	1.51817271822028
1551.85442394685	1.7926142704483
1553.74083019684	1.70711634641609
1555.62692394685	1.63755866699523
1557.51239269684	1.21905004738795
1559.39754894685	0.870591099423166
1561.28223644684	0.696616080212465
1563.16661144685	0.847830146827249
1565.05051769685	0.946587547387594
1566.93567394685	1.159657983687
1568.81879894685	1.27075660163291
1570.70145519685	1.55013763312465
1572.58379894684	1.77796622099123
1574.46551769684	2.17518113363471
1576.34708019685	2.55955842311351
1578.22629894684	3.04956134080618
1580.10692394685	3.36569056945461
1581.98723644685	3.70559573537466
1583.86692394685	3.79746558305425
1585.74645519685	3.80478615565929
1587.62536144684	3.65176072830053
1589.50395519685	3.64903987786707
1591.38208019684	3.51939779350559
1593.25989269685	3.56807958516288
1595.13551769685	3.59057933744302
1597.01239269685	3.7843168801306
1598.88895519685	3.83066722103655
1600.76504894685	4.0125645299504
1602.64067394684	4.03719843660031
1604.51442394685	4.15684938543998
1606.38926769685	4.13395082649566
1608.26364269685	4.33754773475732
1610.13770519684	4.29767519144474
1612.00973644685	4.36563269297156
1613.88301769684	4.30122461639206
1615.75583019685	4.22982045185347
1617.62661144685	3.92003515023427
1619.49864269685	3.81779307999113
1621.37020519685	3.5345537198462
1623.23973644685	3.383382013416
1625.11051769685	3.17290231431707
1626.97926769685	3.13013944779033
1628.84926769685	3.04580775397031
1630.71879894684	3.18797670004139
1632.58629894684	3.25316122459628
1634.45504894685	3.46955564213673
1636.32176769685	3.53854478726717
1638.18973644685	3.71122295365404
1640.05567394685	3.81595498494943
1641.92270519685	4.06614968926152
1643.78786144685	4.23239284631711
1645.65254894684	4.51545317006077
1647.51833019684	4.64488481181772
1649.38223644685	4.85211357233112
1651.24739269685	4.81477818760584
1653.11036144684	4.77623809991047
1654.97301769684	4.590368358116
1656.83692394685	4.45134305964575
1658.69879894684	4.10604714127487
1660.56176769685	3.89946925166464
1662.42286144684	3.60162526649123
1664.28348644685	3.4370938088361
1666.14364269684	3.19790439818729
1668.00504894685	3.04943651023962
1669.86442394684	2.79973517769957
1671.72348644684	2.63840987817551
1673.58208019684	2.38592466782049
1675.44192394684	2.18788895968535
1677.29973644685	1.97651786783416
1679.15708019684	1.85623536489473
1681.01411144685	1.67212638804131
1682.87067394685	1.52243498387142
1684.72676769685	1.3644506410202
1686.58426769685	1.25857810292052
1688.43958019685	1.06319175520562
1690.29458019685	0.959156348274121
1692.14911144685	0.805865920449861
1694.00317394684	0.680589945252223
1695.85692394685	0.46481332340673
1697.71036144685	0.363775517347506
1699.56333019685	0.169270559672867
1701.41583019685	0.0916579119035248
1703.26801769685	-0.0191975444223544
1705.11973644685	-0.0432417803670546
1706.97114269684	-0.126619924219682
1708.82208019685	-0.126267949258363
1710.67254894684	-0.249926408708035
1712.52270519685	-0.29394044582682
1714.37239269685	-0.429286036727149
1716.22176769685	-0.471838334893846
1718.07067394685	-0.619233318099731
1719.91754894684	-0.610125593053851
1721.76583019684	-0.699586825810826
1723.61348644685	-0.566647863648427
1725.46083019685	-0.616718482370715
1727.30770519684	-0.463714662830796
1729.15270519685	-0.410125511516185
1730.99879894684	-0.235079152073041
1732.84458019684	-0.185064727577128
1734.68989269685	0.00494177963446418
1736.53317394685	0.0446259676227498
1738.37770519685	0.197570263234155
1740.22192394684	0.229770222764955
1742.06567394685	0.260469863334265
1743.90739269684	0.254284887615682
1745.75020519685	0.361832103561284
1747.59286144684	0.263897904945566
1749.43333019684	0.305301979948524
1751.27504894685	0.324531667969978
1753.11473644685	0.378473820072401
1754.95583019685	0.320275620050552
1756.79629894684	0.431326814886177
1758.63489269685	0.431914039800517
1760.47458019685	0.523998219852189
1762.31239269684	0.51931722486421
1764.15129894685	0.614581842646288
1765.98817394685	0.611964741877131
1767.82645519685	0.685802556869447
1769.66254894685	0.644952108240432
1771.49989269684	0.701479873521492
1773.33536144685	0.666378794347622
1775.17020519685	0.769840807955347
1777.00645519685	0.770474256619679
1778.84067394684	0.864011690156133
1780.67598644685	0.827278536454429
1782.50942394685	0.888853424073005
1784.34239269685	0.833613411164691
1786.17661144684	0.887615974075629
1788.00879894684	0.806679396056381
1789.84051769684	0.87243590532438
1791.67364269685	0.878358098160589
1793.50458019685	0.888563975003763
1795.33520519684	0.818116166795988
1797.16536144685	0.824261220506315
1798.99692394684	0.769344001418858
