# Supplementary material for: Intraoperative rapid assessment of the deep muscle surgical margin of tongue squamous cell carcinoma via Raman spectroscopy
Source: Front Bioeng Biotechnol. 2024 Oct 8;12:1480279. doi: 10.3389/fbioe.2024.1480279 (PMC11493737; doi:10.3389/fbioe.2024.1480279)
Supplement: Supplementary file 4 [file DataSheet2.ZIP › Pathological grading corresponding to Raman spectroscopic data/Results of pathological grading/WDSCC/15-2-1_Raman.txt]

process from Raman raw data on 2022/8/8 10:48:03
601.541728634347	-0.330349567324561
603.653017696848	-0.45990629387569
605.76571300935	-0.577192427755392
607.876025509344	-0.643569709408837
609.985830196845	-0.565944992113089
612.095166134346	-0.663775332642501
614.203994259347	-0.531173170647662
616.314228634346	-0.418568484340142
618.422119259347	-0.316940890286958
620.529502071848	-0.298985188417362
622.636377071845	-0.208746202229548
624.742783321846	-0.348431168593152
626.848681759348	-0.373382576368243
628.954111446845	-0.454667721461902
631.060908321848	-0.523975523208605
633.165361446845	-0.61755099909945
635.269345821845	-0.519155036677347
637.372783321851	-0.607197711608848
639.475791134348	-0.637041366533225
641.578291134349	-0.753156104591142
643.680283321846	-0.769926939144597
645.781806759347	-0.984231397421382
647.882861446848	-0.959004559418219
649.983408321845	-0.918589009445327
652.083486446845	-0.672272359356043
654.183056759346	-0.365427211563826
656.282158321847	0.215538766166986
658.380752071844	0.702002953101839
660.478877071844	1.25118762603614
662.576533321844	1.5923275764016
664.673642696845	2.0454327339134
666.770361446845	2.47466755858852
668.864658321847	2.98746171486931
670.960361446843	3.41467598620926
673.05559582185	3.78439925070052
675.150283321847	3.63352143393945
677.244502071844	3.18777199121899
679.338330196846	2.4437702923118
681.431611446846	1.7657115020063
683.522470821845	1.18701770261077
685.614814571843	0.946518427503065
687.706611446847	0.683665916538871
689.798017696849	0.702724059843263
691.888877071844	0.625018095126109
693.977392696845	0.669846524134528
696.067236446848	0.604900978527382
698.156689571846	0.660304101631141
700.243720821847	0.645951599178204
702.332158321846	0.658222044245235
704.420127071848	0.674159923949048
706.507627071849	0.79623965342887
708.592783321848	0.958807449520634
710.679345821845	1.10646439566517
712.765361446844	1.16753184917332
714.849033321847	1.18272149498864
716.934111446848	1.07399232598283
719.016845821847	1.05802464001511
721.100986446847	0.951406074359284
723.184658321847	0.9301040672255
725.265908321846	0.89010292572226
727.348642696845	0.98887711836619
729.428955196847	1.11234128360945
731.510673946843	1.4447841970312
733.590048946844	1.92211047831148
735.670830196843	2.78088325284256
737.749267696847	3.97067830961458
739.829033321847	5.67486324067181
741.906533321846	7.56625360809375
743.985361446848	9.23677151110053
746.061923946847	10.2585835760461
748.139814571845	10.7894707838037
750.215361446848	10.4397465457645
752.292236446843	9.46074502623503
754.366845821845	8.23279489842605
756.440986446847	7.0550179522549
758.516533321843	5.76644915902489
760.589658321845	4.66247603237321
762.664189571846	3.67251847686163
764.736455196849	2.95718336613504
766.808173946843	2.35775698575276
768.881298946846	1.98983717052391
770.952080196847	1.60493804502823
773.022392696847	1.48296346495823
775.092236446842	1.3072272721451
777.163486446847	1.32936211765633
779.232314571844	1.25606982640119
781.300752071846	1.34623147012525
783.368720821843	1.33991670721423
785.438017696848	1.59942316484216
787.504970821843	1.73118257705681
789.571533321847	1.99077089718014
791.637548946848	1.94606369966402
793.704970821847	1.95396587532355
795.770048946844	1.71728665585766
797.834658321844	1.5271570284412
799.898798946848	1.15184063874216
801.962470821847	0.989311116306453
804.025673946846	0.794022074584291
806.088408321844	0.75350711096047
808.150673946846	0.629829806781402
810.214267696847	0.767665373193495
812.275595821844	0.764053902688545
814.336455196844	0.881930742725899
816.396767696846	0.911355447338963
818.456689571845	1.06060945176273
820.516142696844	1.00062227134225
822.575048946845	1.14583343250621
824.633564571846	1.01502428258743
826.691533321846	0.945300379139496
828.749033321848	0.728059087729889
830.806142696849	0.54659773332412
832.862705196847	0.285231863613319
834.918877071847	0.20628268509995
836.974502071844	0.00984573777873266
839.027861446848	-0.0371013228904644
841.082548946848	-0.0317758424208137
843.136767696844	0.00206576368674405
845.190517696847	-0.0267232074444905
847.243877071847	0.00231440061975263
849.296689571845	0.0426140994889579
851.349033321847	0.0236530197128104
853.400908321848	-0.100405603425315
855.450517696845	-0.184617235170322
857.501455196845	-0.283141198736473
859.551923946849	-0.499813094790795
861.602002071846	-0.643015906501944
863.649658321843	-0.693016297745828
865.698798946843	-0.816749082984018
867.747392696845	-0.884371038124129
869.795517696846	-0.929425211353418
871.841377071847	-0.946156450434557
873.888564571844	-1.11079570125492
875.935361446845	-1.01454410801182
877.981611446849	-1.08833625521169
880.025595821848	-1.08785292519957
882.07090832185	-1.16526574584333
884.115752071848	-1.04801942220155
886.158408321844	-1.16135459850619
888.202314571849	-1.10451096471076
890.243955196845	-1.16494657351535
892.287002071847	-1.1388799929079
894.329502071847	-1.13144325656168
896.369736446846	-1.10780680378241
898.411377071847	-1.23616958773943
900.450673946845	-1.19327055939476
902.491377071845	-1.22276511337293
904.529736446846	-1.27509203471243
906.569502071849	-1.27141693236945
908.607002071847	-0.995134668124763
910.645752071847	-0.820992378582446
912.682314571848	-0.49378346958008
914.720205196849	-0.167775246069482
916.755830196846	0.204571430377314
918.792783321849	0.35779288562469
920.827470821849	0.587038337552997
922.861689571848	0.629447278977864
924.89723644685	0.73246910386132
926.930517696845	0.772073113424199
928.965205196844	0.904039117944194
930.997548946845	0.907698914502191
933.029423946846	1.12175559281866
935.062705196844	1.16402218948747
937.093720821846	1.28226428353554
939.124189571845	1.36827735585916
941.156064571845	1.55600816331855
943.185673946846	1.69638225715784
945.214814571846	2.05256883174991
947.243486446845	2.2299104367101
949.273486446844	2.45026626628481
951.301220821846	2.66823553680496
953.328564571846	2.90656117319151
955.355361446847	3.00960813163903
957.383564571843	3.42123315180913
959.409423946847	3.84403773719419
961.434892696845	4.30241858383204
963.459892696847	4.74031435901139
965.484423946844	5.28229748662949
967.508486446844	5.51428037671411
969.533877071844	5.740972306591
971.557080196846	5.7237857093815
973.579736446845	5.54256224654381
975.602002071846	5.15263183249203
977.623720821848	4.8920292457239
979.645048946848	4.57053437986843
981.665908321847	4.52819576670584
983.686298946846	4.65429570652077
985.706220821845	5.12317648596371
987.725752071845	5.66422417213357
989.744736446846	6.34337343866804
991.763330196845	6.89920412205367
993.781377071846	7.55296085966575
995.799033321848	8.19309347047692
997.816220821845	8.79372036140211
999.833017696848	8.86153753375714
1001.84926769685	8.45037955086769
1003.86512707184	7.4576761993269
1005.88043957185	6.2005420044232
1007.89536144684	4.5060567376122
1009.90801769685	3.15221075681245
1011.92200207184	2.15511200550026
1013.93551769685	1.47470470231929
1015.94864269685	0.703564766987427
1017.96129894685	0.254040444992484
1019.97340832184	-0.232010045134871
1021.98333019684	-0.506345405885838
1023.99465832184	-0.720396824194211
1026.00543957185	-0.869628316409262
1028.01575207185	-1.05701403085425
1030.02387707185	-1.06120689425859
1032.03333019685	-1.26046130920929
1034.04231457185	-1.45257399717769
1036.05083019684	-1.52934300305049
1038.05715832185	-1.52232167109611
1040.06473644685	-1.64054759501727
1042.07192394685	-1.50617016550052
1044.07684582184	-1.55402082398837
1046.08309582185	-1.51167884825509
1048.08895519684	-1.53291782608329
1050.09254894685	-1.36381957147307
1052.09739269685	-1.51818667234033
1054.10004894685	-1.44201916892825
1056.10411144685	-1.44596530978129
1058.10762707185	-1.35911101232983
1060.10895519685	-1.36534699106932
1062.11161144685	-0.993024777762571
1064.11200207184	-0.730433434426061
1066.11372082185	-0.271530124507763
1068.11325207184	0.123749532865986
1070.11403332184	0.577300943314299
1072.11270519684	0.788065883916317
1074.11262707185	1.09500626508327
1076.11028332185	1.21059542108219
1078.10934582185	1.46684159434903
1080.10614269685	1.54158965283284
1082.10247082185	1.75397260985983
1084.10012707185	1.89808400215463
1086.09559582185	2.00963582425379
1088.09239269685	1.87764962968623
1090.08692394685	1.75460283604178
1092.08106457184	1.49174308846062
1094.07645519685	1.29325653372382
1096.06965832185	1.02943774859563
1098.06239269684	0.997246725136847
1100.05653332185	1.09902209195076
1102.04833019685	1.43832138414496
1104.03973644684	1.6326971094291
1106.03075207185	2.19128080074745
1108.02301769685	2.82595947825422
1110.01309582184	3.64514563930885
1112.00270519685	4.44490018416337
1113.99184582185	5.59789457806875
1115.98231457185	6.65661454601559
1117.97059582184	7.88471725257892
1119.95840832185	9.34168414762661
1121.94583019684	10.9035007687451
1123.93278332184	12.0908444160901
1125.91926769685	12.8619864837292
1127.90708019684	12.8361636117111
1129.89262707185	11.9899868237958
1131.87778332184	10.5253967251486
1133.86247082184	8.97131052113855
1135.84668957184	7.48599954704179
1137.83051769685	6.68481930536109
1139.81387707185	6.26952694426541
1141.79684582185	6.48031795836437
1143.77926769685	7.12695525558553
1145.76129894685	8.21811850936615
1147.74286144684	9.34962479108947
1149.72403332184	10.6682095803374
1151.70473644685	11.6899799099918
1153.68497082185	12.129047011186
1155.66473644685	11.9876321035424
1157.64411144684	11.528730652831
1159.62301769685	11.0114996144075
1161.60145519684	10.951890173667
1163.57778332185	11.5055535774506
1165.55536144684	12.6750349587448
1167.53247082185	13.724401441178
1169.50918957185	14.2183684720884
1171.48543957184	13.5378228897835
1173.46122082185	12.0049558118156
1175.43661144685	9.51903267727334
1177.40973644685	6.89078041337763
1179.38418957185	4.35876960966692
1181.35825207185	2.50257604312014
1183.33184582185	1.09895643403672
1185.30325207185	0.275165555701619
1187.27598644685	-0.218008807093895
1189.24825207184	-0.481276077456528
1191.22004894685	-0.735655238055983
1193.18965832185	-0.842892342255993
1195.16059582185	-0.990818052833561
1197.13114269685	-0.972298220981429
1199.09942394685	-0.958968380447175
1201.06903332184	-0.649553587939295
1203.03645519685	-0.205462837283562
1205.00520519685	0.428105193828003
1206.97356457184	0.901493605681026
1208.93965832184	1.71850570542227
1210.90708019685	2.24608849587599
1212.87223644684	2.94968634862249
1214.83879894685	3.85986161657297
1216.80489269684	5.14917731204287
1218.76879894685	6.21750459500009
1220.73403332185	7.29524806190938
1222.69708019685	7.7943744124691
1224.66137707184	7.7989345188119
1226.62356457185	7.27344331035277
1228.58528332185	6.63932717056662
1230.54833019685	5.82860246314016
1232.50911144685	5.24970907061038
1234.47129894684	4.78631373576115
1236.43122082184	4.53510083324949
1238.39254894684	4.17419800490808
1240.35161144684	4.07499868131981
1242.31028332185	3.92060448737504
1244.27020519684	3.79109401238446
1246.22801769685	3.40446787415385
1248.18536144685	3.14422440243823
1250.14395519685	2.64677744597105
1252.10043957185	2.16208630071412
1254.05645519685	1.59148989483612
1256.01208019685	1.11267361093212
1257.96895519685	0.632517449535271
1259.92372082184	0.414718925264026
1261.87793957184	0.131983024162196
1263.83184582185	-0.0059553817496294
1265.78700207185	-0.180350210363258
1267.73997082184	-0.243050529975449
1269.69247082185	-0.495171026244748
1271.64458019685	-0.509236315775979
1273.59629894685	-0.571115795534752
1275.54754894684	-0.455573694747386
1277.49833019685	-0.46153946162741
1279.45043957185	-0.33599115860153
1281.40036144685	-0.31307594985816
1283.34989269685	-0.193532127597734
1285.29895519685	-0.144634023272772
1287.24754894685	0.113648864997913
1289.19575207184	0.579321925310694
1291.14356457184	1.58088567161536
1293.09083019684	2.96627077315003
1295.03778332185	4.86313244471995
1296.98426769685	7.00084132529361
1298.93028332185	9.09958785761307
1300.87583019684	10.4555824746038
1302.82106457185	11.2897955417512
1304.76575207185	11.0397025912974
1306.71004894685	10.1206539801187
1308.65395519685	8.78004013470178
1310.59739269684	7.40067645741391
1312.53864269685	5.88165276365885
1314.48129894685	4.94674036957798
1316.42333019685	4.05536918741467
1318.36504894685	3.46849973014673
1320.30629894685	3.19544226136509
1322.24723644684	3.23899726805411
1324.18583019685	3.41450276313606
1326.12583019684	4.26856316548106
1328.06536144685	5.44116684949171
1330.00458019684	7.18850435237715
1331.94145519685	9.40264250079008
1333.87973644684	12.0333977949282
1335.81770519685	14.2105678277573
1337.75504894684	15.8106222423597
1339.69020519685	16.0402076178574
1341.62676769685	15.2460822336587
1343.56301769685	13.5552026692965
1345.49692394684	11.960163660324
1347.43223644684	10.4623753796747
1349.36692394685	9.88013270085736
1351.29973644684	9.65297179227827
1353.23364269684	9.93985203232887
1355.16551769685	10.1723834880851
1357.09864269684	10.7724574278469
1359.02958019685	11.4449919012964
1360.96176769684	12.5132296422916
1362.89364269684	13.5143952373048
1364.82333019684	14.7194410583729
1366.75426769685	15.9470013011728
1368.68301769685	17.2211614883022
1370.61317394685	18.2395075115152
1372.54114269685	18.8065532056282
1374.46864269684	18.2416663101396
1376.39754894685	16.7769763404477
1378.32426769684	14.5357255401727
1380.25223644685	12.0360215309483
1382.17801769685	9.81032628097267
1384.10348644685	8.70389961096521
1386.03020519684	8.34302062258934
1387.95473644685	8.63027975594815
1389.88051769685	9.2389470908858
1391.80426769685	9.99802301677806
1393.72754894684	10.317966759726
1395.65036144684	10.178828298184
1397.57458019684	9.32784005723295
1399.49661144685	8.0072984219147
1401.41817394684	6.17974451085405
1403.34098644684	4.36107043910533
1405.26176769685	2.50603317948065
1407.18208019684	1.17907349474842
1409.10192394684	0.0743613025927061
1411.02145519685	-0.516892289949567
1412.94223644685	-0.843735105356245
1414.86083019685	-0.622953858533663
1416.77895519685	-0.107745488459443
1418.69676769685	0.74601116920951
1420.61411144684	1.62791473711144
1422.53098644684	2.74221507312109
1424.44754894685	3.67565338476265
1426.36364269685	4.43035820064119
1428.27926769685	4.84341935329161
1430.19442394684	5.14300666684289
1432.11098644685	4.85246735236336
1434.02536144685	4.45322817339627
1435.93926769685	3.8490246231342
1437.85286144685	3.38292801045594
1439.76598644685	2.95048664523699
1441.67692394684	2.76606309899955
1443.58926769684	2.64708287820429
1445.50114269685	2.68381724804192
1447.41254894685	2.5603259578217
1449.32364269685	2.45628040377267
1451.23411144685	2.35664703133801
1453.14426769685	2.20147889829042
1455.05411144685	1.90348578953319
1456.96333019685	1.77789398929934
1458.87223644684	1.51146666758939
1460.77911144685	1.18848387611479
1462.68723644685	0.86733272023173
1464.59473644685	0.634341580203227
1466.50208019685	0.162855635341089
1468.40879894685	-0.305130965708599
1470.31348644685	-0.75883578490425
1472.21958019684	-1.27353744701605
1474.12504894684	-1.83715085587244
1476.03020519685	-2.17220250537162
1477.93317394684	-2.64389665376774
1479.83754894685	-3.04284801771001
1481.74129894685	-3.30532270872601
1483.64317394684	-3.51270770271645
1485.54614269684	-3.68753439217295
1487.44879894685	-3.56822149414091
1489.34926769685	-3.44928493413346
1491.25114269684	-3.14944637022245
1493.15067394685	-2.79493764490951
1495.05161144685	-2.30638727049347
1496.95223644685	-1.76079931979081
1498.85067394685	-0.878271099223241
1500.75036144684	-0.152203997380013
1502.64786144684	0.597511929762732
1504.54676769685	1.27428856758826
1506.44348644685	2.13947260123717
1508.34161144685	2.75302692286067
1510.23739269685	3.6701548059126
1512.13473644685	4.6169148755634
1514.02973644685	5.74965697442741
1515.92442394685	6.6357015168407
1517.82036144684	7.41613266469915
1519.71426769685	7.85751839512608
1521.60926769685	8.22214764497187
1523.50239269685	8.19522244696236
1525.39489269684	8.13187204964129
1527.28879894685	8.15808926015461
1529.18051769685	8.44201459285847
1531.07192394684	8.83758813601401
1532.96458019684	9.74923573809826
1534.85504894684	10.8415489843554
1536.74520519685	12.2280087247984
1538.63489269685	13.5407916981748
1540.52583019685	14.9193472474633
1542.41473644685	16.0851377719305
1544.30317394685	17.1877596597152
1546.19114269684	18.1808422588834
1548.07879894684	19.4213177208738
1549.96770519685	20.553993762413
1551.85442394685	21.4178176420686
1553.74083019684	22.0476824699105
1555.62692394685	22.5721476216394
1557.51239269684	22.6624966320606
1559.39754894685	22.6212446112646
1561.28223644684	22.298587954239
1563.16661144685	21.8989889244313
1565.05051769685	21.2811238603673
1566.93567394685	20.8753752706765
1568.81879894685	20.7725992111211
1570.70145519685	21.7901449454634
1572.58379894684	23.9347948061334
1574.46551769684	27.3220918868584
1576.34708019685	31.7852047364291
1578.22629894684	37.2599086610093
1580.10692394685	42.6311081399817
1581.98723644685	46.9661580681672
1583.86692394685	49.1423212984634
1585.74645519685	48.847516652917
1587.62536144684	45.9554537018644
1589.50395519685	41.6871881071863
1591.38208019684	36.8018358200749
1593.25989269685	32.6065393215473
1595.13551769685	29.5180978916631
1597.01239269685	27.6601937026602
1598.88895519685	26.0326228791997
1600.76504894685	24.8418312375483
1602.64067394684	23.4783679161012
1604.51442394685	21.970801192206
1606.38926769685	20.1530451703574
1608.26364269685	18.7880348839218
1610.13770519684	17.7405629318043
1612.00973644685	17.3205799039231
1613.88301769684	17.0646083643799
1615.75583019685	17.1258390457531
1617.62661144685	17.0011053846592
1619.49864269685	16.7438211482378
1621.37020519685	16.3043864075844
1623.23973644685	16.2261340042209
1625.11051769685	16.6485788958778
1626.97926769685	17.9769238948463
1628.84926769685	20.416534745325
1630.71879894684	23.9624204309496
1632.58629894684	27.8770828155496
1634.45504894685	31.1439988124423
1636.32176769685	32.3290992199375
1638.18973644685	30.9438417231922
1640.05567394685	27.1121063255324
1641.92270519685	21.8418876683172
1643.78786144685	16.2705825670148
1645.65254894684	11.8009241329842
1647.51833019684	8.64190999381873
1649.38223644685	6.73161590364037
1651.24739269685	5.51000835471615
1653.11036144684	4.77730069928907
1654.97301769684	4.18781853973832
1656.83692394685	3.85806042283588
1658.69879894684	3.4746824725479
1660.56176769685	3.16047288561822
1662.42286144684	2.8173549909211
1664.28348644685	2.61793346214085
1666.14364269684	2.30135722106439
1668.00504894685	2.19300983305521
1669.86442394684	2.01251517418484
1671.72348644684	1.82007665895759
1673.58208019684	1.68074912554567
1675.44192394684	1.56288686675174
1677.29973644685	1.35531229471366
1679.15708019684	1.22267539307973
1681.01411144685	1.11026921283133
1682.87067394685	0.913648476711955
1684.72676769685	0.716072045871783
1686.58426769685	0.562579504156702
1688.43958019685	0.328542683833234
1690.29458019685	0.200561008567149
1692.14911144685	-0.00658091178695486
1694.00317394684	-0.23618424578666
1695.85692394685	-0.436345859516848
1697.71036144685	-0.488156885375702
1699.56333019685	-0.736892802034106
1701.41583019685	-0.755184801634243
1703.26801769685	-0.758809710716662
1705.11973644685	-0.755763073093931
1706.97114269684	-0.872751695998261
1708.82208019685	-0.834331166224558
1710.67254894684	-0.964902704897725
1712.52270519685	-1.0325230907394
1714.37239269685	-1.22147797405063
1716.22176769685	-1.28860411503956
1718.07067394685	-1.42401720588896
1719.91754894684	-1.40967357313116
1721.76583019684	-1.481545420364
1723.61348644685	-1.34955246087304
1725.46083019685	-1.17309690220532
1727.30770519684	-0.946424539114219
1729.15270519685	-0.776037869625895
1730.99879894684	-0.452131270162056
1732.84458019684	-0.239187079055569
1734.68989269685	-0.0235611711746628
1736.53317394685	0.0788787925832253
1738.37770519685	0.37461874001707
1740.22192394684	0.481331179010397
1742.06567394685	0.546510156443787
1743.90739269684	0.549507445323343
1745.75020519685	0.838945393655592
1747.59286144684	0.84417533228293
1749.43333019684	0.92790450967675
1751.27504894685	0.969325501516096
1753.11473644685	1.02083751035849
1754.95583019685	0.849013712373221
1756.79629894684	0.880301047434784
1758.63489269685	0.855019758708806
1760.47458019685	0.979569464223061
1762.31239269684	1.02083760132143
1764.15129894685	1.11695425090534
1765.98817394685	1.01741152627972
1767.82645519685	1.11296449295082
1769.66254894685	1.12473023802352
1771.49989269684	1.16389430919781
1773.33536144685	1.23526787195914
1775.17020519685	1.36358841949061
1777.00645519685	1.33037838179581
1778.84067394684	1.4273183937878
1780.67598644685	1.4793554173479
1782.50942394685	1.47964435264913
1784.34239269685	1.49490809022416
1786.17661144684	1.64097985226135
1788.00879894684	1.5634539651266
1789.84051769684	1.61658856264626
1791.67364269685	1.69403220432014
1793.50458019685	1.86064853450227
1795.33520519684	1.83375600750804
1797.16536144685	1.9150131505657
1798.99692394684	1.95173066031828
