# Supplementary material for: Intraoperative rapid assessment of the deep muscle surgical margin of tongue squamous cell carcinoma via Raman spectroscopy
Source: Front Bioeng Biotechnol. 2024 Oct 8;12:1480279. doi: 10.3389/fbioe.2024.1480279 (PMC11493737; doi:10.3389/fbioe.2024.1480279)
Supplement: Supplementary file 4 [file DataSheet2.ZIP › Pathological grading corresponding to Raman spectroscopic data/Results of pathological grading/WDSCC/15-2-2_Raman.txt]

process from Raman raw data on 2022/8/8 10:48:00
601.541728634347	-0.264887713976634
603.653017696848	-0.427755428507908
605.76571300935	-0.485565379287607
607.876025509344	-0.582889478863052
609.985830196845	-0.539241728625655
612.095166134346	-0.603559283973141
614.203994259347	-0.434395542000118
616.314228634346	-0.370090093499329
618.422119259347	-0.304894112220268
620.529502071848	-0.31921279148392
622.636377071845	-0.166691467688622
624.742783321846	-0.220127466592857
626.848681759348	-0.194924207743497
628.954111446845	-0.170059072819669
631.060908321848	-0.157981909726828
633.165361446845	-0.25090787685528
635.269345821845	-0.22000829644395
637.372783321851	-0.277244564442555
639.475791134348	-0.338878276225188
641.578291134349	-0.359610847734729
643.680283321846	-0.382867775094553
645.781806759347	-0.534816659458528
647.882861446848	-0.569933062292705
649.983408321845	-0.657440449146549
652.083486446845	-0.599546501625809
654.183056759346	-0.498764694337268
656.282158321847	-0.245882762081322
658.380752071844	-0.0715341887239447
660.478877071844	0.253223238150611
662.576533321844	0.386303848970044
664.673642696845	0.575626332514844
666.770361446845	0.65508626251227
668.864658321847	0.835392659823668
670.960361446843	0.933323979206364
673.05559582185	1.0200999436523
675.150283321847	0.888949268918338
677.244502071844	0.812201742386634
679.338330196846	0.58132705524838
681.431611446846	0.368038415085465
683.522470821845	0.210839422648888
685.614814571843	0.21937689255671
687.706611446847	0.116542994403432
689.798017696849	0.133772689150533
691.888877071844	0.131449306011433
693.977392696845	0.249314033917244
696.067236446848	0.26845272350738
698.156689571846	0.316281347155751
700.243720821847	0.348186357765599
702.332158321846	0.407201507060535
704.420127071848	0.365993408379751
706.507627071849	0.419296075620167
708.592783321848	0.544398290912198
710.679345821845	0.689284902393581
712.765361446844	0.721889048190263
714.849033321847	0.764835961542445
716.934111446848	0.734157879897253
719.016845821847	0.726231263402411
721.100986446847	0.591446643273883
723.184658321847	0.585144396155556
725.265908321846	0.55086145025291
727.348642696845	0.598116000211689
729.428955196847	0.665918403977457
731.510673946843	0.82683012113597
733.590048946844	1.02313321792255
735.670830196843	1.47559246236156
737.749267696847	1.98594146356794
739.829033321847	2.77582843872534
741.906533321846	3.74032845691889
743.985361446848	4.61804322601742
746.061923946847	4.99165924313596
748.139814571845	5.22971674338547
750.215361446848	4.91660874175892
752.292236446843	4.33665894122251
754.366845821845	3.58245662140922
756.440986446847	2.9633578108616
758.516533321843	2.30870197274999
760.589658321845	1.84856593271735
762.664189571846	1.38048944092469
764.736455196849	1.08037029406319
766.808173946843	0.887527968289533
768.881298946846	0.768794926581137
770.952080196847	0.609106203649191
773.022392696847	0.586679776907317
775.092236446842	0.510459176984597
777.163486446847	0.568330688851603
779.232314571844	0.501217270047448
781.300752071846	0.541304888378534
783.368720821843	0.521402320458037
785.438017696848	0.658799873222534
787.504970821843	0.604562372311847
789.571533321847	0.760019676607953
791.637548946848	0.661355954131921
793.704970821847	0.621889504864072
795.770048946844	0.44406289893027
797.834658321844	0.44393007945834
799.898798946848	0.258774411806797
801.962470821847	0.255669247749893
804.025673946846	0.208567925499466
806.088408321844	0.237043769729723
808.150673946846	0.166720091599672
810.214267696847	0.273653633820999
812.275595821844	0.261720525203856
814.336455196844	0.366007749576511
816.396767696846	0.367614100907673
818.456689571845	0.519401761017178
820.516142696844	0.473669485802787
822.575048946845	0.628476062299853
824.633564571846	0.512133565542797
826.691533321846	0.560596336366331
828.749033321848	0.398701981875121
830.806142696849	0.344748053291084
832.862705196847	0.19196891561549
834.918877071847	0.229846471023848
836.974502071844	0.103445099594012
839.027861446848	0.127232314083443
841.082548946848	0.133381390859398
843.136767696844	0.310835208631232
845.190517696847	0.330036838937019
847.243877071847	0.458843648016142
849.296689571845	0.454700056273737
851.349033321847	0.494023413449412
853.400908321848	0.291196738929358
855.450517696845	0.247814815942718
857.501455196845	0.117617291880975
859.551923946849	0.0410387139756949
861.602002071846	-0.0837337063364885
863.649658321843	-0.0790171538275217
865.698798946843	-0.189826714993103
867.747392696845	-0.20115977431098
869.795517696846	-0.253789180449559
871.841377071847	-0.214768662559408
873.888564571844	-0.378441877147367
875.935361446845	-0.304378583903997
877.981611446849	-0.363514296026182
880.025595821848	-0.375337864005274
882.07090832185	-0.484484477622857
884.115752071848	-0.405467386459804
886.158408321844	-0.525734998814471
888.202314571849	-0.494051903826517
890.243955196845	-0.546141730674464
892.287002071847	-0.529587352146621
894.329502071847	-0.505499458712706
896.369736446846	-0.520195705496462
898.411377071847	-0.712350013795998
900.450673946845	-0.661016793255698
902.491377071845	-0.721356529719486
904.529736446846	-0.771893003228485
906.569502071849	-0.79807736926503
908.607002071847	-0.6025087270597
910.645752071847	-0.607521093576821
912.682314571848	-0.486890778045932
914.720205196849	-0.427022409747451
916.755830196846	-0.223379884520654
918.792783321849	-0.190674349119291
920.827470821849	-0.078639169584676
922.861689571848	-0.120378710831716
924.89723644685	-0.0149378818547348
926.930517696845	0.0398207126257546
928.965205196844	0.155508546434277
930.997548946845	0.221245472042881
933.029423946846	0.449140421404849
935.062705196844	0.42525180516671
937.093720821846	0.493344194175165
939.124189571845	0.506848112468589
941.156064571845	0.579385572052274
943.185673946846	0.62476181645934
945.214814571846	0.882900969672534
947.243486446845	0.992935471692391
949.273486446844	1.15937888220702
951.301220821846	1.26734125242504
953.328564571846	1.43525017559281
955.355361446847	1.52540013295084
957.383564571843	1.68981214490475
959.409423946847	1.84062911875759
961.434892696845	2.1128021302406
963.459892696847	2.25443957978644
965.484423946844	2.50374380116401
967.508486446844	2.62797711641701
969.533877071844	2.71839204212733
971.557080196846	2.60286430156583
973.579736446845	2.60572863095382
975.602002071846	2.36229513930815
977.623720821848	2.16668826378375
979.645048946848	2.03298807672306
981.665908321847	2.10994290730116
983.686298946846	2.12930498479344
985.706220821845	2.35887652694407
987.725752071845	2.66777363323104
989.744736446846	3.03360070913854
991.763330196845	3.34123772182537
993.781377071846	3.81754906495826
995.799033321848	4.46227467205958
997.816220821845	5.10174280460248
999.833017696848	5.32103947829123
1001.84926769685	5.19930906167806
1003.86512707184	4.62340142348279
1005.88043957185	3.78227091872225
1007.89536144684	2.61668738469396
1009.90801769685	1.76418008324117
1011.92200207184	1.08416902053526
1013.93551769685	0.594697264175551
1015.94864269685	0.0886007237976116
1017.96129894685	-0.196402429095571
1019.97340832184	-0.509644027428095
1021.98333019684	-0.647773051573267
1023.99465832184	-0.747500042861645
1026.00543957185	-0.818399469654452
1028.01575207185	-0.89639549363298
1030.02387707185	-0.940580886700985
1032.03333019685	-1.13954033044456
1034.04231457185	-1.22193049781458
1036.05083019684	-1.31803945152274
1038.05715832185	-1.35352991939075
1040.06473644685	-1.41589065993932
1042.07192394685	-1.27848059605361
1044.07684582184	-1.37535013292734
1046.08309582185	-1.35160047215206
1048.08895519684	-1.39898436354426
1050.09254894685	-1.3657122065064
1052.09739269685	-1.49008915570968
1054.10004894685	-1.47152250828375
1056.10411144685	-1.54486363244419
1058.10762707185	-1.49299680302201
1060.10895519685	-1.46777091416493
1062.11161144685	-1.28578123610308
1064.11200207184	-1.1757127610631
1066.11372082185	-0.895556939796734
1068.11325207184	-0.788194946653874
1070.11403332184	-0.522705929568758
1072.11270519684	-0.440953413390588
1074.11262707185	-0.246670388333655
1076.11028332185	-0.272528116707605
1078.10934582185	-0.0781041986696778
1080.10614269685	-0.0725476468166733
1082.10247082185	0.0547316526019586
1084.10012707185	0.0984138598058451
1086.09559582185	0.227487537415584
1088.09239269685	0.179877483893392
1090.08692394685	0.202238321148741
1092.08106457184	0.125174036546667
1094.07645519685	0.150617143050283
1096.06965832185	0.0942598034501714
1098.06239269684	0.140888335867999
1100.05653332185	0.178256858534553
1102.04833019685	0.415861934935577
1104.03973644684	0.430301491033617
1106.03075207185	0.677267093290169
1108.02301769685	0.95424137427878
1110.01309582184	1.30697603650248
1112.00270519685	1.54748751606809
1113.99184582185	2.07741733469135
1115.98231457185	2.51202595145466
1117.97059582184	3.16402088270516
1119.95840832185	3.83897866228119
1121.94583019684	4.58210464433094
1123.93278332184	5.17723643121661
1125.91926769685	5.59295548430069
1127.90708019684	5.42508246847328
1129.89262707185	5.03480044688158
1131.87778332184	4.35853389985556
1133.86247082184	3.71486036999417
1135.84668957184	3.1152412687816
1137.83051769685	2.92055188782578
1139.81387707185	2.84708973348461
1141.79684582185	3.25756008257437
1143.77926769685	3.82897651967397
1145.76129894685	4.69867819942823
1147.74286144684	5.77191257928945
1149.72403332184	7.02246490721063
1151.70473644685	7.94322261605538
1153.68497082185	8.45213702895279
1155.66473644685	8.36202945925402
1157.64411144684	7.75339512721649
1159.62301769685	6.88328141594076
1161.60145519684	6.18862960972962
1163.57778332185	5.74979854409588
1165.55536144684	5.76973822566958
1167.53247082185	5.87382361233722
1169.50918957185	5.85694988502587
1171.48543957184	5.39878435127173
1173.46122082185	4.71088823778183
1175.43661144685	3.59236670675153
1177.40973644685	2.52359621260632
1179.38418957185	1.53756950378414
1181.35825207185	0.877910987847258
1183.33184582185	0.37580789560684
1185.30325207185	0.204744219998759
1187.27598644685	0.0759293610350369
1189.24825207184	0.0734034131153862
1191.22004894685	-0.135422482171123
1193.18965832185	-0.196694696675479
1195.16059582185	-0.332813202626028
1197.13114269685	-0.343834295642296
1199.09942394685	-0.425362598022161
1201.06903332184	-0.172663607748177
1203.03645519685	-0.000335833747499237
1205.00520519685	0.249511583648996
1206.97356457184	0.412831876490372
1208.93965832184	0.724219889841208
1210.90708019685	0.807011008096765
1212.87223644684	1.04591174064223
1214.83879894685	1.36394186105832
1216.80489269684	1.85396606485926
1218.76879894685	2.21407668728159
1220.73403332185	2.67412602364868
1222.69708019685	2.89113358900067
1224.66137707184	3.01463801282864
1226.62356457185	2.84934647594844
1228.58528332185	2.77085477461208
1230.54833019685	2.49596719345078
1232.50911144685	2.36257812666634
1234.47129894684	2.1950293461768
1236.43122082184	2.26984074302078
1238.39254894684	2.16515451188695
1240.35161144684	2.25492008195118
1242.31028332185	2.29206609393083
1244.27020519684	2.37481936922961
1246.22801769685	2.22234498566269
1248.18536144685	2.20924963006229
1250.14395519685	2.07294450085277
1252.10043957185	1.90459401305463
1254.05645519685	1.73541513680192
1256.01208019685	1.53689283333301
1257.96895519685	1.32638460209932
1259.92372082184	1.3253039527267
1261.87793957184	1.2116041074965
1263.83184582185	1.1535782817694
1265.78700207185	1.1520302477964
1267.73997082184	1.16341843318389
1269.69247082185	1.00047473983045
1271.64458019685	1.05210410164341
1273.59629894685	0.959197296890409
1275.54754894684	0.997970921356455
1277.49833019685	1.04352572008548
1279.45043957185	1.07553868564531
1281.40036144685	1.12426235164008
1283.34989269685	1.23933358367049
1285.29895519685	1.25062890772608
1287.24754894685	1.30696902634406
1289.19575207184	1.48328884661208
1291.14356457184	1.78890907118057
1293.09083019684	2.31132194555056
1295.03778332185	3.0908608119318
1296.98426769685	3.93656789343999
1298.93028332185	4.82518384223789
1300.87583019684	5.41549930211175
1302.82106457185	5.77803341542574
1304.76575207185	5.67915406652634
1306.71004894685	5.43665038714312
1308.65395519685	4.93528300564947
1310.59739269684	4.39541826509412
1312.53864269685	3.81900252929336
1314.48129894685	3.48232329063751
1316.42333019685	3.03397988367664
1318.36504894685	2.8604400469315
1320.30629894685	2.68222576334881
1322.24723644684	2.65531621329563
1324.18583019685	2.66927966566192
1326.12583019684	3.00627385639382
1328.06536144685	3.37841578849282
1330.00458019684	4.12040465942817
1331.94145519685	4.93007806020142
1333.87973644684	5.96487488504812
1335.81770519685	6.76466022495157
1337.75504894684	7.39183715260401
1339.69020519685	7.33743871456164
1341.62676769685	7.02275626734695
1343.56301769685	6.32404431762888
1345.49692394684	5.62169924771001
1347.43223644684	4.88200202227313
1349.36692394685	4.63808909743898
1351.29973644684	4.48028033471934
1353.23364269684	4.4959135706867
1355.16551769685	4.40745276021232
1357.09864269684	4.61111388947796
1359.02958019685	4.86024267893492
1360.96176769684	5.23011449000882
1362.89364269684	5.56609119181809
1364.82333019684	6.16571630338598
1366.75426769685	6.54793603077638
1368.68301769685	6.88879460921146
1370.61317394685	7.1420777598866
1372.54114269685	7.18448019705073
1374.46864269684	6.6978105415717
1376.39754894685	6.06489698265864
1378.32426769684	5.14575328986047
1380.25223644685	4.22497766778997
1382.17801769685	3.47575224047864
1384.10348644685	3.16421536863464
1386.03020519684	3.06167794315331
1387.95473644685	3.26860117282257
1389.88051769685	3.41569471190223
1391.80426769685	3.64462825225371
1393.72754894684	3.70229275009535
1395.65036144684	3.58045846073907
1397.57458019684	3.12979528503979
1399.49661144685	2.68471347392455
1401.41817394684	1.94084362454998
1403.34098644684	1.23188693281378
1405.26176769685	0.487411021207038
1407.18208019684	0.020117753616546
1409.10192394684	-0.468732666602421
1411.02145519685	-0.662870808848538
1412.94223644685	-0.77467395714956
1414.86083019685	-0.666795244925595
1416.77895519685	-0.506662917273388
1418.69676769685	-0.223997517013345
1420.61411144684	0.0484518528155036
1422.53098644684	0.492705344406204
1424.44754894685	0.899102435261
1426.36364269685	1.32811395863985
1428.27926769685	1.59122004505917
1430.19442394684	1.90610081782552
1432.11098644685	1.95485906043717
1434.02536144685	2.01730911974755
1435.93926769685	1.95354422070233
1437.85286144685	1.9539038893742
1439.76598644685	1.8784888102536
1441.67692394684	1.95576500632728
1443.58926769684	1.9232799836401
1445.50114269685	1.91581046158876
1447.41254894685	1.78363649944163
1449.32364269685	1.69927766607719
1451.23411144685	1.59761498761338
1453.14426769685	1.34757754981467
1455.05411144685	1.10248542666898
1456.96333019685	1.05988953778262
1458.87223644684	0.839999033597849
1460.77911144685	0.513208341916425
1462.68723644685	0.290238985843814
1464.59473644685	0.0193458628489225
1466.50208019685	-0.386732144722941
1468.40879894685	-0.754003946921841
1470.31348644685	-1.14314667580436
1472.21958019684	-1.39515765167903
1474.12504894684	-1.69842252954709
1476.03020519685	-1.89015196331155
1477.93317394684	-2.11818273610879
1479.83754894685	-2.23401123150455
1481.74129894685	-2.4453438769886
1483.64317394684	-2.54948898141555
1485.54614269684	-2.61420102727669
1487.44879894685	-2.58016789592892
1489.34926769685	-2.56891744379323
1491.25114269684	-2.3342141153035
1493.15067394685	-2.13199380281043
1495.05161144685	-1.88598048704506
1496.95223644685	-1.60479239153699
1498.85067394685	-1.06762826644933
1500.75036144684	-0.689230843588348
1502.64786144684	-0.149617976726518
1504.54676769685	0.343288151614786
1506.44348644685	1.0998691408995
1508.34161144685	1.74294345420839
1510.23739269685	2.58136204450506
1512.13473644685	3.32790395550768
1514.02973644685	4.23094948001608
1515.92442394685	4.81651815047485
1517.82036144684	5.27921013939533
1519.71426769685	5.48234474847459
1521.60926769685	5.54324255720996
1523.50239269685	5.23138236217505
1525.39489269684	4.86025427470969
1527.28879894685	4.34043937149653
1529.18051769685	3.86015523395218
1531.07192394684	3.49390273750646
1532.96458019684	3.35566314117534
1534.85504894684	3.39585314478819
1536.74520519685	3.75373411614765
1538.63489269685	4.12242564876021
1540.52583019685	4.55818970212448
1542.41473644685	5.01928192183846
1544.30317394685	5.41646391122686
1546.19114269684	5.85265538457463
1548.07879894684	6.7048663086938
1549.96770519685	7.45207915543671
1551.85442394685	8.0135477734234
1553.74083019684	8.35279499914628
1555.62692394685	8.57529055788723
1557.51239269684	8.36367351115604
1559.39754894685	8.21474417349572
1561.28223644684	8.03794189496904
1563.16661144685	8.04489670487618
1565.05051769685	7.98082791314454
1566.93567394685	7.999659547394
1568.81879894685	8.11730305036042
1570.70145519685	8.69212190065844
1572.58379894684	9.5885261664223
1574.46551769684	11.0443346043914
1576.34708019685	12.9322281913746
1578.22629894684	15.135199887092
1580.10692394685	17.2139506739622
1581.98723644685	18.9824050520983
1583.86692394685	19.7329916110909
1585.74645519685	19.5913815031744
1587.62536144684	18.479212743244
1589.50395519685	16.9501259905885
1591.38208019684	15.1994102784832
1593.25989269685	13.7708157595234
1595.13551769685	12.6736647937992
1597.01239269685	12.1790300533149
1598.88895519685	11.6479252272151
1600.76504894685	11.2732892518986
1602.64067394684	10.8403616610986
1604.51442394685	10.4573359532394
1606.38926769685	9.814844273419
1608.26364269685	9.44315957158949
1610.13770519684	9.0799120680943
1612.00973644685	8.97806335635727
1613.88301769684	8.81784799665371
1615.75583019685	8.78254767621092
1617.62661144685	8.53692426167868
1619.49864269685	8.40928312225873
1621.37020519685	8.01632549480985
1623.23973644685	7.81630283940149
1625.11051769685	7.78068132742771
1626.97926769685	8.15831348058015
1628.84926769685	8.75614600105337
1630.71879894684	9.93470938337447
1632.58629894684	11.1909544179221
1634.45504894685	12.2526485972396
1636.32176769685	12.5042130695235
1638.18973644685	12.0397058499607
1640.05567394685	10.6065275433663
1641.92270519685	8.77386575579726
1643.78786144685	6.81129239648538
1645.65254894684	5.31486511313568
1647.51833019684	4.19095296297218
1649.38223644685	3.63662712739006
1651.24739269685	3.20772647007311
1653.11036144684	2.99171872000238
1654.97301769684	2.80711502959275
1656.83692394685	2.66122507958761
1658.69879894684	2.37724681322732
1660.56176769685	2.26225025563838
1662.42286144684	1.99865491992807
1664.28348644685	1.85302951083008
1666.14364269684	1.65871337430406
1668.00504894685	1.58550794280575
1669.86442394684	1.3720996096842
1671.72348644684	1.27166970148249
1673.58208019684	1.11430644367624
1675.44192394684	0.964381765519818
1677.29973644685	0.820041047959535
1679.15708019684	0.702804946472838
1681.01411144685	0.559643946040353
1682.87067394685	0.482656187253951
1684.72676769685	0.346800963561236
1686.58426769685	0.288472148174378
1688.43958019685	0.173051217166801
1690.29458019685	0.10225193086012
1692.14911144685	-0.0622576534033215
1694.00317394684	-0.122588267925323
1695.85692394685	-0.380919378585588
1697.71036144685	-0.435751694626617
1699.56333019685	-0.597447224143139
1701.41583019685	-0.620216719864629
1703.26801769685	-0.711069624215725
1705.11973644685	-0.592037993555323
1706.97114269684	-0.667251258853412
1708.82208019685	-0.622011508350965
1710.67254894684	-0.744169519925549
1712.52270519685	-0.74334470763074
1714.37239269685	-0.903319206894253
1716.22176769685	-0.903882420786033
1718.07067394685	-1.01099651589124
1719.91754894684	-1.00929639903126
1721.76583019684	-1.05258193078294
1723.61348644685	-0.950152155826174
1725.46083019685	-0.91342504014375
1727.30770519684	-0.701292826800568
1729.15270519685	-0.555459492635919
1730.99879894684	-0.258168188765296
1732.84458019684	-0.0412027819089076
1734.68989269685	0.122874424980807
1736.53317394685	0.199217580998607
1738.37770519685	0.478207256714256
1740.22192394684	0.480727718019409
1742.06567394685	0.52747660331994
1743.90739269684	0.664387659634372
1745.75020519685	0.847070696668368
1747.59286144684	0.740952661704227
1749.43333019684	0.864332363343806
1751.27504894685	0.893743283040294
1753.11473644685	0.953481549367609
1754.95583019685	0.899931066011391
1756.79629894684	1.10608042016912
1758.63489269685	1.09973578589103
1760.47458019685	1.25849681130961
1762.31239269684	1.24967188749849
1764.15129894685	1.40363098865873
1765.98817394685	1.4247105167355
1767.82645519685	1.51980570696765
1769.66254894685	1.47991766715495
1771.49989269684	1.63456197314099
1773.33536144685	1.54772435069469
1775.17020519685	1.59945714257191
1777.00645519685	1.58220143683269
1778.84067394684	1.66519906291262
1780.67598644685	1.66718308201683
1782.50942394685	1.84903007343638
1784.34239269685	1.88051441675941
1786.17661144684	2.04147424422899
1788.00879894684	1.97180220644515
1789.84051769684	1.98638461249527
1791.67364269685	1.9673615919113
1793.50458019685	2.07137178838508
1795.33520519684	1.99063525459405
1797.16536144685	2.07504673471738
1798.99692394684	2.05859752574588
