# Supplementary material for: Intraoperative rapid assessment of the deep muscle surgical margin of tongue squamous cell carcinoma via Raman spectroscopy
Source: Front Bioeng Biotechnol. 2024 Oct 8;12:1480279. doi: 10.3389/fbioe.2024.1480279 (PMC11493737; doi:10.3389/fbioe.2024.1480279)
Supplement: Supplementary file 4 [file DataSheet2.ZIP › Pathological grading corresponding to Raman spectroscopic data/Results of pathological grading/WDSCC/15-2-3_Raman.txt]

process from Raman raw data on 2022/8/8 10:48:09
601.541728634347	0.0509836575633642
603.653017696848	-0.0864100391214606
605.76571300935	-0.137773427523797
607.876025509344	-0.319114499375928
609.985830196845	-0.311668557390988
612.095166134346	-0.36073230972579
614.203994259347	-0.183472373404555
616.314228634346	-0.0917192830071087
618.422119259347	0.0868073903824893
620.529502071848	0.0969276649421147
622.636377071845	0.213484830842276
624.742783321846	0.152852051706247
626.848681759348	0.224882689327103
628.954111446845	0.205079865218892
631.060908321848	0.309190223648756
633.165361446845	0.299449857387742
635.269345821845	0.433445656484651
637.372783321851	0.436441129291723
639.475791134348	0.446718971607027
641.578291134349	0.323982675722533
643.680283321846	0.29996540814949
645.781806759347	0.103080125029095
647.882861446848	-0.0137600560670137
649.983408321845	-0.156001815335912
652.083486446845	-0.15736225730825
654.183056759346	-0.265698070267064
656.282158321847	-0.240736398869615
658.380752071844	-0.278833939615794
660.478877071844	-0.201647876990592
662.576533321844	-0.221695177191009
664.673642696845	-0.16513228018033
666.770361446845	-0.192907236624393
668.864658321847	-0.152972314786325
670.960361446843	-0.180181989936614
673.05559582185	-0.10535000858377
675.150283321847	-0.128052794615172
677.244502071844	-0.041217980582843
679.338330196846	-0.0361332698099091
681.431611446846	-0.000314464140302562
683.522470821845	-0.0370224886767971
685.614814571843	0.0493323449630623
687.706611446847	0.020650056026625
689.798017696849	0.0578721398055393
691.888877071844	0.105822879810518
693.977392696845	0.242912242235207
696.067236446848	0.273778543775506
698.156689571846	0.238140595867378
700.243720821847	0.194431542176829
702.332158321846	0.175636172301864
704.420127071848	0.0546757549403196
706.507627071849	0.0668030788152691
708.592783321848	0.125020999113019
710.679345821845	0.270142440946785
712.765361446844	0.26856078229136
714.849033321847	0.344268944743817
716.934111446848	0.2743179375137
719.016845821847	0.316962814360323
721.100986446847	0.160773330907318
723.184658321847	0.168303507827432
725.265908321846	0.0978895017287016
727.348642696845	0.079197356911834
729.428955196847	0.054556981370439
731.510673946843	0.278424137899464
733.590048946844	0.274497998456212
735.670830196843	0.418804075091145
737.749267696847	0.596692675858577
739.829033321847	0.842539164510612
741.906533321846	1.0801829326096
743.985361446848	1.58574922497732
746.061923946847	1.71472848710059
748.139814571845	1.7585648742228
750.215361446848	1.57179094982595
752.292236446843	1.25769873808468
754.366845821845	0.763280741913803
756.440986446847	0.549784615842611
758.516533321843	0.309065856752255
760.589658321845	0.228271842971537
762.664189571846	0.0992696723137101
764.736455196849	0.0407854521523632
766.808173946843	-0.0527033209410774
768.881298946846	0.0115463638855431
770.952080196847	-0.0656967256046812
773.022392696847	-0.0250582005406557
775.092236446842	-0.0438156449800999
777.163486446847	0.0355240659299625
779.232314571844	-0.0619771246844323
781.300752071846	-0.0294383192449459
783.368720821843	-0.130295924540633
785.438017696848	-0.137006555538107
787.504970821843	-0.265208859991986
789.571533321847	-0.236871777414251
791.637548946848	-0.330770428254539
793.704970821847	-0.310364924302348
795.770048946844	-0.383730858150557
797.834658321844	-0.336566864905052
799.898798946848	-0.390080656214366
801.962470821847	-0.333939954212866
804.025673946846	-0.379592491502223
806.088408321844	-0.29035601113236
808.150673946846	-0.338858266582804
810.214267696847	-0.23242856643688
812.275595821844	-0.243371797320492
814.336455196844	-0.138467085017339
816.396767696846	-0.107640826960136
818.456689571845	0.0835563848584684
820.516142696844	0.118498123741347
822.575048946845	0.30698798666495
824.633564571846	0.362045299783773
826.691533321846	0.429235070620649
828.749033321848	0.335718019242478
830.806142696849	0.314924822771758
832.862705196847	0.18347050714388
834.918877071847	0.200404265587281
836.974502071844	0.151911135634862
839.027861446848	0.23397595036468
841.082548946848	0.312252559158708
843.136767696844	0.585517060051529
845.190517696847	0.667301514798595
847.243877071847	0.85676645763877
849.296689571845	0.932516957694588
851.349033321847	0.988403536569166
853.400908321848	0.847558215828286
855.450517696845	0.84114857745206
857.501455196845	0.711685645315725
859.551923946849	0.659906816659117
861.602002071846	0.555842505562765
863.649658321843	0.521245599379
865.698798946843	0.460279506766483
867.747392696845	0.528816957749285
869.795517696846	0.46452831994165
871.841377071847	0.49834235449265
873.888564571844	0.443327475953083
875.935361446845	0.482560659973103
877.981611446849	0.365567031405334
880.025595821848	0.382864294690705
882.07090832185	0.33171963824023
884.115752071848	0.387242209556149
886.158408321844	0.313820072222313
888.202314571849	0.394642813531618
890.243955196845	0.392996464739269
892.287002071847	0.458575090119922
894.329502071847	0.413391819666288
896.369736446846	0.417465335526828
898.411377071847	0.283128845662702
900.450673946845	0.261164678429566
902.491377071845	0.148153811743754
904.529736446846	0.143369096042193
906.569502071849	0.0362109552472134
908.607002071847	0.107731041188288
910.645752071847	0.0515343609643253
912.682314571848	0.113807928469186
914.720205196849	0.112626237761532
916.755830196846	0.287190188505406
918.792783321849	0.313202070638653
920.827470821849	0.461063236206627
922.861689571848	0.466615604238427
924.89723644685	0.605860627722365
926.930517696845	0.639350315659186
928.965205196844	0.746384010722636
930.997548946845	0.726997658060952
933.029423946846	0.873860808968971
935.062705196844	0.812512558490766
937.093720821846	0.825947717573456
939.124189571845	0.774439021591377
941.156064571845	0.851473445431537
943.185673946846	0.761966403655236
945.214814571846	0.865218511841732
947.243486446845	0.848311346641168
949.273486446844	0.936205014548136
951.301220821846	0.929543901832915
953.328564571846	1.03457638139705
955.355361446847	1.01856761097184
957.383564571843	1.08940366660531
959.409423946847	1.02241327414134
961.434892696845	0.991442565980208
963.459892696847	0.936544864895097
965.484423946844	0.924271665968291
967.508486446844	0.823464455287564
969.533877071844	0.855462366515837
971.557080196846	0.801229628979087
973.579736446845	0.769629126490571
975.602002071846	0.649448616860411
977.623720821848	0.639213240982116
979.645048946848	0.585260725184554
981.665908321847	0.675144344678586
983.686298946846	0.677245514372544
985.706220821845	0.841445640334939
987.725752071845	0.914964248965532
989.744736446846	1.08741646734686
991.763330196845	1.27789993049322
993.781377071846	1.80579976012388
995.799033321848	2.54759356173605
997.816220821845	3.39522456576395
999.833017696848	3.75750222865713
1001.84926769685	3.82855166053017
1003.86512707184	3.43035040942857
1005.88043957185	2.71997357908009
1007.89536144684	1.80464868943423
1009.90801769685	1.22610267242248
1011.92200207184	0.780719405433928
1013.93551769685	0.55966385084605
1015.94864269685	0.287895375544849
1017.96129894685	0.16744715100171
1019.97340832184	0.0471723496370373
1021.98333019684	0.0376224611568716
1023.99465832184	-0.0271093572475252
1026.00543957185	0.0302159740604111
1028.01575207185	0.00606776403921572
1030.02387707185	0.0253095657569702
1032.03333019685	-0.0975039682747365
1034.04231457185	-0.187917424952417
1036.05083019684	-0.372249613112587
1038.05715832185	-0.435036841117523
1040.06473644685	-0.602812911777676
1042.07192394685	-0.586226127623689
1044.07684582184	-0.664028833383981
1046.08309582185	-0.660278970750625
1048.08895519684	-0.743212814707533
1050.09254894685	-0.663722614305414
1052.09739269685	-0.747164624996259
1054.10004894685	-0.698762222110815
1056.10411144685	-0.702833771968074
1058.10762707185	-0.618909564883239
1060.10895519685	-0.632467552444922
1062.11161144685	-0.50711437735842
1064.11200207184	-0.532889229411239
1066.11372082185	-0.485680841117357
1068.11325207184	-0.522130251476483
1070.11403332184	-0.442922418463894
1072.11270519684	-0.503042196574455
1074.11262707185	-0.376872710934379
1076.11028332185	-0.360404811509198
1078.10934582185	-0.2752495741845
1080.10614269685	-0.314113849191443
1082.10247082185	-0.248861715357066
1084.10012707185	-0.304687350851452
1086.09559582185	-0.277051416601864
1088.09239269685	-0.342951332776607
1090.08692394685	-0.320715728738662
1092.08106457184	-0.347550802340919
1094.07645519685	-0.303836932192951
1096.06965832185	-0.322786595771589
1098.06239269684	-0.271672136709071
1100.05653332185	-0.314149907689
1102.04833019685	-0.268414439211455
1104.03973644684	-0.361254055554383
1106.03075207185	-0.363857853021415
1108.02301769685	-0.417596353121922
1110.01309582184	-0.347971896408751
1112.00270519685	-0.363076979674901
1113.99184582185	-0.171230728564183
1115.98231457185	-0.0646576765851989
1117.97059582184	0.231981853575547
1119.95840832185	0.48959529493618
1121.94583019684	0.911571516252081
1123.93278332184	1.11270332774214
1125.91926769685	1.27756155771129
1127.90708019684	1.2124015926814
1129.89262707185	1.0692051108569
1131.87778332184	0.730005511668054
1133.86247082184	0.58252556839011
1135.84668957184	0.437346071312646
1137.83051769685	0.494805827397897
1139.81387707185	0.616547587599428
1141.79684582185	1.00725014394263
1143.77926769685	1.5153682080493
1145.76129894685	2.37829858136598
1147.74286144684	3.31261398483443
1149.72403332184	4.47582318105327
1151.70473644685	5.41806887591366
1153.68497082185	5.93287179236731
1155.66473644685	5.7928426459311
1157.64411144684	5.20827017048367
1159.62301769685	4.14417704155983
1161.60145519684	3.03816395255137
1163.57778332185	2.06801302685767
1165.55536144684	1.48989008734344
1167.53247082185	1.04819922402174
1169.50918957185	0.86291912901703
1171.48543957184	0.607222431994302
1173.46122082185	0.469289782503665
1175.43661144685	0.2282998523483
1177.40973644685	0.123900556290863
1179.38418957185	-0.0183481073784435
1181.35825207185	0.0272878339586669
1183.33184582185	-0.00310903631989845
1185.30325207185	0.107185172782494
1187.27598644685	0.134792509303168
1189.24825207184	0.246838832274676
1191.22004894685	0.195924726502057
1193.18965832185	0.223223992453654
1195.16059582185	0.0984987743807721
1197.13114269685	0.157012877124259
1199.09942394685	0.0976239552015556
1201.06903332184	0.173182272168731
1203.03645519685	0.194336656410712
1205.00520519685	0.317659395964256
1206.97356457184	0.21106417458455
1208.93965832184	0.21174850741653
1210.90708019685	0.103702820940981
1212.87223644684	0.057677666402185
1214.83879894685	-0.0453584128045463
1216.80489269684	-0.0198979545035058
1218.76879894685	-0.0746475042310806
1220.73403332185	0.0377055068624657
1222.69708019685	0.0726594179198514
1224.66137707184	0.15819882710133
1226.62356457185	0.180978064151077
1228.58528332185	0.320026608938662
1230.54833019685	0.269030133665893
1232.50911144685	0.329188645609776
1234.47129894684	0.369571114353988
1236.43122082184	0.48858937485727
1238.39254894684	0.473492492509195
1240.35161144684	0.620122177881314
1242.31028332185	0.619632203319838
1244.27020519684	0.727012266526089
1246.22801769685	0.793126130269883
1248.18536144685	0.927713449003818
1250.14395519685	0.926322042825348
1252.10043957185	1.0885454906113
1254.05645519685	1.0796835063818
1256.01208019685	1.09924451645273
1257.96895519685	1.07667836466285
1259.92372082184	1.19978837570676
1261.87793957184	1.22554627411114
1263.83184582185	1.36648661130852
1265.78700207185	1.38259124935982
1267.73997082184	1.48498517116911
1269.69247082185	1.4374163392954
1271.64458019685	1.4444431387345
1273.59629894685	1.37383587154847
1275.54754894684	1.48291674964022
1277.49833019685	1.42596605777396
1279.45043957185	1.52024006867407
1281.40036144685	1.51562518821825
1283.34989269685	1.57734764635811
1285.29895519685	1.53762961539852
1287.24754894685	1.64691134794322
1289.19575207184	1.62611118456036
1291.14356457184	1.76186936974997
1293.09083019684	1.86260994670047
1295.03778332185	1.98254743505461
1296.98426769685	2.06692586378338
1298.93028332185	2.26947544738178
1300.87583019684	2.32761639402818
1302.82106457185	2.50037511660156
1304.76575207185	2.61859749906625
1306.71004894685	2.78925994340909
1308.65395519685	2.84945263764007
1310.59739269684	2.93108765151285
1312.53864269685	2.78957665391485
1314.48129894685	2.74639300691368
1316.42333019685	2.54448594529103
1318.36504894685	2.4187080859916
1320.30629894685	2.25782334416149
1322.24723644684	2.26186810377629
1324.18583019685	2.1285612895073
1326.12583019684	2.12076293093162
1328.06536144685	2.05086821871578
1330.00458019684	2.14130352602621
1331.94145519685	2.12372757513992
1333.87973644684	2.25715069959455
1335.81770519685	2.25608417010233
1337.75504894684	2.33604554468963
1339.69020519685	2.25091214610475
1341.62676769685	2.18515834768058
1343.56301769685	2.00083524410516
1345.49692394684	1.94155119927967
1347.43223644684	1.72356708801684
1349.36692394685	1.57230128678185
1351.29973644684	1.39019346456936
1353.23364269684	1.27664326407432
1355.16551769685	1.04434476332904
1357.09864269684	0.985210330018447
1359.02958019685	0.864981279319068
1360.96176769684	0.832316418679369
1362.89364269684	0.72004270468392
1364.82333019684	0.662234304651037
1366.75426769685	0.537260242051133
1368.68301769685	0.468641413614137
1370.61317394685	0.293913318662362
1372.54114269685	0.257810361883287
1374.46864269684	0.155762130264094
1376.39754894685	0.124184703217026
1378.32426769684	0.0199622235044217
1380.25223644685	0.057794220025329
1382.17801769685	0.0198610032415445
1384.10348644685	0.161548682833342
1386.03020519684	0.178240812826999
1387.95473644685	0.294567453024115
1389.88051769685	0.306818493070807
1391.80426769685	0.403960196528487
1393.72754894684	0.313406119498922
1395.65036144684	0.343766178137372
1397.57458019684	0.321646855230938
1399.49661144685	0.328791337773083
1401.41817394684	0.200929677759973
1403.34098644684	0.234752075506918
1405.26176769685	0.132064239407356
1407.18208019684	0.131919932283211
1409.10192394684	0.0638790312551691
1411.02145519685	0.109227813299782
1412.94223644685	0.0760702430285392
1414.86083019685	0.214465224824124
1416.77895519685	0.21776307289332
1418.69676769685	0.311800055967694
1420.61411144684	0.364509605952804
1422.53098644684	0.479831561569256
1424.44754894685	0.449252185376793
1426.36364269685	0.586114882733
1428.27926769685	0.685179476089274
1430.19442394684	0.980575782513284
1432.11098644685	1.23541092548103
1434.02536144685	1.61628657346637
1435.93926769685	1.91084335996368
1437.85286144685	2.33188753312584
1439.76598644685	2.50827243723938
1441.67692394684	2.76316680765558
1443.58926769684	2.86658894992391
1445.50114269685	2.97739116872026
1447.41254894685	2.86159323309877
1449.32364269685	2.76981137873958
1451.23411144685	2.57333242360059
1453.14426769685	2.40905906789897
1455.05411144685	2.10962106912356
1456.96333019685	1.98311521061012
1458.87223644684	1.75361419571323
1460.77911144685	1.54027636990119
1462.68723644685	1.25491773490722
1464.59473644685	1.10046015365157
1466.50208019685	0.751012832933611
1468.40879894685	0.490275994654809
1470.31348644685	0.183040786516131
1472.21958019684	-0.0185199910373228
1474.12504894684	-0.285391184314648
1476.03020519685	-0.35874008212528
1477.93317394684	-0.519295195313589
1479.83754894685	-0.623326976791873
1481.74129894685	-0.778490444679107
1483.64317394684	-0.867578140843875
1485.54614269684	-1.02052643544872
1487.44879894685	-0.991854364260121
1489.34926769685	-0.988370668239952
1491.25114269684	-0.890915446708448
1493.15067394685	-0.809155895372413
1495.05161144685	-0.617905466705622
1496.95223644685	-0.492736417555875
1498.85067394685	-0.197727671354556
1500.75036144684	0.10242440097943
1502.64786144684	0.565435362708172
1504.54676769685	1.07019549889199
1506.44348644685	1.77924370351036
1508.34161144685	2.38424036539166
1510.23739269685	3.15156769479975
1512.13473644685	3.82356930234275
1514.02973644685	4.50860071523167
1515.92442394685	4.91159682924007
1517.82036144684	5.23651294222236
1519.71426769685	5.22277067315014
1521.60926769685	5.00069103254677
1523.50239269685	4.41688868492042
1525.39489269684	3.75716577181473
1527.28879894685	2.92078740568925
1529.18051769685	2.10352179370383
1531.07192394684	1.29878744489113
1532.96458019684	0.720589785290741
1534.85504894684	0.167213451970127
1536.74520519685	-0.0792229871750294
1538.63489269685	-0.27410658852105
1540.52583019685	-0.30710528100937
1542.41473644685	-0.409198015716157
1544.30317394685	-0.277539344016873
1546.19114269684	-0.162969753385852
1548.07879894684	0.306166865934955
1549.96770519685	0.741806056488514
1551.85442394685	1.04747205873159
1553.74083019684	0.97576359334991
1555.62692394685	0.853230154410682
1557.51239269684	0.40166801225368
1559.39754894685	0.0223998647342398
1561.28223644684	-0.2110114203671
1563.16661144685	-0.0835997581681909
1565.05051769685	0.0190577071626592
1566.93567394685	0.235223214649608
1568.81879894685	0.329357298848095
1570.70145519685	0.576575561367775
1572.58379894684	0.731414070493543
1574.46551769684	1.03595903265585
1576.34708019685	1.28544974932467
1578.22629894684	1.64448294670331
1580.10692394685	1.88657698498281
1581.98723644685	2.10527845639058
1583.86692394685	2.11087353537116
1585.74645519685	2.0894815149264
1587.62536144684	1.97056193313193
1589.50395519685	1.9030574513925
1591.38208019684	1.81090084843621
1593.25989269685	1.81798815300601
1595.13551769685	1.83878921505254
1597.01239269685	2.05201925829482
1598.88895519685	2.08440138699416
1600.76504894685	2.23217835510533
1602.64067394684	2.30006954131204
1604.51442394685	2.40423464281034
1606.38926769685	2.29204901347558
1608.26364269685	2.36996571376719
1610.13770519684	2.3535907366601
1612.00973644685	2.39477049514619
1613.88301769684	2.33420360044781
1615.75583019685	2.3316564573249
1617.62661144685	2.18600209886711
1619.49864269685	2.12039912159298
1621.37020519685	1.9646439177809
1623.23973644685	1.90379951467264
1625.11051769685	1.74280448377451
1626.97926769685	1.76552891273326
1628.84926769685	1.70574135048912
1630.71879894684	1.78856818081258
1632.58629894684	1.80644243270299
1634.45504894685	2.00703261241208
1636.32176769685	2.0682988368045
1638.18973644685	2.25823957757765
1640.05567394685	2.35708497186769
1641.92270519685	2.60429682736719
1643.78786144685	2.80042855651192
1645.65254894684	3.10112907264582
1647.51833019684	3.27997387254021
1649.38223644685	3.53731641051309
1651.24739269685	3.61456837570529
1653.11036144684	3.66970339816322
1654.97301769684	3.52192018506645
1656.83692394685	3.44198414799439
1658.69879894684	3.22915560224106
1660.56176769685	3.05672609448771
1662.42286144684	2.81346921807341
1664.28348644685	2.74222374440012
1666.14364269684	2.53701891464141
1668.00504894685	2.44976663216957
1669.86442394684	2.27026738284727
1671.72348644684	2.11253307594222
1673.58208019684	1.87751633101112
1675.44192394684	1.71658895212684
1677.29973644685	1.48701156627968
1679.15708019684	1.35169939145064
1681.01411144685	1.24738822993052
1682.87067394685	1.10605069177785
1684.72676769685	0.970655979648825
1686.58426769685	0.921772311944892
1688.43958019685	0.797977397733348
1690.29458019685	0.710519469298504
1692.14911144685	0.652821129152841
1694.00317394684	0.56899156109634
1695.85692394685	0.328376517131488
1697.71036144685	0.256505165269431
1699.56333019685	0.0684301033379597
1701.41583019685	-0.00421949983979175
1703.26801769685	-0.123427918949062
1705.11973644685	-0.138682558716226
1706.97114269684	-0.249897707541834
1708.82208019685	-0.241150771516914
1710.67254894684	-0.405642600195478
1712.52270519685	-0.453937502915863
1714.37239269685	-0.53709288707941
1716.22176769685	-0.58571307637348
1718.07067394685	-0.702545478728894
1719.91754894684	-0.647446255559203
1721.76583019684	-0.717992601487964
1723.61348644685	-0.627660310398966
1725.46083019685	-0.59278721349861
1727.30770519684	-0.462540718435633
1729.15270519685	-0.425140297745344
1730.99879894684	-0.249423123308731
1732.84458019684	-0.188258724151837
1734.68989269685	-0.0653245062348446
1736.53317394685	-0.0441862943548585
1738.37770519685	0.0879513914589438
1740.22192394684	0.0937326618344514
1742.06567394685	0.119050113903455
1743.90739269684	0.113278093086365
1745.75020519685	0.202855212066567
1747.59286144684	0.156308691074514
1749.43333019684	0.258573604002123
1751.27504894685	0.248771186162571
1753.11473644685	0.309814905854608
1754.95583019685	0.263055753997747
1756.79629894684	0.327638901310706
1758.63489269685	0.333951955783334
1760.47458019685	0.403756250602015
1762.31239269684	0.386288649403213
1764.15129894685	0.47238027082534
1765.98817394685	0.459471771223804
1767.82645519685	0.489333281393527
1769.66254894685	0.466876446499725
1771.49989269684	0.52754115268408
1773.33536144685	0.50866848890405
1775.17020519685	0.603228699120507
1777.00645519685	0.523493704297948
1778.84067394684	0.571302192420291
1780.67598644685	0.548800618926322
1782.50942394685	0.584107048396987
1784.34239269685	0.51010781340679
1786.17661144684	0.62516169334171
1788.00879894684	0.598084423247315
1789.84051769684	0.634228500139386
1791.67364269685	0.628138790131118
1793.50458019685	0.694898795453213
1795.33520519684	0.628593437877527
1797.16536144685	0.651055387936935
1798.99692394684	0.617982488975514
