# Supplementary material for: Intraoperative rapid assessment of the deep muscle surgical margin of tongue squamous cell carcinoma via Raman spectroscopy
Source: Front Bioeng Biotechnol. 2024 Oct 8;12:1480279. doi: 10.3389/fbioe.2024.1480279 (PMC11493737; doi:10.3389/fbioe.2024.1480279)
Supplement: Supplementary file 4 [file DataSheet2.ZIP › Pathological grading corresponding to Raman spectroscopic data/Results of pathological grading/WDSCC/15-2-4_Raman.txt]

process from Raman raw data on 2022/8/8 10:48:06
601.541728634347	0.0763200384065215
603.653017696848	-0.0696336659502776
605.76571300935	-0.111954264291739
607.876025509344	-0.322610164853529
609.985830196845	-0.276973284928602
612.095166134346	-0.291310220537781
614.203994259347	-0.106046979221475
616.314228634346	-0.0115960064706826
618.422119259347	0.156287510405633
620.529502071848	0.155672179568739
622.636377071845	0.212681640250935
624.742783321846	0.133599151739588
626.848681759348	0.148178670219238
628.954111446845	0.127583407471832
631.060908321848	0.197478549411443
633.165361446845	0.239724366026678
635.269345821845	0.381906036256794
637.372783321851	0.410907901416408
639.475791134348	0.439562231994387
641.578291134349	0.315903348143252
643.680283321846	0.262564739412454
645.781806759347	0.0416194310792548
647.882861446848	-0.0898791414733466
649.983408321845	-0.215707091807673
652.083486446845	-0.209301463048575
654.183056759346	-0.302618381902761
656.282158321847	-0.264874936726045
658.380752071844	-0.265107267502884
660.478877071844	-0.261462507477916
662.576533321844	-0.297747322737223
664.673642696845	-0.239017352997394
666.770361446845	-0.255541359142143
668.864658321847	-0.19709825128362
670.960361446843	-0.176626839764168
673.05559582185	-0.109168521523713
675.150283321847	-0.135778933054638
677.244502071844	-0.0775759267012859
679.338330196846	-0.137427427627046
681.431611446846	-0.0613579557937101
683.522470821845	-0.0342461195315025
685.614814571843	0.0269129512672919
687.706611446847	0.0108025948224508
689.798017696849	0.08493357130817
691.888877071844	0.0774614323949834
693.977392696845	0.148667927223357
696.067236446848	0.171718086233994
698.156689571846	0.169352003394806
700.243720821847	0.120156085477475
702.332158321846	0.124180856792691
704.420127071848	0.072959848434806
706.507627071849	0.11955609763487
708.592783321848	0.176644688485879
710.679345821845	0.317234817817223
712.765361446844	0.314452592659563
714.849033321847	0.341072637168793
716.934111446848	0.276962264195447
719.016845821847	0.312210680033331
721.100986446847	0.221313967430746
723.184658321847	0.244358332370382
725.265908321846	0.187682580973245
727.348642696845	0.177468128964478
729.428955196847	0.126799942723665
731.510673946843	0.185709681383742
733.590048946844	0.232410543945576
735.670830196843	0.40905446503092
737.749267696847	0.601565740282865
739.829033321847	0.94439668132253
741.906533321846	1.34698963718253
743.985361446848	1.83913732700995
746.061923946847	2.0102331128239
748.139814571845	2.04836865662651
750.215361446848	1.82147988838085
752.292236446843	1.49612587972308
754.366845821845	0.991201963966375
756.440986446847	0.712044664240182
758.516533321843	0.468137894100636
760.589658321845	0.382353265708645
762.664189571846	0.184944036708316
764.736455196849	0.119079520143458
766.808173946843	-0.00242338997929892
768.881298946846	-0.00772370984586246
770.952080196847	-0.128749052826123
773.022392696847	-0.0886565837520834
775.092236446842	-0.117763715309536
777.163486446847	-0.0125288203228706
779.232314571844	-0.107015956956076
781.300752071846	-0.0573267138942697
783.368720821843	-0.172056849341715
785.438017696848	-0.200143949627432
787.504970821843	-0.383513745167363
789.571533321847	-0.341377131161096
791.637548946848	-0.455508108119489
793.704970821847	-0.435188681851685
795.770048946844	-0.471501157946363
797.834658321844	-0.37126560008349
799.898798946848	-0.41936957504717
801.962470821847	-0.36616066228396
804.025673946846	-0.34371645388012
806.088408321844	-0.27669455453767
808.150673946846	-0.293722581551378
810.214267696847	-0.179340680677939
812.275595821844	-0.17428165007945
814.336455196844	-0.0437754710895888
816.396767696846	0.0132720615775099
818.456689571845	0.187409530449514
820.516142696844	0.242651107899036
822.575048946845	0.423380985302657
824.633564571846	0.43250766075036
826.691533321846	0.487377204490542
828.749033321848	0.398819978149447
830.806142696849	0.365706300911057
832.862705196847	0.280572251175585
834.918877071847	0.294926190079792
836.974502071844	0.245834200757798
839.027861446848	0.367191512980128
841.082548946848	0.49488053787735
843.136767696844	0.738438251547223
845.190517696847	0.892046813761738
847.243877071847	1.12223638952267
849.296689571845	1.21737307287142
851.349033321847	1.25523701134014
853.400908321848	1.13159031623135
855.450517696845	1.05921129153694
857.501455196845	0.924959761696726
859.551923946849	0.777393858170058
861.602002071846	0.656383616353821
863.649658321843	0.631303952042089
865.698798946843	0.533125358618577
867.747392696845	0.557642604941123
869.795517696846	0.546925672527635
871.841377071847	0.624813894989614
873.888564571844	0.602384737069031
875.935361446845	0.694165304671969
877.981611446849	0.564241698906102
880.025595821848	0.572031664495512
882.07090832185	0.465891568364384
884.115752071848	0.471641067308042
886.158408321844	0.391888211824408
888.202314571849	0.507632768753524
890.243955196845	0.50682111495837
892.287002071847	0.570446207390603
894.329502071847	0.567372487886189
896.369736446846	0.561688529597689
898.411377071847	0.391056534761162
900.450673946845	0.37739033859981
902.491377071845	0.294039534006458
904.529736446846	0.258888400510784
906.569502071849	0.192826047171536
908.607002071847	0.275105033889218
910.645752071847	0.208480452137536
912.682314571848	0.245268818293766
914.720205196849	0.240684779312687
916.755830196846	0.348839546778862
918.792783321849	0.376445188659261
920.827470821849	0.54264329307594
922.861689571848	0.598855686217291
924.89723644685	0.75374379861222
926.930517696845	0.809429761186635
928.965205196844	0.937912430773991
930.997548946845	0.9392986690182
933.029423946846	1.04634757947872
935.062705196844	0.992007883489066
937.093720821846	0.995644757075553
939.124189571845	0.914951403733141
941.156064571845	0.922084043440719
943.185673946846	0.873228338429215
945.214814571846	0.942784990390379
947.243486446845	0.927705575577278
949.273486446844	1.03753037425076
951.301220821846	1.04874343484281
953.328564571846	1.10258285650559
955.355361446847	1.04312464106377
957.383564571843	1.10681425385778
959.409423946847	1.02331077788375
961.434892696845	1.00247971606723
963.459892696847	0.934374800032401
965.484423946844	0.958837507946697
967.508486446844	0.890049307168624
969.533877071844	0.918279669663093
971.557080196846	0.851341684581882
973.579736446845	0.853039389747551
975.602002071846	0.730569681041828
977.623720821848	0.73326850601822
979.645048946848	0.681252728662031
981.665908321847	0.763406009673702
983.686298946846	0.768609730867411
985.706220821845	0.901355263440649
987.725752071845	0.91312168507946
989.744736446846	1.03894490938143
991.763330196845	1.19608170782695
993.781377071846	1.68615798198584
995.799033321848	2.45764047344105
997.816220821845	3.34383277768166
999.833017696848	3.67516389658348
1001.84926769685	3.73533970685867
1003.86512707184	3.33426689189017
1005.88043957185	2.59851131542143
1007.89536144684	1.60419963237339
1009.90801769685	1.06390840542338
1011.92200207184	0.620772875108997
1013.93551769685	0.363907242992269
1015.94864269685	0.0608404137124694
1017.96129894685	-0.0215541012628648
1019.97340832184	-0.173802794274991
1021.98333019684	-0.146525866376749
1023.99465832184	-0.148148594419268
1026.00543957185	-0.0986219782345472
1028.01575207185	-0.119367179042001
1030.02387707185	-0.078312006207284
1032.03333019685	-0.2129897143964
1034.04231457185	-0.314405843176445
1036.05083019684	-0.439979279353111
1038.05715832185	-0.467997765642224
1040.06473644685	-0.613112492884738
1042.07192394685	-0.56847357657935
1044.07684582184	-0.642404065309307
1046.08309582185	-0.608749979359061
1048.08895519684	-0.716479066414507
1050.09254894685	-0.638094336346427
1052.09739269685	-0.727769640408923
1054.10004894685	-0.711831363602499
1056.10411144685	-0.772825791258498
1058.10762707185	-0.718433614625866
1060.10895519685	-0.746654798806929
1062.11161144685	-0.642233428488453
1064.11200207184	-0.655481097365595
1066.11372082185	-0.567714305401353
1068.11325207184	-0.518116944914453
1070.11403332184	-0.383150915711951
1072.11270519684	-0.414064754571882
1074.11262707185	-0.29340808924087
1076.11028332185	-0.288964754432385
1078.10934582185	-0.226873793449698
1080.10614269685	-0.265264344352289
1082.10247082185	-0.200149331551643
1084.10012707185	-0.23446171957977
1086.09559582185	-0.204025309668793
1088.09239269685	-0.309074588797586
1090.08692394685	-0.345121013310234
1092.08106457184	-0.378389933097111
1094.07645519685	-0.313119697844343
1096.06965832185	-0.334716452968422
1098.06239269684	-0.263390905823883
1100.05653332185	-0.224238463094025
1102.04833019685	-0.129935921663673
1104.03973644684	-0.214061048356172
1106.03075207185	-0.21765307145651
1108.02301769685	-0.238770404358917
1110.01309582184	-0.179369255860536
1112.00270519685	-0.19426040209197
1113.99184582185	-0.0557431086033375
1115.98231457185	0.110869506266909
1117.97059582184	0.401803510344394
1119.95840832185	0.658908103198058
1121.94583019684	1.04005164222963
1123.93278332184	1.30169715673006
1125.91926769685	1.49332532605075
1127.90708019684	1.38647301985975
1129.89262707185	1.18014850963382
1131.87778332184	0.808946299786641
1133.86247082184	0.561279372445142
1135.84668957184	0.248048361520489
1137.83051769685	0.262381555001838
1139.81387707185	0.309391906670271
1141.79684582185	0.583767687642364
1143.77926769685	0.958954168010905
1145.76129894685	1.63287726577013
1147.74286144684	2.33074989679778
1149.72403332184	3.30344029890074
1151.70473644685	4.03231136900973
1153.68497082185	4.47510366054925
1155.66473644685	4.34836771807198
1157.64411144684	3.90443174673803
1159.62301769685	3.00559860546917
1161.60145519684	2.20078881238797
1163.57778332185	1.4569417694064
1165.55536144684	1.15480784738239
1167.53247082185	0.855328776482821
1169.50918957185	0.772332714123138
1171.48543957184	0.558452462175921
1173.46122082185	0.443348486410315
1175.43661144685	0.122608920879799
1177.40973644685	-0.0214700525594935
1179.38418957185	-0.199664832887379
1181.35825207185	-0.209873879192486
1183.33184582185	-0.258104446689345
1185.30325207185	-0.158005120366226
1187.27598644685	-0.111379836051327
1189.24825207184	-0.0273448546312238
1191.22004894685	-0.0366797876032763
1193.18965832185	0.000786654685157373
1195.16059582185	-0.0260493122470962
1197.13114269685	0.0506536109045612
1199.09942394685	0.0892712414023435
1201.06903332184	0.231587602718434
1203.03645519685	0.318936994795962
1205.00520519685	0.457455838065783
1206.97356457184	0.420935270176159
1208.93965832184	0.452560929224717
1210.90708019685	0.326947058863226
1212.87223644684	0.293179960951193
1214.83879894685	0.197801669989303
1216.80489269684	0.228627758983208
1218.76879894685	0.22147907803469
1220.73403332185	0.390112407466148
1222.69708019685	0.429911432226277
1224.66137707184	0.534285323324895
1226.62356457185	0.563073044850825
1228.58528332185	0.712456599098516
1230.54833019685	0.641743504638498
1232.50911144685	0.741349410756783
1234.47129894684	0.822336858348194
1236.43122082184	1.03279365232194
1238.39254894684	1.03757244052332
1240.35161144684	1.21717088794531
1242.31028332185	1.28653427163758
1244.27020519684	1.36631483549095
1246.22801769685	1.31582090070549
1248.18536144685	1.39663466292143
1250.14395519685	1.40145614578432
1252.10043957185	1.49169347153787
1254.05645519685	1.50915889737317
1256.01208019685	1.57888026695056
1257.96895519685	1.60341997055713
1259.92372082184	1.75424586187933
1261.87793957184	1.73811255197154
1263.83184582185	1.8250633177795
1265.78700207185	1.8734129070462
1267.73997082184	1.93169116744085
1269.69247082185	1.84962825791976
1271.64458019685	1.90079197089483
1273.59629894685	1.86530235801681
1275.54754894684	1.92316172312425
1277.49833019685	1.93270009822294
1279.45043957185	2.01053559565298
1281.40036144685	1.99667983317579
1283.34989269685	2.06417087939019
1285.29895519685	2.02687099274104
1287.24754894685	2.09474016702325
1289.19575207184	2.10941613852282
1291.14356457184	2.26252889014907
1293.09083019684	2.41431289139823
1295.03778332185	2.62716136459929
1296.98426769685	2.73401876276489
1298.93028332185	2.97038503441465
1300.87583019684	3.1045401205848
1302.82106457185	3.33397947490539
1304.76575207185	3.4304097476535
1306.71004894685	3.67615637898382
1308.65395519685	3.72824928439539
1310.59739269684	3.78235060630348
1312.53864269685	3.63260936563967
1314.48129894685	3.59154270880919
1316.42333019685	3.31698860179841
1318.36504894685	3.20024799570515
1320.30629894685	2.98851522071789
1322.24723644684	2.9381856846955
1324.18583019685	2.83862708839126
1326.12583019684	2.91571246278764
1328.06536144685	2.89138506961655
1330.00458019684	3.11116029863587
1331.94145519685	3.1895256802238
1333.87973644684	3.36957447791426
1335.81770519685	3.37936536061534
1337.75504894684	3.4708769990595
1339.69020519685	3.28029345732645
1341.62676769685	3.10491265961844
1343.56301769685	2.79903312834043
1345.49692394684	2.63202210345031
1347.43223644684	2.29843324311418
1349.36692394685	2.17833379131156
1351.29973644684	1.98865879070095
1353.23364269684	1.8938841341259
1355.16551769685	1.64133777992041
1357.09864269684	1.59961688544769
1359.02958019685	1.44206810733363
1360.96176769684	1.41555428562503
1362.89364269684	1.26704918565477
1364.82333019684	1.26784525910392
1366.75426769685	1.14903548488167
1368.68301769685	1.10830621902542
1370.61317394685	0.982256142522374
1372.54114269685	0.943625887565332
1374.46864269684	0.850246829946883
1376.39754894685	0.807026057390175
1378.32426769684	0.68682402465231
1380.25223644685	0.650814016642187
1382.17801769685	0.627811991703766
1384.10348644685	0.6547250434337
1386.03020519684	0.652029102169365
1387.95473644685	0.723959965007651
1389.88051769685	0.743421118176002
1391.80426769685	0.813333890199203
1393.72754894684	0.821234198933382
1395.65036144684	0.855581640318974
1397.57458019684	0.822143500214196
1399.49661144685	0.838149634030998
1401.41817394684	0.722821652030149
1403.34098644684	0.665391239532539
1405.26176769685	0.541219396009637
1407.18208019684	0.535072128683822
1409.10192394684	0.437158987386852
1411.02145519685	0.533055169213526
1412.94223644685	0.538606769668121
1414.86083019685	0.660428918215075
1416.77895519685	0.692823329988727
1418.69676769685	0.789145182436783
1420.61411144684	0.765378329500464
1422.53098644684	0.904822275690606
1424.44754894685	0.977322183448877
1426.36364269685	1.15243188294207
1428.27926769685	1.3458508594795
1430.19442394684	1.71264859204422
1432.11098644685	1.9915925866776
1434.02536144685	2.34858192778549
1435.93926769685	2.64306842581689
1437.85286144685	3.02222720732553
1439.76598644685	3.19715204900774
1441.67692394684	3.44732996809012
1443.58926769684	3.57063091253528
1445.50114269685	3.70289622413111
1447.41254894685	3.54267532524247
1449.32364269685	3.45373331050038
1451.23411144685	3.26450823385358
1453.14426769685	3.08001085675113
1455.05411144685	2.7599805789948
1456.96333019685	2.65949543158897
1458.87223644684	2.39804616168007
1460.77911144685	2.15760964509792
1462.68723644685	1.83620457879289
1464.59473644685	1.53051214717385
1466.50208019685	1.09450876070568
1468.40879894685	0.76641672487591
1470.31348644685	0.366704230972744
1472.21958019684	0.0936656702833147
1474.12504894684	-0.165513510865338
1476.03020519685	-0.324872612913708
1477.93317394684	-0.581650525442001
1479.83754894685	-0.735057184437437
1481.74129894685	-0.93097717575904
1483.64317394684	-0.987816666619807
1485.54614269684	-1.09344835195122
1487.44879894685	-1.05779409718923
1489.34926769685	-1.10555281671628
1491.25114269684	-1.02269450111999
1493.15067394685	-0.980316272903167
1495.05161144685	-0.839422467761523
1496.95223644685	-0.743456336516374
1498.85067394685	-0.466966794415356
1500.75036144684	-0.291219594867414
1502.64786144684	-0.0455404655129712
1504.54676769685	0.211680478176618
1506.44348644685	0.677151848856369
1508.34161144685	1.11246348263916
1510.23739269685	1.72811834392544
1512.13473644685	2.26847756797537
1514.02973644685	2.87546847807829
1515.92442394685	3.25242407160039
1517.82036144684	3.53682026536984
1519.71426769685	3.51640714047238
1521.60926769685	3.38034730688929
1523.50239269685	2.97714222873822
1525.39489269684	2.51025645453774
1527.28879894685	1.89587280143084
1529.18051769685	1.31399014114987
1531.07192394684	0.736015624939341
1532.96458019684	0.326524998575962
1534.85504894684	-0.0329871034492157
1536.74520519685	-0.16446360688758
1538.63489269685	-0.259701027106814
1540.52583019685	-0.246908063115541
1542.41473644685	-0.204914282135547
1544.30317394685	-0.0282040244127018
1546.19114269684	0.110671832039742
1548.07879894684	0.648208045932137
1549.96770519685	1.18877011722054
1551.85442394685	1.48437305261169
1553.74083019684	1.43917364971847
1555.62692394685	1.37027099570454
1557.51239269684	0.965102914010998
1559.39754894685	0.649489749739473
1561.28223644684	0.396414950151723
1563.16661144685	0.509673209296295
1565.05051769685	0.612357969386778
1566.93567394685	0.772720047644469
1568.81879894685	0.806090569161796
1570.70145519685	1.09118475815774
1572.58379894684	1.27843726614697
1574.46551769684	1.65324592389493
1576.34708019685	2.02261657008205
1578.22629894684	2.54305990794234
1580.10692394685	2.86874924939107
1581.98723644685	3.235582037683
1583.86692394685	3.29162611371666
1585.74645519685	3.29881723441105
1587.62536144684	3.0979776601115
1589.50395519685	3.04457754358029
1591.38208019684	2.8515403027327
1593.25989269685	2.82488048961412
1595.13551769685	2.77068039578793
1597.01239269685	2.93148130014819
1598.88895519685	2.90147655327024
1600.76504894685	3.03980956897499
1602.64067394684	3.05208931293754
1604.51442394685	3.17085494539984
1606.38926769685	3.09917059626991
1608.26364269685	3.20785983387319
1610.13770519684	3.18844712243535
1612.00973644685	3.28425074345273
1613.88301769684	3.22688545550238
1615.75583019685	3.18690948819375
1617.62661144685	3.0444767986879
1619.49864269685	2.98670179342727
1621.37020519685	2.75495286246269
1623.23973644685	2.65281411866926
1625.11051769685	2.53419959892432
1626.97926769685	2.53596318254614
1628.84926769685	2.50811865015635
1630.71879894684	2.65713467982133
1632.58629894684	2.75574566308251
1634.45504894685	2.98621498133252
1636.32176769685	3.11306713009026
1638.18973644685	3.33904521446829
1640.05567394685	3.47171399068679
1641.92270519685	3.74482086252905
1643.78786144685	3.90984169583848
1645.65254894684	4.14784416056699
1647.51833019684	4.27790107041452
1649.38223644685	4.46155866920435
1651.24739269685	4.50296362747676
1653.11036144684	4.50956630538752
1654.97301769684	4.42782018281483
1656.83692394685	4.28529766112376
1658.69879894684	4.07636492610456
1660.56176769685	3.86292790776878
1662.42286144684	3.60963379939292
1664.28348644685	3.42305957801898
1666.14364269684	3.21677405042999
1668.00504894685	3.06643445084484
1669.86442394684	2.86261792638183
1671.72348644684	2.72792176718613
1673.58208019684	2.49731944994221
1675.44192394684	2.34568781985587
1677.29973644685	2.11432470908909
1679.15708019684	1.96536176152168
1681.01411144685	1.79005300007643
1682.87067394685	1.63800192166872
1684.72676769685	1.45795728850675
1686.58426769685	1.38005055191618
1688.43958019685	1.18507018177394
1690.29458019685	1.05929770343516
1692.14911144685	0.875866637074807
1694.00317394684	0.712775723112344
1695.85692394685	0.505038874362015
1697.71036144685	0.395514793167592
1699.56333019685	0.186207020391237
1701.41583019685	0.109964279126814
1703.26801769685	0.0211704246039801
1705.11973644685	-0.0398509853178268
1706.97114269684	-0.163906124807738
1708.82208019685	-0.179781424159074
1710.67254894684	-0.318478181473097
1712.52270519685	-0.441952615613758
1714.37239269685	-0.572231137972352
1716.22176769685	-0.626389997838942
1718.07067394685	-0.764385593479403
1719.91754894684	-0.730889632282782
1721.76583019684	-0.777342491415709
1723.61348644685	-0.684491116046843
1725.46083019685	-0.656246794334834
1727.30770519684	-0.511735889288843
1729.15270519685	-0.455954565898509
1730.99879894684	-0.251359439988164
1732.84458019684	-0.185696827749211
1734.68989269685	-0.0195330617670493
1736.53317394685	0.0246811834993821
1738.37770519685	0.19349822981448
1740.22192394684	0.224707233429996
1742.06567394685	0.270731894309847
1743.90739269684	0.212582028874039
1745.75020519685	0.292404014306641
1747.59286144684	0.210187240912376
1749.43333019684	0.268417302003115
1751.27504894685	0.257179476981776
1753.11473644685	0.365160818335141
1754.95583019685	0.455295969521217
1756.79629894684	0.5809808010697
1758.63489269685	0.586235760509283
1760.47458019685	0.671650254878131
1762.31239269684	0.654082285204424
1764.15129894685	0.658300718881804
1765.98817394685	0.591899368091902
1767.82645519685	0.648220702176104
1769.66254894685	0.616144949221564
1771.49989269684	0.671543976022718
1773.33536144685	0.570852695184556
1775.17020519685	0.643557220698682
1777.00645519685	0.573226326052151
1778.84067394684	0.64517653709413
1780.67598644685	0.609518815857825
1782.50942394685	0.733354190902787
1784.34239269685	0.729162725090134
1786.17661144684	0.832883016667893
1788.00879894684	0.792107855646719
1789.84051769684	0.843001440504707
1791.67364269685	0.771906330260919
1793.50458019685	0.806427291394641
1795.33520519684	0.746057021041963
1797.16536144685	0.745637038588256
1798.99692394684	0.696843260817673
