# Supplementary material for: Intraoperative rapid assessment of the deep muscle surgical margin of tongue squamous cell carcinoma via Raman spectroscopy
Source: Front Bioeng Biotechnol. 2024 Oct 8;12:1480279. doi: 10.3389/fbioe.2024.1480279 (PMC11493737; doi:10.3389/fbioe.2024.1480279)
Supplement: Supplementary file 4 [file DataSheet2.ZIP › Pathological grading corresponding to Raman spectroscopic data/Results of pathological grading/WDSCC/6-1-1_Raman.txt]

process from Raman raw data on 2022/8/8 10:40:31
601.541728634347	0.406810942601027
603.653017696848	0.335738732945771
605.76571300935	0.317766848614383
607.876025509344	0.247611054421796
609.985830196845	0.291363186588129
612.095166134346	0.308241759766958
614.203994259347	0.435805586533476
616.314228634346	0.477776200346824
618.422119259347	0.563776254793297
620.529502071848	0.57171762925762
622.636377071845	0.631299034541584
624.742783321846	0.558239042817775
626.848681759348	0.67682653278699
628.954111446845	0.679340095432551
631.060908321848	0.69475135803664
633.165361446845	0.656653433657155
635.269345821845	0.700197860707888
637.372783321851	0.564403727376344
639.475791134348	0.502849363207872
641.578291134349	0.389953877533202
643.680283321846	0.323896083079092
645.781806759347	0.182514644323689
647.882861446848	0.100838390998902
649.983408321845	-0.00851367671354808
652.083486446845	-0.0201128675212772
654.183056759346	-0.103570159122171
656.282158321847	-0.0925568425362826
658.380752071844	-0.125003873335416
660.478877071844	-0.0862825250195982
662.576533321844	-0.114953898517882
664.673642696845	-0.0865987475119141
666.770361446845	-0.144738825734905
668.864658321847	-0.100646306912509
670.960361446843	-0.164458968682538
673.05559582185	-0.145779703995942
675.150283321847	-0.19586920474633
677.244502071844	-0.12818884855534
679.338330196846	-0.191160014162122
681.431611446846	-0.127653005791771
683.522470821845	-0.179090142398152
685.614814571843	-0.113990421759937
687.706611446847	-0.185545494009773
689.798017696849	-0.148727065614167
691.888877071844	-0.182705364275407
693.977392696845	-0.103392683418079
696.067236446848	-0.1254975756123
698.156689571846	-0.170752775935767
700.243720821847	-0.20018919783314
702.332158321846	-0.152906566371598
704.420127071848	-0.201656612802395
706.507627071849	-0.171140235936207
708.592783321848	-0.0762587645673278
710.679345821845	0.000297879249771427
712.765361446844	-0.0457612879853002
714.849033321847	-0.00859772519019941
716.934111446848	-0.068071804068552
719.016845821847	-0.018764682701601
721.100986446847	-0.0697170407138401
723.184658321847	-0.0443698199525215
725.265908321846	-0.0943331929589988
727.348642696845	-0.0677591610240711
729.428955196847	-0.10919714533722
731.510673946843	-0.0828490485534132
733.590048946844	-0.0843547835225991
735.670830196843	0.0529238431563073
737.749267696847	0.159607287726473
739.829033321847	0.327433859299148
741.906533321846	0.522013490151537
743.985361446848	0.738264603138546
746.061923946847	0.715627495835463
748.139814571845	0.713100259267364
750.215361446848	0.592104031976746
752.292236446843	0.469216105235304
754.366845821845	0.294747522886098
756.440986446847	0.27803678850843
758.516533321843	0.182241564380192
760.589658321845	0.21503492584408
762.664189571846	0.160582302746178
764.736455196849	0.162696185846869
766.808173946843	0.100235169059303
768.881298946846	0.178365975665386
770.952080196847	0.123682209962993
773.022392696847	0.160511206139503
775.092236446842	0.146222367308738
777.163486446847	0.203132544206298
779.232314571844	0.126586705371764
781.300752071846	0.165110769326304
783.368720821843	0.0912846974276107
785.438017696848	0.0984555046739075
787.504970821843	0.023607954734544
789.571533321847	0.0449680938109651
791.637548946848	-0.0521935114567356
793.704970821847	-0.0293513164840391
795.770048946844	-0.0581791541067531
797.834658321844	-0.00363081209198413
799.898798946848	-0.023846783552969
801.962470821847	0.0586324469189208
804.025673946846	0.0335364032356296
806.088408321844	0.101604617794905
808.150673946846	0.0778166314619284
810.214267696847	0.146838332691203
812.275595821844	0.115866495569108
814.336455196844	0.222747130353127
816.396767696846	0.223540419358258
818.456689571845	0.337814734655865
820.516142696844	0.323010270679845
822.575048946845	0.413217248783965
824.633564571846	0.376514038196675
826.691533321846	0.387301503334598
828.749033321848	0.281668647094051
830.806142696849	0.326224461793373
832.862705196847	0.249119864929469
834.918877071847	0.283803219963588
836.974502071844	0.271955479849609
839.027861446848	0.369570837119369
841.082548946848	0.408438732255888
843.136767696844	0.57474390911409
845.190517696847	0.60207605795253
847.243877071847	0.709804198176101
849.296689571845	0.744059389376858
851.349033321847	0.77183067201409
853.400908321848	0.677697768749994
855.450517696845	0.697236476241443
857.501455196845	0.623394514434708
859.551923946849	0.606807583253413
861.602002071846	0.537434724175341
863.649658321843	0.577034359548591
865.698798946843	0.509090471730858
867.747392696845	0.529831399972608
869.795517696846	0.499816212639985
871.841377071847	0.54538168169401
873.888564571844	0.477403769728994
875.935361446845	0.524188401509036
877.981611446849	0.441856886499309
880.025595821848	0.446065746303489
882.07090832185	0.361700053142116
884.115752071848	0.390866971741573
886.158408321844	0.355273364975162
888.202314571849	0.451425174543601
890.243955196845	0.395597187319581
892.287002071847	0.443202564933117
894.329502071847	0.418780662880366
896.369736446846	0.410188956047932
898.411377071847	0.266839913247736
900.450673946845	0.290541898239567
902.491377071845	0.320796117728221
904.529736446846	0.291611440185193
906.569502071849	0.187258597573887
908.607002071847	0.240176134715
910.645752071847	0.160766795791943
912.682314571848	0.0863471339099107
914.720205196849	0.0418494318708156
916.755830196846	0.16506239339175
918.792783321849	0.184267014863039
920.827470821849	0.266602487433957
922.861689571848	0.252639251239174
924.89723644685	0.360367280821265
926.930517696845	0.36332649929912
928.965205196844	0.41690587691626
930.997548946845	0.38277758162009
933.029423946846	0.47935062351209
935.062705196844	0.426243525475854
937.093720821846	0.415458318150371
939.124189571845	0.352035460284128
941.156064571845	0.433122229375485
943.185673946846	0.344661404874444
945.214814571846	0.416002205237021
947.243486446845	0.428064705641034
949.273486446844	0.50601754630469
951.301220821846	0.460143582809536
953.328564571846	0.535740645739693
955.355361446847	0.520020719146089
957.383564571843	0.524960108009012
959.409423946847	0.506784544933822
961.434892696845	0.541610446970438
963.459892696847	0.471508899660705
965.484423946844	0.467300042786732
967.508486446844	0.42864402322418
969.533877071844	0.408258370098963
971.557080196846	0.360357387419199
973.579736446845	0.417280708866016
975.602002071846	0.364536526791099
977.623720821848	0.407017016283234
979.645048946848	0.445280363241068
981.665908321847	0.563047762802995
983.686298946846	0.548859418021181
985.706220821845	0.648275538893927
987.725752071845	0.663945312720372
989.744736446846	0.717901017523019
991.763330196845	0.775750819719718
993.781377071846	1.11605703141416
995.799033321848	1.48735781249351
997.816220821845	1.82457445408416
999.833017696848	1.87123615439282
1001.84926769685	1.82240529334537
1003.86512707184	1.50353001777124
1005.88043957185	1.09089274130662
1007.89536144684	0.650981604240286
1009.90801769685	0.472982924857803
1011.92200207184	0.276607204493857
1013.93551769685	0.174349589920965
1015.94864269685	0.03023929344279
1017.96129894685	0.0217577240939306
1019.97340832184	-0.0516336825671431
1021.98333019684	-0.0171011681908908
1023.99465832184	-0.038605577031916
1026.00543957185	0.0116111983785032
1028.01575207185	-0.0526816045828582
1030.02387707185	-0.0801286692300494
1032.03333019685	-0.19516057798829
1034.04231457185	-0.224700979054674
1036.05083019684	-0.31664949393253
1038.05715832185	-0.286760352058494
1040.06473644685	-0.369883826745877
1042.07192394685	-0.35499540447195
1044.07684582184	-0.476016655225649
1046.08309582185	-0.452890801023685
1048.08895519684	-0.559031841158316
1050.09254894685	-0.485280982505898
1052.09739269685	-0.527510899915129
1054.10004894685	-0.461909016612225
1056.10411144685	-0.471319632555833
1058.10762707185	-0.389972599393985
1060.10895519685	-0.417832116766277
1062.11161144685	-0.331071903889665
1064.11200207184	-0.34885590002358
1066.11372082185	-0.316139437830742
1068.11325207184	-0.370237241027212
1070.11403332184	-0.276672611006035
1072.11270519684	-0.308242297569805
1074.11262707185	-0.193618769536542
1076.11028332185	-0.209995883954988
1078.10934582185	-0.0814714528781622
1080.10614269685	-0.122116434700459
1082.10247082185	-0.0787388963736078
1084.10012707185	-0.131277312747883
1086.09559582185	-0.0809245066786275
1088.09239269685	-0.144596790334674
1090.08692394685	-0.114255298926892
1092.08106457184	-0.174749864078606
1094.07645519685	-0.0880068846686441
1096.06965832185	-0.160399431607303
1098.06239269684	-0.127395065397295
1100.05653332185	-0.2071643151518
1102.04833019685	-0.0879444841176991
1104.03973644684	-0.197177290606703
1106.03075207185	-0.155052150872592
1108.02301769685	-0.174126052150925
1110.01309582184	-0.0961406978902914
1112.00270519685	-0.128764270876474
1113.99184582185	-0.0132261507136491
1115.98231457185	0.0429737015375906
1117.97059582184	0.207645664137004
1119.95840832185	0.326211208782269
1121.94583019684	0.495789637305251
1123.93278332184	0.530352933615589
1125.91926769685	0.61192175345036
1127.90708019684	0.470615611153875
1129.89262707185	0.374637377132473
1131.87778332184	0.207885307090379
1133.86247082184	0.184241434236696
1135.84668957184	0.0899464433067863
1137.83051769685	0.18812965093565
1139.81387707185	0.259013119468307
1141.79684582185	0.484916169383325
1143.77926769685	0.71882226757694
1145.76129894685	1.13233936065438
1147.74286144684	1.56405954922434
1149.72403332184	2.09092216151606
1151.70473644685	2.34002931706627
1153.68497082185	2.41553175196577
1155.66473644685	2.20454020791067
1157.64411144684	1.88686402108232
1159.62301769685	1.3388953482978
1161.60145519684	0.956274948067687
1163.57778332185	0.588303441157819
1165.55536144684	0.4350905318
1167.53247082185	0.238288196215223
1169.50918957185	0.220775782965205
1171.48543957184	0.11441550355616
1173.46122082185	0.118218149731092
1175.43661144685	0.00615307644451946
1177.40973644685	0.0143357698609634
1179.38418957185	-0.0696493821442061
1181.35825207185	-0.0771898463828506
1183.33184582185	-0.0974633582211482
1185.30325207185	-0.00669700616617774
1187.27598644685	-0.0429955266272088
1189.24825207184	0.0354253878536781
1191.22004894685	0.0352465779033935
1193.18965832185	0.0741712501549898
1195.16059582185	0.0352441272187605
1197.13114269685	0.115908349974717
1199.09942394685	0.0627602897844497
1201.06903332184	0.149002804649768
1203.03645519685	0.180793423974222
1205.00520519685	0.214526226695796
1206.97356457184	0.139284710245164
1208.93965832184	0.216345616518879
1210.90708019685	0.137251167364468
1212.87223644684	0.138071058895605
1214.83879894685	0.0959557668120965
1216.80489269684	0.176382128564001
1218.76879894685	0.131054228181625
1220.73403332185	0.232035192636147
1222.69708019685	0.219343846336443
1224.66137707184	0.313504609188811
1226.62356457185	0.302613517375136
1228.58528332185	0.410679738820875
1230.54833019685	0.374019194378377
1232.50911144685	0.484952821220901
1234.47129894684	0.488039948068575
1236.43122082184	0.602433262988399
1238.39254894684	0.592531885594411
1240.35161144684	0.719498729987578
1242.31028332185	0.716828049821345
1244.27020519684	0.82794850805567
1246.22801769685	0.813967194714138
1248.18536144685	0.897202834298923
1250.14395519685	0.894722436183542
1252.10043957185	0.98183337467222
1254.05645519685	0.997804256329687
1256.01208019685	1.07539453821641
1257.96895519685	1.09199262614518
1259.92372082184	1.2137362498936
1261.87793957184	1.23260542614295
1263.83184582185	1.30799651388764
1265.78700207185	1.29754934432859
1267.73997082184	1.36088353635463
1269.69247082185	1.27392585982588
1271.64458019685	1.32405579669825
1273.59629894685	1.266334393427
1275.54754894684	1.34113426889635
1277.49833019685	1.35303648387938
1279.45043957185	1.44732598595036
1281.40036144685	1.42687447760864
1283.34989269685	1.5378469444569
1285.29895519685	1.50617603656639
1287.24754894685	1.56897283830466
1289.19575207184	1.56555686185408
1291.14356457184	1.7021391973274
1293.09083019684	1.69140409789009
1295.03778332185	1.84621792930469
1296.98426769685	1.85018495527839
1298.93028332185	1.97864628812584
1300.87583019684	1.91301304470753
1302.82106457185	2.09720317833813
1304.76575207185	2.10989256447945
1306.71004894685	2.23225916483943
1308.65395519685	2.25406411216616
1310.59739269684	2.35929013114401
1312.53864269685	2.24282329890698
1314.48129894685	2.29020173523134
1316.42333019685	2.31051786410944
1318.36504894685	2.30694648819156
1320.30629894685	2.26141194670348
1322.24723644684	2.33463222524185
1324.18583019685	2.25899985647672
1326.12583019684	2.31655966012829
1328.06536144685	2.27733098893654
1330.00458019684	2.37883184365558
1331.94145519685	2.33714480442109
1333.87973644684	2.42655465113839
1335.81770519685	2.27719760055882
1337.75504894684	2.29073122364414
1339.69020519685	2.15279857409027
1341.62676769685	2.1139276131909
1343.56301769685	1.95832458781754
1345.49692394684	1.9366021124759
1347.43223644684	1.83126498599302
1349.36692394685	1.78698583323185
1351.29973644684	1.69151134681564
1353.23364269684	1.67628228484978
1355.16551769685	1.49968353451538
1357.09864269684	1.4218795248982
1359.02958019685	1.35883148239657
1360.96176769684	1.31859070008719
1362.89364269684	1.19781024310265
1364.82333019684	1.21045948797246
1366.75426769685	1.1418098149428
1368.68301769685	1.06357234695065
1370.61317394685	0.942815361930826
1372.54114269685	0.931373100221748
1374.46864269684	0.857251937297008
1376.39754894685	0.870515163619672
1378.32426769684	0.8267769115877
1380.25223644685	0.882708843967492
1382.17801769685	0.827061842756365
1384.10348644685	0.875119245537121
1386.03020519684	0.809230813741465
1387.95473644685	0.865937291099897
1389.88051769685	0.837520611328586
1391.80426769685	0.892988266938715
1393.72754894684	0.827830053872418
1395.65036144684	0.864237295637054
1397.57458019684	0.774203663601611
1399.49661144685	0.786392704656521
1401.41817394684	0.688101202218405
1403.34098644684	0.701876086865383
1405.26176769685	0.648744433420831
1407.18208019684	0.687256274279179
1409.10192394684	0.582042960489787
1411.02145519685	0.662732733635806
1412.94223644685	0.610485871572507
1414.86083019685	0.696702186026641
1416.77895519685	0.649198797681606
1418.69676769685	0.73531398010627
1420.61411144684	0.690792212751887
1422.53098644684	0.754864873609421
1424.44754894685	0.692200261388933
1426.36364269685	0.772002854021338
1428.27926769685	0.777584040910597
1430.19442394684	0.908285215125574
1432.11098644685	0.967231015579443
1434.02536144685	1.16431336333366
1435.93926769685	1.26983991161907
1437.85286144685	1.476029021345
1439.76598644685	1.53554516232234
1441.67692394684	1.65898314302171
1443.58926769684	1.62133450245562
1445.50114269685	1.71483716097899
1447.41254894685	1.59539254514621
1449.32364269685	1.58707907340761
1451.23411144685	1.48381420899847
1453.14426769685	1.46732337233223
1455.05411144685	1.25601802374314
1456.96333019685	1.19052559905413
1458.87223644684	0.989451568537703
1460.77911144685	0.896940095322435
1462.68723644685	0.693760161315481
1464.59473644685	0.603028950394787
1466.50208019685	0.396569052052058
1468.40879894685	0.301600805241321
1470.31348644685	0.115532075689003
1472.21958019684	0.0354196958173532
1474.12504894684	-0.0954966221225959
1476.03020519685	-0.0609812456926022
1477.93317394684	-0.228097819910516
1479.83754894685	-0.260121730856071
1481.74129894685	-0.347343656164725
1483.64317394684	-0.389859094599586
1485.54614269684	-0.547951319982531
1487.44879894685	-0.471672818585603
1489.34926769685	-0.528677823861841
1491.25114269684	-0.546610537140197
1493.15067394685	-0.537641085060955
1495.05161144685	-0.42577610394622
1496.95223644685	-0.456152763581457
1498.85067394685	-0.293375830279359
1500.75036144684	-0.171375639769252
1502.64786144684	-0.0117990178510752
1504.54676769685	0.156031350021237
1506.44348644685	0.461711014723619
1508.34161144685	0.674527750920902
1510.23739269685	0.968599405099724
1512.13473644685	1.20105871863319
1514.02973644685	1.46104581079271
1515.92442394685	1.58547654114119
1517.82036144684	1.65468543870799
1519.71426769685	1.59368099759334
1521.60926769685	1.49768078070224
1523.50239269685	1.19361745309902
1525.39489269684	0.946080989282336
1527.28879894685	0.572328478929961
1529.18051769685	0.296172576542176
1531.07192394684	-0.0445270410300793
1532.96458019684	-0.22339490545761
1534.85504894684	-0.427851793937805
1536.74520519685	-0.456857601997484
1538.63489269685	-0.528878130787234
1540.52583019685	-0.431640012312528
1542.41473644685	-0.3678276317533
1544.30317394685	-0.157465173419268
1546.19114269684	0.0840389595118438
1548.07879894684	0.706823852353779
1549.96770519685	1.0625861338734
1551.85442394685	1.16601258456723
1553.74083019684	1.03849468001667
1555.62692394685	0.852834072460865
1557.51239269684	0.309687312875639
1559.39754894685	0.030791110651478
1561.28223644684	-0.0622404519739348
1563.16661144685	0.0441618431882773
1565.05051769685	0.128962056972227
1566.93567394685	0.260935671335091
1568.81879894685	0.30497441195962
1570.70145519685	0.499766000181779
1572.58379894684	0.600039741565666
1574.46551769684	0.805861958698245
1576.34708019685	0.961717341688683
1578.22629894684	1.1889396586638
1580.10692394685	1.25135546725485
1581.98723644685	1.38820180067131
1583.86692394685	1.37488484436309
1585.74645519685	1.41459953351321
1587.62536144684	1.38328425363014
1589.50395519685	1.48668623440437
1591.38208019684	1.48316936873249
1593.25989269685	1.60458316598027
1595.13551769685	1.67440507851126
1597.01239269685	1.87866942670763
1598.88895519685	1.89907954626236
1600.76504894685	2.00724926276982
1602.64067394684	2.01415026023622
1604.51442394685	2.06901275781482
1606.38926769685	1.93369918073563
1608.26364269685	2.00207198588794
1610.13770519684	1.99016086157695
1612.00973644685	2.00995943204404
1613.88301769684	1.90251747682063
1615.75583019685	1.83821876931319
1617.62661144685	1.67347435398122
1619.49864269685	1.56231516085575
1621.37020519685	1.38647437563378
1623.23973644685	1.30607249091747
1625.11051769685	1.21711161590702
1626.97926769685	1.18470273174827
1628.84926769685	1.08146874982177
1630.71879894684	1.04940184281713
1632.58629894684	0.974121552837545
1634.45504894685	1.02583201866739
1636.32176769685	0.966742203936434
1638.18973644685	1.07011708193764
1640.05567394685	1.19314478661099
1641.92270519685	1.37476282012369
1643.78786144685	1.45711509042724
1645.65254894684	1.64160802227644
1647.51833019684	1.69925716458462
1649.38223644685	1.75963525982772
1651.24739269685	1.70634194476142
1653.11036144684	1.68021390149693
1654.97301769684	1.59617376574835
1656.83692394685	1.55025822818536
1658.69879894684	1.39589107615063
1660.56176769685	1.36471403374779
1662.42286144684	1.25511701871071
1664.28348644685	1.20582837615621
1666.14364269684	1.06508987273148
1668.00504894685	1.03910809983276
1669.86442394684	0.907774076379468
1671.72348644684	0.848244218543641
1673.58208019684	0.727351682415843
1675.44192394684	0.698914080147432
1677.29973644685	0.610320517740774
1679.15708019684	0.586429667783676
1681.01411144685	0.505732098439125
1682.87067394685	0.495410862137533
1684.72676769685	0.406307748952713
1686.58426769685	0.408700809842145
1688.43958019685	0.32612849303888
1690.29458019685	0.31887863688479
1692.14911144685	0.245994185829261
1694.00317394684	0.234626941281533
1695.85692394685	0.118657685055553
1697.71036144685	0.110418298188875
1699.56333019685	0.0268816358227184
1701.41583019685	0.00139950845149883
1703.26801769685	-0.0300171913151814
1705.11973644685	-0.0067956774084621
1706.97114269684	-0.070735000877761
1708.82208019685	-0.0716924224178399
1710.67254894684	-0.155946120648252
1712.52270519685	-0.210705061173257
1714.37239269685	-0.324416576412034
1716.22176769685	-0.248049574043648
1718.07067394685	-0.316861435024748
1719.91754894684	-0.31900351587862
1721.76583019684	-0.339909186885734
1723.61348644685	-0.277797484794746
1725.46083019685	-0.355367851108781
1727.30770519684	-0.270267791491449
1729.15270519685	-0.228350580165085
1730.99879894684	-0.0708149080204237
1732.84458019684	0.0256262920806876
1734.68989269685	0.178365411680943
1736.53317394685	0.244368588304269
1738.37770519685	0.397468412036943
1740.22192394684	0.35880139869343
1742.06567394685	0.399939834126627
1743.90739269684	0.381748697218569
1745.75020519685	0.475873312693864
1747.59286144684	0.431888452083797
1749.43333019684	0.543299053957725
1751.27504894685	0.549511755188377
1753.11473644685	0.658342825845068
1754.95583019685	0.649660322965957
1756.79629894684	0.759808531546952
1758.63489269685	0.779819796298284
1760.47458019685	0.895364409574626
1762.31239269684	0.897775333939762
1764.15129894685	0.995004044115802
1765.98817394685	0.990222267586574
1767.82645519685	1.0602528390983
1769.66254894685	1.03090606446264
1771.49989269684	1.06308608275035
1773.33536144685	1.03042218859036
1775.17020519685	1.14783711858882
1777.00645519685	1.08798588248757
1778.84067394684	1.16723537971598
1780.67598644685	1.16329278654908
1782.50942394685	1.2466144062281
1784.34239269685	1.22942465811536
1786.17661144684	1.35953998569181
1788.00879894684	1.3490440114881
1789.84051769684	1.4525924344168
1791.67364269685	1.44696333512124
1793.50458019685	1.50748721932791
1795.33520519684	1.47650186555455
1797.16536144685	1.52163866643781
1798.99692394684	1.48913736503124
