# Supplementary material for: Intraoperative rapid assessment of the deep muscle surgical margin of tongue squamous cell carcinoma via Raman spectroscopy
Source: Front Bioeng Biotechnol. 2024 Oct 8;12:1480279. doi: 10.3389/fbioe.2024.1480279 (PMC11493737; doi:10.3389/fbioe.2024.1480279)
Supplement: Supplementary file 4 [file DataSheet2.ZIP › Pathological grading corresponding to Raman spectroscopic data/Results of pathological grading/WDSCC/6-1-2_Raman.txt]

process from Raman raw data on 2022/8/8 10:40:31
601.541728634347	0.0165467163980964
603.653017696848	-0.0193149833123414
605.76571300935	-0.019718115424439
607.876025509344	-0.099240897904906
609.985830196845	0.00579787733065018
612.095166134346	-0.0198317317248211
614.203994259347	0.126049357262445
616.314228634346	0.224254218997288
618.422119259347	0.332676220325993
620.529502071848	0.316047676801134
622.636377071845	0.402998193128468
624.742783321846	0.321787844253777
626.848681759348	0.348385776944014
628.954111446845	0.343462071605046
631.060908321848	0.401017564675726
633.165361446845	0.318208811954918
635.269345821845	0.392847307731188
637.372783321851	0.260231813008176
639.475791134348	0.191963304085107
641.578291134349	0.042910559293972
643.680283321846	0.0272832503080735
645.781806759347	-0.184398521544068
647.882861446848	-0.170455083611841
649.983408321845	-0.251137171534765
652.083486446845	-0.272064676520671
654.183056759346	-0.386118312907314
656.282158321847	-0.330087967028561
658.380752071844	-0.378784331947088
660.478877071844	-0.371557289208681
662.576533321844	-0.378287120517314
664.673642696845	-0.258984873050196
666.770361446845	-0.303289263446629
668.864658321847	-0.29738021695789
670.960361446843	-0.28756076287857
673.05559582185	-0.266429477765513
675.150283321847	-0.355637335028376
677.244502071844	-0.238033824416419
679.338330196846	-0.253908462777389
681.431611446846	-0.212782909561753
683.522470821845	-0.184944078541264
685.614814571843	-0.0857171346467283
687.706611446847	-0.185320590979813
689.798017696849	-0.0625432781221207
691.888877071844	-0.0408567398557693
693.977392696845	0.0626838089024773
696.067236446848	0.0202291626848421
698.156689571846	0.0500545366898564
700.243720821847	-0.0187066182279807
702.332158321846	0.0257665828909808
704.420127071848	-0.0563113168695111
706.507627071849	0.0356695336230644
708.592783321848	0.120904710977612
710.679345821845	0.215102844973188
712.765361446844	0.173798741853233
714.849033321847	0.20532920691133
716.934111446848	0.135911658540181
719.016845821847	0.157838859444752
721.100986446847	0.10666741847848
723.184658321847	0.13637377562074
725.265908321846	0.0909746741536708
727.348642696845	0.122746567195207
729.428955196847	0.134013262359304
731.510673946843	0.197299864422376
733.590048946844	0.236842063397773
735.670830196843	0.373503622967121
737.749267696847	0.445591072280735
739.829033321847	0.610886892986684
741.906533321846	0.778599395525106
743.985361446848	1.01085978700181
746.061923946847	1.01971718455189
748.139814571845	1.06470201178922
750.215361446848	0.92016377048293
752.292236446843	0.753552540087043
754.366845821845	0.54535905373254
756.440986446847	0.520503035284833
758.516533321843	0.433623805295781
760.589658321845	0.438612145807099
762.664189571846	0.373706896265332
764.736455196849	0.348870425350668
766.808173946843	0.254271135292214
768.881298946846	0.23831770444238
770.952080196847	0.156543407262035
773.022392696847	0.211186771170588
775.092236446842	0.193587844105309
777.163486446847	0.258194121788478
779.232314571844	0.235430269331403
781.300752071846	0.244874614014435
783.368720821843	0.147346916488942
785.438017696848	0.154663584678815
787.504970821843	0.053371570883769
789.571533321847	0.0734880362954016
791.637548946848	-0.018307450215417
793.704970821847	0.0153212481509968
795.770048946844	-0.0364975154595015
797.834658321844	0.014912349212409
799.898798946848	-0.0404190421193107
801.962470821847	0.0973384318232604
804.025673946846	0.102824897869056
806.088408321844	0.130830488385584
808.150673946846	0.128135341266159
810.214267696847	0.23880352992154
812.275595821844	0.193217143307606
814.336455196844	0.238190465813631
816.396767696846	0.260593512523059
818.456689571845	0.355216747047137
820.516142696844	0.34056018669375
822.575048946845	0.449123888949288
824.633564571846	0.452478281628203
826.691533321846	0.530073322985203
828.749033321848	0.458769324218679
830.806142696849	0.458306567223502
832.862705196847	0.366945078454137
834.918877071847	0.380765225937978
836.974502071844	0.311127081497091
839.027861446848	0.431129803006542
841.082548946848	0.509586087481637
843.136767696844	0.690424829079802
845.190517696847	0.740856263005128
847.243877071847	0.865100644625585
849.296689571845	0.864838181333425
851.349033321847	0.824539147666997
853.400908321848	0.732233799909636
855.450517696845	0.768692850069442
857.501455196845	0.722665861747771
859.551923946849	0.697943359420123
861.602002071846	0.649505574881488
863.649658321843	0.672634167268228
865.698798946843	0.567056941318441
867.747392696845	0.560385394875425
869.795517696846	0.51770977184276
871.841377071847	0.565232403475875
873.888564571844	0.450169737837456
875.935361446845	0.532523814488513
877.981611446849	0.416015153752625
880.025595821848	0.408256795260826
882.07090832185	0.332183637363158
884.115752071848	0.346508630642973
886.158408321844	0.249695365219452
888.202314571849	0.35855786836791
890.243955196845	0.28680334254642
892.287002071847	0.28894458475682
894.329502071847	0.261435885875983
896.369736446846	0.215821817027205
898.411377071847	0.0667139980288027
900.450673946845	0.120962128766479
902.491377071845	0.0281468566181218
904.529736446846	-0.0243313004973231
906.569502071849	-0.11250249245046
908.607002071847	-0.0567456259139192
910.645752071847	-0.178980924438406
912.682314571848	-0.140727219202745
914.720205196849	-0.14925550171435
916.755830196846	-0.0281533357319574
918.792783321849	-0.0795727107465041
920.827470821849	-0.00592041472231131
922.861689571848	-0.00752232030382061
924.89723644685	0.0992149416091763
926.930517696845	0.13485574219294
928.965205196844	0.225725884590048
930.997548946845	0.231501148753438
933.029423946846	0.309584417433371
935.062705196844	0.265657788191902
937.093720821846	0.261997883824336
939.124189571845	0.191997713015127
941.156064571845	0.261678450276321
943.185673946846	0.251497887084724
945.214814571846	0.307428116197372
947.243486446845	0.25560962134557
949.273486446844	0.333293569032122
951.301220821846	0.272648910071297
953.328564571846	0.295316585210998
955.355361446847	0.260477931675865
957.383564571843	0.323472541374912
959.409423946847	0.276421736622837
961.434892696845	0.330415271335198
963.459892696847	0.251514103916833
965.484423946844	0.293108759777965
967.508486446844	0.226699768895884
969.533877071844	0.289856499652785
971.557080196846	0.226821147726412
973.579736446845	0.307754252182093
975.602002071846	0.254245366452921
977.623720821848	0.347046053735824
979.645048946848	0.320425844909778
981.665908321847	0.402045810870192
983.686298946846	0.369556517775209
985.706220821845	0.466758536247056
987.725752071845	0.397931885183198
989.744736446846	0.461398248692376
991.763330196845	0.480127090641105
993.781377071846	0.771140135036632
995.799033321848	1.02459682359805
997.816220821845	1.36765832523483
999.833017696848	1.39375463909431
1001.84926769685	1.38372756844188
1003.86512707184	1.0823165110923
1005.88043957185	0.786153309606078
1007.89536144684	0.360347339988124
1009.90801769685	0.202664574536755
1011.92200207184	0.0172563522101825
1013.93551769685	-0.0806921377766514
1015.94864269685	-0.236860922128187
1017.96129894685	-0.235038712131427
1019.97340832184	-0.34374418483975
1021.98333019684	-0.307992274990369
1023.99465832184	-0.323623710027704
1026.00543957185	-0.369490860436912
1028.01575207185	-0.407833749692003
1030.02387707185	-0.36887598313487
1032.03333019685	-0.488748908531193
1034.04231457185	-0.51431557680732
1036.05083019684	-0.552445309158713
1038.05715832185	-0.590051052728342
1040.06473644685	-0.693984701036186
1042.07192394685	-0.693480111054157
1044.07684582184	-0.817038232009281
1046.08309582185	-0.796983421966871
1048.08895519684	-0.844568311238731
1050.09254894685	-0.782693322725152
1052.09739269685	-0.833272994151258
1054.10004894685	-0.716421822039393
1056.10411144685	-0.747835803135672
1058.10762707185	-0.679884337293345
1060.10895519685	-0.72482940716111
1062.11161144685	-0.603127137109368
1064.11200207184	-0.593408806656271
1066.11372082185	-0.476351980746841
1068.11325207184	-0.501898142884414
1070.11403332184	-0.367693792547982
1072.11270519684	-0.393451492471911
1074.11262707185	-0.345307487555118
1076.11028332185	-0.36322199050386
1078.10934582185	-0.273675318810859
1080.10614269685	-0.313515326350341
1082.10247082185	-0.264761419251585
1084.10012707185	-0.293233617002471
1086.09559582185	-0.268000616959512
1088.09239269685	-0.292102478813689
1090.08692394685	-0.231946370194692
1092.08106457184	-0.210843378320732
1094.07645519685	-0.097802406265771
1096.06965832185	-0.111461570502343
1098.06239269684	-0.0679905401326835
1100.05653332185	-0.101461464232926
1102.04833019685	-0.0711877784237345
1104.03973644684	-0.162432438764
1106.03075207185	-0.100674647462512
1108.02301769685	-0.163474223307617
1110.01309582184	-0.130307275352095
1112.00270519685	-0.13063443849785
1113.99184582185	-0.0500048806470375
1115.98231457185	-0.0581409258209078
1117.97059582184	0.167243430012974
1119.95840832185	0.315647013919062
1121.94583019684	0.457829647578365
1123.93278332184	0.518403194989475
1125.91926769685	0.60585851070519
1127.90708019684	0.447952450785692
1129.89262707185	0.353483743578408
1131.87778332184	0.217788335529605
1133.86247082184	0.168268139502118
1135.84668957184	0.0697640284174668
1137.83051769685	0.183015805584603
1139.81387707185	0.222825412722187
1141.79684582185	0.491542648807609
1143.77926769685	0.682290565271074
1145.76129894685	0.965787877677741
1147.74286144684	1.15007656560329
1149.72403332184	1.43566641953251
1151.70473644685	1.46487943776447
1153.68497082185	1.49670652574886
1155.66473644685	1.34699859246507
1157.64411144684	1.17832542026954
1159.62301769685	0.899899044296944
1161.60145519684	0.703040384157561
1163.57778332185	0.536974440851083
1165.55536144684	0.553022946733108
1167.53247082185	0.495941936706828
1169.50918957185	0.460211181693978
1171.48543957184	0.447062770823493
1173.46122082185	0.422947644691192
1175.43661144685	0.273055568829506
1177.40973644685	0.273895883646532
1179.38418957185	0.273225209139895
1181.35825207185	0.268880410955148
1183.33184582185	0.246563630625502
1185.30325207185	0.343742320269484
1187.27598644685	0.349643364027799
1189.24825207184	0.44360530864077
1191.22004894685	0.432179125510061
1193.18965832185	0.493912717387332
1195.16059582185	0.46296208474584
1197.13114269685	0.556265014348099
1199.09942394685	0.544462201049555
1201.06903332184	0.658847770814219
1203.03645519685	0.736318546865078
1205.00520519685	0.826269461946453
1206.97356457184	0.819098852343643
1208.93965832184	0.889697993040073
1210.90708019685	0.846509943247042
1212.87223644684	0.889883865393955
1214.83879894685	0.912081128330215
1216.80489269684	1.0149531438795
1218.76879894685	1.05271918861243
1220.73403332185	1.22852257358687
1222.69708019685	1.29774221553481
1224.66137707184	1.44514233473541
1226.62356457185	1.44625965511148
1228.58528332185	1.61853805018515
1230.54833019685	1.64845841905964
1232.50911144685	1.7788419745045
1234.47129894684	1.84641807425561
1236.43122082184	2.06763962982657
1238.39254894684	2.06478561866126
1240.35161144684	2.15670934173011
1242.31028332185	2.17680009850531
1244.27020519684	2.32717082569425
1246.22801769685	2.36374004812427
1248.18536144685	2.48090080276481
1250.14395519685	2.53090445601492
1252.10043957185	2.62794003919237
1254.05645519685	2.63713035445545
1256.01208019685	2.61847511566012
1257.96895519685	2.61910673058316
1259.92372082184	2.74092488116523
1261.87793957184	2.74089344030781
1263.83184582185	2.81758937958926
1265.78700207185	2.91479619180282
1267.73997082184	2.98121556311494
1269.69247082185	2.95583833170366
1271.64458019685	3.08333420769651
1273.59629894685	3.05857428322213
1275.54754894684	3.14964104906767
1277.49833019685	3.2083556133091
1279.45043957185	3.30775684422281
1281.40036144685	3.31023886435122
1283.34989269685	3.45455061123488
1285.29895519685	3.48386460659751
1287.24754894685	3.59959197316346
1289.19575207184	3.65352241948759
1291.14356457184	3.75700706527834
1293.09083019684	3.74459987889088
1295.03778332185	3.84363772632207
1296.98426769685	3.89282458468091
1298.93028332185	4.02666159403972
1300.87583019684	4.05794989726357
1302.82106457185	4.23412776720653
1304.76575207185	4.25051065371071
1306.71004894685	4.370356832803
1308.65395519685	4.41620745105945
1310.59739269684	4.54034510455932
1312.53864269685	4.53340282879344
1314.48129894685	4.63800518447533
1316.42333019685	4.5274709599305
1318.36504894685	4.52954551366244
1320.30629894685	4.4521029191381
1322.24723644684	4.48773142950159
1324.18583019685	4.42925023023901
1326.12583019684	4.48514035632599
1328.06536144685	4.48371803569179
1330.00458019684	4.62586151592265
1331.94145519685	4.55654020422094
1333.87973644684	4.64030475482591
1335.81770519685	4.64425865614689
1337.75504894684	4.66552899676205
1339.69020519685	4.50180654070499
1341.62676769685	4.49613454579472
1343.56301769685	4.31840667730728
1345.49692394684	4.26962268298709
1347.43223644684	4.05426263756161
1349.36692394685	4.02479627130171
1351.29973644684	3.88025860381381
1353.23364269684	3.89276435679804
1355.16551769685	3.69543426773032
1357.09864269684	3.64297699826281
1359.02958019685	3.52307936377233
1360.96176769684	3.52069693987585
1362.89364269684	3.31363077692575
1364.82333019684	3.28264800932584
1366.75426769685	3.18295406189458
1368.68301769685	3.07603602693698
1370.61317394685	2.86617624075095
1372.54114269685	2.80912488591628
1374.46864269684	2.65839024083641
1376.39754894685	2.60487750295061
1378.32426769684	2.45449698757614
1380.25223644685	2.44574384358521
1382.17801769685	2.39802545915566
1384.10348644685	2.4086570188862
1386.03020519684	2.30106966906237
1387.95473644685	2.3569308914098
1389.88051769685	2.23871570357045
1391.80426769685	2.21357862472601
1393.72754894684	2.14201080415876
1395.65036144684	2.15470351051732
1397.57458019684	2.03529182975205
1399.49661144685	2.085266384151
1401.41817394684	1.96262528593653
1403.34098644684	1.95103663282069
1405.26176769685	1.81309504845666
1407.18208019684	1.80556165412307
1409.10192394684	1.70646773520755
1411.02145519685	1.7462415630946
1412.94223644685	1.66871426885686
1414.86083019685	1.70748350081408
1416.77895519685	1.66743737471191
1418.69676769685	1.64118417305673
1420.61411144684	1.53487821091403
1422.53098644684	1.58961078999326
1424.44754894685	1.51725020224663
1426.36364269685	1.54625076783469
1428.27926769685	1.57025379538067
1430.19442394684	1.73456059568861
1432.11098644685	1.76875639591495
1434.02536144685	1.9682716948283
1435.93926769685	2.06107471637176
1437.85286144685	2.26333377790419
1439.76598644685	2.27749320733318
1441.67692394684	2.34560731472897
1443.58926769684	2.31048843627252
1445.50114269685	2.3872739081896
1447.41254894685	2.19265506150182
1449.32364269685	2.1631502393526
1451.23411144685	2.10412675934737
1453.14426769685	1.97682998150077
1455.05411144685	1.74369125320118
1456.96333019685	1.69883788351461
1458.87223644684	1.4974952547187
1460.77911144685	1.3292674308444
1462.68723644685	1.14863328722231
1464.59473644685	0.995339883928409
1466.50208019685	0.786499671968045
1468.40879894685	0.618812907528394
1470.31348644685	0.392737548058733
1472.21958019684	0.295239872942375
1474.12504894684	0.144409717326255
1476.03020519685	0.064722541909191
1477.93317394684	-0.0726749800001301
1479.83754894685	-0.152699174032477
1481.74129894685	-0.280270393034755
1483.64317394684	-0.370593850063699
1485.54614269684	-0.488423851121837
1487.44879894685	-0.547672610844586
1489.34926769685	-0.669313760674839
1491.25114269684	-0.676263009196532
1493.15067394685	-0.734749081087841
1495.05161144685	-0.741420373121571
1496.95223644685	-0.757183475347119
1498.85067394685	-0.612442311425639
1500.75036144684	-0.623509118734773
1502.64786144684	-0.564409000680428
1504.54676769685	-0.555056825339676
1506.44348644685	-0.374325051643382
1508.34161144685	-0.385088283237224
1510.23739269685	-0.21364638501214
1512.13473644685	-0.0676494017882021
1514.02973644685	0.119975378322295
1515.92442394685	0.068642258126232
1517.82036144684	0.160444360488555
1519.71426769685	0.0633225982231806
1521.60926769685	0.00688184808791448
1523.50239269685	-0.174552890212624
1525.39489269684	-0.189372812916247
1527.28879894685	-0.403382873054881
1529.18051769685	-0.493617261191389
1531.07192394684	-0.663588173264714
1532.96458019684	-0.6798819066465
1534.85504894684	-0.76217593549552
1536.74520519685	-0.646612189858729
1538.63489269685	-0.628846472250871
1540.52583019685	-0.469747527675509
1542.41473644685	-0.351966234330945
1544.30317394685	-0.129248670024197
1546.19114269684	0.181416596056238
1548.07879894684	0.892228286560794
1549.96770519685	1.35155084852755
1551.85442394685	1.52234524139465
1553.74083019684	1.51153041115577
1555.62692394685	1.38975782394854
1557.51239269684	0.910664279986236
1559.39754894685	0.70163588176095
1561.28223644684	0.69461674913876
1563.16661144685	0.903235690693691
1565.05051769685	1.05301681164622
1566.93567394685	1.33770275547616
1568.81879894685	1.4524400858044
1570.70145519685	1.75859397176956
1572.58379894684	1.87821327951647
1574.46551769684	2.18864465400381
1576.34708019685	2.39840181728167
1578.22629894684	2.74720210581449
1580.10692394685	2.90166545942088
1581.98723644685	3.15013162766562
1583.86692394685	3.1937971603266
1585.74645519685	3.31962594600148
1587.62536144684	3.32341703156774
1589.50395519685	3.46635686791097
1591.38208019684	3.52403944206483
1593.25989269685	3.68720375713923
1595.13551769685	3.78147082611798
1597.01239269685	4.07768790713325
1598.88895519685	4.1431312153251
1600.76504894685	4.30941468920605
1602.64067394684	4.38315981009046
1604.51442394685	4.48351965017542
1606.38926769685	4.34216001706614
1608.26364269685	4.43265650721102
1610.13770519684	4.39025824657668
1612.00973644685	4.33891259728699
1613.88301769684	4.17038161234623
1615.75583019685	4.08061275938366
1617.62661144685	3.75740062849388
1619.49864269685	3.56530809279312
1621.37020519685	3.28528219964687
1623.23973644685	3.04413714167831
1625.11051769685	2.71009663693221
1626.97926769685	2.60098971937703
1628.84926769685	2.28275068424816
1630.71879894684	2.15737584952953
1632.58629894684	1.97139871888805
1634.45504894685	1.93905447415264
1636.32176769685	1.77913068823761
1638.18973644685	1.84385314805314
1640.05567394685	1.79252882255011
1641.92270519685	1.91564624179131
1643.78786144685	1.94383749079029
1645.65254894684	2.02907480591176
1647.51833019684	1.99419888552555
1649.38223644685	2.06725096082604
1651.24739269685	1.98095112149286
1653.11036144684	1.95373616822275
1654.97301769684	1.86046287370488
1656.83692394685	1.85820277428166
1658.69879894684	1.70289964885828
1660.56176769685	1.63181512185767
1662.42286144684	1.50065834198489
1664.28348644685	1.51404295163505
1666.14364269684	1.38157047740654
1668.00504894685	1.28628149690786
1669.86442394684	1.18713773756207
1671.72348644684	1.13697964603435
1673.58208019684	0.941010658905157
1675.44192394684	0.868202111980196
1677.29973644685	0.784944307539831
1679.15708019684	0.717450247049641
1681.01411144685	0.587239684096517
1682.87067394685	0.551885975799195
1684.72676769685	0.45580066170848
1686.58426769685	0.460144530646801
1688.43958019685	0.396019136359797
1690.29458019685	0.418375107363516
1692.14911144685	0.394085717671857
1694.00317394684	0.382972513050561
1695.85692394685	0.264995403840743
1697.71036144685	0.267615994871278
1699.56333019685	0.148957491213451
1701.41583019685	0.110851443646794
1703.26801769685	0.00576784429935628
1705.11973644685	0.00859984477602893
1706.97114269684	-0.160022521093225
1708.82208019685	-0.188836137947163
1710.67254894684	-0.373499449103235
1712.52270519685	-0.442672357377603
1714.37239269685	-0.613381803100054
1716.22176769685	-0.68639764602969
1718.07067394685	-0.82751686422688
1719.91754894684	-0.802884109489327
1721.76583019684	-0.860378313886713
1723.61348644685	-0.746559784195114
1725.46083019685	-0.639969648961397
1727.30770519684	-0.419224983390563
1729.15270519685	-0.31743276279289
1730.99879894684	-0.0682857771368219
1732.84458019684	0.0440992579148372
1734.68989269685	0.177085186911683
1736.53317394685	0.208495441167145
1738.37770519685	0.395906491234086
1740.22192394684	0.382892056971741
1742.06567394685	0.461244900265768
1743.90739269684	0.515467562721625
1745.75020519685	0.580509465375428
1747.59286144684	0.514421275511864
1749.43333019684	0.640128073186077
1751.27504894685	0.605478571215173
1753.11473644685	0.686465725940707
1754.95583019685	0.687729340830145
1756.79629894684	0.765423991788708
1758.63489269685	0.789918478120455
1760.47458019685	0.895306891968602
1762.31239269684	0.841197928837175
1764.15129894685	0.954656591084387
1765.98817394685	0.940861477535663
1767.82645519685	0.950826069325331
1769.66254894685	0.937410436641869
1771.49989269684	1.03902906675188
1773.33536144685	1.02289867832175
1775.17020519685	1.155714665446
1777.00645519685	1.13453989635903
1778.84067394684	1.18166094945582
1780.67598644685	1.14101637158035
1782.50942394685	1.16937970819453
1784.34239269685	1.09834679593465
1786.17661144684	1.17124332545492
1788.00879894684	1.15288247752591
1789.84051769684	1.24390022175496
1791.67364269685	1.26024266040696
1793.50458019685	1.33110226940818
1795.33520519684	1.26555491555652
1797.16536144685	1.3098676571467
1798.99692394684	1.26207288645861
