# Supplementary material for: Intraoperative rapid assessment of the deep muscle surgical margin of tongue squamous cell carcinoma via Raman spectroscopy
Source: Front Bioeng Biotechnol. 2024 Oct 8;12:1480279. doi: 10.3389/fbioe.2024.1480279 (PMC11493737; doi:10.3389/fbioe.2024.1480279)
Supplement: Supplementary file 4 [file DataSheet2.ZIP › Pathological grading corresponding to Raman spectroscopic data/Results of pathological grading/WDSCC/6-1-3_Raman.txt]

process from Raman raw data on 2022/8/8 10:40:31
601.541728634347	0.224724782327286
603.653017696848	0.154482550348675
605.76571300935	0.150935628374199
607.876025509344	0.0937148672204984
609.985830196845	0.162173493933707
612.095166134346	0.130940713306401
614.203994259347	0.288605572828374
616.314228634346	0.341151078601854
618.422119259347	0.471558738936295
620.529502071848	0.50169147134504
622.636377071845	0.598688436381437
624.742783321846	0.521958876110105
626.848681759348	0.605071889222529
628.954111446845	0.523056729956892
631.060908321848	0.533645891354738
633.165361446845	0.495901823360697
635.269345821845	0.504417164920682
637.372783321851	0.388930990950527
639.475791134348	0.37211271980685
641.578291134349	0.234511442168881
643.680283321846	0.233646391499875
645.781806759347	0.118376869523502
647.882861446848	0.0722521199716653
649.983408321845	0.00360133545778751
652.083486446845	0.0239838349981909
654.183056759346	-0.126491171711692
656.282158321847	-0.0846843542577034
658.380752071844	-0.127316485864199
660.478877071844	-0.0963282248345934
662.576533321844	-0.130580277820584
664.673642696845	-0.0799034404409156
666.770361446845	-0.138148210339622
668.864658321847	-0.101377619219974
670.960361446843	-0.165737861206779
673.05559582185	-0.0106218386389969
675.150283321847	0.017899703233951
677.244502071844	0.237806193500305
679.338330196846	0.409817055544067
681.431611446846	0.50340149389956
683.522470821845	0.333607256009969
685.614814571843	0.33696717928278
687.706611446847	0.122978805273476
689.798017696849	-0.0309683568263637
691.888877071844	-0.0747150355758919
693.977392696845	-0.0239629997881963
696.067236446848	-0.040720357304366
698.156689571846	-0.0810389063650661
700.243720821847	-0.128210303029078
702.332158321846	-0.103363028773217
704.420127071848	-0.155848716494688
706.507627071849	-0.154247928256538
708.592783321848	-0.0829318659040865
710.679345821845	-0.0466696999345544
712.765361446844	-0.116912723239778
714.849033321847	-0.06342183369091
716.934111446848	-0.146676693955854
719.016845821847	-0.127558517509414
721.100986446847	-0.190517300344069
723.184658321847	-0.160343854102393
725.265908321846	-0.209998630121007
727.348642696845	-0.142782132401891
729.428955196847	-0.169324654614186
731.510673946843	-0.101337045716392
733.590048946844	-0.133169235667808
735.670830196843	-0.0446224185735105
737.749267696847	0.0332138507566242
739.829033321847	0.1472680557155
741.906533321846	0.283920967234977
743.985361446848	0.490100746425554
746.061923946847	0.478668531094954
748.139814571845	0.484742139640034
750.215361446848	0.436243127872402
752.292236446843	0.318638928158123
754.366845821845	0.175421421863362
756.440986446847	0.196669105254827
758.516533321843	0.0968900528942953
760.589658321845	0.111906902965387
762.664189571846	0.133366057643656
764.736455196849	0.180750408701442
766.808173946843	0.119788107426245
768.881298946846	0.21432670420883
770.952080196847	0.162989767605509
773.022392696847	0.172835029838566
775.092236446842	0.117932144534791
777.163486446847	0.232608364973757
779.232314571844	0.184628175542514
781.300752071846	0.219238736288446
783.368720821843	0.173649826033056
785.438017696848	0.217318440424862
787.504970821843	0.0734996732221589
789.571533321847	0.0806303905614669
791.637548946848	-0.0108694578469084
793.704970821847	-0.00735349426878429
795.770048946844	-0.0305556838586369
797.834658321844	0.0198605860669403
799.898798946848	-0.00533495670705975
801.962470821847	0.0953774216939252
804.025673946846	0.0623774612205779
806.088408321844	0.0694349078870431
808.150673946846	0.0411295137576815
810.214267696847	0.0680571712229892
812.275595821844	0.0303752760587486
814.336455196844	0.08034983221998
816.396767696846	0.0329907969685337
818.456689571845	0.146457594556182
820.516142696844	0.138070189843347
822.575048946845	0.194458571145105
824.633564571846	0.198072154347571
826.691533321846	0.27826113832009
828.749033321848	0.182155140689929
830.806142696849	0.213043767344743
832.862705196847	0.135207261345514
834.918877071847	0.161595024000164
836.974502071844	0.116347327854513
839.027861446848	0.190759080654018
841.082548946848	0.223149666663701
843.136767696844	0.356534119097461
845.190517696847	0.355202296731221
847.243877071847	0.481363816552886
849.296689571845	0.515699039624721
851.349033321847	0.530907598992826
853.400908321848	0.47208937657409
855.450517696845	0.532010369031113
857.501455196845	0.436758355749987
859.551923946849	0.459089241035031
861.602002071846	0.433652650551466
863.649658321843	0.462005857924254
865.698798946843	0.398924707004511
867.747392696845	0.459246392036334
869.795517696846	0.360610556881653
871.841377071847	0.382784078725834
873.888564571844	0.320493113418394
875.935361446845	0.374834133580748
877.981611446849	0.273307706818414
880.025595821848	0.339720846343241
882.07090832185	0.302748890741711
884.115752071848	0.362819065697465
886.158408321844	0.312528689555407
888.202314571849	0.420833149336445
890.243955196845	0.338397564354892
892.287002071847	0.348525900188449
894.329502071847	0.294316627296396
896.369736446846	0.265557610099108
898.411377071847	0.138292183530169
900.450673946845	0.194547597450523
902.491377071845	0.081756409057661
904.529736446846	0.0746663202593396
906.569502071849	0.0169894578445735
908.607002071847	0.0494535915368175
910.645752071847	-0.0138084292603082
912.682314571848	0.0347604550552774
914.720205196849	-0.00759732315073336
916.755830196846	0.0859965031723533
918.792783321849	0.060083569427789
920.827470821849	0.0830725766226124
922.861689571848	0.106744330042488
924.89723644685	0.18923921722228
926.930517696845	0.16639658976149
928.965205196844	0.250506621482302
930.997548946845	0.201429953748857
933.029423946846	0.216676463614561
935.062705196844	0.155015592496568
937.093720821846	0.160818210126735
939.124189571845	0.118704771501569
941.156064571845	0.224383959342887
943.185673946846	0.227467305813974
945.214814571846	0.287934511571379
947.243486446845	0.236365709937772
949.273486446844	0.281030085551009
951.301220821846	0.225799584721798
953.328564571846	0.289803022110362
955.355361446847	0.284121517843218
957.383564571843	0.393952882094368
959.409423946847	0.378190905857679
961.434892696845	0.443543496044938
963.459892696847	0.37566132148639
965.484423946844	0.40654456157813
967.508486446844	0.336743400773301
969.533877071844	0.368566028620364
971.557080196846	0.320866009320881
973.579736446845	0.401672694583965
975.602002071846	0.346015231954169
977.623720821848	0.447674897059699
979.645048946848	0.417300829393426
981.665908321847	0.500503783781411
983.686298946846	0.481273984728787
985.706220821845	0.590401661691288
987.725752071845	0.572366486861057
989.744736446846	0.718699819501609
991.763330196845	0.790690774997145
993.781377071846	1.06340074027855
995.799033321848	1.32302882270648
997.816220821845	1.59718585233462
999.833017696848	1.59170150410552
1001.84926769685	1.56558721998417
1003.86512707184	1.30642209135736
1005.88043957185	1.03906758752674
1007.89536144684	0.668232791910881
1009.90801769685	0.514412639578069
1011.92200207184	0.310189425040534
1013.93551769685	0.257267394549984
1015.94864269685	0.124356226538239
1017.96129894685	0.117246843361698
1019.97340832184	0.0471301895106677
1021.98333019684	0.125109969676757
1023.99465832184	0.0712872935548319
1026.00543957185	0.0669583149215782
1028.01575207185	0.00718272765779204
1030.02387707185	0.0168052569521819
1032.03333019685	-0.139693100950808
1034.04231457185	-0.17254705576066
1036.05083019684	-0.232966257950039
1038.05715832185	-0.210445589908218
1040.06473644685	-0.284484126893446
1042.07192394685	-0.191307514587379
1044.07684582184	-0.272388989218669
1046.08309582185	-0.242599531180502
1048.08895519684	-0.309933827051651
1050.09254894685	-0.242414799121946
1052.09739269685	-0.308993289611891
1054.10004894685	-0.245078185173085
1056.10411144685	-0.282121412520709
1058.10762707185	-0.211365051223979
1060.10895519685	-0.287453632673362
1062.11161144685	-0.214218915807692
1064.11200207184	-0.222937423640488
1066.11372082185	-0.165221989270407
1068.11325207184	-0.201659486445209
1070.11403332184	-0.092421649383553
1072.11270519684	-0.160576450232142
1074.11262707185	-0.083085234498057
1076.11028332185	-0.0918241237089603
1078.10934582185	0.00322221529266642
1080.10614269685	-0.038430483235075
1082.10247082185	0.0239510084575727
1084.10012707185	-0.0384404388335327
1086.09559582185	0.0399499508723125
1088.09239269685	-0.032531857098661
1090.08692394685	0.00348004819414882
1092.08106457184	-0.019502314552156
1094.07645519685	0.00744506027598391
1096.06965832185	-0.108652936606191
1098.06239269684	-0.0918229793312975
1100.05653332185	-0.153563662138311
1102.04833019685	-0.106136407064
1104.03973644684	-0.178650512126026
1106.03075207185	-0.15321548394094
1108.02301769685	-0.148947837760602
1110.01309582184	-0.0942114951183157
1112.00270519685	-0.132153680515941
1113.99184582185	-0.0217038724171772
1115.98231457185	0.0075094858950564
1117.97059582184	0.157293951205631
1119.95840832185	0.282521993041811
1121.94583019684	0.42974331423865
1123.93278332184	0.439989285672439
1125.91926769685	0.487610454020768
1127.90708019684	0.343337910793053
1129.89262707185	0.232741049426792
1131.87778332184	0.0799201972260732
1133.86247082184	0.107016763455633
1135.84668957184	0.0451413154116977
1137.83051769685	0.122413561204155
1139.81387707185	0.154574932782154
1141.79684582185	0.337175139707071
1143.77926769685	0.463846502252622
1145.76129894685	0.819627864768336
1147.74286144684	1.09757068898847
1149.72403332184	1.49637468744648
1151.70473644685	1.70673133661057
1153.68497082185	1.79683124029174
1155.66473644685	1.56675500628265
1157.64411144684	1.34415235027492
1159.62301769685	0.902204777750285
1161.60145519684	0.595362908453296
1163.57778332185	0.329336381073773
1165.55536144684	0.270916949504326
1167.53247082185	0.131585097365061
1169.50918957185	0.134500545492642
1171.48543957184	0.0324848419257506
1173.46122082185	0.0449886300264382
1175.43661144685	-0.0484183666156923
1177.40973644685	-0.0484932674928444
1179.38418957185	-0.0976479736934692
1181.35825207185	-0.0486115148362103
1183.33184582185	-0.100432301545055
1185.30325207185	-0.0489590285222903
1187.27598644685	-0.0725131816210904
1189.24825207184	0.00544742482129834
1191.22004894685	-0.0196565311042036
1193.18965832185	-0.01268348407487
1195.16059582185	-0.0676254075207225
1197.13114269685	0.0111592029793997
1199.09942394685	-0.0633759916601377
1201.06903332184	0.0127657295962109
1203.03645519685	0.0166682010921164
1205.00520519685	0.0795388660360317
1206.97356457184	-0.00790045600078315
1208.93965832184	0.0805142251914504
1210.90708019685	0.0121090518245666
1212.87223644684	0.0406494307697045
1214.83879894685	0.0119203036147155
1216.80489269684	0.0819157430664461
1218.76879894685	0.00977809425846488
1220.73403332185	0.10221392922773
1222.69708019685	0.116338245947901
1224.66137707184	0.199018400543906
1226.62356457185	0.208287631929906
1228.58528332185	0.348425956077762
1230.54833019685	0.300981209830383
1232.50911144685	0.351729923922861
1234.47129894684	0.362385979022605
1236.43122082184	0.490167111031212
1238.39254894684	0.457167004515213
1240.35161144684	0.57621360322922
1242.31028332185	0.570603607167513
1244.27020519684	0.645096555211964
1246.22801769685	0.629916652445417
1248.18536144685	0.703713493250291
1250.14395519685	0.679495493233247
1252.10043957185	0.759087122185434
1254.05645519685	0.738447859945509
1256.01208019685	0.757047480513748
1257.96895519685	0.705955269704702
1259.92372082184	0.791306031714186
1261.87793957184	0.808120130301475
1263.83184582185	0.893825292567712
1265.78700207185	0.866811699922863
1267.73997082184	0.994585502084945
1269.69247082185	0.940084872059316
1271.64458019685	1.01468959780289
1273.59629894685	1.00222050192534
1275.54754894684	1.0857694495668
1277.49833019685	1.06462727484244
1279.45043957185	1.16195085105619
1281.40036144685	1.11372787138806
1283.34989269685	1.16960524489186
1285.29895519685	1.16400486103987
1287.24754894685	1.21672757066928
1289.19575207184	1.22088317923814
1291.14356457184	1.34605254038411
1293.09083019684	1.3145386134272
1295.03778332185	1.4373691091115
1296.98426769685	1.44214699465452
1298.93028332185	1.56182314070001
1300.87583019684	1.55170842110823
1302.82106457185	1.71900159963167
1304.76575207185	1.7238867234887
1306.71004894685	1.81929256198509
1308.65395519685	1.78454999904837
1310.59739269684	1.86257098245031
1312.53864269685	1.77826975468031
1314.48129894685	1.8326184076159
1316.42333019685	1.80932541806955
1318.36504894685	1.82535743865826
1320.30629894685	1.75685749971011
1322.24723644684	1.86178438013611
1324.18583019685	1.7618466979022
1326.12583019684	1.7955542269746
1328.06536144685	1.79894344854657
1330.00458019684	1.9335031493535
1331.94145519685	1.88325201851072
1333.87973644684	2.00369973231857
1335.81770519685	1.95296070353059
1337.75504894684	1.98560014092401
1339.69020519685	1.84436037597321
1341.62676769685	1.8210231534038
1343.56301769685	1.69570293823283
1345.49692394684	1.69459850643153
1347.43223644684	1.54959943197444
1349.36692394685	1.57313449348443
1351.29973644684	1.47249178164977
1353.23364269684	1.47288156173666
1355.16551769685	1.37719763136631
1357.09864269684	1.36413597179498
1359.02958019685	1.24938467417053
1360.96176769684	1.30324758339677
1362.89364269684	1.21299709392675
1364.82333019684	1.22896987871739
1366.75426769685	1.17012980397787
1368.68301769685	1.11875495492004
1370.61317394685	0.997237080545233
1372.54114269685	0.999196392485288
1374.46864269684	0.89455033407198
1376.39754894685	0.903304242970279
1378.32426769684	0.840068293982654
1380.25223644685	0.845046463998585
1382.17801769685	0.772686755944733
1384.10348644685	0.814284532499371
1386.03020519684	0.761949476392957
1387.95473644685	0.854129528374202
1389.88051769685	0.778888797584841
1391.80426769685	0.840993045483017
1393.72754894684	0.760331975567823
1395.65036144684	0.787156607698734
1397.57458019684	0.715262479840675
1399.49661144685	0.760919485988339
1401.41817394684	0.677545274865665
1403.34098644684	0.707447578120693
1405.26176769685	0.615901934429914
1407.18208019684	0.666608179707708
1409.10192394684	0.63962735326777
1411.02145519685	0.653808387627066
1412.94223644685	0.629901263703871
1414.86083019685	0.701983412072934
1416.77895519685	0.627272678815459
1418.69676769685	0.631038017336891
1420.61411144684	0.597992587975895
1422.53098644684	0.636577449066834
1424.44754894685	0.629191570568878
1426.36364269685	0.689878112985269
1428.27926769685	0.708358142707695
1430.19442394684	0.840562728707837
1432.11098644685	0.895768000749484
1434.02536144685	1.02464288153014
1435.93926769685	1.07775554884017
1437.85286144685	1.22939501398407
1439.76598644685	1.24580443437091
1441.67692394684	1.31642756406822
1443.58926769684	1.27863805303295
1445.50114269685	1.36462176597321
1447.41254894685	1.26061979548876
1449.32364269685	1.24742119157168
1451.23411144685	1.14314114615655
1453.14426769685	1.12563667344223
1455.05411144685	0.947558888988894
1456.96333019685	0.931852967130709
1458.87223644684	0.807085955536863
1460.77911144685	0.758051184110315
1462.68723644685	0.63170733011458
1464.59473644685	0.570109775080155
1466.50208019685	0.39027360941769
1468.40879894685	0.323415981013838
1470.31348644685	0.182595945069195
1472.21958019684	0.120600713553856
1474.12504894684	0.00853738938963033
1476.03020519685	-0.0172768697241281
1477.93317394684	-0.125017241070253
1479.83754894685	-0.150488019975526
1481.74129894685	-0.262622367549852
1483.64317394684	-0.244863514631561
1485.54614269684	-0.277097526099013
1487.44879894685	-0.239385585506696
1489.34926769685	-0.2836332727653
1491.25114269684	-0.300564071596767
1493.15067394685	-0.344770396289874
1495.05161144685	-0.321347380361416
1496.95223644685	-0.367882598719476
1498.85067394685	-0.210281999083662
1500.75036144684	-0.0987264278912789
1502.64786144684	0.0265471382901978
1504.54676769685	0.140846264211831
1506.44348644685	0.395075580586251
1508.34161144685	0.501562972243619
1510.23739269685	0.816584620030952
1512.13473644685	0.998115001293044
1514.02973644685	1.22853183031653
1515.92442394685	1.30637206417884
1517.82036144684	1.38970855290611
1519.71426769685	1.24137110753328
1521.60926769685	1.15450428755307
1523.50239269685	0.904723940126445
1525.39489269684	0.717146610115691
1527.28879894685	0.420180117671279
1529.18051769685	0.2233070657838
1531.07192394684	0.0142570266525865
1532.96458019684	-0.123346488339067
1534.85504894684	-0.309973223734616
1536.74520519685	-0.297563305872075
1538.63489269685	-0.405193760055056
1540.52583019685	-0.362342482369627
1542.41473644685	-0.294941691279064
1544.30317394685	-0.0818676297614616
1546.19114269684	0.158340914377433
1548.07879894684	0.802473455032697
1549.96770519685	1.18278432619724
1551.85442394685	1.27929205248688
1553.74083019684	1.14813747879457
1555.62692394685	0.927281856618663
1557.51239269684	0.414329745513456
1559.39754894685	0.105929057445792
1561.28223644684	0.0372826840731904
1563.16661144685	0.151830233715813
1565.05051769685	0.21585458270728
1566.93567394685	0.375029339880996
1568.81879894685	0.4284995179341
1570.70145519685	0.593900229593359
1572.58379894684	0.681261145477521
1574.46551769684	0.863196661658861
1576.34708019685	0.923973343158139
1578.22629894684	1.10439404175608
1580.10692394685	1.15690295098823
1581.98723644685	1.26251839933904
1583.86692394685	1.2434046843222
1585.74645519685	1.29455854657674
1587.62536144684	1.25983575897851
1589.50395519685	1.30840460538325
1591.38208019684	1.27178784121496
1593.25989269685	1.37494528292441
1595.13551769685	1.40132545409038
1597.01239269685	1.52677791547359
1598.88895519685	1.5526284437876
1600.76504894685	1.67523974576129
1602.64067394684	1.65724309471841
1604.51442394685	1.75159213101486
1606.38926769685	1.71095192638104
1608.26364269685	1.73705762383112
1610.13770519684	1.67153916836233
1612.00973644685	1.66826243272115
1613.88301769684	1.53765080414362
1615.75583019685	1.47128026307433
1617.62661144685	1.34961493160613
1619.49864269685	1.37126902874148
1621.37020519685	1.22633810982992
1623.23973644685	1.15301589723673
1625.11051769685	1.04799746332995
1626.97926769685	1.00320007946257
1628.84926769685	0.812769399018094
1630.71879894684	0.854340243631114
1632.58629894684	0.811195646315824
1634.45504894685	0.851642150144826
1636.32176769685	0.799945563450777
1638.18973644685	0.863513034660372
1640.05567394685	0.809599769825738
1641.92270519685	0.894754632771935
1643.78786144685	0.886650002023245
1645.65254894684	1.02046715457227
1647.51833019684	1.01958685243055
1649.38223644685	1.14797062700781
1651.24739269685	1.14283889293863
1653.11036144684	1.1963956792349
1654.97301769684	1.11479987394183
1656.83692394685	1.16485306935706
1658.69879894684	1.02878731108035
1660.56176769685	1.00481453216744
1662.42286144684	0.889584208261567
1664.28348644685	0.876779012186134
1666.14364269684	0.733050274736314
1668.00504894685	0.720459639837387
1669.86442394684	0.58496713618851
1671.72348644684	0.564714279858165
1673.58208019684	0.471153289155424
1675.44192394684	0.462806552105036
1677.29973644685	0.375842702241314
1679.15708019684	0.384374775268427
1681.01411144685	0.28137335284076
1682.87067394685	0.279330577277221
1684.72676769685	0.20484779568595
1686.58426769685	0.211637842362549
1688.43958019685	0.143998617617115
1690.29458019685	0.151472800312959
1692.14911144685	0.105372453541179
1694.00317394684	0.116438932293931
1695.85692394685	-0.00534702632698725
1697.71036144685	0.00542599072197447
1699.56333019685	-0.0390300190391315
1701.41583019685	-0.0357236942937078
1703.26801769685	-0.112254217230017
1705.11973644685	-0.0500896410730576
1706.97114269684	-0.122299106947096
1708.82208019685	-0.0956407024421679
1710.67254894684	-0.185443058682537
1712.52270519685	-0.153465254493952
1714.37239269685	-0.207545430196703
1716.22176769685	-0.133242622362033
1718.07067394685	-0.195435007002928
1719.91754894684	-0.163487506844419
1721.76583019684	-0.220027047007918
1723.61348644685	-0.135137237647569
1725.46083019685	-0.192397377913949
1727.30770519684	-0.154795735568825
1729.15270519685	-0.122608510062207
1730.99879894684	0.0114904150262873
1732.84458019684	0.0322650903263622
1734.68989269685	0.171987172412429
1736.53317394685	0.227379900824587
1738.37770519685	0.351850589529974
1740.22192394684	0.363792755364514
1742.06567394685	0.420327977073185
1743.90739269684	0.382368643808817
1745.75020519685	0.470743945943596
1747.59286144684	0.406836379356378
1749.43333019684	0.485597914647286
1751.27504894685	0.423178964093637
1753.11473644685	0.465581438725707
1754.95583019685	0.455246793270931
1756.79629894684	0.557616518195701
1758.63489269685	0.509341327267208
1760.47458019685	0.652443927538485
1762.31239269684	0.658684060083118
1764.15129894685	0.716395300304228
1765.98817394685	0.707556352117436
1767.82645519685	0.80381217899577
1769.66254894685	0.785010051072206
1771.49989269684	0.847985890150582
1773.33536144685	0.801166612032944
1775.17020519685	0.872895292401736
1777.00645519685	0.84101732601539
1778.84067394684	0.904627608448195
1780.67598644685	0.865394034487551
1782.50942394685	0.933971449963522
1784.34239269685	0.865334296833169
1786.17661144684	0.919978764697035
1788.00879894684	0.851777468527587
1789.84051769684	0.899385920588898
1791.67364269685	0.892311644103287
1793.50458019685	0.986324702008048
1795.33520519684	0.948842395080192
1797.16536144685	0.996178143218955
1798.99692394684	1.02614652600536
