# Supplementary material for: Intraoperative rapid assessment of the deep muscle surgical margin of tongue squamous cell carcinoma via Raman spectroscopy
Source: Front Bioeng Biotechnol. 2024 Oct 8;12:1480279. doi: 10.3389/fbioe.2024.1480279 (PMC11493737; doi:10.3389/fbioe.2024.1480279)
Supplement: Supplementary file 4 [file DataSheet2.ZIP › Pathological grading corresponding to Raman spectroscopic data/Results of pathological grading/WDSCC/6-1-4_Raman.txt]

process from Raman raw data on 2022/8/8 10:40:32
601.541728634347	0.35160017803338
603.653017696848	0.256732500820448
605.76571300935	0.237246175380193
607.876025509344	0.185597902289317
609.985830196845	0.28087217682139
612.095166134346	0.279947880081238
614.203994259347	0.433114634388176
616.314228634346	0.487883375672453
618.422119259347	0.610909161971222
620.529502071848	0.631723810655757
622.636377071845	0.657266611553638
624.742783321846	0.594736478163213
626.848681759348	0.639323095180401
628.954111446845	0.552795386653855
631.060908321848	0.553434242799653
633.165361446845	0.496956103204894
635.269345821845	0.542641606373905
637.372783321851	0.444430888769887
639.475791134348	0.399032103199886
641.578291134349	0.241865404235597
643.680283321846	0.197950159750633
645.781806759347	0.00143533479965186
647.882861446848	-0.0439996954071944
649.983408321845	-0.137305132062664
652.083486446845	-0.102971995238704
654.183056759346	-0.216640465418521
656.282158321847	-0.149081552888788
658.380752071844	-0.229695417437568
660.478877071844	-0.185313059679913
662.576533321844	-0.242675051256327
664.673642696845	-0.164211085626846
666.770361446845	-0.231123455124248
668.864658321847	-0.194839795383956
670.960361446843	-0.291963715581318
673.05559582185	-0.275304718936269
675.150283321847	-0.357592433157066
677.244502071844	-0.318498265086163
679.338330196846	-0.38279363706468
681.431611446846	-0.293277238291665
683.522470821845	-0.266467418372855
685.614814571843	-0.19021062589681
687.706611446847	-0.241983502290253
689.798017696849	-0.128658384226696
691.888877071844	-0.139433866028668
693.977392696845	-0.0890585083914743
696.067236446848	-0.070887331815328
698.156689571846	-0.0660199990235242
700.243720821847	-0.0923817670045537
702.332158321846	-0.0438604028345821
704.420127071848	-0.119733212609418
706.507627071849	-0.126460613179603
708.592783321848	-0.0446991768667715
710.679345821845	0.0273631643677845
712.765361446844	0.00125071309886948
714.849033321847	0.0495363620075864
716.934111446848	0.0240113284613415
719.016845821847	0.0508139337268574
721.100986446847	-0.0291051760561061
723.184658321847	-0.0213419402734019
725.265908321846	-0.0815606596773648
727.348642696845	-0.0181936290777571
729.428955196847	-0.0449789280845607
731.510673946843	0.0140416053403101
733.590048946844	-0.0380615901080148
735.670830196843	0.0810701076159717
737.749267696847	0.090717748631107
739.829033321847	0.213100455672986
741.906533321846	0.306967728001609
743.985361446848	0.504949192572298
746.061923946847	0.501454940271486
748.139814571845	0.542954032816226
750.215361446848	0.450538272306005
752.292236446843	0.452615048258423
754.366845821845	0.347595641988704
756.440986446847	0.353144111054434
758.516533321843	0.27835279184697
760.589658321845	0.324067292102029
762.664189571846	0.238231248554712
764.736455196849	0.28647858543934
766.808173946843	0.259343830023084
768.881298946846	0.308947427346794
770.952080196847	0.268805408216622
773.022392696847	0.306189540952147
775.092236446842	0.246499638905732
777.163486446847	0.292816709093358
779.232314571844	0.235599255657405
781.300752071846	0.298786046744311
783.368720821843	0.210758122877309
785.438017696848	0.245957120341018
787.504970821843	0.175580396093551
789.571533321847	0.217667289764989
791.637548946848	0.113530140383403
793.704970821847	0.167347523960672
795.770048946844	0.112199290594333
797.834658321844	0.170385419441232
799.898798946848	0.10945580305912
801.962470821847	0.18384034050888
804.025673946846	0.178978937339792
806.088408321844	0.269591505575676
808.150673946846	0.268177963700168
810.214267696847	0.396798215908944
812.275595821844	0.341062083234817
814.336455196844	0.410119634398484
816.396767696846	0.388632138654259
818.456689571845	0.491116903059037
820.516142696844	0.475055203020446
822.575048946845	0.5767683467746
824.633564571846	0.590403620757229
826.691533321846	0.67028369744304
828.749033321848	0.590577214225988
830.806142696849	0.613332788270895
832.862705196847	0.598743150761209
834.918877071847	0.671115553321528
836.974502071844	0.650162766237003
839.027861446848	0.736625579926113
841.082548946848	0.816039857649656
843.136767696844	1.01787762743956
845.190517696847	1.02151892163988
847.243877071847	1.11523235413696
849.296689571845	1.10405081228291
851.349033321847	1.12773292895972
853.400908321848	0.956408761190943
855.450517696845	1.01656175161358
857.501455196845	0.926575363733463
859.551923946849	0.94859289923258
861.602002071846	0.891852968325651
863.649658321843	0.892784064411018
865.698798946843	0.731502551779499
867.747392696845	0.787276802736699
869.795517696846	0.707995445071674
871.841377071847	0.722533194937824
873.888564571844	0.650851114262963
875.935361446845	0.695732260275634
877.981611446849	0.582549791723011
880.025595821848	0.561937549304929
882.07090832185	0.47207539507815
884.115752071848	0.553878539918543
886.158408321844	0.531731260697825
888.202314571849	0.632445616085732
890.243955196845	0.610611728206266
892.287002071847	0.659016390737094
894.329502071847	0.587388742973161
896.369736446846	0.542993840090702
898.411377071847	0.376957559080097
900.450673946845	0.396376294585451
902.491377071845	0.288633729259374
904.529736446846	0.243896903928658
906.569502071849	0.175948878697028
908.607002071847	0.249125715774312
910.645752071847	0.181304725076018
912.682314571848	0.189047728332753
914.720205196849	0.189881434590404
916.755830196846	0.258701536456698
918.792783321849	0.21274252591607
920.827470821849	0.30602071104525
922.861689571848	0.288688396498515
924.89723644685	0.364617290174891
926.930517696845	0.383904620799882
928.965205196844	0.452431713114436
930.997548946845	0.416439780189791
933.029423946846	0.560838719267366
935.062705196844	0.527517808184172
937.093720821846	0.574757498963038
939.124189571845	0.501690660761682
941.156064571845	0.549874412550196
943.185673946846	0.442560137519564
945.214814571846	0.410728551755625
947.243486446845	0.329079979587362
949.273486446844	0.38966440600953
951.301220821846	0.319462708250342
953.328564571846	0.34259326323928
955.355361446847	0.292009944712078
957.383564571843	0.284108629623603
959.409423946847	0.234294950232965
961.434892696845	0.228384915760671
963.459892696847	0.141050673892948
965.484423946844	0.218592597943257
967.508486446844	0.227891066597323
969.533877071844	0.249854652831715
971.557080196846	0.217845398853768
973.579736446845	0.30193567581631
975.602002071846	0.245542229125249
977.623720821848	0.270679131404478
979.645048946848	0.199773113521417
981.665908321847	0.293306428218386
983.686298946846	0.266989496737096
985.706220821845	0.333042745575654
987.725752071845	0.284474732270269
989.744736446846	0.36986963600981
991.763330196845	0.378554144410259
993.781377071846	0.681062471846531
995.799033321848	0.917841291623745
997.816220821845	1.1430529481205
999.833017696848	1.1630959931762
1001.84926769685	1.13601471107918
1003.86512707184	0.789565746759109
1005.88043957185	0.518203419180054
1007.89536144684	0.219974359169299
1009.90801769685	0.116185632807259
1011.92200207184	-0.0538114358523387
1013.93551769685	-0.0694018327765491
1015.94864269685	-0.198597013577398
1017.96129894685	-0.20429452176748
1019.97340832184	-0.277311871898405
1021.98333019684	-0.216607002613301
1023.99465832184	-0.267250229935684
1026.00543957185	-0.224801721496135
1028.01575207185	-0.268022920598952
1030.02387707185	-0.19370926794366
1032.03333019685	-0.308840138233791
1034.04231457185	-0.319009096182384
1036.05083019684	-0.377595587861094
1038.05715832185	-0.380634522219992
1040.06473644685	-0.505424272929673
1042.07192394685	-0.452941902222449
1044.07684582184	-0.547317859190571
1046.08309582185	-0.510455340199428
1048.08895519684	-0.578688993463317
1050.09254894685	-0.514168843572492
1052.09739269685	-0.593746794739445
1054.10004894685	-0.523791551396641
1056.10411144685	-0.550577608812119
1058.10762707185	-0.447382738694614
1060.10895519685	-0.496492494529235
1062.11161144685	-0.362250037282166
1064.11200207184	-0.365948637544989
1066.11372082185	-0.293594032114925
1068.11325207184	-0.293331082756282
1070.11403332184	-0.188891811025997
1072.11270519684	-0.225714798841523
1074.11262707185	-0.144640429727446
1076.11028332185	-0.177452548377261
1078.10934582185	-0.109270504392185
1080.10614269685	-0.125853398579295
1082.10247082185	-0.104849564376565
1084.10012707185	-0.150977820711944
1086.09559582185	-0.101500801001379
1088.09239269685	-0.167334775040274
1090.08692394685	-0.18972972535073
1092.08106457184	-0.177866746163119
1094.07645519685	-0.116980893875478
1096.06965832185	-0.157125768754753
1098.06239269684	-0.101948466467576
1100.05653332185	-0.0839909159557806
1102.04833019685	-0.0148672642244776
1104.03973644684	-0.0829715120874255
1106.03075207185	-0.0664529570019283
1108.02301769685	-0.0729073683232855
1110.01309582184	-0.0310467491873396
1112.00270519685	-0.110928948324243
1113.99184582185	0.0151167698687686
1115.98231457185	0.0695297893276177
1117.97059582184	0.182061217227698
1119.95840832185	0.251412786767986
1121.94583019684	0.424063003922441
1123.93278332184	0.440834864233295
1125.91926769685	0.507799129881931
1127.90708019684	0.394804550226638
1129.89262707185	0.327125822604273
1131.87778332184	0.173729542658236
1133.86247082184	0.150538751648071
1135.84668957184	0.0458542335290133
1137.83051769685	0.0935844917619306
1139.81387707185	0.108752594590811
1141.79684582185	0.245397045062901
1143.77926769685	0.298693227592821
1145.76129894685	0.496947355454353
1147.74286144684	0.642972532275166
1149.72403332184	0.870907260404721
1151.70473644685	0.910994660961819
1153.68497082185	0.945955556460518
1155.66473644685	0.788820773609984
1157.64411144684	0.682188814362007
1159.62301769685	0.429232834230476
1161.60145519684	0.332733672537984
1163.57778332185	0.14403134613778
1165.55536144684	0.18302609735079
1167.53247082185	0.067740200906826
1169.50918957185	0.0963721587955604
1171.48543957184	0.0164651768997715
1173.46122082185	0.0876001194523894
1175.43661144685	-0.00166451126017364
1177.40973644685	0.0384990249694681
1179.38418957185	-0.0287273244193784
1181.35825207185	0.0180993619747198
1183.33184582185	-0.0237076611469149
1185.30325207185	0.0227149758534893
1187.27598644685	-0.00481910188440793
1189.24825207184	0.0915957808393557
1191.22004894685	0.080520524862095
1193.18965832185	0.155528845258459
1195.16059582185	0.164433706650669
1197.13114269685	0.304598739923648
1199.09942394685	0.303922723116727
1201.06903332184	0.413595737414113
1203.03645519685	0.437737290593248
1205.00520519685	0.498159556249504
1206.97356457184	0.443686584056394
1208.93965832184	0.470307590256141
1210.90708019685	0.406501870642074
1212.87223644684	0.467972167953889
1214.83879894685	0.464315036343692
1216.80489269684	0.557859798921669
1218.76879894685	0.592251207590891
1220.73403332185	0.761130252236171
1222.69708019685	0.796467999063651
1224.66137707184	0.915307613000664
1226.62356457185	0.972295545842229
1228.58528332185	1.14127128630827
1230.54833019685	1.10317914171054
1232.50911144685	1.17946336234715
1234.47129894684	1.22569905740181
1236.43122082184	1.35032322196162
1238.39254894684	1.33098069714984
1240.35161144684	1.4777987578463
1242.31028332185	1.5027490503048
1244.27020519684	1.58377040762866
1246.22801769685	1.56449058069089
1248.18536144685	1.64373847590758
1250.14395519685	1.63785028616158
1252.10043957185	1.78857411958992
1254.05645519685	1.80759872338652
1256.01208019685	1.89307262288139
1257.96895519685	1.9571742979316
1259.92372082184	2.0914423092041
1261.87793957184	2.07923770986989
1263.83184582185	2.1978140190044
1265.78700207185	2.21034203727024
1267.73997082184	2.32597326383427
1269.69247082185	2.28928354832178
1271.64458019685	2.34427142630346
1273.59629894685	2.3502979485213
1275.54754894684	2.4604066917791
1277.49833019685	2.44129872046597
1279.45043957185	2.53237699558304
1281.40036144685	2.57634622849164
1283.34989269685	2.68709942763576
1285.29895519685	2.69487019788664
1287.24754894685	2.79304962116237
1289.19575207184	2.76660624698326
1291.14356457184	2.89823115882308
1293.09083019684	2.90553052240546
1295.03778332185	2.99924781564468
1296.98426769685	3.01137921300923
1298.93028332185	3.16373581717761
1300.87583019684	3.15031873418732
1302.82106457185	3.24891397897508
1304.76575207185	3.22784030157106
1306.71004894685	3.33947372234175
1308.65395519685	3.40135535668551
1310.59739269684	3.51179887634757
1312.53864269685	3.48067159679914
1314.48129894685	3.59909718599883
1316.42333019685	3.59200315664407
1318.36504894685	3.61976042159554
1320.30629894685	3.57423523111953
1322.24723644684	3.65633360864996
1324.18583019685	3.64125327410426
1326.12583019684	3.66560248367537
1328.06536144685	3.68104382437502
1330.00458019684	3.79283332528891
1331.94145519685	3.76244881304913
1333.87973644684	3.88330838166766
1335.81770519685	3.83519958935608
1337.75504894684	3.86369386708742
1339.69020519685	3.75628373380218
1341.62676769685	3.69910228845617
1343.56301769685	3.53512716926934
1345.49692394684	3.48840634263294
1347.43223644684	3.27294770450729
1349.36692394685	3.23252922060291
1351.29973644684	3.14236320342872
1353.23364269684	3.12140319443247
1355.16551769685	2.95225319270727
1357.09864269684	2.94647644207464
1359.02958019685	2.83492725027614
1360.96176769684	2.81608370947035
1362.89364269684	2.6527784428547
1364.82333019684	2.67219436778203
1366.75426769685	2.53830957502009
1368.68301769685	2.44604840547265
1370.61317394685	2.31369381805339
1372.54114269685	2.26859529384362
1374.46864269684	2.16323749869187
1376.39754894685	2.17324998027777
1378.32426769684	2.08542219957502
1380.25223644685	2.01153231968397
1382.17801769685	1.91603463636753
1384.10348644685	1.9242987200914
1386.03020519684	1.84930446085943
1387.95473644685	1.89297610185082
1389.88051769685	1.89061192361021
1391.80426769685	1.95538099105804
1393.72754894684	1.88988321489899
1395.65036144684	1.89569985311175
1397.57458019684	1.79382064287023
1399.49661144685	1.78019479156404
1401.41817394684	1.69370715057369
1403.34098644684	1.72531265579352
1405.26176769685	1.63043015105836
1407.18208019684	1.6627496792639
1409.10192394684	1.62399251862334
1411.02145519685	1.65731483797271
1412.94223644685	1.53959683267959
1414.86083019685	1.60769222978433
1416.77895519685	1.53427608529364
1418.69676769685	1.5581445901083
1420.61411144684	1.46298414645187
1422.53098644684	1.48742605229799
1424.44754894685	1.39663651619549
1426.36364269685	1.45589194018956
1428.27926769685	1.41884363062462
1430.19442394684	1.54054289650847
1432.11098644685	1.57380010982899
1434.02536144685	1.76389343434909
1435.93926769685	1.82897828619824
1437.85286144685	1.9934309184668
1439.76598644685	2.01456772856847
1441.67692394684	2.16595568634571
1443.58926769684	2.14901972968414
1445.50114269685	2.18854194249937
1447.41254894685	2.08595365831596
1449.32364269685	2.0442711724105
1451.23411144685	1.9499559097755
1453.14426769685	1.81973913492376
1455.05411144685	1.65908220642314
1456.96333019685	1.60866652854418
1458.87223644684	1.46033340306354
1460.77911144685	1.32579931617261
1462.68723644685	1.18464034708117
1464.59473644685	1.07865802982224
1466.50208019685	0.85864872451674
1468.40879894685	0.774668793038586
1470.31348644685	0.558234426734145
1472.21958019684	0.393907326585094
1474.12504894684	0.200493695595867
1476.03020519685	0.164734959080505
1477.93317394684	-0.0385079923729847
1479.83754894685	-0.110517881220915
1481.74129894685	-0.200068809389791
1483.64317394684	-0.208479906886112
1485.54614269684	-0.362883673168426
1487.44879894685	-0.371824194665891
1489.34926769685	-0.443461048069025
1491.25114269684	-0.421356019440452
1493.15067394685	-0.523959777160343
1495.05161144685	-0.469968691588235
1496.95223644685	-0.537387324468455
1498.85067394685	-0.429495680916887
1500.75036144684	-0.412189819201217
1502.64786144684	-0.339941041781174
1504.54676769685	-0.391129919336322
1506.44348644685	-0.224973221855663
1508.34161144685	-0.222151147981691
1510.23739269685	-0.119356002151477
1512.13473644685	-0.0462072736062566
1514.02973644685	0.110057178923938
1515.92442394685	0.0650459768624785
1517.82036144684	0.0857925879090544
1519.71426769685	-0.000140696711014243
1521.60926769685	0.0306216806246198
1523.50239269685	-0.0561179286902416
1525.39489269684	-0.0677964333810621
1527.28879894685	-0.180154205377221
1529.18051769685	-0.204620385862057
1531.07192394684	-0.360200646538146
1532.96458019684	-0.360480748301541
1534.85504894684	-0.445055231379655
1536.74520519685	-0.398379415462131
1538.63489269685	-0.404717129931981
1540.52583019685	-0.284658433739594
1542.41473644685	-0.205653415379913
1544.30317394685	0.0822324503182585
1546.19114269684	0.41919061964748
1548.07879894684	1.10181791084815
1549.96770519685	1.52921952534874
1551.85442394685	1.68100888964256
1553.74083019684	1.5748518204351
1555.62692394685	1.40407981860437
1557.51239269684	0.931073556143588
1559.39754894685	0.717105324888223
1561.28223644684	0.706191194184839
1563.16661144685	0.905328090710725
1565.05051769685	1.0109720651661
1566.93567394685	1.22835482258071
1568.81879894685	1.31106301673748
1570.70145519685	1.50405276111175
1572.58379894684	1.62863105411208
1574.46551769684	1.88752837256817
1576.34708019685	2.01736278106722
1578.22629894684	2.26903814544406
1580.10692394685	2.37631901062989
1581.98723644685	2.59746600118166
1583.86692394685	2.64350947628088
1585.74645519685	2.79976770581385
1587.62536144684	2.80771542369922
1589.50395519685	2.9997653545183
1591.38208019684	3.04915340221348
1593.25989269685	3.23638673355902
1595.13551769685	3.31412883747339
1597.01239269685	3.59315585464208
1598.88895519685	3.64849276302238
1600.76504894685	3.76801540759345
1602.64067394684	3.77026530713468
1604.51442394685	3.82772228369637
1606.38926769685	3.70530688210044
1608.26364269685	3.71537333138042
1610.13770519684	3.65864894714818
1612.00973644685	3.64091145344619
1613.88301769684	3.50495413710635
1615.75583019685	3.39483484865809
1617.62661144685	3.17405661083168
1619.49864269685	3.01947369124514
1621.37020519685	2.77479343780564
1623.23973644685	2.58644840042874
1625.11051769685	2.4205238532254
1626.97926769685	2.31048731232056
1628.84926769685	2.08338473721969
1630.71879894684	1.9738426081289
1632.58629894684	1.78528265944649
1634.45504894685	1.68261190036549
1636.32176769685	1.55910611790026
1638.18973644685	1.57413303556737
1640.05567394685	1.61334772845925
1641.92270519685	1.76462257867237
1643.78786144685	1.77278405484191
1645.65254894684	1.88866816396319
1647.51833019684	1.90424767146857
1649.38223644685	1.90745804443787
1651.24739269685	1.82843349539857
1653.11036144684	1.77901033990989
1654.97301769684	1.63272386272618
1656.83692394685	1.58500780872836
1658.69879894684	1.38029351655564
1660.56176769685	1.29803699119469
1662.42286144684	1.19007126890216
1664.28348644685	1.15886400272666
1666.14364269684	1.01443676905143
1668.00504894685	0.981220739390977
1669.86442394684	0.870714867544621
1671.72348644684	0.841830173370624
1673.58208019684	0.723831913378348
1675.44192394684	0.659282137200137
1677.29973644685	0.612858148882765
1679.15708019684	0.559695395363633
1681.01411144685	0.484281932946942
1682.87067394685	0.410242926914833
1684.72676769685	0.350709970051469
1686.58426769685	0.306753005124278
1688.43958019685	0.238433733044161
1690.29458019685	0.183461912336497
1692.14911144685	0.185152613241968
1694.00317394684	0.13739743644814
1695.85692394685	0.0175046196891628
1697.71036144685	0.0423058316915501
1699.56333019685	-0.0565439359118045
1701.41583019685	-0.049253076079026
1703.26801769685	-0.0779232568181101
1705.11973644685	-0.0089295472955655
1706.97114269684	-0.113573567549849
1708.82208019685	-0.0366304279097278
1710.67254894684	-0.164788513784373
1712.52270519685	-0.187099372425791
1714.37239269685	-0.320288177295055
1716.22176769685	-0.305226426263914
1718.07067394685	-0.394929335515855
1719.91754894684	-0.373834584334332
1721.76583019684	-0.448068276372453
1723.61348644685	-0.389618642838798
1725.46083019685	-0.401470125798539
1727.30770519684	-0.311358051196777
1729.15270519685	-0.282554240705508
1730.99879894684	-0.117293307951229
1732.84458019684	-0.0194767796894837
1734.68989269685	0.0593299276678465
1736.53317394685	0.152916961251719
1738.37770519685	0.357015855869719
1740.22192394684	0.327757085701052
1742.06567394685	0.379205141325144
1743.90739269684	0.421009164276313
1745.75020519685	0.440145537529105
1747.59286144684	0.334838262837508
1749.43333019684	0.442303884564467
1751.27504894685	0.452424962863518
1753.11473644685	0.523619032575198
1754.95583019685	0.464529884575029
1756.79629894684	0.569053495093414
1758.63489269685	0.574881759459146
1760.47458019685	0.645867844802837
1762.31239269684	0.672791456558343
1764.15129894685	0.753586786807688
1765.98817394685	0.759744948349663
1767.82645519685	0.809893873913012
1769.66254894685	0.798150880680709
1771.49989269684	0.822285032462219
1773.33536144685	0.820055329642486
1775.17020519685	0.885004331874995
1777.00645519685	0.875564173534116
1778.84067394684	1.034506734269
1780.67598644685	1.02161867128424
1782.50942394685	1.10527390724496
1784.34239269685	1.04734398102613
1786.17661144684	1.10706722917772
1788.00879894684	0.945490205277764
1789.84051769684	1.0073730783792
1791.67364269685	0.966213125896871
1793.50458019685	1.05974915340681
1795.33520519684	1.01366817528529
1797.16536144685	1.06882389654919
1798.99692394684	1.03094170366785
