# Supplementary material for: Intraoperative rapid assessment of the deep muscle surgical margin of tongue squamous cell carcinoma via Raman spectroscopy
Source: Front Bioeng Biotechnol. 2024 Oct 8;12:1480279. doi: 10.3389/fbioe.2024.1480279 (PMC11493737; doi:10.3389/fbioe.2024.1480279)
Supplement: Supplementary file 4 [file DataSheet2.ZIP › Pathological grading corresponding to Raman spectroscopic data/Results of pathological grading/WDSCC/6-2-1_Raman.txt]

process from Raman raw data on 2022/8/8 10:40:32
601.541728634347	-0.0247398914179371
603.653017696848	-0.13279794548373
605.76571300935	-0.168071425003063
607.876025509344	-0.285526754556344
609.985830196845	-0.224177307369331
612.095166134346	-0.24850020426868
614.203994259347	-0.111581204792259
616.314228634346	-0.0659616345594713
618.422119259347	0.086569967295361
620.529502071848	0.0644840150241919
622.636377071845	0.11594400057308
624.742783321846	0.0722926583327705
626.848681759348	0.140824173195739
628.954111446845	0.105311232033529
631.060908321848	0.179821423880924
633.165361446845	0.177210208396815
635.269345821845	0.241964716938583
637.372783321851	0.177479870087382
639.475791134348	0.158746678880533
641.578291134349	0.060800037997069
643.680283321846	0.0786232738260537
645.781806759347	-0.0921711132473035
647.882861446848	-0.152379849406316
649.983408321845	-0.262308854318405
652.083486446845	-0.263925695969107
654.183056759346	-0.40006631341862
656.282158321847	-0.352008319852501
658.380752071844	-0.342867673831734
660.478877071844	-0.256102033393944
662.576533321844	-0.256418237065304
664.673642696845	-0.120201406314891
666.770361446845	-0.114171865101099
668.864658321847	-0.0654208542786989
670.960361446843	-0.0450310589673961
673.05559582185	0.0289424829695122
675.150283321847	-0.0647053697803415
677.244502071844	0.0126766643691383
679.338330196846	-0.0568701950342927
681.431611446846	-0.0579393097202114
683.522470821845	-0.0982135357816389
685.614814571843	-0.0192314957002395
687.706611446847	-0.0948726934852004
689.798017696849	0.0189121189432626
691.888877071844	0.00367961349866164
693.977392696845	0.0811362704616556
696.067236446848	0.0864563281506889
698.156689571846	0.082344044061216
700.243720821847	0.0143922829475116
702.332158321846	0.0746599140580599
704.420127071848	0.0124857060161503
706.507627071849	0.0316924921077941
708.592783321848	0.161460231789732
710.679345821845	0.309707682077516
712.765361446844	0.283586516432621
714.849033321847	0.361195387992723
716.934111446848	0.348211593274016
719.016845821847	0.349133789583902
721.100986446847	0.248498324040384
723.184658321847	0.274655983342711
725.265908321846	0.209910475618301
727.348642696845	0.219342687250418
729.428955196847	0.211427530110285
731.510673946843	0.267847019169068
733.590048946844	0.306992809838619
735.670830196843	0.512398073488583
737.749267696847	0.788415281052067
739.829033321847	1.16754884016606
741.906533321846	1.56025782361914
743.985361446848	1.94114790161197
746.061923946847	1.95657889308316
748.139814571845	1.86834567167108
750.215361446848	1.6104209289862
752.292236446843	1.35232663166906
754.366845821845	0.986704040449837
756.440986446847	0.881116326666842
758.516533321843	0.696693751292827
760.589658321845	0.589545137255072
762.664189571846	0.429456178283516
764.736455196849	0.373442019892053
766.808173946843	0.25115706918109
768.881298946846	0.301588431562635
770.952080196847	0.229104472071015
773.022392696847	0.266814631642688
775.092236446842	0.274791247995381
777.163486446847	0.347182881729424
779.232314571844	0.24080145041151
781.300752071846	0.242291165221161
783.368720821843	0.172596547009192
785.438017696848	0.14978772136817
787.504970821843	0.0535333463446079
789.571533321847	0.26382913032765
791.637548946848	0.219961850789815
793.704970821847	0.193966422465451
795.770048946844	0.110344935864902
797.834658321844	0.139104701644158
799.898798946848	-0.103732112379674
801.962470821847	-0.0697033523474602
804.025673946846	-0.0800468783322685
806.088408321844	-0.0359305643119399
808.150673946846	-0.0754622981424973
810.214267696847	-0.00324379900891358
812.275595821844	-0.0254554755252343
814.336455196844	0.014451055280972
816.396767696846	0.0421002066651113
818.456689571845	0.147329314379562
820.516142696844	0.179732758802174
822.575048946845	0.277404927836415
824.633564571846	0.269283084338696
826.691533321846	0.312923966051471
828.749033321848	0.262377175412212
830.806142696849	0.246172281233271
832.862705196847	0.164786010569685
834.918877071847	0.214515508248326
836.974502071844	0.186747493612984
839.027861446848	0.233016932025123
841.082548946848	0.286534910726459
843.136767696844	0.492778659018626
845.190517696847	0.537160043592905
847.243877071847	0.657898488880988
849.296689571845	0.662410688359529
851.349033321847	0.671506044137743
853.400908321848	0.519366369577966
855.450517696845	0.490469713267856
857.501455196845	0.390565457281383
859.551923946849	0.393381530040955
861.602002071846	0.360827234594154
863.649658321843	0.41163829872238
865.698798946843	0.354463489141409
867.747392696845	0.413248431114425
869.795517696846	0.375092371396249
871.841377071847	0.377643949298772
873.888564571844	0.251441038382495
875.935361446845	0.31423968727529
877.981611446849	0.183456514068098
880.025595821848	0.19412794000408
882.07090832185	0.0832311546917026
884.115752071848	0.100104956681264
886.158408321844	0.00272592908510205
888.202314571849	0.0382057732515761
890.243955196845	-0.0827514044122495
892.287002071847	-0.0582117139632885
894.329502071847	-0.0964710405657172
896.369736446846	-0.139032531135541
898.411377071847	-0.297332746497972
900.450673946845	-0.238409444042276
902.491377071845	-0.325251985308654
904.529736446846	-0.339707891075847
906.569502071849	-0.386866804624361
908.607002071847	-0.282718550413875
910.645752071847	-0.356785453676025
912.682314571848	-0.248034717213613
914.720205196849	-0.237238919370668
916.755830196846	-0.131240005344807
918.792783321849	-0.125733323880866
920.827470821849	-0.0599206341239551
922.861689571848	-0.137158963659402
924.89723644685	-0.0661855513264697
926.930517696845	-0.0685418950031647
928.965205196844	-0.0100864545346724
930.997548946845	0.00766453655205623
933.029423946846	0.188861193559063
935.062705196844	0.207193436225111
937.093720821846	0.296612710028711
939.124189571845	0.315144071214206
941.156064571845	0.441084720217788
943.185673946846	0.457506314927201
945.214814571846	0.589681190809387
947.243486446845	0.64315057493036
949.273486446844	0.755106594821285
951.301220821846	0.744298594851927
953.328564571846	0.840136141241743
955.355361446847	0.808075555408749
957.383564571843	0.841873643659341
959.409423946847	0.858295110834234
961.434892696845	0.963456764594014
963.459892696847	0.962432310983786
965.484423946844	1.03594286959958
967.508486446844	1.00408954820634
969.533877071844	1.03246406481873
971.557080196846	0.938633653150873
973.579736446845	0.908145196660655
975.602002071846	0.798984589760892
977.623720821848	0.87377804974841
979.645048946848	0.845651443851011
981.665908321847	0.965378382433784
983.686298946846	0.996019879610799
985.706220821845	1.16504693788511
987.725752071845	1.21122795869059
989.744736446846	1.41774909967145
991.763330196845	1.6678861490754
993.781377071846	2.24440524420797
995.799033321848	2.82508214774884
997.816220821845	3.36990038396056
999.833017696848	3.52164828185593
1001.84926769685	3.44447193758612
1003.86512707184	2.93438706395511
1005.88043957185	2.35681973620231
1007.89536144684	1.67354564270437
1009.90801769685	1.24356792716426
1011.92200207184	0.850108081281718
1013.93551769685	0.658406624767366
1015.94864269685	0.343271793321406
1017.96129894685	0.237597002554793
1019.97340832184	0.117215657736836
1021.98333019684	0.129503078938171
1023.99465832184	0.0115906265172896
1026.00543957185	-0.00815602007477878
1028.01575207185	-0.118458692533409
1030.02387707185	-0.17066951388378
1032.03333019685	-0.326454585386529
1034.04231457185	-0.4227334559707
1036.05083019684	-0.486405405152823
1038.05715832185	-0.485142604529869
1040.06473644685	-0.561158596038013
1042.07192394685	-0.566468167158433
1044.07684582184	-0.619808339731662
1046.08309582185	-0.572337862635464
1048.08895519684	-0.634278967241926
1050.09254894685	-0.579448723839249
1052.09739269685	-0.627033289601769
1054.10004894685	-0.560347860272373
1056.10411144685	-0.614601183413413
1058.10762707185	-0.557937785662801
1060.10895519685	-0.63191261224577
1062.11161144685	-0.558531803374308
1064.11200207184	-0.62794549475251
1066.11372082185	-0.556072406271653
1068.11325207184	-0.572725324769436
1070.11403332184	-0.43341776710102
1072.11270519684	-0.435497765518733
1074.11262707185	-0.292776224075027
1076.11028332185	-0.307746059022719
1078.10934582185	-0.195208511396118
1080.10614269685	-0.181871385989638
1082.10247082185	-0.112163776953224
1084.10012707185	-0.131684735039187
1086.09559582185	-0.077137354367693
1088.09239269685	-0.138417616093761
1090.08692394685	-0.153526106137065
1092.08106457184	-0.192024487045984
1094.07645519685	-0.130396614352861
1096.06965832185	-0.170478366880957
1098.06239269684	-0.134236222303485
1100.05653332185	-0.137971769111971
1102.04833019685	-0.0264706824735299
1104.03973644684	-0.0984571696267835
1106.03075207185	0.00572912116561497
1108.02301769685	0.0471343746946502
1110.01309582184	0.142602409623976
1112.00270519685	0.135576791647452
1113.99184582185	0.390577829777101
1115.98231457185	0.528406584846948
1117.97059582184	0.881479267146034
1119.95840832185	1.17902947435707
1121.94583019684	1.53718490248815
1123.93278332184	1.65193838527213
1125.91926769685	1.77831017179253
1127.90708019684	1.6485613857385
1129.89262707185	1.46553050856221
1131.87778332184	1.21171605476917
1133.86247082184	1.14885080415439
1135.84668957184	1.04099495644672
1137.83051769685	1.1638461360304
1139.81387707185	1.39273709050579
1141.79684582185	1.83743542666582
1143.77926769685	2.38022643334367
1145.76129894685	3.25828513526108
1147.74286144684	4.15508423727553
1149.72403332184	5.15122131131162
1151.70473644685	5.75635904095299
1153.68497082185	5.91565753851228
1155.66473644685	5.4465069066917
1157.64411144684	4.65713468297974
1159.62301769685	3.6295135085881
1161.60145519684	2.82028345753722
1163.57778332185	2.13272819825309
1165.55536144684	1.88529800480023
1167.53247082185	1.62342910171682
1169.50918957185	1.43911897559857
1171.48543957184	1.13366020464076
1173.46122082185	0.947682806081673
1175.43661144685	0.58791424137948
1177.40973644685	0.364155600740816
1179.38418957185	0.1861997630144
1181.35825207185	0.196512731739858
1183.33184582185	0.134327022788426
1185.30325207185	0.181608504561467
1187.27598644685	0.215392751852505
1189.24825207184	0.232868179489174
1191.22004894685	0.104424720984383
1193.18965832185	0.121458117647933
1195.16059582185	0.0174340921213911
1197.13114269685	0.0451783929097758
1199.09942394685	0.0265117381230766
1201.06903332184	0.154827424084431
1203.03645519685	0.17246934267601
1205.00520519685	0.24569339876291
1206.97356457184	0.158695183772465
1208.93965832184	0.168435250761831
1210.90708019685	0.0554470807001906
1212.87223644684	0.0122968238047179
1214.83879894685	-0.0274644928693704
1216.80489269684	0.0397436213482649
1218.76879894685	0.00544650711862005
1220.73403332185	0.106990350134168
1222.69708019685	0.155198512033451
1224.66137707184	0.265429767284417
1226.62356457185	0.26502233164058
1228.58528332185	0.402472997897291
1230.54833019685	0.354373589489768
1232.50911144685	0.435159733925786
1234.47129894684	0.444222809494079
1236.43122082184	0.567010862961325
1238.39254894684	0.534075337959138
1240.35161144684	0.695794182009223
1242.31028332185	0.687466713595597
1244.27020519684	0.754629861515838
1246.22801769685	0.761661376041133
1248.18536144685	0.85488814893813
1250.14395519685	0.7642246207715
1252.10043957185	0.83689841209258
1254.05645519685	0.826816440185723
1256.01208019685	0.807255839014942
1257.96895519685	0.778343590775563
1259.92372082184	0.91828715135361
1261.87793957184	0.904935974333
1263.83184582185	0.944562150186584
1265.78700207185	0.930555191948912
1267.73997082184	0.939224905101128
1269.69247082185	0.817145758041931
1271.64458019685	0.80695482281854
1273.59629894685	0.715171667610889
1275.54754894684	0.75067835365428
1277.49833019685	0.696814430667899
1279.45043957185	0.760451932598215
1281.40036144685	0.698912920154356
1283.34989269685	0.746359399763435
1285.29895519685	0.67287338850025
1287.24754894685	0.782864394949513
1289.19575207184	0.8034394216848
1291.14356457184	0.997737962322759
1293.09083019684	1.12194449631028
1295.03778332185	1.40208100858331
1296.98426769685	1.52632196190899
1298.93028332185	1.75434681613626
1300.87583019684	1.79613502309289
1302.82106457185	1.92948103602262
1304.76575207185	1.84868177748891
1306.71004894685	1.88344168496207
1308.65395519685	1.72551017902302
1310.59739269684	1.67648916650106
1312.53864269685	1.47216292202904
1314.48129894685	1.43057610872503
1316.42333019685	1.22745296570736
1318.36504894685	1.18881289764701
1320.30629894685	1.04586026483938
1322.24723644684	1.08730944472711
1324.18583019685	1.00411462607281
1326.12583019684	1.10475546813109
1328.06536144685	1.16415115758414
1330.00458019684	1.40657604068105
1331.94145519685	1.55499427775237
1333.87973644684	1.87856549358349
1335.81770519685	2.03361385661998
1337.75504894684	2.1762086446526
1339.69020519685	2.09406903806482
1341.62676769685	1.99861959411987
1343.56301769685	1.6533444600054
1345.49692394684	1.43563777494856
1347.43223644684	1.11668905266177
1349.36692394685	0.984202413485491
1351.29973644684	0.801077044162639
1353.23364269684	0.852207346680956
1355.16551769685	0.737382402716605
1357.09864269684	0.761186582797592
1359.02958019685	0.681968975799066
1360.96176769684	0.736548905248327
1362.89364269684	0.691865517159954
1364.82333019684	0.77258799040041
1366.75426769685	0.756865555173619
1368.68301769685	0.786127381842022
1370.61317394685	0.692287628687723
1372.54114269685	0.652930508867911
1374.46864269684	0.483520170272357
1376.39754894685	0.45516568127735
1378.32426769684	0.374091334827654
1380.25223644685	0.403776092586668
1382.17801769685	0.380229301711609
1384.10348644685	0.568029976411736
1386.03020519684	0.655997067859857
1387.95473644685	0.819470022440925
1389.88051769685	0.828937564360359
1391.80426769685	0.879914191949467
1393.72754894684	0.726308813265263
1395.65036144684	0.618910511618424
1397.57458019684	0.40769801027804
1399.49661144685	0.317316023108845
1401.41817394684	0.134628314867655
1403.34098644684	0.0448385330648193
1405.26176769685	-0.139638528386172
1407.18208019684	-0.190514172795872
1409.10192394684	-0.319019366058768
1411.02145519685	-0.249720129299192
1412.94223644685	-0.289297964952368
1414.86083019685	-0.164932763754621
1416.77895519685	-0.136951051095338
1418.69676769685	-0.00112888829974622
1420.61411144684	-0.0179922283125791
1422.53098644684	0.199187914667448
1424.44754894685	0.333625448418417
1426.36364269685	0.561214409296667
1428.27926769685	0.704283762639193
1430.19442394684	0.971932467085026
1432.11098644685	1.0526584396533
1434.02536144685	1.2212075577595
1435.93926769685	1.32033285371332
1437.85286144685	1.51520816087103
1439.76598644685	1.56755749432679
1441.67692394684	1.72287594889286
1443.58926769684	1.72838502044792
1445.50114269685	1.79349484549877
1447.41254894685	1.62980432241997
1449.32364269685	1.59330721790568
1451.23411144685	1.46123266286406
1453.14426769685	1.30612928087751
1455.05411144685	1.05725592944955
1456.96333019685	1.00465174882638
1458.87223644684	0.766595313413291
1460.77911144685	0.559702168674306
1462.68723644685	0.395112947621044
1464.59473644685	0.246768306395495
1466.50208019685	-0.0161984201851055
1468.40879894685	-0.166592906878549
1470.31348644685	-0.337609668288906
1472.21958019684	-0.520463871434686
1474.12504894684	-0.637279385948659
1476.03020519685	-0.616327794475154
1477.93317394684	-0.760187834718352
1479.83754894685	-0.85827041943125
1481.74129894685	-0.9185391350629
1483.64317394684	-0.963733376356629
1485.54614269684	-1.07661361907489
1487.44879894685	-0.964594141445218
1489.34926769685	-0.929663250963159
1491.25114269684	-0.822132792045551
1493.15067394685	-0.794728024082048
1495.05161144685	-0.626756367294718
1496.95223644685	-0.521511325627557
1498.85067394685	-0.182970812744315
1500.75036144684	0.125277773239532
1502.64786144684	0.570539430603418
1504.54676769685	1.04201111776175
1506.44348644685	1.65772344185135
1508.34161144685	2.20558299667053
1510.23739269685	2.89169606204277
1512.13473644685	3.48970820892734
1514.02973644685	4.00367140851327
1515.92442394685	4.33442504683543
1517.82036144684	4.53112415686633
1519.71426769685	4.4651898837582
1521.60926769685	4.31418357405417
1523.50239269685	3.90585597201923
1525.39489269684	3.36344279187057
1527.28879894685	2.67487243424432
1529.18051769685	1.98455773191282
1531.07192394684	1.28025253288698
1532.96458019684	0.758251102978591
1534.85504894684	0.348391477422581
1536.74520519685	0.160817156706145
1538.63489269685	0.0405121785846347
1540.52583019685	0.0661149549960385
1542.41473644685	0.0828988628866512
1544.30317394685	0.268837872735702
1546.19114269684	0.557470566616644
1548.07879894684	1.21408000881098
1549.96770519685	1.57330951186964
1551.85442394685	1.72451902369252
1553.74083019684	1.65002092527516
1555.62692394685	1.47805373811673
1557.51239269684	0.949927109156931
1559.39754894685	0.714428460155375
1561.28223644684	0.70398188286876
1563.16661144685	0.903670309239317
1565.05051769685	0.923667841867513
1566.93567394685	1.04744115223841
1568.81879894685	1.11813668929247
1570.70145519685	1.2938568521173
1572.58379894684	1.39940448626291
1574.46551769684	1.813169394531
1576.34708019685	2.17246305856014
1578.22629894684	2.63990362225655
1580.10692394685	2.94870303704823
1581.98723644685	3.24924225083086
1583.86692394685	3.23086116253319
1585.74645519685	3.19267103875831
1587.62536144684	2.93767753900897
1589.50395519685	2.75067761329709
1591.38208019684	2.4374954572466
1593.25989269685	2.33021371632736
1595.13551769685	2.16498054084931
1597.01239269685	2.23493663765015
1598.88895519685	2.12265838454692
1600.76504894685	2.15227001739871
1602.64067394684	2.057469954346
1604.51442394685	2.11620955351333
1606.38926769685	1.96436556565016
1608.26364269685	2.03152507809921
1610.13770519684	1.98988056189907
1612.00973644685	2.09315572058554
1613.88301769684	2.00634430679358
1615.75583019685	2.02502989427316
1617.62661144685	1.8846607286942
1619.49864269685	1.89929959651948
1621.37020519685	1.7471405516954
1623.23973644685	1.72310229236393
1625.11051769685	1.63842661176301
1626.97926769685	1.70828871383173
1628.84926769685	1.72510971442071
1630.71879894684	1.93022449959921
1632.58629894684	2.01732255099284
1634.45504894685	2.24175394543701
1636.32176769685	2.25352556663498
1638.18973644685	2.24518678323315
1640.05567394685	2.05409517257914
1641.92270519685	1.98543558170911
1643.78786144685	1.76694391349008
1645.65254894684	1.77024283781304
1647.51833019684	1.7138281406319
1649.38223644685	1.83582670355398
1651.24739269685	1.83404155207552
1653.11036144684	1.91401909694036
1654.97301769684	1.85791233366035
1656.83692394685	1.90534606311058
1658.69879894684	1.76566152224075
1660.56176769685	1.7176299458805
1662.42286144684	1.5791006015221
1664.28348644685	1.51345450058798
1666.14364269684	1.37543989735386
1668.00504894685	1.30134402463878
1669.86442394684	1.17678047133955
1671.72348644684	1.08477661530497
1673.58208019684	0.942377148100718
1675.44192394684	0.855418414086984
1677.29973644685	0.706055636189205
1679.15708019684	0.599781884648195
1681.01411144685	0.497058780716856
1682.87067394685	0.461811092260149
1684.72676769685	0.345487027472217
1686.58426769685	0.336624887519804
1688.43958019685	0.232005744085626
1690.29458019685	0.206848077452776
1692.14911144685	0.120156736179524
1694.00317394684	0.00708990598911896
1695.85692394685	-0.129050997520977
1697.71036144685	-0.136497862979411
1699.56333019685	-0.246835774276434
1701.41583019685	-0.247266563590102
1703.26801769685	-0.231728921988775
1705.11973644685	-0.181187880558667
1706.97114269684	-0.23989218461719
1708.82208019685	-0.21723682930994
1710.67254894684	-0.327133668607416
1712.52270519685	-0.364391530106815
1714.37239269685	-0.436435353413458
1716.22176769685	-0.394874021919208
1718.07067394685	-0.456242437457064
1719.91754894684	-0.397241831337141
1721.76583019684	-0.440729306724705
1723.61348644685	-0.367575150124964
1725.46083019685	-0.36438545128388
1727.30770519684	-0.278895014114028
1729.15270519685	-0.277831052955179
1730.99879894684	-0.0944118191289078
1732.84458019684	-0.0307248340973274
1734.68989269685	0.060315179718998
1736.53317394685	0.12756918938544
1738.37770519685	0.319742460715503
1740.22192394684	0.338575619790078
1742.06567394685	0.352954028702641
1743.90739269684	0.369499677499761
1745.75020519685	0.461203057295648
1747.59286144684	0.387780997839712
1749.43333019684	0.495458530695942
1751.27504894685	0.554279626643108
1753.11473644685	0.655739490173261
1754.95583019685	0.603180816110353
1756.79629894684	0.723049211915026
1758.63489269685	0.708353666130051
1760.47458019685	0.802707875788599
1762.31239269684	0.789944658269945
1764.15129894685	0.901856643025553
1765.98817394685	0.880795426087587
1767.82645519685	0.88796939239387
1769.66254894685	0.855814430073252
1771.49989269684	0.90112774290094
1773.33536144685	0.871883112790613
1775.17020519685	0.95644640799847
1777.00645519685	0.983483081340466
1778.84067394684	0.993404417846023
1780.67598644685	0.972740205103605
1782.50942394685	1.05401925160663
1784.34239269685	0.988538220439409
1786.17661144684	1.08695659287855
1788.00879894684	1.06232094712811
1789.84051769684	1.1273291074146
1791.67364269685	1.10157138774173
1793.50458019685	1.17199253746065
1795.33520519684	1.0575331417935
1797.16536144685	1.07531180277243
1798.99692394684	0.994526473754007
