# Supplementary material for: Intraoperative rapid assessment of the deep muscle surgical margin of tongue squamous cell carcinoma via Raman spectroscopy
Source: Front Bioeng Biotechnol. 2024 Oct 8;12:1480279. doi: 10.3389/fbioe.2024.1480279 (PMC11493737; doi:10.3389/fbioe.2024.1480279)
Supplement: Supplementary file 4 [file DataSheet2.ZIP › Pathological grading corresponding to Raman spectroscopic data/Results of pathological grading/WDSCC/6-2-2_Raman.txt]

process from Raman raw data on 2022/8/8 10:40:32
601.541728634347	-0.0187217191291893
603.653017696848	-0.23832628558506
605.76571300935	-0.320506461611217
607.876025509344	-0.406114809907365
609.985830196845	-0.332195967432369
612.095166134346	-0.26549782943755
614.203994259347	-0.109201468991046
616.314228634346	-0.0397008221560213
618.422119259347	0.123810945576281
620.529502071848	0.0550072829984742
622.636377071845	0.0795936007010027
624.742783321846	0.0157217823060023
626.848681759348	0.0789006664120393
628.954111446845	0.0545920640826125
631.060908321848	0.13426521895218
633.165361446845	0.097090504304731
635.269345821845	0.241414081080904
637.372783321851	0.110868276446752
639.475791134348	-0.0195823939887418
641.578291134349	-0.181715643490634
643.680283321846	-0.196696317193187
645.781806759347	-0.441262888708309
647.882861446848	-0.491640283103379
649.983408321845	-0.555319827921551
652.083486446845	-0.554270101106795
654.183056759346	-0.652352461007524
656.282158321847	-0.552945554533039
658.380752071844	-0.582300771005578
660.478877071844	-0.47837682576187
662.576533321844	-0.448378817391642
664.673642696845	-0.349974494741389
666.770361446845	-0.341523736011027
668.864658321847	-0.200159114718645
670.960361446843	-0.152648447567174
673.05559582185	0.0043004534035731
675.150283321847	0.030819804395037
677.244502071844	0.132696908140474
679.338330196846	0.193298975003245
681.431611446846	0.495715660607118
683.522470821845	0.55516235451131
685.614814571843	0.67090767632925
687.706611446847	0.658841595412355
689.798017696849	0.698873591520794
691.888877071844	0.485813363563921
693.977392696845	0.568240486160221
696.067236446848	0.526132271509027
698.156689571846	0.5952901998794
700.243720821847	0.613107700767273
702.332158321846	0.677754549955296
704.420127071848	0.613258502769042
706.507627071849	0.70165395368781
708.592783321848	0.853300392078779
710.679345821845	1.01126227345634
712.765361446844	1.00969643331899
714.849033321847	1.09790560047088
716.934111446848	1.12073210143922
719.016845821847	1.09919279985223
721.100986446847	0.972498640642414
723.184658321847	0.979970306231621
725.265908321846	0.884307578602318
727.348642696845	0.83415375032331
729.428955196847	0.866804476637185
731.510673946843	0.996129551827835
733.590048946844	1.04727017212849
735.670830196843	1.42747267581331
737.749267696847	1.86028943309168
739.829033321847	2.42357344355418
741.906533321846	3.0968324098493
743.985361446848	3.72884603280812
746.061923946847	3.77302308507643
748.139814571845	3.62422211971352
750.215361446848	3.18738092529577
752.292236446843	2.49537898421892
754.366845821845	1.88170713050545
756.440986446847	1.57948583599125
758.516533321843	1.24696650239741
760.589658321845	0.936575493281623
762.664189571846	0.758033499376666
764.736455196849	0.609041804916728
766.808173946843	0.417567548734894
768.881298946846	0.42644271141171
770.952080196847	0.408768074303055
773.022392696847	0.390833859663474
775.092236446842	0.290553696366828
777.163486446847	0.340716556431403
779.232314571844	0.245413181955314
781.300752071846	0.260116506401857
783.368720821843	0.175978180396896
785.438017696848	0.23084432736556
787.504970821843	0.074471181983256
789.571533321847	0.111538732583199
791.637548946848	-0.07899324505496
793.704970821847	-0.0685458788165079
795.770048946844	-0.188933161342845
797.834658321844	-0.130877896848176
799.898798946848	-0.15393671892997
801.962470821847	-0.122786282748791
804.025673946846	-0.176783264989297
806.088408321844	-0.0313943638170144
808.150673946846	0.0162737011620493
810.214267696847	0.126384459593908
812.275595821844	0.196950431520804
814.336455196844	0.378565282926616
816.396767696846	0.437480480589613
818.456689571845	0.54271266212578
820.516142696844	0.523513244457718
822.575048946845	0.663613652378046
824.633564571846	0.643170416518785
826.691533321846	0.65249321957225
828.749033321848	0.618536836104624
830.806142696849	0.609595992507309
832.862705196847	0.581060349300401
834.918877071847	0.753546264202271
836.974502071844	0.751483382034451
839.027861446848	0.763308295591457
841.082548946848	0.850200174365625
843.136767696844	1.13580375440375
845.190517696847	1.0344119368886
847.243877071847	1.17831923274974
849.296689571845	1.2519652354373
851.349033321847	1.24813442043791
853.400908321848	1.04547960654264
855.450517696845	1.03180659811648
857.501455196845	0.902422281238273
859.551923946849	0.747912296661298
861.602002071846	0.771100974484966
863.649658321843	0.683719725784442
865.698798946843	0.571450773530557
867.747392696845	0.547275389665685
869.795517696846	0.54931781827645
871.841377071847	0.492214599171973
873.888564571844	0.350300642016691
875.935361446845	0.445283902762355
877.981611446849	0.264823831459807
880.025595821848	0.31319884731937
882.07090832185	0.0889629816267643
884.115752071848	0.0489829533401007
886.158408321844	-0.0923826295865524
888.202314571849	-0.0388534327241814
890.243955196845	-0.23425622954278
892.287002071847	-0.172106458426867
894.329502071847	-0.152950106327125
896.369736446846	-0.323008258692823
898.411377071847	-0.578296912378789
900.450673946845	-0.594766709352655
902.491377071845	-0.757762475093784
904.529736446846	-0.884374580301994
906.569502071849	-0.890698191350737
908.607002071847	-0.693251920474552
910.645752071847	-0.651615769534828
912.682314571848	-0.447703606571281
914.720205196849	-0.35716573264699
916.755830196846	-0.180638809088009
918.792783321849	-0.14374191399304
920.827470821849	-0.0627015124225068
922.861689571848	-0.237241124248726
924.89723644685	-0.0438045043182456
926.930517696845	0.0401221488245938
928.965205196844	0.147910601077854
930.997548946845	0.220431852444278
933.029423946846	0.544263504239211
935.062705196844	0.533922951556576
937.093720821846	0.561832890642449
939.124189571845	0.669397777294307
941.156064571845	0.717136302594781
943.185673946846	0.736691349581008
945.214814571846	0.93958866667856
947.243486446845	1.00302016670503
949.273486446844	1.03918139256433
951.301220821846	1.15818689378307
953.328564571846	1.26779366698088
955.355361446847	1.18681062845633
957.383564571843	1.30963606218
959.409423946847	1.37811174223367
961.434892696845	1.41608593542657
963.459892696847	1.41369894840238
965.484423946844	1.4845925279098
967.508486446844	1.43515840241344
969.533877071844	1.46237171551621
971.557080196846	1.38522873243335
973.579736446845	1.380201668344
975.602002071846	1.27414508468377
977.623720821848	1.35957771446658
979.645048946848	1.32200408121179
981.665908321847	1.43456433453559
983.686298946846	1.474750058182
985.706220821845	1.63544281795237
987.725752071845	1.74676561249549
989.744736446846	1.97720707031925
991.763330196845	2.36540160522833
993.781377071846	3.16663781017286
995.799033321848	3.99306006357472
997.816220821845	4.6805283737616
999.833017696848	4.9006656336698
1001.84926769685	4.76158036437369
1003.86512707184	4.03948687550752
1005.88043957185	3.23988365167202
1007.89536144684	2.24593496890941
1009.90801769685	1.63541729441198
1011.92200207184	1.19640881957361
1013.93551769685	0.837867441273545
1015.94864269685	0.483555916580542
1017.96129894685	0.31660407552323
1019.97340832184	0.120971727962171
1021.98333019684	-0.0800704958492133
1023.99465832184	-0.179334315653989
1026.00543957185	-0.269844946483261
1028.01575207185	-0.391659732281994
1030.02387707185	-0.388429651032538
1032.03333019685	-0.526927781647714
1034.04231457185	-0.703206574292324
1036.05083019684	-0.816724899003646
1038.05715832185	-0.856033901825413
1040.06473644685	-0.972497996095854
1042.07192394685	-0.979436866374385
1044.07684582184	-1.07645473078179
1046.08309582185	-1.10592294691168
1048.08895519684	-1.26354279663406
1050.09254894685	-1.23822864955275
1052.09739269685	-1.37387319737684
1054.10004894685	-1.33576037022596
1056.10411144685	-1.29790127560136
1058.10762707185	-1.14550187023292
1060.10895519685	-1.18536235716141
1062.11161144685	-0.969695158372019
1064.11200207184	-0.949157601269803
1066.11372082185	-0.905540507619378
1068.11325207184	-0.895009905946779
1070.11403332184	-0.794539466687183
1072.11270519684	-0.797432430998128
1074.11262707185	-0.671673831422311
1076.11028332185	-0.588660093517376
1078.10934582185	-0.500290138015941
1080.10614269685	-0.45591358426185
1082.10247082185	-0.377925263206691
1084.10012707185	-0.316779839124536
1086.09559582185	-0.325414252611608
1088.09239269685	-0.329750049028348
1090.08692394685	-0.371285897111875
1092.08106457184	-0.398654964758691
1094.07645519685	-0.285614776679665
1096.06965832185	-0.270161315076564
1098.06239269684	-0.172070675411646
1100.05653332185	-0.0257157312311165
1102.04833019685	0.204611113851342
1104.03973644684	0.133108427254911
1106.03075207185	0.317626772212066
1108.02301769685	0.458228847303928
1110.01309582184	0.577547865710869
1112.00270519685	0.646627967421182
1113.99184582185	0.984909646340611
1115.98231457185	1.22230881335923
1117.97059582184	1.73184666528533
1119.95840832185	2.20315748835128
1121.94583019684	2.75503326246002
1123.93278332184	3.0563028612649
1125.91926769685	3.20950668603473
1127.90708019684	3.00276089757637
1129.89262707185	2.69768437515626
1131.87778332184	2.34568475150746
1133.86247082184	2.25008081136735
1135.84668957184	2.16747287971072
1137.83051769685	2.43032283461224
1139.81387707185	2.81067940770856
1141.79684582185	3.4962344521166
1143.77926769685	4.29695508805668
1145.76129894685	5.55550471470337
1147.74286144684	6.83265199315321
1149.72403332184	8.27458872710332
1151.70473644685	9.10787354252523
1153.68497082185	9.27468662926202
1155.66473644685	8.61023816229761
1157.64411144684	7.39257989659779
1159.62301769685	5.98262038813567
1161.60145519684	4.69830976755867
1163.57778332185	3.80015448948848
1165.55536144684	3.37584352633422
1167.53247082185	3.12284176015635
1169.50918957185	2.78713087403236
1171.48543957184	2.41370931974501
1173.46122082185	2.08519714015591
1175.43661144685	1.70616598289115
1177.40973644685	1.36576694175614
1179.38418957185	1.18296456572676
1181.35825207185	1.15831322396008
1183.33184582185	1.11575126507205
1185.30325207185	1.09895272033509
1187.27598644685	1.15567095722724
1189.24825207184	1.16664840840315
1191.22004894685	1.06757498728479
1193.18965832185	1.01914442775694
1195.16059582185	0.95759053216085
1197.13114269685	0.890657074223725
1199.09942394685	0.878304269979594
1201.06903332184	1.04472789339854
1203.03645519685	1.15427337485164
1205.00520519685	1.2025850574492
1206.97356457184	1.25620634551558
1208.93965832184	1.27917706126209
1210.90708019685	1.07379352975147
1212.87223644684	0.983628834778472
1214.83879894685	0.952621193280606
1216.80489269684	1.03913029974245
1218.76879894685	1.00476893779819
1220.73403332185	1.19978230203105
1222.69708019685	1.23583448144132
1224.66137707184	1.31357919289439
1226.62356457185	1.23458363336613
1228.58528332185	1.35232281749433
1230.54833019685	1.30181535215957
1232.50911144685	1.48070297707255
1234.47129894684	1.53684500036832
1236.43122082184	1.78151120572659
1238.39254894684	1.84900111262749
1240.35161144684	2.05185424087966
1242.31028332185	2.091921001081
1244.27020519684	2.28857689273087
1246.22801769685	2.33473788853678
1248.18536144685	2.351239402445
1250.14395519685	2.44660875818772
1252.10043957185	2.57384157551803
1254.05645519685	2.57584338221568
1256.01208019685	2.52134536714368
1257.96895519685	2.6183432864799
1259.92372082184	2.73525230146896
1261.87793957184	2.7000263533036
1263.83184582185	2.790340051648
1265.78700207185	2.84475755937649
1267.73997082184	2.84025185460104
1269.69247082185	2.64793048703456
1271.64458019685	2.68304455933338
1273.59629894685	2.55806342355032
1275.54754894684	2.60651467039668
1277.49833019685	2.58683761978835
1279.45043957185	2.6069818864899
1281.40036144685	2.552937950802
1283.34989269685	2.61277536091143
1285.29895519685	2.46854163324349
1287.24754894685	2.57149602410345
1289.19575207184	2.56626953953514
1291.14356457184	2.74155141631826
1293.09083019684	2.87100734641734
1295.03778332185	3.1878218339296
1296.98426769685	3.31571054381959
1298.93028332185	3.6299726570245
1300.87583019684	3.71129734207659
1302.82106457185	4.00277730473914
1304.76575207185	3.9169763693676
1306.71004894685	3.89155721855326
1308.65395519685	3.6375189761601
1310.59739269684	3.45731897239045
1312.53864269685	2.96644708203547
1314.48129894685	2.80488436256564
1316.42333019685	2.51195356380669
1318.36504894685	2.42170088319409
1320.30629894685	2.20122179800904
1322.24723644684	2.2692489212501
1324.18583019685	2.12286471639953
1326.12583019684	2.31962413045721
1328.06536144685	2.36965320780428
1330.00458019684	2.66855452305083
1331.94145519685	2.84959036748904
1333.87973644684	3.23864587144755
1335.81770519685	3.34416050962244
1337.75504894684	3.40381603029977
1339.69020519685	3.24671535737514
1341.62676769685	3.01742017758733
1343.56301769685	2.69386982392979
1345.49692394684	2.34232632940217
1347.43223644684	2.04229506901623
1349.36692394685	1.83373806397879
1351.29973644684	1.692575291965
1353.23364269684	1.58393416120833
1355.16551769685	1.36839130926779
1357.09864269684	1.27369139149084
1359.02958019685	1.21615375070127
1360.96176769684	1.16813667635358
1362.89364269684	1.08117282978168
1364.82333019684	1.20183759431404
1366.75426769685	1.29295928071377
1368.68301769685	1.26626708176178
1370.61317394685	1.11430292944698
1372.54114269685	1.04232235519294
1374.46864269684	0.662613869079792
1376.39754894685	0.323799598626977
1378.32426769684	0.064745024466788
1380.25223644685	-0.048861569550013
1382.17801769685	-0.1758911060532
1384.10348644685	0.190818496695215
1386.03020519684	0.448072060694983
1387.95473644685	0.77528864928729
1389.88051769685	0.858696458219185
1391.80426769685	1.03214816887402
1393.72754894684	0.908268554397409
1395.65036144684	0.770346213236564
1397.57458019684	0.476353074985013
1399.49661144685	0.42138462791263
1401.41817394684	0.122199180323321
1403.34098644684	-0.0444750281352526
1405.26176769685	-0.279815234637454
1407.18208019684	-0.312756814138822
1409.10192394684	-0.551171244315697
1411.02145519685	-0.453016412960437
1412.94223644685	-0.468387840996002
1414.86083019685	-0.382176228336562
1416.77895519685	-0.23849348961329
1418.69676769685	0.0112524355193386
1420.61411144684	0.024916408931233
1422.53098644684	0.277756878215087
1424.44754894685	0.540605863693997
1426.36364269685	0.69724820292447
1428.27926769685	0.870922311839081
1430.19442394684	1.19675659600568
1432.11098644685	1.35972229570098
1434.02536144685	1.62774563037988
1435.93926769685	1.75613428617322
1437.85286144685	2.01906018650396
1439.76598644685	2.14801811782098
1441.67692394684	2.33145735733518
1443.58926769684	2.3997979634222
1445.50114269685	2.52390559231281
1447.41254894685	2.37910855633362
1449.32364269685	2.30926869150761
1451.23411144685	2.19013721768937
1453.14426769685	1.89384947954977
1455.05411144685	1.56888373408214
1456.96333019685	1.42706119977748
1458.87223644684	1.12509716104358
1460.77911144685	0.82377131044916
1462.68723644685	0.567005493125862
1464.59473644685	0.312325845493831
1466.50208019685	-0.0121189463310998
1468.40879894685	-0.266791155326359
1470.31348644685	-0.604073830691391
1472.21958019684	-0.846732327254699
1474.12504894684	-1.01187368794388
1476.03020519685	-1.03789282358781
1477.93317394684	-1.19559296307
1479.83754894685	-1.34226661852472
1481.74129894685	-1.34474053332968
1483.64317394684	-1.43445396434458
1485.54614269684	-1.5859636586394
1487.44879894685	-1.4725824278546
1489.34926769685	-1.38355302823504
1491.25114269684	-1.29657904361284
1493.15067394685	-1.1706339542684
1495.05161144685	-0.930248327872505
1496.95223644685	-0.789341470867214
1498.85067394685	-0.228635691880186
1500.75036144684	0.247461078958793
1502.64786144684	0.893573032627444
1504.54676769685	1.54194516728535
1506.44348644685	2.53062869735049
1508.34161144685	3.2654781814901
1510.23739269685	4.12715193709016
1512.13473644685	4.91935068855992
1514.02973644685	5.68296988217344
1515.92442394685	6.08350042642365
1517.82036144684	6.37852290057469
1519.71426769685	6.31651655886066
1521.60926769685	6.04063453558422
1523.50239269685	5.45059300608722
1525.39489269684	4.65224596122749
1527.28879894685	3.67463308805605
1529.18051769685	2.76569829211314
1531.07192394684	1.83496809854273
1532.96458019684	1.12951211900378
1534.85504894684	0.699208223130313
1536.74520519685	0.480362497227759
1538.63489269685	0.325789623187063
1540.52583019685	0.465091850515819
1542.41473644685	0.574921194627507
1544.30317394685	0.77877688467305
1546.19114269684	1.12281674337066
1548.07879894684	1.93292166028823
1549.96770519685	2.32031002107402
1551.85442394685	2.52578210742939
1553.74083019684	2.45221257192014
1555.62692394685	2.37398915186407
1557.51239269684	1.82114356208444
1559.39754894685	1.65320959102985
1561.28223644684	1.53477197085732
1563.16661144685	1.67440140862647
1565.05051769685	1.7372926476865
1566.93567394685	2.02079567324284
1568.81879894685	2.09083643588122
1570.70145519685	2.46081212266034
1572.58379894684	2.88941332097426
1574.46551769684	3.41665193639324
1576.34708019685	3.93310426308631
1578.22629894684	4.62884815628985
1580.10692394685	5.136069579604
1581.98723644685	5.49556475137496
1583.86692394685	5.49717569771025
1585.74645519685	5.44525842235754
1587.62536144684	5.08811219848536
1589.50395519685	4.81434017447759
1591.38208019684	4.48162719817282
1593.25989269685	4.32927357842556
1595.13551769685	4.18704469154585
1597.01239269685	4.40262731330455
1598.88895519685	4.32087198250838
1600.76504894685	4.27491359502625
1602.64067394684	4.3253397197721
1604.51442394685	4.29315463796667
1606.38926769685	4.08722520517114
1608.26364269685	4.16262290693334
1610.13770519684	4.2565878078637
1612.00973644685	4.23199979553584
1613.88301769684	4.19798922948365
1615.75583019685	4.15298581943352
1617.62661144685	4.01672261363348
1619.49864269685	3.91641865777365
1621.37020519685	3.67980430974217
1623.23973644685	3.58898323131996
1625.11051769685	3.4798531130441
1626.97926769685	3.48315159890382
1628.84926769685	3.43698545271485
1630.71879894684	3.59962616120174
1632.58629894684	3.6330584535616
1634.45504894685	3.7667876685237
1636.32176769685	3.66084374486252
1638.18973644685	3.67951104753814
1640.05567394685	3.46406046645569
1641.92270519685	3.37417321867935
1643.78786144685	3.15971549861655
1645.65254894684	3.07510431124251
1647.51833019684	2.85751787077982
1649.38223644685	2.91459371954238
1651.24739269685	2.7437005569742
1653.11036144684	2.74264074704411
1654.97301769684	2.66103626851725
1656.83692394685	2.56301396688582
1658.69879894684	2.38963978018904
1660.56176769685	2.28562992191229
1662.42286144684	2.00550523557177
1664.28348644685	1.90314042359341
1666.14364269684	1.79776280101163
1668.00504894685	1.6256694594199
1669.86442394684	1.41396960445621
1671.72348644684	1.2163805284614
1673.58208019684	1.0989977188471
1675.44192394684	0.888097022916838
1677.29973644685	0.672619925707011
1679.15708019684	0.611640851909328
1681.01411144685	0.588658661997272
1682.87067394685	0.39904894656587
1684.72676769685	0.240878949256057
1686.58426769685	0.211324086461048
1688.43958019685	0.0704263582586009
1690.29458019685	-0.0261185686943577
1692.14911144685	-0.107884993898665
1694.00317394684	-0.22403570852714
1695.85692394685	-0.327732146465451
1697.71036144685	-0.415157204944649
1699.56333019685	-0.606695090952599
1701.41583019685	-0.678488623398437
1703.26801769685	-0.643719389209537
1705.11973644685	-0.6491815227144
1706.97114269684	-0.696536688762535
1708.82208019685	-0.596788972114098
1710.67254894684	-0.645201225445078
1712.52270519685	-0.686805231875724
1714.37239269685	-0.819164999316286
1716.22176769685	-0.829352391170062
1718.07067394685	-0.931181362975565
1719.91754894684	-0.894024213077557
1721.76583019684	-1.01625285151403
1723.61348644685	-0.913502754369063
1725.46083019685	-0.869255048272009
1727.30770519684	-0.705413552484117
1729.15270519685	-0.65803808812592
1730.99879894684	-0.3093667223539
1732.84458019684	-0.249859714851596
1734.68989269685	-0.0959107710272633
1736.53317394685	-0.0217390626766587
1738.37770519685	0.204605867595717
1740.22192394684	0.217294360247365
1742.06567394685	0.374632828348183
1743.90739269684	0.471593559960525
1745.75020519685	0.6096434407782
1747.59286144684	0.503605168012939
1749.43333019684	0.676250844679998
1751.27504894685	0.635085818498396
1753.11473644685	0.668779883301909
1754.95583019685	0.593376557734871
1756.79629894684	0.790098767910422
1758.63489269685	0.782212300979381
1760.47458019685	0.852677567183378
1762.31239269684	0.877248744638393
1764.15129894685	1.04129470969207
1765.98817394685	0.949211156587808
1767.82645519685	1.00108541323675
1769.66254894685	1.05977478956282
1771.49989269684	0.996074913656514
1773.33536144685	0.908204621923232
1775.17020519685	0.969740331058802
1777.00645519685	0.905535861531121
1778.84067394684	0.945453012379289
1780.67598644685	1.00841328803659
1782.50942394685	1.06633948417442
1784.34239269685	1.09881587964583
1786.17661144684	1.0904442478373
1788.00879894684	0.94938073665196
1789.84051769684	0.979698013618815
1791.67364269685	0.877885764493215
1793.50458019685	0.919354072216208
1795.33520519684	0.771113013788352
1797.16536144685	0.732660053355119
1798.99692394684	0.538122665270805
