# Supplementary material for: Intraoperative rapid assessment of the deep muscle surgical margin of tongue squamous cell carcinoma via Raman spectroscopy
Source: Front Bioeng Biotechnol. 2024 Oct 8;12:1480279. doi: 10.3389/fbioe.2024.1480279 (PMC11493737; doi:10.3389/fbioe.2024.1480279)
Supplement: Supplementary file 4 [file DataSheet2.ZIP › Pathological grading corresponding to Raman spectroscopic data/Results of pathological grading/WDSCC/6-2-3_Raman.txt]

process from Raman raw data on 2022/8/8 10:40:33
601.541728634347	-0.457557607402748
603.653017696848	-0.530356960659731
605.76571300935	-0.556408691996381
607.876025509344	-0.686818142355349
609.985830196845	-0.526968831103773
612.095166134346	-0.489954689177921
614.203994259347	-0.292977054611413
616.314228634346	-0.18771501518134
618.422119259347	-0.0166018567068704
620.529502071848	-0.0495633667542563
622.636377071845	0.00721768409900392
624.742783321846	-0.104992918170723
626.848681759348	-0.0778766276220892
628.954111446845	-0.114947751125612
631.060908321848	-0.0866573616012261
633.165361446845	-0.118881319960394
635.269345821845	-0.0535415867309155
637.372783321851	-0.134488226260146
639.475791134348	-0.159858737653423
641.578291134349	-0.231063237805103
643.680283321846	-0.227654827194215
645.781806759347	-0.395398176733863
647.882861446848	-0.430486488773141
649.983408321845	-0.493931436002043
652.083486446845	-0.466427822651497
654.183056759346	-0.529297362006076
656.282158321847	-0.368454946398685
658.380752071844	-0.283492329948615
660.478877071844	-0.117124492378281
662.576533321844	-0.0163048598298019
664.673642696845	0.232246394147012
666.770361446845	0.309379233977751
668.864658321847	0.50272660160735
670.960361446843	0.577922432567618
673.05559582185	0.651602491869113
675.150283321847	0.543126556123184
677.244502071844	0.540547628318592
679.338330196846	0.320368596203252
681.431611446846	0.297922596934285
683.522470821845	0.243749334908415
685.614814571843	0.265201822017247
687.706611446847	0.184976122166063
689.798017696849	0.299721393066164
691.888877071844	0.319400817539105
693.977392696845	0.425732716154215
696.067236446848	0.449955745649277
698.156689571846	0.452964057109654
700.243720821847	0.445997938379236
702.332158321846	0.465696066297113
704.420127071848	0.410421023506558
706.507627071849	0.506238729907523
708.592783321848	0.683943871832241
710.679345821845	0.842485132493493
712.765361446844	0.797980449312774
714.849033321847	0.861201954933591
716.934111446848	0.733005750964423
719.016845821847	0.723298036444504
721.100986446847	0.581543242962823
723.184658321847	0.611427485010779
725.265908321846	0.551922241205517
727.348642696845	0.638611861605199
729.428955196847	0.6893539792691
731.510673946843	0.904275190010623
733.590048946844	1.15037687727471
735.670830196843	1.62650793788566
737.749267696847	2.30906114981451
739.829033321847	3.22344785541608
741.906533321846	4.0958943251689
743.985361446848	4.85489439906638
746.061923946847	5.09229560929836
748.139814571845	5.0392104346854
750.215361446848	4.58639164261291
752.292236446843	4.00431640428553
754.366845821845	3.31946466834478
756.440986446847	2.95630941681438
758.516533321843	2.45999833611333
760.589658321845	2.12214528011592
762.664189571846	1.73188605878099
764.736455196849	1.48900750745196
766.808173946843	1.14006507881575
768.881298946846	1.0575407568675
770.952080196847	0.813437141526833
773.022392696847	0.750380531353414
775.092236446842	0.624645857390362
777.163486446847	0.678487978010367
779.232314571844	0.544545771554027
781.300752071846	0.568485959287131
783.368720821843	0.510017527108317
785.438017696848	0.574928402055178
787.504970821843	0.549061054393832
789.571533321847	0.60573516196186
791.637548946848	0.466773882460899
793.704970821847	0.476645634589602
795.770048946844	0.342368907428664
797.834658321844	0.246306519648243
799.898798946848	0.108973063372758
801.962470821847	0.119353102880751
804.025673946846	-0.00256882534409897
806.088408321844	-0.00802821255814479
808.150673946846	-0.0442005777063912
810.214267696847	0.0578790919117296
812.275595821844	0.0289239136642436
814.336455196844	0.122369038784541
816.396767696846	0.186073185878428
818.456689571845	0.325352010507999
820.516142696844	0.288914168549582
822.575048946845	0.398618319330893
824.633564571846	0.334559990302012
826.691533321846	0.351382163925052
828.749033321848	0.217224676143019
830.806142696849	0.179157307546888
832.862705196847	0.10844300164112
834.918877071847	0.159207079710427
836.974502071844	0.146772457998679
839.027861446848	0.223460569622745
841.082548946848	0.304172064604785
843.136767696844	0.513772585010571
845.190517696847	0.514336122038429
847.243877071847	0.549072192170144
849.296689571845	0.571333623852496
851.349033321847	0.531809885958921
853.400908321848	0.371204863232947
855.450517696845	0.365955202011946
857.501455196845	0.292139270562473
859.551923946849	0.201913546537213
861.602002071846	0.194407325766292
863.649658321843	0.179411029854549
865.698798946843	0.0940041053823393
867.747392696845	0.122156832132191
869.795517696846	0.0428183966791664
871.841377071847	0.016446045550822
873.888564571844	-0.121723708498081
875.935361446845	-0.100658272748944
877.981611446849	-0.246645056931413
880.025595821848	-0.277501096925278
882.07090832185	-0.410730654653321
884.115752071848	-0.397446387259635
886.158408321844	-0.471575212782085
888.202314571849	-0.462082856279721
890.243955196845	-0.526862081688989
892.287002071847	-0.553962517048944
894.329502071847	-0.600417519356284
896.369736446846	-0.620983841028902
898.411377071847	-0.800501543418221
900.450673946845	-0.737299324973975
902.491377071845	-0.762572046988311
904.529736446846	-0.805528257116492
906.569502071849	-0.872113056488644
908.607002071847	-0.679909417790611
910.645752071847	-0.605709001096528
912.682314571848	-0.448548334887022
914.720205196849	-0.338759267666859
916.755830196846	-0.12517914537014
918.792783321849	-0.0382445338481148
920.827470821849	0.0224772756113225
922.861689571848	0.0151644623519758
924.89723644685	0.107635103317278
926.930517696845	0.117871949651715
928.965205196844	0.181473555379313
930.997548946845	0.183171797811525
933.029423946846	0.319560081115668
935.062705196844	0.373091757903893
937.093720821846	0.444834110021077
939.124189571845	0.4590095697327
941.156064571845	0.652616860977048
943.185673946846	0.793883186846102
945.214814571846	0.998986343585443
947.243486446845	1.15773904402656
949.273486446844	1.34058908399521
951.301220821846	1.36002893072325
953.328564571846	1.4832617586149
955.355361446847	1.53904930334332
957.383564571843	1.62001022877871
959.409423946847	1.75797586924523
961.434892696845	1.91149482138755
963.459892696847	1.90676416395991
965.484423946844	2.01302639496629
967.508486446844	2.05070398875324
969.533877071844	2.04650477322937
971.557080196846	1.96065591334417
973.579736446845	2.05953424888295
975.602002071846	1.86414306779182
977.623720821848	1.89807381567363
979.645048946848	1.85033974125497
981.665908321847	2.04102769832102
983.686298946846	2.05608997396246
985.706220821845	2.45590883204639
987.725752071845	2.71339198308021
989.744736446846	3.19420070751366
991.763330196845	3.71322814214909
993.781377071846	4.59928551126927
995.799033321848	5.47595591605767
997.816220821845	6.17445600737443
999.833017696848	6.33893337428538
1001.84926769685	6.08116912752845
1003.86512707184	5.24249629987989
1005.88043957185	4.17773594447095
1007.89536144684	3.01075106101575
1009.90801769685	2.17528159963098
1011.92200207184	1.46421254266787
1013.93551769685	1.04081936405044
1015.94864269685	0.547779498030081
1017.96129894685	0.281009338660681
1019.97340832184	-0.00290475682368196
1021.98333019684	-0.126336941491957
1023.99465832184	-0.334441372922669
1026.00543957185	-0.433034248676734
1028.01575207185	-0.560378257209948
1030.02387707185	-0.592593501732921
1032.03333019685	-0.735169048246945
1034.04231457185	-0.840380489821086
1036.05083019684	-0.920986126776342
1038.05715832185	-0.950176523612527
1040.06473644685	-1.12604563724452
1042.07192394685	-1.18693841510648
1044.07684582184	-1.31511690876908
1046.08309582185	-1.31430341913986
1048.08895519684	-1.4180888013353
1050.09254894685	-1.37207550726643
1052.09739269685	-1.48242085208412
1054.10004894685	-1.46722913059426
1056.10411144685	-1.55010165752688
1058.10762707185	-1.48760670320519
1060.10895519685	-1.49041061987725
1062.11161144685	-1.26915971816311
1064.11200207184	-1.16051070768901
1066.11372082185	-0.924653875912583
1068.11325207184	-0.777590818596508
1070.11403332184	-0.484292640784105
1072.11270519684	-0.419710189230102
1074.11262707185	-0.200089773637472
1076.11028332185	-0.20913404439321
1078.10934582185	-0.10747629662032
1080.10614269685	-0.0881810043541122
1082.10247082185	0.0595929990545301
1084.10012707185	-0.0201226268988535
1086.09559582185	0.0211881341813296
1088.09239269685	-0.0307181561036316
1090.08692394685	-0.135661726417993
1092.08106457184	-0.305575172849046
1094.07645519685	-0.255347658810649
1096.06965832185	-0.334438880307403
1098.06239269684	-0.315482487064116
1100.05653332185	-0.203430185673596
1102.04833019685	0.0562246129746029
1104.03973644684	0.0417557489898854
1106.03075207185	0.350554196503566
1108.02301769685	0.696801540531737
1110.01309582184	1.04564608257076
1112.00270519685	1.33351495705591
1113.99184582185	2.02003903885293
1115.98231457185	2.6151318795547
1117.97059582184	3.40441484214261
1119.95840832185	4.26689552946829
1121.94583019684	5.13879052475551
1123.93278332184	5.60659482692077
1125.91926769685	5.81986919074188
1127.90708019684	5.43978793793841
1129.89262707185	4.79102476076915
1131.87778332184	4.0679696123847
1133.86247082184	3.60479736020574
1135.84668957184	3.25083866006517
1137.83051769685	3.4708199893451
1139.81387707185	3.84685613676479
1141.79684582185	4.60911355400972
1143.77926769685	5.60607111601186
1145.76129894685	7.10742109688096
1147.74286144684	8.66230818057343
1149.72403332184	10.3527187681148
1151.70473644685	11.466747491216
1153.68497082185	11.6943348304559
1155.66473644685	11.0036412471303
1157.64411144684	9.73490309265804
1159.62301769685	8.27114489441465
1161.60145519684	7.11195705617763
1163.57778332185	6.44503542815087
1165.55536144684	6.20188523530771
1167.53247082185	5.93353651298654
1169.50918957185	5.45671554008615
1171.48543957184	4.63370668819206
1173.46122082185	3.78083024719254
1175.43661144685	2.71890246050643
1177.40973644685	1.92564009474427
1179.38418957185	1.29573827514048
1181.35825207185	0.994335845530571
1183.33184582185	0.739237022622518
1185.30325207185	0.658519810718843
1187.27598644685	0.559454573274991
1189.24825207184	0.530513433444668
1191.22004894685	0.32693651313275
1193.18965832185	0.206221113983275
1195.16059582185	0.0352388106383899
1197.13114269685	0.00921704688832392
1199.09942394685	-0.0633294980692938
1201.06903332184	0.097547706132076
1203.03645519685	0.231765913061793
1205.00520519685	0.436908218782492
1206.97356457184	0.48825118775909
1208.93965832184	0.636248546481056
1210.90708019685	0.607590385905098
1212.87223644684	0.706146144955426
1214.83879894685	0.79890265504136
1216.80489269684	1.08317337665562
1218.76879894685	1.2770733221017
1220.73403332185	1.62180802981672
1222.69708019685	1.75131134106704
1224.66137707184	1.8786332534527
1226.62356457185	1.69793922242053
1228.58528332185	1.65659805336205
1230.54833019685	1.44438148115222
1232.50911144685	1.36777546609659
1234.47129894684	1.30682003290255
1236.43122082184	1.39233427651487
1238.39254894684	1.31088885765678
1240.35161144684	1.37589216604758
1242.31028332185	1.37144253986773
1244.27020519684	1.40978031412428
1246.22801769685	1.42333770085088
1248.18536144685	1.47417483036136
1250.14395519685	1.36029865343829
1252.10043957185	1.26065041827871
1254.05645519685	1.10473064950338
1256.01208019685	0.900895147678028
1257.96895519685	0.739625161463437
1259.92372082184	0.773790662925848
1261.87793957184	0.718456413140444
1263.83184582185	0.679130737159028
1265.78700207185	0.619879120257053
1267.73997082184	0.596083963752591
1269.69247082185	0.361303124761292
1271.64458019685	0.363892323933072
1273.59629894685	0.265460965433789
1275.54754894684	0.341992102700374
1277.49833019685	0.282265085959409
1279.45043957185	0.343805241034232
1281.40036144685	0.279626409931382
1283.34989269685	0.326573749932948
1285.29895519685	0.299030197494716
1287.24754894685	0.438365020131045
1289.19575207184	0.627523849908584
1291.14356457184	1.07855594143211
1293.09083019684	1.65789774456357
1295.03778332185	2.37247764372879
1296.98426769685	3.11266204953279
1298.93028332185	3.81365013149082
1300.87583019684	4.17292104296516
1302.82106457185	4.41452677439091
1304.76575207185	4.20776718636634
1306.71004894685	3.96873424345839
1308.65395519685	3.48648705371855
1310.59739269684	2.97456825706163
1312.53864269685	2.33976482925007
1314.48129894685	1.96700276581993
1316.42333019685	1.47574330311318
1318.36504894685	1.26288132069755
1320.30629894685	1.06263288317214
1322.24723644684	1.09284994631722
1324.18583019685	1.15484263786038
1326.12583019684	1.48687152124768
1328.06536144685	1.84289979145476
1330.00458019684	2.53070938935818
1331.94145519685	3.19440976200491
1333.87973644684	4.02793255376699
1335.81770519685	4.58950338453261
1337.75504894684	5.03154499728348
1339.69020519685	4.97299535879876
1341.62676769685	4.641414101973
1343.56301769685	3.93121627286948
1345.49692394684	3.34338017163262
1347.43223644684	2.65536925677128
1349.36692394685	2.32767187596099
1351.29973644684	2.05657154167034
1353.23364269684	2.0744367505749
1355.16551769685	2.01034311104181
1357.09864269684	2.22698582960663
1359.02958019685	2.37860370550723
1360.96176769684	2.74213552924377
1362.89364269684	3.09521816720033
1364.82333019684	3.49663161254412
1366.75426769685	3.78815528972754
1368.68301769685	3.97545679230237
1370.61317394685	3.89532920896269
1372.54114269685	3.63902643424922
1374.46864269684	3.16584271192212
1376.39754894685	2.59622597666436
1378.32426769684	2.08747941356106
1380.25223644685	1.76580384446771
1382.17801769685	1.63619527646293
1384.10348644685	1.77270172555205
1386.03020519684	1.9824549730738
1387.95473644685	2.28139038450573
1389.88051769685	2.42403970582805
1391.80426769685	2.47512124143873
1393.72754894684	2.34673677573377
1395.65036144684	2.11250471908801
1397.57458019684	1.61376400291968
1399.49661144685	1.18403542093469
1401.41817394684	0.609534408468335
1403.34098644684	0.114366736446527
1405.26176769685	-0.433900597463577
1407.18208019684	-0.753265329839138
1409.10192394684	-1.03805914953742
1411.02145519685	-1.08763032806857
1412.94223644685	-1.15604617742383
1414.86083019685	-0.954093995641244
1416.77895519685	-0.775077783550813
1418.69676769685	-0.4806858408746
1420.61411144684	-0.214093385518311
1422.53098644684	0.268007796204216
1424.44754894685	0.592039382204604
1426.36364269685	1.03393609319579
1428.27926769685	1.32628610157585
1430.19442394684	1.67679756619827
1432.11098644685	1.79337064859567
1434.02536144685	1.89664302104248
1435.93926769685	1.87558125426631
1437.85286144685	1.98471697022515
1439.76598644685	1.93283475283096
1441.67692394684	2.00327387926924
1443.58926769684	2.026733494213
1445.50114269685	2.07903937913127
1447.41254894685	1.8622295712353
1449.32364269685	1.7798656397984
1451.23411144685	1.54195850930276
1453.14426769685	1.30592327177962
1455.05411144685	0.965377923223571
1456.96333019685	0.84168332436937
1458.87223644684	0.525444550709238
1460.77911144685	0.326120316782323
1462.68723644685	0.0761734401348519
1464.59473644685	-0.115960938725863
1466.50208019685	-0.451134194242229
1468.40879894685	-0.671389153710919
1470.31348644685	-0.979560174772502
1472.21958019684	-1.19215062413448
1474.12504894684	-1.43915917790301
1476.03020519685	-1.55762082642866
1477.93317394684	-1.73545080376394
1479.83754894685	-1.86309876305819
1481.74129894685	-1.93190354108947
1483.64317394684	-1.94657609574998
1485.54614269684	-1.96575038943959
1487.44879894685	-1.83432098106391
1489.34926769685	-1.72247326153098
1491.25114269684	-1.50624680060992
1493.15067394685	-1.23738016285733
1495.05161144685	-0.820229327976136
1496.95223644685	-0.417446148337149
1498.85067394685	0.228173916286522
1500.75036144684	0.880917654187783
1502.64786144684	1.62483363435823
1504.54676769685	2.4331021917111
1506.44348644685	3.46472830640187
1508.34161144685	4.5324722465308
1510.23739269685	5.74214542775587
1512.13473644685	6.87615521459463
1514.02973644685	8.00361947852309
1515.92442394685	8.80580246600829
1517.82036144684	9.33614756177502
1519.71426769685	9.4459970807136
1521.60926769685	9.3805101780913
1523.50239269685	8.84372640477835
1525.39489269684	8.02002192866155
1527.28879894685	6.94458064711512
1529.18051769685	5.92796797038903
1531.07192394684	4.90404422460892
1532.96458019684	4.17003243671149
1534.85504894684	3.71055179483545
1536.74520519685	3.62256246096246
1538.63489269685	3.5878683217889
1540.52583019685	3.6408357277308
1542.41473644685	3.70228773824516
1544.30317394685	4.01482719019401
1546.19114269684	4.39156148004287
1548.07879894684	5.17021150966696
1549.96770519685	5.83093974352192
1551.85442394685	6.17423623811743
1553.74083019684	6.35047052649776
1555.62692394685	6.34079992854214
1557.51239269684	5.88101478161383
1559.39754894685	5.58270937872368
1561.28223644684	5.39854753296362
1563.16661144685	5.19907000146378
1565.05051769685	5.0010905883816
1566.93567394685	5.02975448896598
1568.81879894685	5.16083646497106
1570.70145519685	5.73796832077852
1572.58379894684	6.52338071657408
1574.46551769684	7.77801402550637
1576.34708019685	9.19260570368402
1578.22629894684	10.7380853685494
1580.10692394685	12.1151518113749
1581.98723644685	13.0980147366713
1583.86692394685	13.2803245546898
1585.74645519685	12.9370385228669
1587.62536144684	11.984433693987
1589.50395519685	10.7905639069862
1591.38208019684	9.50403293444867
1593.25989269685	8.52786120553367
1595.13551769685	7.74269619028826
1597.01239269685	7.41578771832002
1598.88895519685	6.92915972244697
1600.76504894685	6.73662597671853
1602.64067394684	6.43689354503778
1604.51442394685	6.14772033163268
1606.38926769685	5.70306502162128
1608.26364269685	5.62277213133262
1610.13770519684	5.51504188181917
1612.00973644685	5.6554562068514
1613.88301769684	5.71271912229741
1615.75583019685	5.75836242970121
1617.62661144685	5.71943168695924
1619.49864269685	5.63592998408285
1621.37020519685	5.41021955553958
1623.23973644685	5.38147638132767
1625.11051769685	5.47513257665429
1626.97926769685	5.78348018083454
1628.84926769685	6.33258063153841
1630.71879894684	7.18496694242083
1632.58629894684	7.96519585028329
1634.45504894685	8.64328773504883
1636.32176769685	8.63316629389271
1638.18973644685	8.20200117335776
1640.05567394685	7.17897677327306
1641.92270519685	6.04410905552129
1643.78786144685	4.82583902112316
1645.65254894684	4.03671002622531
1647.51833019684	3.41204762587802
1649.38223644685	3.12293384245123
1651.24739269685	2.93792268507042
1653.11036144684	2.80190838048077
1654.97301769684	2.68581190173705
1656.83692394685	2.61020770961403
1658.69879894684	2.4731340655498
1660.56176769685	2.31513300249361
1662.42286144684	2.11753911182842
1664.28348644685	2.0233239160109
1666.14364269684	1.86017414462844
1668.00504894685	1.68160563194391
1669.86442394684	1.46588924105691
1671.72348644684	1.38743096200125
1673.58208019684	1.17779483937363
1675.44192394684	1.01930567028734
1677.29973644685	0.865246172972206
1679.15708019684	0.805728801096677
1681.01411144685	0.640652693743391
1682.87067394685	0.524751963004462
1684.72676769685	0.391773244524472
1686.58426769685	0.329272095604665
1688.43958019685	0.180269356339068
1690.29458019685	0.143700788728154
1692.14911144685	0.0681805804507007
1694.00317394684	-0.0787546786975781
1695.85692394685	-0.192786125814052
1697.71036144685	-0.268527268646835
1699.56333019685	-0.463323853514282
1701.41583019685	-0.526019327124743
1703.26801769685	-0.516094971651398
1705.11973644685	-0.488266479968559
1706.97114269684	-0.539985208456983
1708.82208019685	-0.472366812995972
1710.67254894684	-0.537724784804936
1712.52270519685	-0.60302059322197
1714.37239269685	-0.732519835633809
1716.22176769685	-0.739174058403933
1718.07067394685	-0.826348818541078
1719.91754894684	-0.812636755840231
1721.76583019684	-0.889029137012756
1723.61348644685	-0.770904655179606
1725.46083019685	-0.750283143293359
1727.30770519684	-0.593890050962841
1729.15270519685	-0.543314738163815
1730.99879894684	-0.2662972148633
1732.84458019684	-0.21290724354742
1734.68989269685	-0.0731601820636456
1736.53317394685	-0.0607058650510908
1738.37770519685	0.0984864567801083
1740.22192394684	0.0910364976729738
1742.06567394685	0.180288997133175
1743.90739269684	0.253625451898529
1745.75020519685	0.358392271611478
1747.59286144684	0.405213421933524
1749.43333019684	0.481127081033378
1751.27504894685	0.42961032203948
1753.11473644685	0.471540810423619
1754.95583019685	0.479833912874312
1756.79629894684	0.531158562956421
1758.63489269685	0.60029158521894
1760.47458019685	0.722702301602737
1762.31239269684	0.707284551310238
1764.15129894685	0.795016209934886
1765.98817394685	0.756341497059339
1767.82645519685	0.783579949558543
1769.66254894685	0.781404182723804
1771.49989269684	0.867852118895428
1773.33536144685	0.819570943885196
1775.17020519685	0.963624732411517
1777.00645519685	0.912440296501472
1778.84067394684	1.02225555308553
1780.67598644685	0.962102397680496
1782.50942394685	1.06088282801011
1784.34239269685	0.938889911431374
1786.17661144684	1.01118639407548
1788.00879894684	0.896095400367244
1789.84051769684	0.919599488094718
1791.67364269685	0.876020425719446
1793.50458019685	0.95424303968764
1795.33520519684	0.876299473196866
1797.16536144685	0.8603753927772
1798.99692394684	0.822237074546763
