# Supplementary material for: Intraoperative rapid assessment of the deep muscle surgical margin of tongue squamous cell carcinoma via Raman spectroscopy
Source: Front Bioeng Biotechnol. 2024 Oct 8;12:1480279. doi: 10.3389/fbioe.2024.1480279 (PMC11493737; doi:10.3389/fbioe.2024.1480279)
Supplement: Supplementary file 4 [file DataSheet2.ZIP › Pathological grading corresponding to Raman spectroscopic data/Spectral data of MDSCC.xlsx]

## Sheet: Sheet1
0.159168	0.273837	0.310335	0.390574	0.554766	0.524611	0.202025	0.230597	0.426206	0.179857	0.294016	0.236983	0.414847	0.414847	0.458945	0.430207	0.247904	0.216194	0.441071	0.261848	0.404676	0.174384	0.0466423	0.0539708	0.291212	0.298449	0.352145	0.314132	0.297515	0.399503	0.122386	0.181331	0.224428	0.224428	0.364756	0.279503	0.211943	0.274623	0.274623	0.129118	0.127247	0.160904	0.0996683	0.11202	0.200377	0.195066	0.198932	0.286197	0.119836	0.0814428
0.148899	0.255316	0.296853	0.381269	0.520723	0.502556	0.184342	0.219685	0.407979	0.134874	0.262978	0.220077	0.362867	0.362867	0.434124	0.383094	0.226606	0.191927	0.424156	0.236203	0.37707	0.155391	0.0438153	0.0501165	0.263787	0.251945	0.327555	0.290667	0.265743	0.372758	0.116025	0.167484	0.18767	0.18767	0.335751	0.248531	0.179392	0.245413	0.245413	0.118799	0.114992	0.146513	0.0883349	0.101423	0.18744	0.178697	0.183841	0.257736	0.107206	0.0772832
0.147709	0.261843	0.288199	0.36907	0.511187	0.507432	0.181929	0.220545	0.40509	0.128997	0.260753	0.227329	0.341823	0.341823	0.425095	0.383143	0.222361	0.186218	0.41352	0.22875	0.367643	0.151931	0.0423266	0.0478812	0.272632	0.235764	0.317488	0.287744	0.257511	0.353147	0.113463	0.163305	0.191841	0.191841	0.321995	0.239351	0.158777	0.229414	0.229414	0.11498	0.107186	0.138631	0.0817179	0.0979271	0.183583	0.170525	0.174768	0.244963	0.106499	0.0751618
0.138914	0.247997	0.27172	0.367451	0.495038	0.47332	0.176548	0.203472	0.392674	0.131327	0.254592	0.227731	0.332086	0.332086	0.408316	0.359289	0.207064	0.16949	0.407413	0.213146	0.346586	0.140058	0.0402359	0.0453568	0.263439	0.209304	0.297687	0.277023	0.241047	0.337801	0.106641	0.155834	0.162237	0.162237	0.306964	0.221235	0.158314	0.218405	0.218405	0.111528	0.09421	0.124428	0.0733061	0.090686	0.169064	0.158337	0.163862	0.221124	0.0945258	0.0719003
0.149356	0.292897	0.285155	0.375443	0.491506	0.502679	0.19633	0.22779	0.414155	0.138673	0.259783	0.248692	0.372139	0.372139	0.429634	0.409461	0.225625	0.190972	0.410557	0.226587	0.367101	0.151997	0.0399448	0.0452377	0.30761	0.228897	0.30718	0.296416	0.273838	0.357512	0.112593	0.166997	0.210856	0.210856	0.323271	0.229102	0.171942	0.240689	0.240689	0.112991	0.0962207	0.123488	0.0758503	0.0937488	0.182643	0.16473	0.177903	0.230916	0.103585	0.0775997
0.147145	0.312777	0.283225	0.375429	0.482178	0.512294	0.189443	0.236284	0.41558	0.149914	0.260271	0.259621	0.349004	0.349004	0.416897	0.413113	0.229405	0.191996	0.411118	0.227148	0.348961	0.147421	0.0388149	0.0447642	0.309212	0.232588	0.304122	0.299372	0.270185	0.36025	0.111662	0.163214	0.231075	0.231075	0.318111	0.228191	0.186751	0.23821	0.23821	0.114442	0.0924161	0.126821	0.0731306	0.0953106	0.176652	0.15066	0.18541	0.223405	0.110264	0.0823784
0.165956	0.36496	0.301397	0.392196	0.505107	0.547048	0.217779	0.26532	0.443636	0.214073	0.293272	0.301752	0.407059	0.407059	0.45493	0.46895	0.253123	0.217107	0.426707	0.247557	0.380051	0.173282	0.0403045	0.0471533	0.361789	0.276169	0.339808	0.328235	0.311827	0.390086	0.118285	0.180274	0.295521	0.295521	0.33631	0.262489	0.219976	0.267817	0.267817	0.123465	0.105796	0.141864	0.0843128	0.107721	0.200191	0.163983	0.207392	0.242138	0.129314	0.0929279
0.17194	0.385027	0.314021	0.392376	0.500724	0.546049	0.226688	0.271886	0.453962	0.216382	0.291276	0.296597	0.419936	0.419936	0.462478	0.482573	0.259988	0.218484	0.435066	0.259589	0.37683	0.181693	0.0402798	0.0477491	0.382212	0.273295	0.360461	0.332939	0.31279	0.403052	0.121179	0.187218	0.304836	0.304836	0.342506	0.278328	0.236353	0.280736	0.280736	0.12442	0.111913	0.145508	0.0884417	0.109036	0.204427	0.164203	0.209684	0.242147	0.135178	0.0972395
0.186332	0.421423	0.333161	0.400355	0.505505	0.594302	0.244496	0.302891	0.477771	0.267314	0.301975	0.324171	0.437587	0.437587	0.486415	0.534978	0.277206	0.241024	0.438055	0.279661	0.399914	0.198783	0.0412095	0.0494194	0.421878	0.316	0.381366	0.350046	0.343963	0.426961	0.127537	0.200963	0.348959	0.348959	0.369106	0.299004	0.256679	0.283622	0.283622	0.12775	0.11771	0.153714	0.0917278	0.117711	0.217569	0.180398	0.226265	0.263742	0.146586	0.101869
0.18315	0.406834	0.322118	0.403683	0.513709	0.582907	0.237775	0.299146	0.469232	0.288709	0.320165	0.32029	0.439765	0.439765	0.480841	0.498517	0.272309	0.227411	0.438578	0.269813	0.385993	0.189618	0.0405041	0.0495639	0.41524	0.336331	0.376753	0.341168	0.330713	0.417956	0.123796	0.201955	0.343141	0.343141	0.353477	0.309558	0.267909	0.285269	0.285269	0.126301	0.118021	0.152423	0.090471	0.114968	0.214602	0.181017	0.225134	0.261942	0.144717	0.101603
0.189916	0.437938	0.317783	0.412025	0.515476	0.592341	0.244771	0.313493	0.470374	0.313483	0.315455	0.327176	0.459665	0.459665	0.499494	0.516222	0.280506	0.233512	0.440606	0.271421	0.405983	0.195739	0.040289	0.0492888	0.444944	0.338373	0.383189	0.345706	0.350328	0.432143	0.125899	0.205995	0.363887	0.363887	0.369241	0.324767	0.282503	0.309639	0.309639	0.123359	0.118665	0.149895	0.0897504	0.111571	0.222805	0.180689	0.222966	0.269004	0.14447	0.102338
0.179922	0.420675	0.298573	0.399114	0.49794	0.573954	0.226859	0.306008	0.459405	0.289813	0.304597	0.301425	0.437989	0.437989	0.470646	0.50125	0.275636	0.220177	0.429483	0.260674	0.383865	0.184042	0.0386799	0.0476892	0.419928	0.326171	0.356425	0.321007	0.321598	0.413904	0.122625	0.197605	0.35227	0.35227	0.369845	0.316947	0.276619	0.298172	0.298172	0.117045	0.109058	0.141771	0.0814304	0.103535	0.205451	0.169654	0.208395	0.261764	0.136562	0.0980519
0.180544	0.445149	0.294012	0.412635	0.508941	0.578341	0.234092	0.325252	0.457	0.316461	0.31228	0.312525	0.44885	0.44885	0.476364	0.510302	0.280846	0.236358	0.428186	0.257463	0.402052	0.189459	0.0381569	0.0473468	0.410985	0.354325	0.352649	0.325067	0.346395	0.435467	0.124222	0.20415	0.373182	0.373182	0.379783	0.32047	0.284473	0.300311	0.300311	0.117563	0.109142	0.145696	0.0834308	0.105548	0.212716	0.176839	0.217103	0.274411	0.139736	0.10155
0.17564	0.434803	0.27589	0.413252	0.507154	0.53891	0.232921	0.328331	0.435385	0.314812	0.318721	0.290368	0.446797	0.446797	0.458339	0.491343	0.279848	0.236412	0.424502	0.252553	0.395632	0.187395	0.0367355	0.0461737	0.393544	0.343935	0.351876	0.311264	0.33219	0.426038	0.121547	0.201076	0.365877	0.365877	0.370484	0.310743	0.29221	0.305418	0.305418	0.115812	0.107942	0.142485	0.0832312	0.100923	0.203696	0.169228	0.217265	0.259798	0.144154	0.102569
0.173991	0.451419	0.277138	0.403214	0.494228	0.525249	0.231972	0.327143	0.431317	0.310593	0.301312	0.290595	0.425085	0.425085	0.446576	0.496885	0.282858	0.24618	0.417929	0.242292	0.409202	0.196514	0.0365465	0.0452326	0.379661	0.333448	0.348473	0.318565	0.322915	0.434778	0.123037	0.203369	0.372616	0.372616	0.379276	0.311311	0.289091	0.296984	0.296984	0.115828	0.108616	0.146704	0.0849795	0.10446	0.211927	0.165981	0.214778	0.265964	0.154359	0.109555
0.163438	0.414353	0.271997	0.396883	0.478479	0.492018	0.222487	0.302476	0.418222	0.281321	0.287781	0.26864	0.38835	0.38835	0.420532	0.453211	0.273843	0.240875	0.401951	0.234497	0.394075	0.195229	0.0356495	0.0443932	0.338449	0.307088	0.336047	0.306328	0.29869	0.423011	0.117286	0.194579	0.359184	0.359184	0.359683	0.30719	0.270715	0.273064	0.273064	0.114538	0.110168	0.145577	0.0882595	0.102602	0.20812	0.160171	0.207455	0.252729	0.167869	0.112841
0.168689	0.428139	0.289381	0.398035	0.472268	0.502184	0.241902	0.302187	0.424941	0.298278	0.290305	0.281187	0.400531	0.400531	0.429398	0.453782	0.279541	0.250327	0.40118	0.239614	0.407557	0.202791	0.0348903	0.0438612	0.361261	0.299238	0.342506	0.314593	0.311129	0.436689	0.120495	0.200633	0.352446	0.352446	0.36745	0.322422	0.279792	0.278858	0.278858	0.117274	0.118882	0.15204	0.0968209	0.106754	0.217332	0.165894	0.216728	0.262612	0.19293	0.121995
0.155993	0.379735	0.281845	0.388261	0.436937	0.472266	0.223205	0.26453	0.41779	0.273224	0.263667	0.260213	0.38483	0.38483	0.387634	0.419973	0.256433	0.23048	0.388117	0.218286	0.386708	0.189673	0.033056	0.0420215	0.32907	0.264436	0.320977	0.302551	0.271032	0.397607	0.113253	0.189554	0.316738	0.316738	0.347854	0.31306	0.271247	0.260804	0.260804	0.114519	0.116471	0.145666	0.0938542	0.0997583	0.199753	0.154369	0.207226	0.245035	0.202064	0.119893
0.149307	0.36773	0.271912	0.373709	0.401818	0.463155	0.211629	0.235777	0.408428	0.255882	0.244275	0.253394	0.365512	0.365512	0.364116	0.400979	0.234476	0.216517	0.377225	0.195854	0.36253	0.1841	0.0319408	0.0405254	0.318764	0.235278	0.292784	0.293861	0.242406	0.395242	0.110876	0.187107	0.313326	0.313326	0.327208	0.307577	0.252878	0.247351	0.247351	0.112954	0.114781	0.138784	0.0906037	0.0919751	0.195725	0.143032	0.187639	0.232615	0.197798	0.120558
0.139036	0.329959	0.260846	0.374536	0.364478	0.421309	0.193822	0.207309	0.384635	0.240736	0.228311	0.211408	0.327382	0.327382	0.336728	0.34418	0.20339	0.188314	0.363299	0.174843	0.32643	0.166099	0.0301024	0.0380961	0.289079	0.201062	0.264767	0.261292	0.205727	0.366785	0.100275	0.169565	0.280307	0.280307	0.292402	0.274447	0.24799	0.22924	0.22924	0.107765	0.103584	0.124037	0.0814451	0.0778878	0.170052	0.130766	0.163413	0.204319	0.181001	0.113231
0.140284	0.330773	0.254576	0.366352	0.343462	0.420588	0.194013	0.210151	0.373506	0.239434	0.228759	0.21613	0.33197	0.33197	0.328598	0.336759	0.188477	0.184352	0.36822	0.159313	0.325785	0.15945	0.0301542	0.0375615	0.291355	0.199981	0.250503	0.251972	0.203477	0.354967	0.0985916	0.166831	0.269239	0.269239	0.286101	0.259717	0.258094	0.22205	0.22205	0.108073	0.0955313	0.114542	0.0760662	0.0733426	0.16481	0.128339	0.154768	0.200392	0.165725	0.109378
0.1207	0.276552	0.214473	0.351384	0.297886	0.338514	0.157964	0.170034	0.31571	0.200733	0.19544	0.168874	0.26136	0.26136	0.26175	0.265776	0.142973	0.149972	0.346863	0.129597	0.280891	0.130455	0.0298749	0.0358879	0.220545	0.150774	0.211051	0.217971	0.152969	0.318211	0.081887	0.144774	0.226349	0.226349	0.241808	0.20915	0.225883	0.189088	0.189088	0.102714	0.0758595	0.0881851	0.0605633	0.0520163	0.140671	0.107764	0.119726	0.161092	0.133328	0.0960436
0.119969	0.25284	0.194256	0.348822	0.271566	0.308075	0.152005	0.154685	0.279713	0.194014	0.181543	0.155943	0.227439	0.227439	0.245237	0.239215	0.130621	0.132145	0.338725	0.120026	0.262794	0.120954	0.0310832	0.036269	0.20833	0.127378	0.196316	0.200136	0.140421	0.309768	0.0746945	0.132056	0.217544	0.217544	0.231012	0.189147	0.226137	0.1807	0.1807	0.102759	0.0674025	0.0798974	0.0547101	0.0461181	0.1349	0.102022	0.100784	0.142517	0.114886	0.0934846
0.112058	0.211759	0.175458	0.347133	0.25974	0.264275	0.127098	0.136701	0.247477	0.171846	0.164454	0.124636	0.173338	0.173338	0.21716	0.191851	0.115139	0.112593	0.327884	0.0969656	0.24368	0.101827	0.0330604	0.0387772	0.176755	0.107605	0.172768	0.173709	0.130824	0.275867	0.0633735	0.114024	0.182122	0.182122	0.213315	0.170596	0.234776	0.149144	0.149144	0.102154	0.0554067	0.073436	0.0443486	0.0383599	0.122935	0.0888181	0.0899596	0.122479	0.106899	0.0897004
0.121842	0.212034	0.158995	0.337305	0.265092	0.263371	0.138627	0.136268	0.230425	0.172359	0.155158	0.146001	0.179194	0.179194	0.204555	0.196648	0.112578	0.108206	0.323377	0.0988035	0.233207	0.0968935	0.0370501	0.0439297	0.194328	0.114939	0.169787	0.175078	0.14833	0.270063	0.0619063	0.108457	0.171841	0.171841	0.220572	0.171701	0.241459	0.150132	0.150132	0.108197	0.0574796	0.0746379	0.0421588	0.0366936	0.121535	0.0924199	0.0971979	0.126085	0.111248	0.0936299
0.118232	0.179763	0.136796	0.336428	0.229366	0.207623	0.126359	0.10182	0.204753	0.16422	0.137664	0.12282	0.145861	0.145861	0.149622	0.139329	0.0871343	0.0866882	0.311592	0.0820847	0.208966	0.0760367	0.0415162	0.0495947	0.151867	0.0925471	0.146135	0.154623	0.119272	0.252266	0.0546425	0.0883766	0.132599	0.132599	0.194904	0.156839	0.236412	0.132169	0.132169	0.113977	0.0491865	0.06909	0.0332771	0.0302286	0.105377	0.0843867	0.0782284	0.0989959	0.105019	0.0936067
0.131512	0.184859	0.131998	0.347529	0.240127	0.224843	0.142195	0.115998	0.214978	0.191038	0.151096	0.147594	0.168257	0.168257	0.167962	0.146692	0.0944532	0.0967461	0.318379	0.0805797	0.211601	0.0840215	0.0493251	0.0595258	0.177778	0.142106	0.15187	0.176089	0.144641	0.260151	0.0562057	0.0929076	0.15391	0.15391	0.202229	0.179817	0.259927	0.123183	0.123183	0.128483	0.0531781	0.0805559	0.0354509	0.0422988	0.109005	0.0908445	0.0892489	0.112965	0.11939	0.10599
0.132836	0.176722	0.126312	0.345609	0.238685	0.196251	0.144357	0.110597	0.201762	0.198779	0.142858	0.152337	0.152616	0.152616	0.152961	0.127133	0.0912729	0.0929183	0.31988	0.0706219	0.198709	0.0746141	0.0570034	0.0683346	0.178317	0.152308	0.136146	0.168367	0.144992	0.256806	0.0543806	0.0897702	0.145182	0.145182	0.18925	0.174359	0.259967	0.120998	0.120998	0.138405	0.0508653	0.080716	0.0362571	0.0401048	0.103233	0.0886437	0.0911899	0.116328	0.131814	0.114092
0.142241	0.203155	0.123578	0.351695	0.230837	0.202485	0.163689	0.11695	0.209078	0.213937	0.150255	0.16857	0.171737	0.171737	0.160816	0.134043	0.088432	0.0960632	0.325213	0.0771499	0.20992	0.0805052	0.0650946	0.0766168	0.196608	0.175828	0.150825	0.176258	0.167564	0.271156	0.0545311	0.0959047	0.160519	0.160519	0.19586	0.185497	0.268736	0.144895	0.144895	0.147915	0.0545008	0.0900353	0.0423625	0.0469919	0.105523	0.0967056	0.0939533	0.127808	0.14225	0.122927
0.139933	0.175099	0.113462	0.352936	0.219611	0.172685	0.152819	0.101663	0.196809	0.213062	0.146219	0.15194	0.159424	0.159424	0.136832	0.121654	0.0726579	0.0989519	0.324289	0.070332	0.20442	0.0762071	0.0737019	0.0841049	0.162279	0.167323	0.142635	0.164421	0.156994	0.271833	0.0504405	0.0902326	0.14367	0.14367	0.179538	0.172837	0.268718	0.130463	0.130463	0.150861	0.0516361	0.0871364	0.0422712	0.0500331	0.100172	0.0896207	0.085257	0.1171	0.139035	0.125049
0.149555	0.181811	0.120638	0.369762	0.239681	0.182147	0.159021	0.110218	0.202493	0.221089	0.155397	0.167223	0.171739	0.171739	0.150671	0.145968	0.0867787	0.110705	0.332522	0.0784964	0.218798	0.0879056	0.0845166	0.0942978	0.183794	0.197311	0.160686	0.171429	0.166005	0.295597	0.0558836	0.104313	0.183173	0.183173	0.203725	0.17746	0.283662	0.147929	0.147929	0.155833	0.059878	0.0953921	0.0466159	0.0570775	0.108362	0.0974247	0.0969811	0.134358	0.145669	0.129403
0.148013	0.181465	0.11009	0.367563	0.234187	0.148299	0.144219	0.0916682	0.181882	0.216403	0.154067	0.144909	0.150863	0.150863	0.128035	0.13358	0.0815839	0.107372	0.334169	0.0696504	0.217631	0.0774385	0.0956421	0.103922	0.157919	0.176446	0.15195	0.148387	0.142572	0.293405	0.055645	0.103582	0.171829	0.171829	0.198147	0.153078	0.293523	0.160323	0.160323	0.154873	0.0553207	0.0954152	0.0448032	0.0530161	0.0980814	0.0945643	0.0920675	0.118766	0.136528	0.126431
0.16432	0.206569	0.10534	0.370885	0.231234	0.174517	0.147813	0.098464	0.18572	0.229767	0.1732	0.143582	0.178295	0.178295	0.138174	0.141013	0.0906661	0.122792	0.339901	0.0746763	0.233503	0.0853722	0.107386	0.114459	0.152992	0.183138	0.155555	0.152746	0.155349	0.314661	0.0572416	0.10471	0.194562	0.194562	0.217646	0.161628	0.306568	0.164907	0.164907	0.155523	0.0615849	0.0995365	0.0433202	0.0592828	0.10761	0.0998446	0.0991641	0.130922	0.132569	0.127897
0.164827	0.185198	0.105956	0.379696	0.233305	0.144474	0.144912	0.0789518	0.16991	0.233667	0.178057	0.128505	0.190018	0.190018	0.119393	0.130655	0.0782962	0.123067	0.347386	0.0764135	0.228984	0.0776882	0.114256	0.120482	0.129195	0.170735	0.141738	0.146121	0.130207	0.320825	0.0557303	0.0962546	0.188686	0.188686	0.214007	0.157453	0.323154	0.170465	0.170465	0.15563	0.0659297	0.0933628	0.0434026	0.0590256	0.104197	0.0993093	0.0945245	0.126169	0.128198	0.125883
0.166366	0.211912	0.109171	0.398118	0.236215	0.165221	0.149186	0.0846877	0.181662	0.231925	0.197544	0.135473	0.205693	0.205693	0.138762	0.144447	0.0947698	0.129263	0.35488	0.0846696	0.244767	0.0856207	0.114843	0.120893	0.138165	0.194494	0.150914	0.150918	0.149466	0.343069	0.060541	0.106226	0.20484	0.20484	0.239096	0.165393	0.354525	0.18893	0.18893	0.156723	0.0724445	0.0991071	0.0489765	0.0641495	0.114712	0.105738	0.107772	0.127473	0.133234	0.125604
0.152771	0.186389	0.0906743	0.389242	0.220618	0.139929	0.136636	0.0715645	0.162777	0.225744	0.190749	0.109347	0.196099	0.196099	0.120662	0.135173	0.0906918	0.127723	0.341299	0.0776801	0.231546	0.0791012	0.107388	0.112261	0.120966	0.178512	0.133769	0.134289	0.135519	0.327445	0.0508599	0.102278	0.182733	0.182733	0.220044	0.159538	0.352813	0.175472	0.175472	0.148592	0.0717439	0.0926111	0.0499289	0.0610547	0.0984767	0.0959803	0.104884	0.119099	0.12856	0.120048
0.149381	0.197322	0.10053	0.403987	0.231785	0.163705	0.145273	0.0858959	0.19431	0.242668	0.193233	0.11909	0.22847	0.22847	0.125823	0.165982	0.115385	0.141823	0.350584	0.090381	0.25534	0.097197	0.0947354	0.100107	0.149783	0.207525	0.138431	0.143615	0.16153	0.361294	0.0523802	0.107347	0.212908	0.212908	0.240918	0.17757	0.375671	0.194095	0.194095	0.142408	0.0845325	0.0986743	0.0571983	0.0681441	0.115646	0.10256	0.122564	0.127083	0.136832	0.119449
0.121507	0.159874	0.0931369	0.41683	0.216112	0.123504	0.130306	0.0698642	0.181225	0.234846	0.194166	0.0961862	0.202592	0.202592	0.117139	0.139675	0.103652	0.130003	0.34721	0.0853191	0.251116	0.093705	0.0788636	0.0844032	0.133838	0.209135	0.135732	0.124924	0.141037	0.366567	0.0490009	0.108981	0.186649	0.186649	0.223106	0.175925	0.389875	0.196495	0.196495	0.133975	0.0842591	0.0948544	0.0583859	0.0666838	0.107288	0.0978852	0.111964	0.112616	0.13056	0.111692
0.116343	0.16529	0.0898438	0.428301	0.22014	0.147794	0.129439	0.0916507	0.188145	0.257921	0.205372	0.102636	0.221637	0.221637	0.134424	0.167989	0.131435	0.150815	0.352956	0.0937605	0.267064	0.114677	0.0663807	0.0729392	0.149789	0.245502	0.147319	0.127727	0.156797	0.384109	0.0504371	0.125132	0.225602	0.225602	0.2391	0.186954	0.421852	0.207568	0.207568	0.129708	0.0907172	0.102248	0.0667099	0.0726185	0.112565	0.108133	0.125702	0.12546	0.134074	0.112769
0.104599	0.138547	0.085802	0.435304	0.197814	0.126831	0.122472	0.0823376	0.182855	0.28134	0.21492	0.0874954	0.230652	0.230652	0.12213	0.159851	0.13299	0.15564	0.363182	0.0948931	0.276166	0.115235	0.0577052	0.0659302	0.15337	0.265952	0.149451	0.126816	0.153578	0.401086	0.0497618	0.130775	0.238206	0.238206	0.24137	0.196193	0.433997	0.225645	0.225645	0.127302	0.0893734	0.10529	0.0684373	0.075931	0.109657	0.106273	0.120707	0.127996	0.133376	0.109126
0.107901	0.174024	0.0970718	0.449582	0.219578	0.145319	0.13694	0.106633	0.199821	0.314052	0.234069	0.10396	0.2378	0.2378	0.154993	0.177459	0.143537	0.158367	0.379916	0.103786	0.294158	0.129673	0.0530644	0.0623712	0.185081	0.301488	0.162571	0.142249	0.184568	0.482488	0.0565046	0.139717	0.270828	0.270828	0.267016	0.216355	0.477121	0.250723	0.250723	0.130571	0.0944892	0.114832	0.075156	0.0788347	0.119876	0.117599	0.125562	0.138069	0.138322	0.113113
0.0945426	0.14615	0.0866853	0.441692	0.188983	0.123691	0.127045	0.08863	0.175335	0.310647	0.236542	0.08942	0.23141	0.23141	0.136034	0.151005	0.116504	0.148739	0.376055	0.0924825	0.286445	0.125255	0.049162	0.0593618	0.164663	0.292407	0.150366	0.133093	0.168067	0.472956	0.0532766	0.137425	0.252666	0.252666	0.254789	0.216048	0.481411	0.243629	0.243629	0.129278	0.0914433	0.109298	0.0725715	0.0744724	0.104169	0.112781	0.11236	0.130305	0.133536	0.109154
0.107461	0.17148	0.0958396	0.446448	0.215895	0.141971	0.145196	0.112621	0.205943	0.345263	0.254782	0.116228	0.254225	0.254225	0.143667	0.186757	0.133962	0.170234	0.384066	0.100892	0.304585	0.138452	0.047932	0.0594493	0.200976	0.338613	0.165314	0.152333	0.200882	0.485621	0.0599436	0.15171	0.284999	0.284999	0.286447	0.230952	0.510857	0.274836	0.274836	0.134947	0.10072	0.120444	0.0807342	0.0804241	0.111193	0.120437	0.129804	0.143219	0.144038	0.11534
0.099954	0.170858	0.100578	0.452114	0.206519	0.123555	0.143651	0.102889	0.208927	0.337656	0.258412	0.106043	0.236275	0.236275	0.145969	0.170137	0.125554	0.165206	0.383865	0.103783	0.312475	0.134016	0.0461927	0.0572125	0.187018	0.342795	0.170217	0.155707	0.200969	0.495211	0.0612149	0.147739	0.265611	0.265611	0.289804	0.239239	0.510322	0.278339	0.278339	0.135601	0.102221	0.123605	0.0780195	0.0824072	0.10867	0.119045	0.133691	0.136615	0.146903	0.113068
0.107603	0.199662	0.113364	0.456718	0.239284	0.148017	0.158908	0.127954	0.220502	0.373861	0.276895	0.126097	0.268	0.268	0.173695	0.195916	0.145844	0.183262	0.392628	0.118206	0.341029	0.1503	0.0457358	0.0571718	0.219806	0.364338	0.194814	0.176999	0.229015	0.517159	0.0681389	0.15586	0.295909	0.295909	0.311594	0.26565	0.535071	0.292224	0.292224	0.141261	0.113413	0.133913	0.0835895	0.0895995	0.116513	0.134702	0.14199	0.152848	0.158462	0.119737
0.105124	0.17291	0.115162	0.463577	0.241747	0.123357	0.159988	0.126921	0.224167	0.379552	0.298776	0.118747	0.289733	0.289733	0.175918	0.193384	0.144032	0.196632	0.398038	0.120955	0.353008	0.148457	0.044805	0.0575448	0.212706	0.38791	0.197442	0.17285	0.220142	0.461326	0.0674734	0.160212	0.290277	0.290277	0.320585	0.267931	0.551398	0.305109	0.305109	0.140537	0.115535	0.135199	0.0806121	0.0920536	0.121181	0.138501	0.148835	0.156419	0.161774	0.118586
0.10751	0.158925	0.115192	0.471287	0.247903	0.1071	0.154366	0.119495	0.214333	0.381909	0.302556	0.114957	0.270669	0.270669	0.176974	0.190145	0.142501	0.206238	0.398444	0.125765	0.351722	0.148629	0.0447846	0.0562758	0.198217	0.407411	0.206144	0.176405	0.220944	0.454331	0.0661163	0.157477	0.27819	0.27819	0.322834	0.264377	0.575239	0.322269	0.322269	0.139963	0.112986	0.134255	0.0817044	0.0928797	0.120448	0.141166	0.14265	0.156657	0.160516	0.117364
0.0978875	0.144842	0.111195	0.473229	0.244818	0.0972334	0.143191	0.10433	0.193762	0.386978	0.309706	0.10489	0.267959	0.267959	0.161836	0.16369	0.127041	0.197741	0.404298	0.12935	0.361611	0.14443	0.0440661	0.0563309	0.183082	0.40088	0.199417	0.169131	0.20952	0.457679	0.0620195	0.147553	0.261393	0.261393	0.31368	0.252063	0.587813	0.302975	0.302975	0.137373	0.104674	0.131251	0.0750584	0.0934269	0.113378	0.13949	0.127103	0.152972	0.152192	0.115442
0.102756	0.152906	0.113817	0.464471	0.258946	0.118597	0.150403	0.114964	0.198478	0.420981	0.317126	0.127487	0.292911	0.292911	0.169134	0.173239	0.130335	0.207159	0.414162	0.126549	0.370942	0.156323	0.0453998	0.0578334	0.201275	0.415297	0.2047	0.179491	0.228926	0.458357	0.065093	0.156147	0.280188	0.280188	0.326544	0.25631	0.612032	0.319309	0.319309	0.140364	0.106617	0.131936	0.0765238	0.0956071	0.124335	0.148051	0.122417	0.171059	0.152035	0.121573
0.0952394	0.124462	0.0977888	0.46681	0.248648	0.0976182	0.143983	0.115254	0.191088	0.417281	0.3137	0.121047	0.256035	0.256035	0.155313	0.146136	0.109866	0.19966	0.413773	0.107765	0.363505	0.151529	0.0460957	0.0591468	0.17231	0.405579	0.191201	0.167478	0.205227	0.432457	0.0594592	0.149174	0.27222	0.27222	0.318547	0.247103	0.622572	0.313466	0.313466	0.139875	0.102796	0.127514	0.0736993	0.091545	0.11645	0.142877	0.116886	0.160015	0.149759	0.121567
0.0973797	0.134587	0.10855	0.468568	0.250343	0.130618	0.149113	0.118372	0.204181	0.416204	0.333713	0.13751	0.274012	0.274012	0.155789	0.161496	0.113897	0.211942	0.424776	0.118279	0.385072	0.161036	0.0485338	0.0618692	0.18493	0.420944	0.20225	0.188701	0.225958	0.452175	0.0637489	0.152578	0.293439	0.293439	0.324009	0.262226	0.628672	0.316932	0.316932	0.144741	0.110817	0.13607	0.0787903	0.101302	0.127016	0.149475	0.129063	0.172276	0.162321	0.129711
0.104914	0.15708	0.121739	0.48799	0.265128	0.155909	0.168284	0.13649	0.223685	0.446424	0.357121	0.148863	0.316905	0.316905	0.202275	0.174908	0.133272	0.234446	0.443717	0.139295	0.422505	0.164719	0.0513538	0.0657657	0.20794	0.448714	0.233057	0.210892	0.255073	0.482932	0.0710186	0.163881	0.344862	0.344862	0.348485	0.281233	0.659664	0.333699	0.333699	0.152479	0.123353	0.15081	0.0891811	0.111226	0.139424	0.159491	0.14442	0.192043	0.175985	0.139445
0.118946	0.177054	0.136492	0.49617	0.277871	0.173891	0.182677	0.153345	0.245533	0.446348	0.385359	0.167279	0.338204	0.338204	0.240684	0.192436	0.153774	0.259224	0.452272	0.152993	0.436901	0.177922	0.0536608	0.0678089	0.224629	0.475515	0.260073	0.235779	0.276968	0.50111	0.0764476	0.175086	0.372603	0.372603	0.367973	0.303605	0.681219	0.362886	0.362886	0.157373	0.138963	0.163665	0.0997442	0.122861	0.155756	0.179367	0.173192	0.208456	0.193943	0.148501
0.117195	0.150731	0.132612	0.507984	0.275943	0.139104	0.175476	0.138687	0.237916	0.441046	0.384483	0.150556	0.325784	0.325784	0.220475	0.172116	0.156126	0.247623	0.451422	0.152144	0.44648	0.170206	0.0538797	0.0681391	0.216649	0.484811	0.262375	0.229529	0.259749	0.520603	0.0714061	0.170141	0.357334	0.357334	0.358199	0.293711	0.681634	0.354088	0.354088	0.159081	0.142234	0.167789	0.104318	0.122674	0.150699	0.176905	0.177081	0.19905	0.19659	0.144993
0.120988	0.163565	0.143985	0.502612	0.279349	0.148963	0.17852	0.126873	0.246872	0.437786	0.399318	0.15723	0.345458	0.345458	0.247985	0.196568	0.17282	0.267106	0.45219	0.166047	0.448658	0.17103	0.0533396	0.0673258	0.255946	0.500915	0.270647	0.239751	0.265955	0.532506	0.0737158	0.176889	0.361675	0.361675	0.3708	0.291001	0.689693	0.372579	0.372579	0.161797	0.14921	0.172802	0.10726	0.127633	0.158385	0.182379	0.190383	0.212445	0.199199	0.146965
0.117645	0.151163	0.129605	0.51104	0.268444	0.118671	0.167078	0.103105	0.227808	0.445456	0.376343	0.13198	0.323981	0.323981	0.238069	0.174118	0.169113	0.256088	0.448857	0.155833	0.431184	0.158309	0.0508268	0.0646329	0.239333	0.494768	0.260266	0.230914	0.258025	0.527602	0.0705819	0.169537	0.325222	0.325222	0.351438	0.273454	0.700832	0.374094	0.374094	0.160962	0.147782	0.169001	0.106464	0.123102	0.140121	0.173485	0.174994	0.198843	0.188428	0.142224
0.117261	0.165987	0.12673	0.496946	0.270644	0.138517	0.167637	0.112834	0.22955	0.461528	0.386751	0.148755	0.322628	0.322628	0.231346	0.194207	0.180208	0.253933	0.447582	0.154154	0.430787	0.167788	0.048922	0.0639655	0.258023	0.506953	0.252907	0.233887	0.268355	0.538137	0.0723344	0.174779	0.32764	0.32764	0.35472	0.280769	0.692852	0.370396	0.370396	0.161471	0.150929	0.168402	0.105887	0.126718	0.145114	0.178065	0.186135	0.208171	0.187466	0.142747
0.105943	0.128115	0.115617	0.48744	0.247077	0.126324	0.153168	0.0961209	0.206605	0.44652	0.37498	0.118333	0.316536	0.316536	0.205631	0.172996	0.170594	0.244395	0.446936	0.144776	0.430461	0.159286	0.0471973	0.06231	0.232118	0.489575	0.229974	0.220042	0.257604	0.524731	0.0662965	0.169728	0.317154	0.317154	0.338736	0.267364	0.684649	0.364725	0.364725	0.161336	0.144395	0.158553	0.100239	0.121415	0.133584	0.169326	0.165626	0.198216	0.177578	0.134935
0.10391	0.142617	0.108031	0.484395	0.251607	0.143368	0.15865	0.0991504	0.207126	0.441819	0.371785	0.128154	0.330973	0.330973	0.222611	0.188016	0.181349	0.260899	0.451963	0.147529	0.428087	0.160037	0.0464346	0.0627023	0.247807	0.508475	0.233577	0.224417	0.271614	0.507425	0.0709477	0.16876	0.335017	0.335017	0.350321	0.275663	0.692108	0.377456	0.377456	0.159939	0.14151	0.161069	0.0961177	0.122128	0.131665	0.169483	0.159211	0.198944	0.173056	0.134752
0.0988544	0.111399	0.0912536	0.483136	0.243454	0.101979	0.14705	0.0876157	0.184096	0.439829	0.362973	0.106851	0.329604	0.329604	0.188976	0.150796	0.171508	0.251532	0.455622	0.146247	0.420061	0.15432	0.0475365	0.0637176	0.218536	0.505594	0.216363	0.213182	0.271989	0.513677	0.0648704	0.16106	0.313019	0.313019	0.33724	0.271935	0.684065	0.35735	0.35735	0.158197	0.132998	0.156267	0.0919689	0.118705	0.129478	0.168313	0.144811	0.186916	0.163192	0.129105
0.102594	0.127721	0.092718	0.47424	0.244675	0.102145	0.157054	0.10201	0.178978	0.455397	0.365724	0.119689	0.332149	0.332149	0.192716	0.152868	0.176717	0.256591	0.45806	0.15347	0.436198	0.168253	0.0510821	0.0669036	0.231363	0.519818	0.224757	0.214826	0.283575	0.529846	0.0624826	0.16702	0.329995	0.329995	0.360538	0.279992	0.677593	0.368441	0.368441	0.160599	0.126618	0.155086	0.0894392	0.119591	0.139432	0.176878	0.14484	0.197559	0.164131	0.131987
0.10188	0.0962525	0.0895662	0.480037	0.248101	0.0626559	0.147799	0.0826345	0.167458	0.446113	0.361364	0.103602	0.305326	0.305326	0.185985	0.143365	0.162388	0.248961	0.460864	0.15324	0.430557	0.167919	0.056227	0.0716588	0.234798	0.529884	0.226862	0.201115	0.276081	0.510133	0.0576146	0.160149	0.303981	0.303981	0.359554	0.271759	0.686821	0.371402	0.371402	0.165552	0.12168	0.154644	0.0864288	0.118882	0.137375	0.175096	0.137555	0.191452	0.159153	0.132976
0.114285	0.149622	0.0850383	0.489905	0.267459	0.0538484	0.164623	0.0932262	0.177308	0.477896	0.377391	0.127431	0.319062	0.319062	0.199953	0.168406	0.175498	0.259065	0.468846	0.162494	0.432457	0.179918	0.0659632	0.0819655	0.272536	0.551032	0.23837	0.211347	0.292514	0.534212	0.0632794	0.166644	0.324817	0.324817	0.380858	0.295486	0.690308	0.374006	0.374006	0.175919	0.125347	0.163247	0.093975	0.121068	0.146949	0.184969	0.159498	0.199972	0.168291	0.142726
0.129884	0.157403	0.0930156	0.485953	0.262955	0.0453263	0.17085	0.0951633	0.179828	0.483677	0.400133	0.127152	0.313312	0.313312	0.192683	0.158558	0.165914	0.263072	0.472298	0.165232	0.440862	0.190732	0.0801329	0.0961733	0.272101	0.540139	0.231491	0.216022	0.309042	0.547155	0.0606809	0.169548	0.331784	0.331784	0.388288	0.303657	0.687988	0.37672	0.37672	0.192106	0.131234	0.168478	0.100565	0.123653	0.151538	0.191115	0.181551	0.215517	0.183538	0.153483
0.16198	0.234148	0.134457	0.497773	0.302965	0.10174	0.202759	0.13401	0.212663	0.496382	0.423315	0.179646	0.334465	0.334465	0.235546	0.199849	0.205203	0.29297	0.489051	0.183923	0.478959	0.222653	0.103894	0.119768	0.310358	0.579392	0.265167	0.246414	0.357013	0.578145	0.0721745	0.190521	0.399828	0.399828	0.425321	0.346093	0.701244	0.407804	0.407804	0.215424	0.154436	0.192552	0.117932	0.145825	0.172612	0.21372	0.219702	0.259943	0.217438	0.180622
0.192482	0.269901	0.160192	0.511612	0.344455	0.140909	0.217699	0.153072	0.232142	0.528343	0.466046	0.213566	0.353881	0.353881	0.265828	0.219532	0.244329	0.319814	0.51294	0.201393	0.504643	0.24614	0.138926	0.155309	0.336072	0.61195	0.285592	0.273072	0.387189	0.607524	0.0762901	0.206845	0.441806	0.441806	0.455498	0.385171	0.721289	0.426948	0.426948	0.248399	0.191702	0.228768	0.145762	0.173166	0.198785	0.240604	0.274895	0.308198	0.260735	0.207156
0.240545	0.357258	0.196179	0.526955	0.409845	0.206514	0.257831	0.189174	0.272307	0.556774	0.500753	0.269742	0.418858	0.418858	0.317044	0.243993	0.32953	0.382048	0.53758	0.239252	0.560521	0.291149	0.182003	0.196481	0.385784	0.643234	0.332496	0.3285	0.458732	0.668185	0.0890354	0.24529	0.533409	0.533409	0.518104	0.464294	0.723534	0.483002	0.483002	0.286435	0.237644	0.283957	0.184241	0.208028	0.243572	0.285451	0.341174	0.379896	0.325444	0.248819
0.275992	0.393694	0.240651	0.545023	0.482787	0.25952	0.278564	0.211378	0.306196	0.592185	0.540807	0.313015	0.455573	0.455573	0.365976	0.286198	0.391294	0.435731	0.561963	0.273075	0.622464	0.343248	0.220275	0.232606	0.4172	0.692361	0.384925	0.369356	0.509909	0.73149	0.0986195	0.284287	0.622199	0.622199	0.583213	0.538068	0.746266	0.545215	0.545215	0.320906	0.289421	0.341733	0.220869	0.244157	0.28094	0.314733	0.401459	0.432631	0.381939	0.284031
0.315295	0.459173	0.284222	0.566099	0.552203	0.326534	0.310689	0.251709	0.353869	0.633793	0.576048	0.370157	0.496603	0.496603	0.436136	0.34948	0.466576	0.483605	0.587361	0.30819	0.688711	0.385901	0.249191	0.259557	0.479441	0.758334	0.437436	0.419041	0.566049	0.792773	0.112422	0.321533	0.70622	0.70622	0.642571	0.605144	0.774846	0.587113	0.587113	0.347486	0.326974	0.378694	0.248668	0.275234	0.318729	0.347603	0.449033	0.487615	0.42152	0.310295
0.326625	0.442441	0.269379	0.564942	0.552311	0.316884	0.304407	0.241467	0.348557	0.640373	0.57279	0.371705	0.495298	0.495298	0.426299	0.339084	0.458253	0.478341	0.592214	0.30777	0.698659	0.379923	0.263128	0.270824	0.475291	0.761086	0.42981	0.422933	0.553527	0.773954	0.107328	0.322087	0.708266	0.708266	0.642754	0.607283	0.776475	0.581992	0.581992	0.358147	0.325495	0.383113	0.248868	0.270221	0.312665	0.34257	0.454434	0.484965	0.420569	0.30968
0.334184	0.438106	0.256925	0.559226	0.546591	0.332225	0.309547	0.242843	0.352063	0.621339	0.556319	0.380891	0.49596	0.49596	0.429829	0.353758	0.442169	0.478528	0.585353	0.304113	0.698489	0.374293	0.260985	0.265484	0.494864	0.742163	0.430071	0.422715	0.555411	0.74388	0.109702	0.321259	0.716735	0.716735	0.636455	0.599822	0.758926	0.571429	0.571429	0.354661	0.304161	0.370869	0.233986	0.258042	0.305498	0.336365	0.430542	0.460118	0.401005	0.301513
0.317686	0.385522	0.23476	0.534801	0.513553	0.294173	0.29528	0.231999	0.326227	0.584316	0.543212	0.355516	0.454995	0.454995	0.401694	0.341842	0.374672	0.430236	0.576914	0.271614	0.671236	0.342021	0.242447	0.245786	0.473303	0.709661	0.39462	0.387927	0.515986	0.710798	0.0983232	0.293388	0.663338	0.663338	0.583074	0.547017	0.748249	0.515387	0.515387	0.338014	0.26787	0.328749	0.200776	0.228341	0.268759	0.303561	0.3812	0.409732	0.351108	0.27085
0.303391	0.36285	0.20345	0.507156	0.463287	0.281762	0.287573	0.236048	0.304789	0.548908	0.503879	0.34002	0.42798	0.42798	0.381248	0.338969	0.319777	0.390924	0.555198	0.236832	0.628002	0.291067	0.21794	0.220668	0.464663	0.680739	0.353679	0.352981	0.482441	0.638091	0.0901578	0.257945	0.58932	0.58932	0.515617	0.474524	0.723991	0.458217	0.458217	0.314264	0.221604	0.274519	0.163411	0.19255	0.24277	0.282748	0.32494	0.370697	0.299976	0.240122
0.274733	0.311637	0.159053	0.494471	0.399907	0.228054	0.260622	0.204793	0.256323	0.505732	0.468376	0.299347	0.405801	0.405801	0.326645	0.285349	0.2557	0.335783	0.528916	0.202535	0.563547	0.241649	0.193623	0.194819	0.428096	0.620549	0.303304	0.308091	0.43386	0.573321	0.0775481	0.224017	0.511835	0.511835	0.46081	0.410918	0.687119	0.411051	0.411051	0.28907	0.179273	0.233351	0.131695	0.159531	0.20332	0.252991	0.266161	0.3158	0.254885	0.209773
0.256743	0.308636	0.148721	0.478181	0.381896	0.228459	0.257699	0.195058	0.253153	0.492299	0.451663	0.289011	0.413068	0.413068	0.315343	0.290937	0.242659	0.325815	0.514431	0.188707	0.547259	0.229308	0.170621	0.172199	0.416006	0.598182	0.298375	0.286796	0.429178	0.560949	0.0746048	0.212241	0.490094	0.490094	0.431652	0.382991	0.673836	0.39393	0.39393	0.266776	0.158487	0.211192	0.116107	0.146536	0.191939	0.243197	0.23826	0.298693	0.23377	0.191967
0.233958	0.265771	0.125054	0.455694	0.351583	0.187048	0.235522	0.181568	0.228017	0.464076	0.423958	0.262138	0.384676	0.384676	0.273088	0.26785	0.220375	0.291366	0.487515	0.171316	0.504988	0.205107	0.147192	0.149288	0.377592	0.567011	0.26671	0.254779	0.395355	0.545202	0.0639268	0.188592	0.431014	0.431014	0.400084	0.352518	0.652678	0.381395	0.381395	0.241713	0.138984	0.184219	0.099925	0.128434	0.171818	0.219872	0.209646	0.268515	0.209237	0.172113
0.220981	0.279514	0.110209	0.449036	0.336154	0.201324	0.232552	0.18523	0.224342	0.44983	0.394366	0.260974	0.377409	0.377409	0.263095	0.27133	0.216585	0.290501	0.471539	0.164546	0.49288	0.192171	0.128003	0.131667	0.36831	0.562716	0.253805	0.248755	0.372667	0.528984	0.0627399	0.181126	0.407008	0.407008	0.398031	0.336717	0.638254	0.379452	0.379452	0.221138	0.121772	0.169385	0.0908359	0.117604	0.169896	0.211253	0.197995	0.252805	0.195941	0.160321
0.201527	0.246902	0.0880956	0.435296	0.30001	0.18911	0.211298	0.159825	0.196812	0.412694	0.35919	0.227332	0.371233	0.371233	0.228062	0.233415	0.198559	0.25941	0.454902	0.154724	0.476731	0.182688	0.113043	0.116478	0.339025	0.521964	0.231345	0.232023	0.349253	0.516147	0.0519725	0.165674	0.387488	0.387488	0.375193	0.311767	0.611177	0.362797	0.362797	0.202503	0.10576	0.154957	0.0786208	0.108147	0.15379	0.191968	0.174908	0.228896	0.171166	0.145289
0.192983	0.251071	0.0799684	0.414812	0.295862	0.200711	0.209088	0.156974	0.194898	0.38681	0.341384	0.227258	0.357953	0.357953	0.22223	0.253443	0.191332	0.263492	0.445838	0.154569	0.472051	0.176943	0.101042	0.1063	0.342024	0.512522	0.224726	0.22449	0.350949	0.507595	0.0466638	0.16241	0.37329	0.37329	0.362706	0.296624	0.601623	0.3576	0.3576	0.187267	0.0944244	0.147933	0.0729843	0.10553	0.155759	0.184716	0.17362	0.220455	0.157647	0.13573
0.17918	0.235049	0.0619192	0.403615	0.277038	0.196284	0.194661	0.155891	0.166801	0.364666	0.321782	0.210642	0.334083	0.334083	0.215043	0.240309	0.170409	0.249631	0.430609	0.144362	0.445707	0.165067	0.0901513	0.0971855	0.326995	0.496779	0.205854	0.211644	0.32714	0.489198	0.0416914	0.149011	0.34727	0.34727	0.352772	0.282703	0.578727	0.353348	0.353348	0.174914	0.0881823	0.133332	0.0659356	0.0988033	0.148057	0.177018	0.157039	0.209948	0.143173	0.125973
0.175308	0.274758	0.0617984	0.401156	0.281917	0.233778	0.197197	0.168273	0.167226	0.370801	0.320157	0.218496	0.346863	0.346863	0.235034	0.25064	0.17965	0.272241	0.436214	0.156713	0.463005	0.17686	0.0823423	0.0916385	0.333875	0.501649	0.21362	0.22412	0.341806	0.496213	0.0435949	0.152962	0.388695	0.388695	0.360006	0.283396	0.575825	0.345084	0.345084	0.169957	0.0932577	0.130508	0.0700337	0.101071	0.163919	0.181219	0.169964	0.217792	0.140984	0.12432
0.161626	0.244648	0.052766	0.391739	0.251308	0.204742	0.181366	0.151235	0.146218	0.356285	0.302827	0.192681	0.347787	0.347787	0.212193	0.22502	0.176299	0.254604	0.423268	0.14162	0.443642	0.1652	0.0760757	0.0849537	0.304316	0.475768	0.195587	0.206697	0.323207	0.476761	0.0380381	0.146066	0.372811	0.372811	0.346223	0.266938	0.557539	0.343135	0.343135	0.160756	0.0946861	0.122695	0.0669849	0.0987036	0.158622	0.172171	0.157585	0.211839	0.129401	0.116452
0.16024	0.261933	0.0541427	0.38318	0.264586	0.217215	0.187296	0.170952	0.154582	0.361404	0.307521	0.208557	0.350181	0.350181	0.229703	0.247376	0.197083	0.277941	0.42528	0.146272	0.45048	0.164867	0.0722709	0.0833971	0.320357	0.476425	0.207684	0.211879	0.329251	0.475918	0.0413325	0.153062	0.382521	0.382521	0.360991	0.282697	0.552849	0.353332	0.353332	0.157735	0.0999964	0.129263	0.0739956	0.102171	0.167371	0.17709	0.173758	0.218217	0.136376	0.115818
0.151465	0.23854	0.0430477	0.372851	0.25676	0.208667	0.170778	0.167848	0.147207	0.360587	0.300043	0.195485	0.331987	0.331987	0.221422	0.228772	0.198066	0.276468	0.418962	0.143471	0.448727	0.156304	0.0696969	0.0812925	0.293171	0.468636	0.202767	0.207466	0.309374	0.474678	0.0402968	0.150092	0.377947	0.377947	0.356936	0.291706	0.539317	0.343757	0.343757	0.154334	0.104941	0.126164	0.073454	0.0983161	0.167193	0.176425	0.172964	0.216593	0.134724	0.116843
0.157449	0.26395	0.0511033	0.38375	0.267116	0.211713	0.179279	0.181105	0.167521	0.353588	0.306772	0.209048	0.343027	0.343027	0.242531	0.272126	0.218935	0.286496	0.426126	0.154488	0.478425	0.164955	0.0700358	0.0816114	0.313964	0.464413	0.210432	0.225047	0.338563	0.485772	0.0406173	0.164765	0.402627	0.402627	0.373809	0.310801	0.536826	0.359691	0.359691	0.154594	0.11347	0.137714	0.0800463	0.100813	0.187249	0.178403	0.192008	0.220221	0.142931	0.118619
0.148007	0.219832	0.0430715	0.364586	0.253565	0.169511	0.165503	0.166566	0.147796	0.322976	0.290665	0.179217	0.321547	0.321547	0.226157	0.239952	0.200331	0.265444	0.413271	0.136905	0.464371	0.140558	0.0708796	0.0816141	0.29682	0.440589	0.190223	0.205933	0.301617	0.468772	0.0332782	0.159891	0.375524	0.375524	0.343677	0.295168	0.516862	0.339802	0.339802	0.148189	0.102138	0.130263	0.07258	0.0880492	0.169464	0.167546	0.179636	0.200772	0.132859	0.112893
0.154412	0.221446	0.0478413	0.36675	0.257989	0.183667	0.171889	0.166985	0.155114	0.323499	0.296185	0.184148	0.321415	0.321415	0.236095	0.264143	0.203577	0.270578	0.414935	0.150809	0.478776	0.146009	0.0735222	0.0851373	0.324627	0.440163	0.19404	0.210178	0.317406	0.478004	0.0328579	0.16257	0.386957	0.386957	0.349339	0.312946	0.518051	0.335844	0.335844	0.149226	0.10004	0.13115	0.0743273	0.0900248	0.170816	0.175917	0.186345	0.204943	0.136905	0.113842
0.14913	0.184953	0.0314687	0.361922	0.239003	0.125041	0.158256	0.140552	0.137676	0.306601	0.27743	0.165879	0.285969	0.285969	0.196034	0.233835	0.178975	0.245294	0.402886	0.138646	0.461442	0.128517	0.076665	0.0879617	0.292543	0.420332	0.17091	0.197163	0.299519	0.456727	0.0252441	0.156119	0.358909	0.358909	0.33241	0.290828	0.508342	0.321705	0.321705	0.147692	0.0894534	0.1156	0.0675831	0.0805194	0.15898	0.16536	0.167507	0.193032	0.126538	0.108857
0.157713	0.20768	0.0323322	0.365017	0.248079	0.133285	0.171765	0.154054	0.132854	0.30915	0.278402	0.181738	0.297472	0.297472	0.207501	0.247701	0.181427	0.243027	0.409795	0.140714	0.472092	0.139388	0.0815181	0.0937341	0.304631	0.427879	0.174428	0.197735	0.305586	0.460481	0.0259311	0.156177	0.391336	0.391336	0.337757	0.293923	0.504221	0.333457	0.333457	0.153388	0.0861786	0.111139	0.063175	0.0776827	0.159775	0.161283	0.164582	0.182628	0.124835	0.108622
0.147971	0.159682	0.0179206	0.350806	0.228418	0.110346	0.155674	0.134715	0.105495	0.302658	0.274805	0.15413	0.263126	0.263126	0.16951	0.180592	0.156686	0.224374	0.400818	0.126979	0.454086	0.125769	0.0844572	0.0970856	0.273341	0.407265	0.153254	0.171431	0.265332	0.441795	0.017599	0.136298	0.359125	0.359125	0.323985	0.276183	0.492535	0.301693	0.301693	0.152942	0.0741102	0.0957906	0.0526439	0.0677414	0.133942	0.150913	0.147453	0.163012	0.112219	0.102314
0.159318	0.177904	0.0281554	0.367312	0.249349	0.120665	0.169784	0.138851	0.121038	0.313617	0.295424	0.173178	0.28685	0.28685	0.186898	0.203958	0.168951	0.235264	0.415357	0.141586	0.478419	0.136836	0.087539	0.102071	0.308454	0.429668	0.172928	0.193462	0.302337	0.462313	0.0263964	0.140048	0.388744	0.388744	0.356534	0.296265	0.518141	0.322909	0.322909	0.161614	0.0755204	0.099099	0.052332	0.0750888	0.138833	0.164329	0.149451	0.182855	0.112683	0.104671
0.146458	0.156541	0.00429134	0.351713	0.237819	0.0856404	0.158357	0.136149	0.0999701	0.299884	0.273455	0.158818	0.25462	0.25462	0.156856	0.160111	0.151259	0.224416	0.401962	0.124296	0.462565	0.129589	0.0863352	0.101586	0.259143	0.401403	0.15779	0.174408	0.270664	0.439605	0.0210158	0.134024	0.364734	0.364734	0.338731	0.26195	0.491153	0.306178	0.306178	0.159206	0.0593387	0.0838089	0.038559	0.0597239	0.121826	0.145304	0.123544	0.152183	0.0992779	0.0958219
0.150316	0.180358	0.0107079	0.357083	0.245322	0.121897	0.160933	0.144672	0.0983485	0.315665	0.279853	0.161034	0.269683	0.269683	0.177664	0.164212	0.164745	0.229241	0.40884	0.127484	0.481411	0.146338	0.0842611	0.101188	0.271531	0.421911	0.178756	0.181893	0.278376	0.456804	0.0250036	0.138212	0.379949	0.379949	0.351635	0.283271	0.49192	0.303709	0.303709	0.160932	0.0579921	0.0844815	0.0348706	0.0581677	0.116385	0.144807	0.121744	0.157705	0.0991151	0.095328
0.136563	0.150134	0.00682177	0.345808	0.216605	0.0837026	0.15128	0.123229	0.0952433	0.302471	0.273988	0.13139	0.243496	0.243496	0.159189	0.133734	0.150933	0.22892	0.396366	0.11461	0.473619	0.136152	0.0789468	0.0972422	0.246163	0.392071	0.163981	0.1673	0.26107	0.444004	0.0187742	0.127019	0.349319	0.349319	0.33259	0.262787	0.483777	0.289418	0.289418	0.153338	0.0477503	0.0773906	0.0309786	0.0535611	0.101596	0.140318	0.107077	0.147991	0.0929735	0.0864561
0.1414	0.169461	0.0164373	0.351307	0.222845	0.1064	0.162253	0.136107	0.107034	0.304444	0.2775	0.151072	0.255361	0.255361	0.174054	0.165975	0.170605	0.238072	0.403559	0.128591	0.482014	0.141617	0.074276	0.0946256	0.261355	0.397931	0.180947	0.178009	0.28454	0.454114	0.0270233	0.138712	0.367104	0.367104	0.337051	0.272592	0.499304	0.309924	0.309924	0.151587	0.0456302	0.0791926	0.033794	0.0542999	0.111841	0.14329	0.10646	0.148392	0.0920514	0.0859412
0.12342	0.153213	0.00317342	0.341657	0.204211	0.0862153	0.146655	0.123279	0.091758	0.280455	0.257729	0.129941	0.241179	0.241179	0.150573	0.141109	0.159752	0.23504	0.396352	0.119096	0.46137	0.137534	0.0683985	0.0890536	0.209345	0.388569	0.172752	0.15816	0.257726	0.430712	0.0208732	0.133932	0.337252	0.337252	0.323486	0.257958	0.471671	0.301937	0.301937	0.143223	0.0428455	0.07458	0.0328102	0.0502603	0.10093	0.130447	0.0890116	0.134718	0.0909459	0.0776202
0.133854	0.189634	0.025636	0.35951	0.221594	0.124708	0.155943	0.139512	0.113537	0.296979	0.289396	0.150083	0.287777	0.287777	0.172198	0.175653	0.175995	0.248108	0.413318	0.140414	0.487179	0.145782	0.0642713	0.0882957	0.254823	0.409803	0.201625	0.18313	0.301275	0.446262	0.0292748	0.141778	0.383819	0.383819	0.340655	0.286629	0.482179	0.328265	0.328265	0.142956	0.0543756	0.0902555	0.0425753	0.0599723	0.113115	0.146629	0.110361	0.158889	0.0986734	0.082477
0.130334	0.176533	0.0345803	0.366334	0.226463	0.124153	0.149655	0.137511	0.121563	0.288442	0.307603	0.149121	0.306253	0.306253	0.163966	0.177228	0.169094	0.250644	0.42516	0.150545	0.489202	0.144759	0.0603172	0.0859329	0.246186	0.409535	0.200992	0.183541	0.300502	0.445192	0.0316584	0.14006	0.381415	0.381415	0.342624	0.280409	0.49009	0.332594	0.332594	0.138348	0.0583597	0.0949571	0.0468952	0.0676236	0.120171	0.147419	0.113228	0.157508	0.0936618	0.0833698
0.141545	0.196985	0.0524987	0.378077	0.255172	0.174209	0.156686	0.163478	0.133023	0.32102	0.320923	0.170619	0.333223	0.333223	0.173926	0.206469	0.185792	0.258712	0.449522	0.176223	0.503887	0.156337	0.0583966	0.0846002	0.266002	0.437131	0.235449	0.201126	0.325156	0.454541	0.0417688	0.15261	0.399462	0.399462	0.3649	0.301084	0.504903	0.353001	0.353001	0.139433	0.0717288	0.108451	0.0563641	0.0779594	0.132466	0.156053	0.126822	0.179737	0.100743	0.089658
0.135206	0.183272	0.0573947	0.382512	0.26583	0.170472	0.151592	0.154057	0.129476	0.322445	0.313516	0.159468	0.341205	0.341205	0.156958	0.207136	0.16875	0.254647	0.450301	0.174791	0.512938	0.161589	0.0563476	0.0821023	0.257904	0.442818	0.248013	0.201667	0.315887	0.460057	0.0421199	0.153643	0.391536	0.391536	0.365559	0.294121	0.496973	0.349299	0.349299	0.137534	0.0783938	0.116509	0.061019	0.0838805	0.128877	0.158782	0.120555	0.191849	0.102105	0.0895579
0.150115	0.219492	0.0851672	0.397286	0.291818	0.222853	0.166112	0.177792	0.161662	0.364336	0.340782	0.19089	0.378836	0.378836	0.190798	0.246332	0.192283	0.270506	0.468861	0.195412	0.543731	0.183499	0.0561952	0.0822452	0.305643	0.471516	0.280183	0.222831	0.348708	0.4749	0.053802	0.168163	0.41287	0.41287	0.385915	0.311228	0.519425	0.372492	0.372492	0.142547	0.0910114	0.134001	0.0707007	0.0956918	0.145915	0.169168	0.143353	0.211905	0.11299	0.0975193
0.14209	0.201021	0.0833302	0.400102	0.2924	0.212985	0.164871	0.171393	0.162707	0.340043	0.33412	0.176699	0.360738	0.360738	0.186087	0.22866	0.177214	0.272497	0.473102	0.191355	0.537773	0.183357	0.0567994	0.0809909	0.287057	0.48441	0.277459	0.224597	0.332364	0.464775	0.0549368	0.168182	0.377688	0.377688	0.39378	0.303817	0.521603	0.363495	0.363495	0.1445	0.0952416	0.136889	0.0730984	0.095545	0.141988	0.169614	0.144366	0.209858	0.116837	0.0996784
0.149117	0.212617	0.10405	0.402821	0.31394	0.225404	0.189873	0.188793	0.182118	0.359438	0.343624	0.185582	0.365022	0.365022	0.225736	0.251049	0.196159	0.287691	0.476233	0.196778	0.553322	0.200145	0.05828	0.0813117	0.320996	0.492342	0.283362	0.239515	0.348371	0.483554	0.0600785	0.180645	0.392618	0.392618	0.420278	0.318234	0.53481	0.384871	0.384871	0.150404	0.100601	0.142753	0.0787426	0.0990491	0.148525	0.176499	0.153982	0.227077	0.134726	0.105591
0.141528	0.201889	0.120217	0.405392	0.323834	0.206452	0.192111	0.182004	0.1903	0.326265	0.346874	0.182299	0.377159	0.377159	0.236497	0.24048	0.18936	0.286787	0.468995	0.193837	0.568243	0.204984	0.0593645	0.0823804	0.315278	0.498798	0.283629	0.252458	0.332584	0.484357	0.0632195	0.180658	0.377753	0.377753	0.434422	0.320434	0.531232	0.386631	0.386631	0.154116	0.10089	0.145249	0.077096	0.0990804	0.147855	0.174129	0.157464	0.221342	0.13999	0.107646
0.155481	0.243602	0.152571	0.421381	0.357745	0.235978	0.2164	0.208323	0.22466	0.354426	0.390989	0.202911	0.418217	0.418217	0.28443	0.249433	0.229879	0.303452	0.482071	0.208623	0.588065	0.226424	0.0615156	0.0853554	0.370136	0.535161	0.308615	0.280805	0.360111	0.507038	0.0760354	0.201555	0.388203	0.388203	0.466701	0.350314	0.544326	0.413989	0.413989	0.163434	0.11677	0.154663	0.0847767	0.109576	0.16183	0.185421	0.182428	0.240045	0.161543	0.116861
0.148128	0.210567	0.153237	0.424337	0.356218	0.204834	0.219406	0.194724	0.224109	0.328824	0.385095	0.181434	0.387207	0.387207	0.273979	0.240254	0.216883	0.295628	0.479401	0.206948	0.583557	0.226543	0.0607047	0.0852282	0.354244	0.521768	0.297919	0.285661	0.337464	0.507343	0.0753345	0.202204	0.390404	0.390404	0.462187	0.349178	0.541269	0.407111	0.407111	0.166652	0.116006	0.148368	0.0820907	0.102929	0.155998	0.185224	0.182626	0.230804	0.165945	0.120228
0.161555	0.230159	0.186265	0.438084	0.397054	0.224716	0.230845	0.217438	0.252626	0.375022	0.405885	0.209716	0.418283	0.418283	0.32139	0.276806	0.244537	0.316555	0.485085	0.229875	0.604867	0.256607	0.0603901	0.0850341	0.396123	0.545095	0.32285	0.297665	0.354301	0.547932	0.0870345	0.216597	0.42861	0.42861	0.47679	0.381491	0.570726	0.433084	0.433084	0.172379	0.12376	0.1533	0.0883592	0.113799	0.169859	0.191435	0.198118	0.237588	0.179141	0.127665
0.154622	0.227009	0.182415	0.447041	0.379417	0.221135	0.222523	0.204924	0.252412	0.370663	0.406449	0.204703	0.423745	0.423745	0.323937	0.256224	0.233514	0.306942	0.483827	0.232343	0.606518	0.249951	0.0579501	0.0829476	0.372714	0.546625	0.337423	0.291525	0.343241	0.533711	0.0923728	0.216775	0.419251	0.419251	0.456765	0.37177	0.55974	0.434238	0.434238	0.173322	0.1243	0.155898	0.0863183	0.116356	0.164163	0.189418	0.198498	0.23539	0.178486	0.125995
0.159248	0.239716	0.187977	0.458166	0.390847	0.243326	0.231472	0.207785	0.268003	0.387558	0.418377	0.215453	0.439953	0.439953	0.341231	0.292453	0.24605	0.315635	0.489238	0.238623	0.60794	0.261855	0.0551926	0.079448	0.407084	0.574455	0.359404	0.297982	0.352855	0.551168	0.0962774	0.236109	0.436686	0.436686	0.463639	0.379663	0.5649	0.44968	0.44968	0.174534	0.128007	0.155715	0.0908237	0.118387	0.166193	0.195671	0.205399	0.240395	0.17839	0.127101
0.145232	0.213828	0.169514	0.445927	0.364624	0.211297	0.203563	0.196264	0.24477	0.361861	0.390986	0.194937	0.415134	0.415134	0.319378	0.274857	0.216503	0.304626	0.482005	0.229013	0.592695	0.253784	0.0505878	0.0731491	0.358243	0.550862	0.343498	0.282884	0.325798	0.536167	0.0923614	0.224933	0.429885	0.429885	0.442344	0.360108	0.554702	0.433474	0.433474	0.168259	0.117847	0.145316	0.0851721	0.111626	0.154764	0.187479	0.196608	0.213225	0.162349	0.12091
0.150801	0.24647	0.186173	0.456076	0.359885	0.238969	0.202705	0.208929	0.260341	0.370873	0.398724	0.205324	0.438162	0.438162	0.343211	0.283991	0.227034	0.301415	0.483969	0.223802	0.608401	0.249675	0.0484031	0.0693746	0.365912	0.564242	0.357397	0.27854	0.34194	0.542482	0.0980665	0.227181	0.440576	0.440576	0.458655	0.370371	0.551634	0.435678	0.435678	0.164233	0.117092	0.150305	0.0885012	0.119464	0.163791	0.188412	0.1937	0.224557	0.158139	0.116609
0.139758	0.232938	0.169045	0.453437	0.330374	0.230799	0.191719	0.195476	0.248432	0.364705	0.390656	0.183689	0.421294	0.421294	0.318099	0.266868	0.214246	0.28482	0.485466	0.214582	0.5989	0.227836	0.044911	0.0645964	0.349974	0.557388	0.35083	0.265564	0.340859	0.528769	0.0940455	0.219589	0.415364	0.415364	0.440295	0.34829	0.540649	0.42344	0.42344	0.158439	0.115588	0.144314	0.0821922	0.115054	0.157861	0.18389	0.181392	0.222202	0.146896	0.107509
0.147725	0.260318	0.184303	0.45658	0.361932	0.259062	0.199335	0.213498	0.267422	0.365825	0.402685	0.207173	0.442208	0.442208	0.325607	0.296069	0.229795	0.289752	0.494326	0.231206	0.605126	0.235564	0.0427846	0.0622221	0.389499	0.575659	0.363276	0.281471	0.372815	0.542041	0.100719	0.231454	0.429145	0.429145	0.458574	0.361785	0.549117	0.429525	0.429525	0.157609	0.121953	0.148965	0.0881043	0.122265	0.170191	0.194637	0.191776	0.234432	0.147219	0.108054
0.142134	0.255818	0.184887	0.46219	0.362076	0.251125	0.190699	0.228269	0.26553	0.372813	0.39854	0.209718	0.427488	0.427488	0.328346	0.264129	0.225989	0.284934	0.497832	0.233757	0.604371	0.231283	0.0402644	0.0588401	0.369995	0.557516	0.352548	0.275731	0.376076	0.536358	0.101944	0.222988	0.416179	0.416179	0.451265	0.359251	0.554034	0.409077	0.409077	0.154412	0.124877	0.155464	0.092641	0.129446	0.172286	0.194525	0.193473	0.245453	0.14971	0.107964
0.154038	0.281196	0.210224	0.472161	0.394266	0.308369	0.210094	0.244535	0.302465	0.379159	0.416664	0.243254	0.462587	0.462587	0.360699	0.306857	0.248136	0.30134	0.51563	0.25132	0.623513	0.236528	0.0390671	0.0571825	0.420716	0.595908	0.379062	0.29297	0.403692	0.545566	0.110452	0.234708	0.43652	0.43652	0.470724	0.370088	0.564702	0.433081	0.433081	0.154898	0.137983	0.17697	0.104151	0.13952	0.192304	0.209079	0.21105	0.271416	0.161328	0.117738
0.15845	0.293803	0.224723	0.475928	0.424913	0.337629	0.222141	0.258852	0.326773	0.402464	0.431324	0.27149	0.495958	0.495958	0.373237	0.327572	0.256911	0.317577	0.532982	0.268157	0.633496	0.24331	0.03719	0.0548027	0.440735	0.610971	0.399781	0.312953	0.409733	0.561225	0.119048	0.251288	0.425377	0.425377	0.472452	0.374372	0.581242	0.449549	0.449549	0.157249	0.157597	0.200718	0.118196	0.155777	0.199786	0.221774	0.238276	0.286411	0.175079	0.128524
0.181645	0.358041	0.268898	0.492548	0.47658	0.425254	0.254568	0.286051	0.378469	0.423333	0.465211	0.327865	0.567413	0.567413	0.439283	0.380135	0.296757	0.352193	0.563392	0.299117	0.672082	0.27959	0.0363405	0.0557512	0.483802	0.642824	0.44119	0.36351	0.456275	0.594348	0.13434	0.280944	0.472977	0.472977	0.522009	0.406081	0.590688	0.480132	0.480132	0.167375	0.186362	0.243369	0.144231	0.183714	0.229356	0.250725	0.289279	0.340642	0.202438	0.143977
0.185593	0.360876	0.289195	0.508058	0.496955	0.453005	0.267671	0.290824	0.40667	0.410232	0.477058	0.353284	0.56017	0.56017	0.449562	0.402323	0.292501	0.370304	0.576623	0.299697	0.672228	0.288994	0.0346364	0.0536325	0.471832	0.650319	0.446994	0.375562	0.436047	0.601545	0.136544	0.283044	0.47647	0.47647	0.52231	0.412796	0.592203	0.476062	0.476062	0.167471	0.208815	0.269866	0.159734	0.1973	0.241986	0.259819	0.305023	0.353223	0.219914	0.150567
0.201295	0.416697	0.318045	0.515922	0.540598	0.544819	0.282805	0.302715	0.445669	0.434787	0.497836	0.390801	0.603772	0.603772	0.477892	0.445062	0.308362	0.384316	0.597917	0.310106	0.688219	0.306361	0.0333166	0.0529549	0.49687	0.678225	0.478613	0.402871	0.479218	0.619642	0.147846	0.300649	0.490638	0.490638	0.535545	0.427116	0.596341	0.503855	0.503855	0.169992	0.232983	0.29979	0.17524	0.214906	0.268903	0.278461	0.332698	0.383021	0.238501	0.157443
0.205737	0.413508	0.333821	0.532256	0.557786	0.562453	0.288054	0.310237	0.467583	0.456565	0.510314	0.404379	0.616725	0.616725	0.492563	0.453487	0.31126	0.396479	0.607256	0.319749	0.700249	0.315416	0.0316217	0.0525137	0.485397	0.67215	0.494227	0.415956	0.48565	0.630846	0.151537	0.304609	0.50711	0.50711	0.541489	0.4349	0.591972	0.503665	0.503665	0.171599	0.24302	0.316674	0.183085	0.226241	0.270678	0.284456	0.345686	0.395916	0.245951	0.158029
0.217805	0.4244	0.339352	0.532124	0.569485	0.577519	0.295369	0.320794	0.476758	0.477475	0.521091	0.418271	0.625483	0.625483	0.511234	0.466397	0.314189	0.390524	0.61005	0.325426	0.698257	0.327172	0.0299576	0.0510216	0.50259	0.66226	0.504258	0.422599	0.497338	0.625097	0.150508	0.303014	0.527418	0.527418	0.545302	0.443122	0.581502	0.502922	0.502922	0.167628	0.246725	0.320048	0.18603	0.226977	0.274575	0.290765	0.348238	0.398159	0.249583	0.155832
0.203856	0.392136	0.324452	0.524814	0.552825	0.551367	0.271945	0.301336	0.460185	0.447534	0.5027	0.406369	0.573376	0.573376	0.474491	0.440594	0.284697	0.36433	0.59628	0.307866	0.676398	0.300457	0.0282459	0.0473466	0.457335	0.634817	0.491271	0.390306	0.455712	0.589487	0.143581	0.286892	0.485885	0.485885	0.515876	0.416612	0.563606	0.480254	0.480254	0.157826	0.235064	0.30306	0.177373	0.21493	0.256392	0.277439	0.313821	0.365827	0.231032	0.147005
0.201562	0.405003	0.317421	0.518555	0.548871	0.55234	0.268504	0.31135	0.446903	0.480971	0.498275	0.398044	0.575555	0.575555	0.465491	0.427218	0.292757	0.36118	0.591486	0.30858	0.687958	0.301389	0.0271515	0.0455608	0.476542	0.619231	0.491776	0.382423	0.48726	0.585077	0.145491	0.293025	0.493956	0.493956	0.521825	0.414221	0.558074	0.478174	0.478174	0.15481	0.223111	0.29396	0.170355	0.208799	0.253962	0.272755	0.314135	0.366495	0.223681	0.145817
0.195614	0.370144	0.301337	0.508863	0.514712	0.493015	0.263451	0.296628	0.430291	0.466219	0.485932	0.371199	0.554705	0.554705	0.443217	0.410358	0.274943	0.353263	0.575833	0.292836	0.670288	0.287473	0.0261195	0.0436609	0.454237	0.59997	0.474025	0.364213	0.474724	0.564162	0.140895	0.282327	0.478504	0.478504	0.50837	0.397833	0.546101	0.459833	0.459833	0.150588	0.209055	0.275652	0.162215	0.196958	0.231452	0.261381	0.292453	0.343286	0.207691	0.137945
0.1905	0.369391	0.27979	0.491017	0.47618	0.487161	0.2621	0.294395	0.404138	0.44348	0.461085	0.353868	0.519633	0.519633	0.423116	0.385964	0.266744	0.329031	0.5513	0.278781	0.637323	0.277671	0.0247147	0.0411416	0.452212	0.565306	0.444223	0.349493	0.464652	0.53878	0.142303	0.271427	0.454085	0.454085	0.485202	0.384654	0.531349	0.433999	0.433999	0.142584	0.196113	0.256113	0.15228	0.185832	0.225389	0.248949	0.2697	0.331446	0.201168	0.132398
0.170808	0.342993	0.264433	0.487317	0.459116	0.458562	0.245891	0.270745	0.379852	0.392458	0.434735	0.333389	0.483928	0.483928	0.396504	0.345549	0.257708	0.315812	0.533479	0.26886	0.626447	0.268015	0.0235452	0.0401357	0.419327	0.552701	0.418015	0.333011	0.45477	0.521964	0.14266	0.267926	0.425002	0.425002	0.468193	0.363854	0.516445	0.408934	0.408934	0.139504	0.190945	0.245831	0.144431	0.180042	0.219672	0.238594	0.255669	0.329053	0.188723	0.129862
0.171847	0.361998	0.257615	0.470908	0.449577	0.439416	0.252574	0.277556	0.374445	0.395904	0.429174	0.325949	0.499529	0.499529	0.395686	0.36011	0.266041	0.305232	0.51802	0.267692	0.610572	0.265325	0.0223106	0.0382958	0.427881	0.538023	0.405868	0.331435	0.457936	0.519751	0.147682	0.262902	0.445892	0.445892	0.458412	0.369219	0.510663	0.404856	0.404856	0.134631	0.187379	0.243986	0.144564	0.179836	0.22452	0.235701	0.259769	0.332558	0.190909	0.130858
0.168049	0.330127	0.236737	0.455527	0.418768	0.417647	0.232741	0.250598	0.357275	0.344025	0.390368	0.301659	0.469455	0.469455	0.373304	0.333077	0.243024	0.282386	0.499551	0.255042	0.578556	0.245513	0.0205165	0.0354898	0.383465	0.519877	0.390014	0.320838	0.428091	0.488582	0.143899	0.243738	0.410872	0.410872	0.428475	0.344844	0.482184	0.389474	0.389474	0.128346	0.180471	0.235556	0.14151	0.171394	0.216967	0.225965	0.24141	0.302675	0.180924	0.123809
0.173596	0.348705	0.238927	0.446585	0.425897	0.437426	0.241507	0.256828	0.353594	0.338325	0.396201	0.311863	0.469344	0.469344	0.391691	0.356695	0.254972	0.278099	0.491577	0.266209	0.588085	0.251231	0.020401	0.0351266	0.394748	0.508871	0.379888	0.323355	0.412183	0.49181	0.145792	0.248799	0.421565	0.421565	0.438337	0.344892	0.469658	0.389556	0.389556	0.127497	0.183605	0.237309	0.144515	0.175714	0.229655	0.229757	0.24935	0.312241	0.187826	0.129982
0.166416	0.339102	0.231855	0.437405	0.430931	0.399191	0.232156	0.230251	0.350413	0.304702	0.374198	0.302598	0.469794	0.469794	0.382644	0.347888	0.243595	0.261632	0.48225	0.255403	0.585402	0.233318	0.0192912	0.0331638	0.350009	0.493711	0.371158	0.305926	0.386058	0.476949	0.137947	0.243013	0.39995	0.39995	0.430537	0.32766	0.459478	0.385892	0.385892	0.1243	0.185766	0.237732	0.146424	0.171775	0.231504	0.226535	0.254377	0.301434	0.184753	0.125772
0.174804	0.352596	0.232308	0.439237	0.421648	0.419821	0.241627	0.239087	0.358013	0.316655	0.371847	0.302393	0.473494	0.473494	0.385924	0.377031	0.253454	0.271515	0.480854	0.255889	0.583061	0.234437	0.0194078	0.0328813	0.340916	0.488224	0.380441	0.312763	0.380989	0.491564	0.137509	0.238754	0.392395	0.392395	0.434767	0.334022	0.452262	0.393669	0.393669	0.125637	0.183523	0.23685	0.150511	0.168952	0.232591	0.225814	0.258748	0.292089	0.190618	0.125817
0.164729	0.303907	0.219223	0.429813	0.404754	0.39385	0.225875	0.224328	0.332123	0.277442	0.335417	0.271521	0.436698	0.436698	0.365778	0.325807	0.229251	0.248284	0.467163	0.23442	0.562303	0.214183	0.0186687	0.0311577	0.305382	0.442371	0.347833	0.303064	0.344278	0.464509	0.125394	0.226181	0.346366	0.346366	0.416754	0.313015	0.415537	0.365997	0.365997	0.121155	0.175141	0.225191	0.142296	0.156677	0.221528	0.211221	0.24421	0.268953	0.180632	0.118278
0.17044	0.327771	0.230353	0.432664	0.446258	0.404187	0.239375	0.252838	0.345758	0.293339	0.344025	0.286664	0.451092	0.451092	0.398164	0.355384	0.244265	0.259261	0.470982	0.233458	0.56512	0.220405	0.0197446	0.0324964	0.341656	0.454856	0.350952	0.305286	0.355443	0.483381	0.126134	0.228433	0.376658	0.376658	0.429051	0.328024	0.426815	0.380308	0.380308	0.124318	0.177375	0.224047	0.141446	0.155972	0.222472	0.212856	0.251203	0.272075	0.186219	0.123029
0.152144	0.27029	0.208167	0.42725	0.432651	0.355864	0.218224	0.230476	0.317583	0.236985	0.310057	0.252868	0.41891	0.41891	0.354008	0.288435	0.224683	0.233663	0.454498	0.210903	0.525472	0.194221	0.0186979	0.0304154	0.315298	0.398757	0.326892	0.276923	0.3241	0.452041	0.116378	0.205684	0.340553	0.340553	0.400411	0.308844	0.398688	0.351908	0.351908	0.116677	0.164187	0.2047	0.127419	0.13631	0.204117	0.196331	0.227444	0.243681	0.169748	0.11192
0.155124	0.268135	0.206014	0.429356	0.441338	0.350243	0.219641	0.246819	0.307345	0.25198	0.305675	0.255286	0.424204	0.424204	0.342841	0.291695	0.227321	0.237209	0.45588	0.212865	0.522453	0.2065	0.0199992	0.0323462	0.332141	0.402421	0.324379	0.283259	0.343187	0.451211	0.116072	0.202304	0.346064	0.346064	0.407643	0.320103	0.38348	0.344714	0.344714	0.118925	0.158071	0.193208	0.122369	0.129413	0.197455	0.194102	0.217946	0.243923	0.161606	0.113937
0.144124	0.227679	0.185743	0.399954	0.413201	0.310354	0.196902	0.232731	0.277584	0.226942	0.286005	0.223393	0.405601	0.405601	0.320887	0.256169	0.20451	0.217001	0.437677	0.183919	0.498412	0.183212	0.0195473	0.0307327	0.321992	0.361353	0.291083	0.261685	0.309661	0.427455	0.105712	0.189417	0.327222	0.327222	0.383291	0.299774	0.36321	0.322926	0.322926	0.113041	0.143093	0.172894	0.105189	0.114916	0.185877	0.176468	0.197561	0.226343	0.150403	0.106163
0.150636	0.243174	0.188579	0.403126	0.406442	0.323394	0.200456	0.237075	0.282984	0.224625	0.289834	0.237804	0.406037	0.406037	0.329472	0.271241	0.206572	0.228265	0.431011	0.179321	0.504027	0.197712	0.0209412	0.0323	0.356388	0.364929	0.299149	0.261552	0.327965	0.431947	0.105245	0.194621	0.350293	0.350293	0.388219	0.300482	0.366096	0.327316	0.327316	0.115907	0.138044	0.163777	0.0999709	0.111409	0.184874	0.175002	0.194497	0.229728	0.157034	0.107969
0.135189	0.207591	0.17912	0.389788	0.355145	0.289408	0.196244	0.213767	0.259529	0.195009	0.264551	0.208487	0.374067	0.374067	0.298142	0.246292	0.194332	0.204023	0.413586	0.161916	0.485403	0.194278	0.0215444	0.0325558	0.323255	0.328517	0.273251	0.256446	0.291573	0.405803	0.0944833	0.188475	0.318585	0.318585	0.368439	0.288876	0.327619	0.306696	0.306696	0.11102	0.125666	0.146233	0.0895983	0.0989194	0.174707	0.165489	0.171267	0.221415	0.14983	0.100922
0.145658	0.25102	0.196048	0.391114	0.347824	0.300044	0.20931	0.232707	0.274093	0.225752	0.263257	0.213155	0.384264	0.384264	0.327078	0.280744	0.207264	0.2125	0.410011	0.162497	0.493718	0.205927	0.02392	0.0346943	0.364193	0.350599	0.288061	0.281604	0.309489	0.413607	0.0926016	0.197625	0.342501	0.342501	0.381879	0.300005	0.32981	0.32419	0.32419	0.114757	0.118452	0.142972	0.0865113	0.0975217	0.180193	0.166794	0.176637	0.217973	0.160338	0.107258
0.134285	0.228019	0.194384	0.374477	0.303105	0.282761	0.199853	0.210783	0.259462	0.202755	0.246046	0.181034	0.338055	0.338055	0.308288	0.256681	0.187952	0.195166	0.397392	0.139091	0.469229	0.193639	0.0241562	0.0340931	0.346973	0.320629	0.27007	0.269442	0.271127	0.401413	0.0841096	0.188588	0.312727	0.312727	0.359573	0.283198	0.31328	0.304714	0.304714	0.110985	0.1034	0.128094	0.0747826	0.0872317	0.163695	0.151407	0.165598	0.19818	0.162979	0.104819
0.134357	0.25757	0.203051	0.382809	0.305123	0.279855	0.204482	0.212398	0.263162	0.197094	0.230661	0.191476	0.318058	0.318058	0.303217	0.238905	0.187746	0.182216	0.392717	0.145058	0.469502	0.200925	0.026268	0.0352905	0.370083	0.325424	0.27283	0.27595	0.275953	0.392238	0.0807834	0.190205	0.331325	0.331325	0.367053	0.288399	0.301392	0.298427	0.298427	0.111715	0.0973363	0.121788	0.071284	0.083984	0.159773	0.164377	0.163737	0.185162	0.16618	0.107781
0.126696	0.22995	0.197649	0.380721	0.293949	0.252807	0.202826	0.196485	0.249784	0.208881	0.218403	0.167754	0.306672	0.306672	0.274798	0.222637	0.182635	0.174225	0.392903	0.138863	0.450987	0.190681	0.0274308	0.0374297	0.340255	0.326949	0.260381	0.274373	0.258124	0.392456	0.0716406	0.179747	0.302398	0.302398	0.34688	0.28329	0.310702	0.304246	0.304246	0.110671	0.0890037	0.110625	0.0649558	0.0764165	0.147163	0.159958	0.146428	0.175462	0.160316	0.107869
0.127387	0.23166	0.192875	0.3723	0.271262	0.232155	0.182334	0.179657	0.24328	0.18925	0.201729	0.153522	0.298894	0.298894	0.25444	0.196613	0.166922	0.168602	0.380175	0.133236	0.437559	0.179479	0.0283917	0.0373541	0.331069	0.308852	0.245003	0.266996	0.248973	0.384561	0.0690374	0.172131	0.284512	0.284512	0.340068	0.271161	0.305227	0.284608	0.284608	0.107802	0.0795456	0.101621	0.05997	0.0693543	0.138129	0.147485	0.145491	0.159495	0.157082	0.107375
0.113239	0.175122	0.157598	0.35155	0.227906	0.182019	0.155397	0.139338	0.210913	0.13453	0.163754	0.118565	0.247017	0.247017	0.189419	0.149491	0.122176	0.131749	0.356142	0.10167	0.399016	0.153382	0.0275529	0.0356576	0.254662	0.247368	0.212364	0.237778	0.193665	0.344556	0.0579511	0.149467	0.220948	0.220948	0.295627	0.236763	0.254873	0.243102	0.243102	0.100098	0.0637728	0.0858058	0.0486949	0.0548069	0.11651	0.126159	0.119322	0.13518	0.146534	0.0954191
0.119005	0.190084	0.155554	0.353007	0.237364	0.185991	0.159488	0.141264	0.219024	0.139862	0.174551	0.141259	0.252006	0.252006	0.193187	0.165138	0.12561	0.12909	0.359061	0.106905	0.393625	0.162655	0.0295388	0.0370662	0.271415	0.246868	0.205366	0.241784	0.207903	0.356721	0.0575787	0.149592	0.226335	0.226335	0.30445	0.23296	0.255538	0.262132	0.262132	0.100909	0.0638648	0.0877015	0.0482682	0.0568959	0.117928	0.127558	0.119563	0.135995	0.145235	0.0948592
0.110612	0.152155	0.139538	0.341805	0.214639	0.144316	0.147372	0.123925	0.195489	0.111111	0.159728	0.121542	0.220276	0.220276	0.16661	0.151352	0.0980786	0.110279	0.345789	0.0893482	0.353635	0.148584	0.0300807	0.0378859	0.218933	0.208866	0.179924	0.221808	0.180933	0.331585	0.0532346	0.131532	0.186236	0.186236	0.278997	0.208053	0.24639	0.247217	0.247217	0.0964642	0.0565977	0.0831874	0.0428035	0.0508719	0.103408	0.103615	0.0973428	0.126031	0.132687	0.0855746
0.112941	0.172564	0.129659	0.333847	0.203979	0.141322	0.149339	0.118849	0.195895	0.0945669	0.165135	0.119916	0.196078	0.196078	0.169328	0.143822	0.0843986	0.100396	0.333376	0.0786073	0.333617	0.14379	0.0321332	0.0387013	0.213772	0.191141	0.161362	0.21357	0.184719	0.31811	0.0552216	0.129735	0.173475	0.173475	0.271322	0.197501	0.209429	0.216831	0.216831	0.0945488	0.0565956	0.0863154	0.0432341	0.049211	0.105051	0.0963302	0.104714	0.123803	0.13273	0.0805535
0.111391	0.15902	0.112479	0.324123	0.192867	0.13395	0.14955	0.101196	0.184792	0.0920039	0.155557	0.118955	0.1597	0.1597	0.15247	0.136474	0.0636242	0.0742823	0.325068	0.0676364	0.311216	0.120207	0.0344141	0.039919	0.185229	0.152745	0.151862	0.200432	0.169804	0.293543	0.0497639	0.118957	0.146346	0.146346	0.254248	0.181733	0.189642	0.207456	0.207456	0.0924669	0.057136	0.0897872	0.0416968	0.0471484	0.100422	0.0958184	0.0923269	0.121375	0.126375	0.0783578
0.125656	0.196655	0.127373	0.334165	0.222202	0.188472	0.162229	0.117598	0.21398	0.119983	0.186254	0.15746	0.178821	0.178821	0.198992	0.206504	0.084231	0.0891654	0.346316	0.087161	0.335457	0.135613	0.0399892	0.0454675	0.221293	0.173615	0.160908	0.210689	0.194171	0.324416	0.055823	0.130168	0.176136	0.176136	0.273236	0.197556	0.21719	0.225786	0.225786	0.0989232	0.0756474	0.110728	0.0538738	0.0628242	0.112013	0.108659	0.112445	0.145893	0.132671	0.0860737
0.126196	0.184783	0.120019	0.329525	0.215495	0.192713	0.14752	0.101967	0.2078	0.11342	0.181744	0.149919	0.14942	0.14942	0.186697	0.187998	0.0698776	0.0887612	0.339765	0.0768408	0.324786	0.114458	0.0448073	0.0492776	0.18783	0.163533	0.150324	0.199964	0.172477	0.300384	0.0506547	0.125937	0.154259	0.154259	0.246196	0.19264	0.209999	0.201597	0.201597	0.10032	0.081395	0.123808	0.059784	0.0697104	0.113697	0.114521	0.113167	0.152321	0.129636	0.0879691
0.142107	0.209116	0.131516	0.337997	0.239213	0.247589	0.163018	0.104568	0.239923	0.123361	0.196694	0.168251	0.162404	0.162404	0.197678	0.228862	0.0915311	0.0992447	0.353466	0.0885638	0.331365	0.115106	0.0509443	0.0547208	0.223333	0.168107	0.165343	0.21565	0.182739	0.314673	0.0517635	0.1359	0.185409	0.185409	0.259863	0.207762	0.202717	0.216022	0.216022	0.106501	0.0988554	0.143525	0.0727033	0.0835477	0.12828	0.125002	0.144178	0.171057	0.142931	0.098915
0.144758	0.202869	0.132145	0.334581	0.246448	0.260985	0.147923	0.0991804	0.250111	0.114862	0.188046	0.173616	0.150528	0.150528	0.179633	0.227315	0.0939633	0.0941884	0.3549	0.0962323	0.332278	0.112004	0.0561633	0.0595144	0.206056	0.15413	0.172702	0.211661	0.166411	0.305421	0.0517136	0.13414	0.168651	0.168651	0.261303	0.202991	0.204496	0.211822	0.211822	0.109167	0.106407	0.155618	0.0793096	0.0909466	0.132816	0.127275	0.149114	0.176693	0.145404	0.106169
0.15792	0.237697	0.163593	0.350917	0.271328	0.299783	0.16243	0.124737	0.283287	0.141225	0.223607	0.204661	0.188482	0.188482	0.202513	0.271732	0.133312	0.120493	0.380548	0.107614	0.353308	0.135246	0.0623709	0.0655238	0.24594	0.181171	0.198314	0.233227	0.196214	0.332326	0.0583263	0.146875	0.19956	0.19956	0.288475	0.227181	0.220903	0.227204	0.227204	0.120749	0.121736	0.176494	0.0902592	0.104714	0.15222	0.142305	0.167345	0.203279	0.163527	0.114598
0.157629	0.22933	0.161057	0.352702	0.272595	0.272198	0.160948	0.116257	0.286151	0.143204	0.211783	0.189022	0.186831	0.186831	0.18419	0.225568	0.127227	0.124185	0.378387	0.105183	0.333337	0.134009	0.0656916	0.0680792	0.227353	0.187048	0.189558	0.238598	0.209823	0.317051	0.0561101	0.145765	0.183801	0.183801	0.282074	0.225943	0.228704	0.226331	0.226331	0.124659	0.124348	0.181531	0.0914076	0.103165	0.151122	0.145334	0.173645	0.199382	0.168052	0.12006
0.169444	0.243925	0.180242	0.368153	0.285768	0.295255	0.178806	0.130871	0.307518	0.161745	0.210525	0.204217	0.223611	0.223611	0.2221	0.246175	0.137478	0.132016	0.393855	0.116634	0.342425	0.156534	0.0682633	0.0707606	0.248891	0.193304	0.205498	0.256466	0.234371	0.328417	0.0623228	0.160594	0.200454	0.200454	0.30457	0.236003	0.233543	0.233099	0.233099	0.130666	0.130844	0.188969	0.0955976	0.105711	0.160879	0.149423	0.180782	0.206672	0.183217	0.125055
0.168507	0.235439	0.181408	0.364756	0.286621	0.288841	0.178572	0.122694	0.300308	0.156686	0.200624	0.208781	0.252253	0.252253	0.215445	0.224853	0.130674	0.133953	0.392436	0.112821	0.345476	0.170275	0.0683804	0.0706654	0.221981	0.190137	0.199231	0.252254	0.242374	0.324774	0.0603653	0.158752	0.171288	0.171288	0.298407	0.226957	0.225602	0.205066	0.205066	0.131592	0.128641	0.188162	0.0987464	0.102735	0.153856	0.14832	0.168772	0.207423	0.185734	0.126329
0.184081	0.250869	0.212127	0.38617	0.304499	0.30294	0.202339	0.147037	0.312334	0.175627	0.225043	0.240459	0.313558	0.313558	0.236445	0.258964	0.151073	0.146138	0.410044	0.122393	0.352824	0.193515	0.0686338	0.0709375	0.248226	0.22052	0.220594	0.277406	0.273176	0.350798	0.0655445	0.168977	0.194983	0.194983	0.325657	0.257834	0.250069	0.237324	0.237324	0.13708	0.139133	0.200524	0.105995	0.111031	0.161723	0.158323	0.181012	0.221215	0.199594	0.133849
0.184531	0.252523	0.212987	0.400412	0.311971	0.313614	0.201914	0.146678	0.322317	0.176645	0.224996	0.240974	0.341816	0.341816	0.247638	0.238773	0.133996	0.148679	0.410496	0.128306	0.34919	0.198239	0.067849	0.0701756	0.240938	0.23821	0.220255	0.284904	0.268554	0.360895	0.0701783	0.175256	0.196768	0.196768	0.330786	0.253461	0.263532	0.238461	0.238461	0.137652	0.144141	0.208579	0.111349	0.119023	0.161915	0.161285	0.196997	0.224924	0.203747	0.139663
0.193566	0.290093	0.241244	0.418144	0.332372	0.359407	0.217837	0.171869	0.341878	0.198395	0.254871	0.274712	0.368955	0.368955	0.263927	0.266884	0.153883	0.163903	0.433724	0.14642	0.366234	0.215157	0.0679149	0.0715022	0.269184	0.240867	0.247862	0.295894	0.283486	0.382455	0.0792878	0.182234	0.224786	0.224786	0.356321	0.271018	0.265203	0.237356	0.237356	0.140156	0.157876	0.223262	0.121516	0.133374	0.185384	0.176126	0.209372	0.250412	0.2189	0.145182
0.193533	0.305459	0.247952	0.430863	0.331102	0.355749	0.226871	0.171575	0.358713	0.191056	0.265224	0.269803	0.3822	0.3822	0.250078	0.25199	0.153318	0.157414	0.439534	0.152313	0.365374	0.210043	0.0672233	0.0707081	0.282016	0.239853	0.252982	0.293792	0.287118	0.385671	0.0805949	0.179344	0.220967	0.220967	0.348091	0.273924	0.261318	0.247779	0.247779	0.141469	0.169086	0.230695	0.128531	0.141551	0.188395	0.176287	0.213625	0.252094	0.220267	0.148502
0.201646	0.354785	0.273032	0.460404	0.358291	0.40339	0.244556	0.194211	0.391907	0.232805	0.300074	0.291886	0.413279	0.413279	0.291145	0.296088	0.182038	0.185033	0.463696	0.175524	0.393849	0.221509	0.0691286	0.0734093	0.330134	0.285118	0.284847	0.322618	0.340807	0.412885	0.0926546	0.198664	0.254335	0.254335	0.375049	0.298156	0.301462	0.288472	0.288472	0.149792	0.187779	0.251619	0.138106	0.158903	0.217362	0.200687	0.241421	0.279145	0.232446	0.156639
0.191941	0.351316	0.264175	0.460566	0.355209	0.396501	0.239912	0.184036	0.396204	0.228687	0.29659	0.281638	0.407615	0.407615	0.29244	0.27701	0.173688	0.195206	0.477145	0.178772	0.398389	0.212468	0.0695246	0.0741311	0.320897	0.286536	0.28303	0.309332	0.327846	0.407507	0.093153	0.202874	0.270259	0.270259	0.367764	0.287549	0.293265	0.28213	0.28213	0.151534	0.190588	0.252203	0.139511	0.164215	0.220977	0.204806	0.244054	0.273152	0.230226	0.154608
0.199069	0.365933	0.275361	0.470407	0.368247	0.407823	0.249224	0.193833	0.404225	0.244292	0.310573	0.286979	0.41144	0.41144	0.298317	0.275846	0.180921	0.210922	0.491394	0.194186	0.414973	0.22488	0.0709647	0.0765678	0.329575	0.304172	0.298279	0.317324	0.352665	0.416179	0.0973464	0.206555	0.275808	0.275808	0.373308	0.298415	0.301102	0.292353	0.292353	0.15356	0.197467	0.257512	0.144669	0.171254	0.228426	0.214438	0.252054	0.284116	0.232185	0.158893
0.198699	0.338266	0.276231	0.474342	0.358527	0.390762	0.242478	0.18162	0.400764	0.249281	0.302375	0.262021	0.40319	0.40319	0.293251	0.248207	0.175661	0.209748	0.487051	0.206932	0.403571	0.217298	0.0722392	0.0776077	0.310712	0.327104	0.301083	0.310652	0.346908	0.401527	0.0996837	0.209488	0.273647	0.273647	0.362845	0.294212	0.307453	0.295746	0.295746	0.156526	0.197278	0.257184	0.145701	0.174224	0.222224	0.215617	0.254853	0.274371	0.229558	0.161337
0.200918	0.35619	0.281516	0.477444	0.380457	0.404316	0.254058	0.203619	0.394361	0.266858	0.322821	0.277085	0.405625	0.405625	0.31103	0.255291	0.20202	0.236579	0.488516	0.225381	0.410785	0.232019	0.0759511	0.0818974	0.302997	0.33102	0.309759	0.320181	0.366188	0.423657	0.114872	0.220849	0.299149	0.299149	0.375789	0.302497	0.317299	0.297219	0.297219	0.163786	0.201171	0.260568	0.151768	0.181779	0.235993	0.230588	0.27168	0.297771	0.239231	0.170978
0.197655	0.316235	0.272862	0.479782	0.368756	0.346625	0.247084	0.204644	0.379558	0.272116	0.321277	0.254138	0.394367	0.394367	0.293472	0.23034	0.193906	0.236562	0.482549	0.222366	0.396525	0.228446	0.078873	0.0856719	0.28098	0.329647	0.297323	0.306433	0.335198	0.417227	0.118827	0.21722	0.295383	0.295383	0.36696	0.300553	0.314634	0.303372	0.303372	0.167371	0.203598	0.256448	0.155048	0.182815	0.228476	0.221223	0.268864	0.293792	0.241073	0.177286
0.206772	0.340438	0.288428	0.496316	0.383854	0.369516	0.257992	0.231088	0.384047	0.306767	0.344018	0.267604	0.390582	0.390582	0.324485	0.249088	0.215546	0.260527	0.487102	0.24059	0.412368	0.248203	0.084302	0.0914892	0.312765	0.359988	0.312027	0.323054	0.364106	0.438676	0.132717	0.225453	0.327742	0.327742	0.381723	0.323803	0.33423	0.306695	0.306695	0.177027	0.212233	0.265299	0.165126	0.190435	0.240732	0.229771	0.289102	0.303156	0.253456	0.190277
0.204016	0.308523	0.282952	0.489721	0.379635	0.343658	0.260084	0.222904	0.366096	0.317888	0.343982	0.252349	0.389007	0.389007	0.318626	0.242636	0.221008	0.253077	0.486446	0.236559	0.40787	0.243198	0.0888095	0.0964969	0.310151	0.352944	0.308449	0.318384	0.353618	0.451734	0.139001	0.224803	0.334652	0.334652	0.384966	0.319723	0.33728	0.311687	0.311687	0.183874	0.212744	0.258273	0.16905	0.190236	0.240312	0.231309	0.287039	0.304835	0.259635	0.195743
0.206472	0.343286	0.290048	0.498591	0.383631	0.358508	0.277739	0.241807	0.364474	0.319409	0.343517	0.265449	0.38553	0.38553	0.334278	0.268119	0.24202	0.272788	0.485768	0.234075	0.421662	0.251715	0.0930758	0.100994	0.338944	0.345585	0.315674	0.338361	0.363879	0.48093	0.147413	0.235317	0.353531	0.353531	0.389181	0.333181	0.337434	0.333798	0.333798	0.189898	0.220841	0.26475	0.176781	0.19406	0.253841	0.233552	0.292536	0.318988	0.269888	0.205086
0.207206	0.318342	0.278465	0.49793	0.377122	0.333175	0.267966	0.233313	0.354233	0.306365	0.339516	0.246759	0.380149	0.380149	0.319135	0.261697	0.228111	0.273167	0.484659	0.221181	0.427325	0.24775	0.0959732	0.104276	0.336692	0.366592	0.317266	0.336528	0.347868	0.477246	0.144778	0.231901	0.34391	0.34391	0.394311	0.329214	0.339312	0.335426	0.335426	0.192217	0.220912	0.264444	0.177703	0.193466	0.249835	0.227427	0.289186	0.309176	0.270377	0.207694
0.220309	0.347508	0.286493	0.497863	0.385009	0.354726	0.286662	0.245503	0.355538	0.339739	0.357915	0.266869	0.385705	0.385705	0.334108	0.277826	0.247595	0.283261	0.49489	0.231765	0.435134	0.260372	0.100447	0.109345	0.358205	0.379309	0.33032	0.345692	0.366917	0.497797	0.15338	0.240184	0.370141	0.370141	0.416154	0.347587	0.344713	0.33943	0.33943	0.199098	0.227126	0.27083	0.182688	0.19917	0.262699	0.241722	0.300318	0.326813	0.276803	0.217468
0.219483	0.328614	0.280165	0.498012	0.385203	0.331975	0.292741	0.228483	0.354482	0.325572	0.345395	0.25194	0.375539	0.375539	0.326023	0.255379	0.236657	0.267362	0.486124	0.22114	0.43005	0.254353	0.104671	0.112756	0.352957	0.34993	0.317313	0.340023	0.358459	0.49282	0.156539	0.234857	0.35279	0.35279	0.410132	0.338113	0.338209	0.33512	0.33512	0.201473	0.225675	0.262677	0.180057	0.198118	0.262828	0.241416	0.296319	0.330012	0.272705	0.219264
0.231684	0.368313	0.283292	0.511784	0.39317	0.348876	0.305191	0.244754	0.363796	0.328995	0.360541	0.269843	0.393937	0.393937	0.345881	0.281435	0.259728	0.286596	0.487127	0.230135	0.439896	0.270871	0.110911	0.119084	0.390236	0.37089	0.316182	0.345361	0.385637	0.496406	0.161205	0.245535	0.359743	0.359743	0.411187	0.356713	0.338088	0.344293	0.344293	0.209811	0.229586	0.270831	0.18232	0.203125	0.273122	0.241951	0.307817	0.361555	0.274606	0.224651
0.240256	0.360625	0.270497	0.516605	0.400226	0.335424	0.301759	0.238619	0.364808	0.348082	0.369012	0.27147	0.394683	0.394683	0.334264	0.287567	0.256527	0.282904	0.495893	0.228423	0.43231	0.266395	0.120303	0.128055	0.388124	0.408312	0.306265	0.333717	0.390082	0.502701	0.164016	0.23864	0.370971	0.370971	0.421773	0.358065	0.354585	0.328103	0.328103	0.218797	0.227165	0.265825	0.180055	0.202863	0.269148	0.244772	0.303824	0.362301	0.26842	0.227059
0.255154	0.414019	0.278451	0.527945	0.412149	0.346405	0.316825	0.249581	0.379887	0.394711	0.380535	0.29192	0.425688	0.425688	0.345977	0.325924	0.279117	0.287038	0.50007	0.236097	0.433021	0.264284	0.131772	0.139026	0.41208	0.420372	0.314049	0.345005	0.419053	0.518382	0.168182	0.238848	0.398327	0.398327	0.432706	0.382323	0.367491	0.336601	0.336601	0.227938	0.227789	0.262927	0.178054	0.202826	0.277952	0.254104	0.316868	0.37148	0.267351	0.228461
0.259282	0.427841	0.26762	0.531425	0.419654	0.355779	0.30501	0.244795	0.371013	0.374124	0.366577	0.293107	0.413416	0.413416	0.329709	0.316756	0.275148	0.278809	0.495773	0.223071	0.430772	0.248444	0.141657	0.148342	0.403509	0.427556	0.299087	0.333364	0.417773	0.511207	0.162823	0.225108	0.39947	0.39947	0.423042	0.368478	0.369502	0.317393	0.317393	0.230614	0.214306	0.250069	0.169941	0.190386	0.27418	0.244006	0.3103	0.353175	0.259457	0.220406
0.279832	0.459355	0.275142	0.533515	0.428938	0.379918	0.310046	0.257276	0.375996	0.396241	0.373762	0.309698	0.448737	0.448737	0.336548	0.358015	0.292527	0.290963	0.508726	0.230878	0.449057	0.246746	0.151871	0.158459	0.432839	0.45881	0.315892	0.334932	0.449139	0.534532	0.162589	0.225119	0.41737	0.41737	0.428376	0.38178	0.378635	0.328871	0.328871	0.238055	0.212842	0.254808	0.167229	0.188664	0.276574	0.250731	0.309865	0.363263	0.259989	0.219273
0.281183	0.454837	0.258587	0.531223	0.418948	0.354161	0.305448	0.258164	0.368538	0.41574	0.377651	0.309772	0.436076	0.436076	0.336671	0.343833	0.268754	0.281791	0.503101	0.220202	0.433852	0.219308	0.158077	0.164207	0.402224	0.457501	0.302937	0.326147	0.438706	0.529755	0.155521	0.214136	0.421192	0.421192	0.413572	0.373524	0.385049	0.316868	0.316868	0.238591	0.204103	0.24409	0.157778	0.181848	0.267521	0.248908	0.305572	0.323933	0.25119	0.212389
0.2851	0.471061	0.259434	0.5324	0.425918	0.367785	0.307477	0.273956	0.368873	0.419544	0.388829	0.329127	0.466346	0.466346	0.33954	0.368188	0.271405	0.288188	0.507002	0.229862	0.453478	0.22285	0.161	0.166847	0.418914	0.458039	0.309852	0.33345	0.457359	0.544403	0.14964	0.216298	0.422863	0.422863	0.422891	0.379278	0.380392	0.324347	0.324347	0.240618	0.200553	0.235764	0.15131	0.178783	0.260567	0.243717	0.311746	0.329271	0.246727	0.205158
0.278404	0.426815	0.239144	0.518727	0.415382	0.355189	0.288767	0.25987	0.35434	0.414309	0.381242	0.319278	0.433223	0.433223	0.332293	0.33551	0.248703	0.281805	0.494296	0.221039	0.443147	0.210507	0.158517	0.163699	0.421179	0.458705	0.288573	0.315396	0.441753	0.545847	0.140377	0.208905	0.408603	0.408603	0.401065	0.3557	0.366652	0.305216	0.305216	0.236237	0.187994	0.223461	0.141018	0.169276	0.250152	0.23183	0.292622	0.314388	0.234841	0.199795
0.280738	0.431393	0.24024	0.52522	0.407622	0.358465	0.296149	0.269882	0.368201	0.428429	0.391997	0.328169	0.46146	0.46146	0.36284	0.365591	0.243321	0.286331	0.496105	0.220989	0.452761	0.20843	0.154611	0.158421	0.447694	0.464687	0.302041	0.323865	0.457514	0.571865	0.138167	0.214908	0.404092	0.404092	0.399613	0.362325	0.372167	0.328715	0.328715	0.234203	0.183842	0.219596	0.13541	0.169969	0.251932	0.238739	0.291092	0.326201	0.230573	0.196584
0.258565	0.415718	0.21166	0.517613	0.386296	0.325942	0.282759	0.251482	0.346232	0.409412	0.372426	0.303786	0.439786	0.439786	0.332429	0.333703	0.225117	0.267636	0.470992	0.204634	0.427461	0.196878	0.14659	0.149231	0.412293	0.45422	0.277074	0.309986	0.422361	0.555288	0.124378	0.201866	0.376554	0.376554	0.37798	0.33882	0.36044	0.303727	0.303727	0.224777	0.167836	0.19784	0.12686	0.157003	0.234596	0.223239	0.270182	0.296766	0.217681	0.187601
0.255087	0.419549	0.21852	0.51643	0.394067	0.346575	0.282183	0.257823	0.350291	0.412065	0.371335	0.30159	0.43212	0.43212	0.333403	0.355868	0.24013	0.278906	0.470979	0.214027	0.445442	0.209464	0.141114	0.143079	0.45859	0.472379	0.296056	0.305165	0.432322	0.562898	0.120958	0.206433	0.402288	0.402288	0.392375	0.346035	0.349907	0.309786	0.309786	0.221644	0.168082	0.19407	0.128781	0.154076	0.239162	0.227827	0.272159	0.30861	0.216341	0.184568
0.247013	0.403234	0.205778	0.516005	0.38801	0.3202	0.282963	0.244939	0.339288	0.416664	0.370026	0.278233	0.418064	0.418064	0.325846	0.334498	0.234244	0.276249	0.459304	0.201635	0.429268	0.210217	0.137209	0.138901	0.466255	0.468045	0.283289	0.294958	0.411392	0.551568	0.116935	0.205858	0.413166	0.413166	0.378066	0.345546	0.347316	0.322281	0.322281	0.218745	0.164349	0.190209	0.130283	0.151455	0.23925	0.226216	0.267714	0.295519	0.213562	0.186479
0.254926	0.443518	0.225345	0.514963	0.405126	0.358596	0.299909	0.267447	0.352471	0.422157	0.38585	0.285908	0.457754	0.457754	0.35319	0.360819	0.265294	0.295638	0.468431	0.216781	0.43676	0.23104	0.138572	0.140934	0.490025	0.475942	0.307234	0.306873	0.419116	0.554154	0.122781	0.216793	0.445005	0.445005	0.390263	0.359776	0.365883	0.334863	0.334863	0.221055	0.173755	0.201962	0.139572	0.164035	0.25042	0.24092	0.285844	0.313341	0.22653	0.192182
0.253503	0.434778	0.228694	0.505494	0.412044	0.33367	0.306227	0.257574	0.351109	0.440813	0.391265	0.273565	0.466038	0.466038	0.342708	0.331937	0.265862	0.298024	0.464518	0.229452	0.430366	0.235861	0.144344	0.145961	0.492821	0.485287	0.29604	0.303199	0.413457	0.536275	0.125018	0.221612	0.447727	0.447727	0.390075	0.357964	0.361852	0.329932	0.329932	0.227432	0.184891	0.207395	0.149242	0.174624	0.25428	0.243087	0.294652	0.311044	0.237152	0.202903
0.276628	0.470768	0.255539	0.515976	0.446852	0.370913	0.325139	0.293631	0.370809	0.456191	0.419614	0.302751	0.48044	0.48044	0.384864	0.373642	0.29816	0.325204	0.486975	0.25406	0.448821	0.254792	0.156272	0.157614	0.532713	0.508532	0.323902	0.330361	0.447236	0.557653	0.138487	0.243973	0.490297	0.490297	0.416965	0.379848	0.37738	0.367325	0.367325	0.240918	0.204504	0.228719	0.169452	0.201157	0.281023	0.269257	0.323551	0.349319	0.256939	0.224072
0.283622	0.475268	0.264814	0.514171	0.443947	0.365416	0.332677	0.295658	0.37375	0.451971	0.420882	0.301194	0.489821	0.489821	0.372464	0.371373	0.312297	0.331687	0.492658	0.256399	0.441932	0.263845	0.167928	0.16839	0.504804	0.490498	0.332708	0.341418	0.440504	0.569866	0.15301	0.253131	0.47718	0.47718	0.412155	0.373943	0.379236	0.36739	0.36739	0.251406	0.219361	0.247312	0.184174	0.217589	0.293988	0.277255	0.32724	0.35757	0.274687	0.24689
0.304869	0.524206	0.30703	0.509289	0.463134	0.422165	0.369538	0.335728	0.398532	0.483943	0.448403	0.338638	0.512697	0.512697	0.429185	0.408632	0.351411	0.363128	0.508732	0.286031	0.462058	0.283611	0.178653	0.178612	0.536814	0.511162	0.368232	0.369943	0.480304	0.589658	0.179921	0.280286	0.50022	0.50022	0.440093	0.389208	0.405397	0.376137	0.376137	0.265243	0.246237	0.279309	0.213467	0.256486	0.330503	0.312226	0.362551	0.405752	0.305632	0.27913
0.320353	0.549376	0.345027	0.52926	0.489992	0.428964	0.409205	0.36822	0.416799	0.496469	0.467764	0.362399	0.522167	0.522167	0.45626	0.436699	0.430146	0.395731	0.536587	0.320988	0.486699	0.32197	0.186128	0.185671	0.5659	0.546743	0.394853	0.41044	0.513859	0.612283	0.207046	0.31178	0.52723	0.52723	0.47395	0.417389	0.422925	0.424474	0.424474	0.28177	0.291944	0.323993	0.259559	0.2996	0.37015	0.350405	0.408035	0.454272	0.356475	0.32448
0.35489	0.650089	0.436573	0.560698	0.563471	0.563547	0.484701	0.4597	0.494684	0.532966	0.532034	0.427185	0.592144	0.592144	0.570787	0.508578	0.537826	0.481003	0.595502	0.389636	0.567675	0.414345	0.191517	0.193245	0.657726	0.599887	0.504091	0.514278	0.605851	0.688026	0.263987	0.3889	0.616313	0.616313	0.55811	0.501472	0.467056	0.49352	0.49352	0.311333	0.374387	0.421376	0.339996	0.379193	0.453862	0.427168	0.502814	0.558988	0.458359	0.39875
0.387182	0.719658	0.567026	0.597748	0.656941	0.665501	0.575239	0.540667	0.594576	0.601834	0.602251	0.493858	0.711073	0.711073	0.69065	0.576131	0.628418	0.568104	0.667023	0.473791	0.651464	0.515296	0.193261	0.196696	0.757394	0.658963	0.621231	0.623441	0.686219	0.749884	0.329421	0.482198	0.707327	0.707327	0.647267	0.585664	0.509833	0.57083	0.57083	0.342537	0.479611	0.536001	0.429533	0.464983	0.539045	0.499533	0.613216	0.674491	0.568617	0.474352
0.426095	0.811114	0.690982	0.641821	0.767683	0.791001	0.655953	0.626227	0.705498	0.677073	0.676766	0.572917	0.817613	0.817613	0.81803	0.656505	0.718626	0.650644	0.727876	0.554931	0.726583	0.607866	0.190716	0.194775	0.864207	0.726487	0.729324	0.724302	0.776129	0.815875	0.38859	0.555551	0.801271	0.801271	0.731481	0.669401	0.570079	0.655254	0.655254	0.365684	0.560475	0.620485	0.499885	0.536315	0.613951	0.567896	0.707444	0.757649	0.651171	0.530202
0.423486	0.800592	0.723535	0.65586	0.788589	0.7947	0.662752	0.637536	0.73469	0.649677	0.683361	0.568215	0.825529	0.825529	0.827155	0.620788	0.734256	0.677833	0.752099	0.572699	0.745395	0.640512	0.181209	0.186312	0.862935	0.73662	0.74666	0.742389	0.772817	0.828128	0.415932	0.577954	0.79836	0.79836	0.739605	0.674457	0.574034	0.660801	0.660801	0.365076	0.591393	0.650659	0.526065	0.550618	0.626752	0.581873	0.720007	0.76616	0.67174	0.543223
0.410795	0.768382	0.725479	0.644931	0.758747	0.785892	0.647714	0.633801	0.73516	0.610689	0.660613	0.544334	0.812849	0.812849	0.806472	0.588849	0.6737	0.650976	0.736415	0.566315	0.742575	0.627642	0.168125	0.172305	0.83779	0.693504	0.7369	0.723313	0.746325	0.810605	0.424381	0.576964	0.783042	0.783042	0.717211	0.655519	0.536609	0.632289	0.632289	0.351528	0.580277	0.63716	0.515588	0.535918	0.618086	0.562972	0.699425	0.742741	0.648297	0.52375
0.363561	0.648534	0.646064	0.607551	0.666541	0.671915	0.571326	0.562637	0.65427	0.529014	0.575553	0.466222	0.708619	0.708619	0.68386	0.507273	0.56786	0.581806	0.674203	0.500497	0.656543	0.552995	0.149887	0.151378	0.727844	0.616584	0.639844	0.617759	0.633686	0.73163	0.390837	0.513189	0.668769	0.668769	0.617756	0.562367	0.478623	0.555204	0.555204	0.309782	0.511905	0.552434	0.44972	0.466322	0.542308	0.489869	0.606895	0.634171	0.553244	0.455602
0.315083	0.558885	0.51511	0.562538	0.547362	0.565356	0.477198	0.485081	0.545406	0.466965	0.487845	0.391394	0.597588	0.597588	0.552573	0.428368	0.479762	0.490505	0.594605	0.41832	0.562028	0.455955	0.129792	0.128973	0.613588	0.533429	0.518688	0.500041	0.539388	0.66145	0.342193	0.427379	0.570256	0.570256	0.52326	0.466405	0.432315	0.469323	0.469323	0.262864	0.416197	0.443713	0.364542	0.380079	0.456221	0.412803	0.494	0.505287	0.439722	0.376498
0.246851	0.432739	0.372345	0.508161	0.401262	0.40963	0.373332	0.378299	0.415486	0.352797	0.371549	0.276713	0.45971	0.45971	0.404473	0.315631	0.359205	0.375469	0.512091	0.32088	0.454425	0.347556	0.109934	0.107028	0.475677	0.435838	0.376798	0.380308	0.398794	0.562057	0.277887	0.33735	0.448027	0.448027	0.413435	0.355383	0.344193	0.360365	0.360365	0.213855	0.32085	0.336225	0.278706	0.291449	0.364037	0.326112	0.373785	0.390808	0.334931	0.297449
0.210587	0.364462	0.299639	0.480447	0.331531	0.33563	0.318331	0.321343	0.352718	0.307178	0.313695	0.220676	0.415569	0.415569	0.332959	0.284614	0.299555	0.301344	0.456995	0.267591	0.395641	0.281516	0.0947574	0.0894545	0.397176	0.362256	0.317737	0.306544	0.335012	0.508685	0.232291	0.276528	0.376251	0.376251	0.348165	0.295855	0.293752	0.315223	0.315223	0.181427	0.257375	0.266954	0.221527	0.236154	0.319209	0.266689	0.312908	0.31887	0.272149	0.243878
0.171167	0.304764	0.228621	0.458213	0.274889	0.27711	0.261034	0.262052	0.303462	0.290184	0.265518	0.165562	0.357267	0.357267	0.260087	0.239297	0.24672	0.257199	0.423197	0.218379	0.335324	0.222543	0.0818678	0.0759564	0.320829	0.316822	0.261433	0.244413	0.2772	0.458782	0.191666	0.228415	0.304291	0.304291	0.299413	0.238063	0.27623	0.262982	0.262982	0.154175	0.206261	0.212457	0.17758	0.191072	0.261828	0.221786	0.252214	0.259934	0.220216	0.199151
0.152913	0.298381	0.19373	0.450416	0.250907	0.246851	0.230676	0.230542	0.27837	0.267701	0.231786	0.143942	0.326348	0.326348	0.235016	0.225935	0.228143	0.222702	0.4039	0.193351	0.301777	0.19244	0.0719559	0.0657602	0.294234	0.277671	0.229528	0.216147	0.254098	0.439518	0.165684	0.197885	0.293332	0.293332	0.282944	0.210525	0.254764	0.242942	0.242942	0.137827	0.171509	0.182818	0.150579	0.162819	0.235057	0.196638	0.224886	0.240219	0.186533	0.16912
0.121253	0.243477	0.151366	0.425424	0.194411	0.182837	0.192591	0.172652	0.239404	0.227632	0.194882	0.0970355	0.254978	0.254978	0.183186	0.167517	0.172348	0.186578	0.372094	0.146179	0.255771	0.154865	0.0627568	0.0557995	0.224577	0.219874	0.193834	0.172155	0.185861	0.376534	0.138545	0.16462	0.232259	0.232259	0.240209	0.168873	0.215353	0.201544	0.201544	0.117699	0.137694	0.14895	0.122555	0.130918	0.197633	0.157519	0.180728	0.204384	0.155137	0.140606
0.115776	0.235212	0.133794	0.405162	0.196021	0.189127	0.18136	0.164295	0.217077	0.217398	0.185076	0.1004	0.244975	0.244975	0.174391	0.163758	0.161355	0.1922	0.361481	0.131303	0.245435	0.135556	0.0559817	0.0500988	0.215237	0.199205	0.176168	0.147598	0.180685	0.362192	0.125813	0.153416	0.201015	0.201015	0.227698	0.153822	0.205089	0.183555	0.183555	0.106524	0.12052	0.13745	0.113559	0.120508	0.179553	0.143033	0.172268	0.188693	0.141303	0.125455
0.100929	0.219682	0.104251	0.389841	0.165536	0.172397	0.16284	0.141756	0.19463	0.204845	0.162529	0.0872225	0.206559	0.206559	0.141982	0.147368	0.128059	0.177564	0.349554	0.10359	0.227184	0.119932	0.0502759	0.0448622	0.18979	0.145883	0.147907	0.129263	0.144467	0.334314	0.107194	0.141287	0.175536	0.175536	0.216697	0.133129	0.182443	0.164278	0.164278	0.0945714	0.108751	0.128524	0.102775	0.107597	0.157966	0.127233	0.152761	0.174802	0.128745	0.111005
0.106486	0.231734	0.115344	0.388233	0.182666	0.194656	0.160338	0.142585	0.206136	0.193653	0.163824	0.118163	0.217574	0.217574	0.159684	0.175187	0.126114	0.186214	0.34836	0.101213	0.23498	0.129762	0.0473075	0.0423605	0.208524	0.132409	0.155888	0.137545	0.149649	0.341711	0.102061	0.142267	0.171507	0.171507	0.219134	0.147885	0.178293	0.181632	0.181632	0.0898351	0.114724	0.137573	0.102457	0.107982	0.154459	0.125537	0.155397	0.179399	0.127771	0.107296
0.103003	0.206343	0.109379	0.379304	0.170784	0.178862	0.14877	0.122358	0.206221	0.187588	0.162508	0.114207	0.2141	0.2141	0.138973	0.170733	0.102535	0.170361	0.34297	0.0880406	0.22497	0.119334	0.0441784	0.0393282	0.169752	0.108274	0.149219	0.135291	0.121079	0.332587	0.0892612	0.135529	0.162989	0.162989	0.2042	0.136483	0.169062	0.165604	0.165604	0.0830452	0.115179	0.136723	0.0976593	0.104537	0.140892	0.11183	0.145566	0.161609	0.124463	0.101946
0.109077	0.21128	0.122257	0.370868	0.184763	0.205084	0.145943	0.117569	0.224739	0.178597	0.16592	0.124464	0.233961	0.233961	0.145021	0.182713	0.101637	0.16897	0.340073	0.0911554	0.23191	0.114087	0.041816	0.037416	0.17434	0.0967889	0.150882	0.138541	0.133831	0.344999	0.0816984	0.133921	0.159721	0.159721	0.200567	0.136179	0.161497	0.161441	0.161441	0.0793593	0.113723	0.13764	0.0942406	0.103031	0.14108	0.114063	0.147146	0.170397	0.12643	0.0938957
0.103891	0.176066	0.126359	0.379152	0.16518	0.187749	0.134405	0.0928973	0.228211	0.169467	0.150089	0.12117	0.220335	0.220335	0.119167	0.171968	0.0852009	0.149584	0.331314	0.0857008	0.220665	0.101453	0.0396586	0.0352159	0.146349	0.0852619	0.150466	0.131038	0.118369	0.33359	0.0717641	0.124399	0.134595	0.134595	0.185539	0.13094	0.159802	0.167364	0.167364	0.0746116	0.112401	0.131062	0.0892144	0.0933597	0.135086	0.106415	0.133315	0.16672	0.116404	0.0853488
0.109047	0.184602	0.132627	0.376758	0.174655	0.20067	0.123762	0.0903005	0.230405	0.168778	0.144367	0.134195	0.229177	0.229177	0.12345	0.173637	0.102059	0.142759	0.328267	0.0947357	0.223711	0.110316	0.0390436	0.0346237	0.162526	0.122702	0.156674	0.134562	0.126499	0.333907	0.0721962	0.129304	0.15221	0.15221	0.183957	0.140418	0.166995	0.160608	0.160608	0.0737807	0.110337	0.128121	0.0843989	0.0884508	0.12973	0.11002	0.135523	0.170569	0.11436	0.0805449
0.0954294	0.146224	0.102486	0.366982	0.150043	0.154407	0.106908	0.0575518	0.196299	0.147031	0.125267	0.111197	0.184534	0.184534	0.098428	0.143097	0.0678358	0.116155	0.308266	0.0679194	0.199577	0.0847465	0.0373605	0.031774	0.130129	0.110324	0.126558	0.107899	0.101225	0.306398	0.0606353	0.111358	0.121167	0.121167	0.150425	0.109368	0.140363	0.125728	0.125728	0.0665411	0.0924055	0.109292	0.0725735	0.0730174	0.117903	0.0940331	0.118758	0.149373	0.0972669	0.0661689
0.0922894	0.147432	0.0908824	0.353186	0.128936	0.157516	0.102927	0.0559555	0.169478	0.122403	0.119817	0.10045	0.180357	0.180357	0.0833923	0.129808	0.0549795	0.106769	0.29276	0.0616669	0.178952	0.0671028	0.0367986	0.0296168	0.131531	0.0924689	0.106882	0.0890204	0.102105	0.267198	0.0568675	0.100024	0.0954974	0.0954974	0.13962	0.099691	0.124193	0.118144	0.118144	0.0638536	0.0788879	0.091851	0.0652742	0.0602001	0.108687	0.0860308	0.105039	0.139441	0.0843937	0.0553688
0.0851765	0.115266	0.0647824	0.346347	0.116972	0.125138	0.093253	0.0431612	0.146052	0.104742	0.102907	0.0757937	0.138628	0.138628	0.0476128	0.0979068	0.0379792	0.0916472	0.277449	0.0507216	0.153652	0.0514639	0.03675	0.0297255	0.107074	0.0840111	0.0840081	0.0750496	0.0824003	0.24017	0.0492039	0.0810643	0.0602817	0.0602817	0.122208	0.0814183	0.113481	0.0962107	0.0962107	0.0606958	0.0671648	0.078246	0.0567449	0.0489227	0.0964113	0.0807882	0.0948942	0.118998	0.0655821	0.0489564
0.0842375	0.138996	0.0563418	0.327563	0.132569	0.126099	0.0929733	0.0514313	0.145065	0.0926011	0.096632	0.0803435	0.139991	0.139991	0.0534932	0.119172	0.0438618	0.0927153	0.277294	0.0453416	0.148126	0.0590805	0.0383589	0.0304054	0.11081	0.0814524	0.0802475	0.0735731	0.0837025	0.208735	0.047938	0.0808271	0.0842979	0.0842979	0.110953	0.0787187	0.0973424	0.0769602	0.0769602	0.058923	0.0623474	0.0746167	0.0517356	0.0471737	0.0995963	0.0803622	0.0972237	0.125032	0.0653924	0.0485615
0.0755234	0.0989258	0.0388172	0.309694	0.117438	0.0822356	0.0774671	0.0312357	0.126468	0.0570675	0.0886498	0.059696	0.0846588	0.0846588	0.0256519	0.0931452	0.0175262	0.070942	0.259842	0.0240257	0.110886	0.0324216	0.0382972	0.029766	0.0619749	0.0468929	0.0601653	0.0582459	0.0642897	0.15813	0.0386097	0.0655341	0.0444569	0.0444569	0.0702892	0.0557195	0.0610744	0.056531	0.056531	0.0522265	0.0515657	0.0601033	0.0441006	0.0354971	0.0920148	0.0682986	0.0818918	0.101871	0.0512401	0.0395059
0.0806656	0.109288	0.0402449	0.298444	0.1204	0.111956	0.0806305	0.0302452	0.131359	0.0737448	0.0829967	0.0637724	0.077095	0.077095	0.0340006	0.0850457	0.0265922	0.07727	0.261027	0.033292	0.0979697	0.0338004	0.0397119	0.0308437	0.0557827	0.0557286	0.0573831	0.0563927	0.0731673	0.136903	0.0359986	0.064612	0.0604591	0.0604591	0.0773448	0.0725318	0.0569331	0.0452549	0.0452549	0.051579	0.0463319	0.0560688	0.0383207	0.0333216	0.0974603	0.0688592	0.0863346	0.102188	0.0508569	0.0405119
0.0746569	0.082538	0.0268361	0.283005	0.110747	0.0736627	0.0632461	0.0153165	0.124644	0.0695372	0.0616641	0.0620315	0.0437278	0.0437278	0.0291332	0.0587912	0.0283599	0.0577411	0.246427	0.0166777	0.0813731	0.0289987	0.0402886	0.0330792	0.0272114	0.050153	0.0442774	0.0419141	0.047024	0.094583	0.026948	0.0557194	0.0258802	0.0258802	0.0533026	0.0550267	0.0325914	0.0140003	0.0140003	0.0456618	0.039014	0.0478341	0.0279749	0.022805	0.0933208	0.0635585	0.0736155	0.0837211	0.0441941	0.0375808
0.0828113	0.117854	0.032236	0.278692	0.117726	0.0766284	0.0702986	0.0276346	0.126835	0.076186	0.0604021	0.0777541	0.0419577	0.0419577	0.053549	0.0625607	0.0415205	0.0525708	0.25235	0.0170215	0.078769	0.0302841	0.0416809	0.034519	0.0423184	0.0624287	0.0473407	0.0446703	0.060289	0.0586423	0.0246194	0.066543	0.0406603	0.0406603	0.0588394	0.0677936	0.0250973	0.0233532	0.0233532	0.0454177	0.0377445	0.0476304	0.0237197	0.0232387	0.098014	0.055882	0.0698242	0.0860725	0.0456331	0.0379941
0.0774371	0.0858369	0.0127279	0.271644	0.0932138	0.0433067	0.0517907	0	0.104316	0.0496562	0.0482631	0.0540721	0	0	0.0368425	0.00275523	0.0165558	0.0257942	0.230485	0.002317	0.0538446	0.0148722	0.0417175	0.0343727	0.014607	0.0276072	0.0263609	0.0265563	0.0418641	0.028928	0.0182366	0.0544077	0.00201294	0.00201294	0.0558067	0.0462485	0.00921617	0.00439226	0.00439226	0.0436063	0.0256745	0.0370432	0.0151092	0.0125167	0.080065	0.0406711	0.0559607	0.0556045	0.0354945	0.0304275
0.088	0.123185	0.0257032	0.274743	0.105733	0.0667086	0.0589051	0.00877296	0.118104	0.0909463	0.0630966	0.0697825	0.0566358	0.0566358	0.0580314	0.0318395	0.0290471	0.0366624	0.242293	0.0180863	0.0668032	0.0301775	0.0431562	0.0362474	0.0363613	0.0586937	0.0350868	0.0325378	0.059237	0.0238259	0.0210618	0.0574139	0.0411313	0.0411313	0.0916331	0.062041	0.0268478	0.0209103	0.0209103	0.0481158	0.027239	0.0410162	0.0154086	0.0174914	0.0840919	0.0422641	0.0678936	0.0629712	0.045151	0.0362874
0.0850391	0.103542	0.0183277	0.269676	0.0859476	0.0245531	0.0513668	0.0105413	0.101641	0.046373	0.0551372	0.0483317	0.0520909	0.0520909	0.0346384	0	0.0127366	0.0132397	0.223661	0.00407966	0.0486524	0.0111396	0.0423877	0.0356431	0.00134147	0.0297252	0.0218817	0.024405	0.0272799	0	0.0202199	0.0514266	0.0133443	0.0133443	0.0700454	0.0311953	0.0105952	0.0071881	0.0071881	0.0455296	0.0195093	0.0318328	0.0128403	0.00725802	0.0641468	0.028142	0.0462672	0.0399421	0.040586	0.0306266
0.0918199	0.120181	0.0252809	0.272771	0.0956981	0.0550921	0.0601218	0.00950404	0.108341	0.0143111	0.0596796	0.053284	0.0572181	0.0572181	0.0319377	0.0251831	0.0171244	0.0103993	0.221812	0.0175079	0.0612172	0.0167577	0.0435895	0.0354372	0.0146699	0.0280347	0.0307389	0.036464	0.0410334	0.0209448	0.0257487	0.0540068	0.0346562	0.0346562	0.0821781	0.0480341	0.00902223	0.0142066	0.0142066	0.0472953	0.0177504	0.0344393	0.0155997	0.00773682	0.0644041	0.027715	0.0465542	0.0459917	0.0430515	0.0306908
0.08386	0.0973842	0.0173365	0.267822	0.0869513	0.0485391	0.0518523	0.00438661	0.106224	0	0.079732	0.0477923	0.0541316	0.0541316	0.0109688	0.013212	0.00881497	0	0.214219	0.0148524	0.0577434	0.0220089	0.0442762	0.0359205	0	0.0268086	0.0196824	0.0212301	0.028682	0.0446936	0.025199	0.0524107	0.0350816	0.0350816	0.0673504	0.0396693	0	0	0	0.0464043	0.0159748	0.0321403	0.0140278	0.00669966	0.0531024	0.0234545	0.0465537	0.0353436	0.0427318	0.0283233
0.0958519	0.134693	0.0299913	0.28049	0.102061	0.0868486	0.0647826	0.0301097	0.117939	0.0341146	0.0987929	0.0720406	0.0854669	0.0854669	0.0272161	0.0552425	0.021847	0.012574	0.228884	0.0286179	0.0765774	0.0306955	0.0470511	0.0392645	0.031951	0.0516412	0.037031	0.0368093	0.0533745	0.0884019	0.0310196	0.0601021	0.0487537	0.0487537	0.0727434	0.0603698	0.0196609	0.026407	0.026407	0.0510839	0.0231064	0.0395967	0.0205111	0.010357	0.0619504	0.0252427	0.0559741	0.0477822	0.0491844	0.0330663
0.0879898	0.128995	0.0270154	0.279299	0.100467	0.0794387	0.0569756	0.025268	0.11109	0.0114691	0.080867	0.0634959	0.0719366	0.0719366	0.0133739	0.0351331	0.0171035	0.0104117	0.215115	0.020589	0.0763506	0.0171977	0.0511295	0.0430449	0.0209814	0.0178397	0.0258408	0.0328582	0.0376353	0.134667	0.0319887	0.0515722	0.0172378	0.0172378	0.052355	0.0421655	0.0137649	0.0118079	0.0118079	0.05108	0.0190592	0.0340417	0.0184494	0.00388228	0.0495624	0.0146734	0.0367679	0.0357901	0.0414866	0.0324679
0.0998458	0.17156	0.0480986	0.292716	0.125348	0.125587	0.0724208	0.0486159	0.125856	0.0640841	0.121972	0.0992291	0.111647	0.111647	0.0560013	0.0885962	0.0401129	0.033617	0.234445	0.0461003	0.125961	0.0414752	0.0591344	0.0520776	0.0833047	0.0481876	0.0552775	0.0577408	0.0777352	0.197439	0.03989	0.062277	0.0640573	0.0640573	0.105996	0.0827288	0.0481167	0.0384166	0.0384166	0.0637597	0.0307875	0.0424435	0.0233501	0.0132283	0.0677213	0.0275091	0.0531739	0.0622283	0.050073	0.0421291
0.106328	0.1767	0.0469074	0.290269	0.141852	0.112811	0.0752619	0.0522824	0.135032	0.108513	0.115301	0.0907072	0.122081	0.122081	0.0574057	0.0827503	0.0320547	0.0484571	0.241255	0.0351996	0.130224	0.042091	0.0669434	0.0603189	0.0797221	0.059949	0.049708	0.0518941	0.0790045	0.226374	0.0391761	0.0655947	0.0576986	0.0576986	0.110625	0.0732661	0.058876	0.05408	0.05408	0.070778	0.0326588	0.0448412	0.0238533	0.00933775	0.0582131	0.0271892	0.0504215	0.0599758	0.0538056	0.044562
0.123546	0.212859	0.0584012	0.303255	0.162817	0.137663	0.0805429	0.0608705	0.142452	0.130442	0.112413	0.110432	0.150818	0.150818	0.0711166	0.112641	0.0471226	0.0771546	0.252533	0.0433695	0.158348	0.0507551	0.0769157	0.0698127	0.100269	0.081423	0.0714451	0.0821686	0.0948885	0.275518	0.0456511	0.0703727	0.0816561	0.0816561	0.143675	0.0954668	0.0795006	0.075488	0.075488	0.0842107	0.0350871	0.0492593	0.0284698	0.0120906	0.0662904	0.0355482	0.0537736	0.0663403	0.0627005	0.0531975
0.126079	0.198304	0.0593366	0.292725	0.159679	0.112753	0.0942433	0.0570314	0.136696	0.141942	0.130322	0.109381	0.153824	0.153824	0.0654881	0.0994285	0.0474429	0.0810217	0.255834	0.0413657	0.157877	0.0488463	0.0858444	0.0778672	0.0950177	0.0888919	0.068483	0.0860494	0.0949735	0.276349	0.0462466	0.0687244	0.113371	0.113371	0.148376	0.106538	0.0753655	0.0661202	0.0661202	0.0910839	0.0331547	0.0475551	0.0257188	0.0117835	0.0600815	0.0366358	0.0468225	0.070117	0.0683041	0.0568952
0.147079	0.224401	0.0673756	0.297311	0.177553	0.150707	0.122149	0.0786831	0.147038	0.165617	0.156517	0.135136	0.176891	0.176891	0.0932364	0.145033	0.0592796	0.0991702	0.271764	0.0567417	0.177637	0.0675903	0.09423	0.0871992	0.135288	0.125282	0.0934612	0.11313	0.125681	0.294352	0.0534012	0.0855417	0.158401	0.158401	0.176713	0.143867	0.0948723	0.099965	0.099965	0.103602	0.040736	0.0591941	0.0301861	0.0191137	0.0804334	0.0567316	0.0627844	0.091697	0.0829096	0.0666301
0.146007	0.194519	0.0560334	0.289725	0.171406	0.120081	0.119206	0.0614141	0.151723	0.142133	0.145003	0.116054	0.163252	0.163252	0.0593787	0.126525	0.0650631	0.0945805	0.269275	0.0467828	0.162269	0.0643553	0.0998514	0.0918193	0.105969	0.107539	0.0875718	0.109277	0.0956032	0.28501	0.050716	0.0858417	0.138526	0.138526	0.152788	0.130929	0.088472	0.0967743	0.0967743	0.106018	0.0381377	0.0624917	0.0289458	0.0168564	0.0692816	0.0535711	0.0583409	0.0777418	0.0829055	0.0687999
0.154396	0.210534	0.0777706	0.302489	0.18254	0.159696	0.136036	0.0928511	0.164077	0.176755	0.18352	0.148494	0.200746	0.200746	0.0826799	0.143052	0.0934681	0.123305	0.284606	0.0694499	0.19511	0.0747827	0.105391	0.0980898	0.151385	0.133454	0.115886	0.136819	0.118394	0.326912	0.0632433	0.0965737	0.19674	0.19674	0.183586	0.183474	0.112025	0.113281	0.113281	0.116671	0.0487156	0.0719268	0.0376612	0.0313752	0.0890951	0.0680978	0.0752556	0.108288	0.0945648	0.0778541
0.154463	0.178663	0.0865014	0.303403	0.193491	0.192804	0.166326	0.10525	0.170869	0.209613	0.197049	0.15472	0.20799	0.20799	0.0959384	0.149453	0.0961777	0.125955	0.292584	0.0754443	0.207521	0.0750534	0.108941	0.102519	0.152731	0.134109	0.114727	0.130532	0.11555	0.316356	0.0656465	0.09558	0.21633	0.21633	0.19962	0.203256	0.119796	0.134805	0.134805	0.119982	0.0521076	0.0764655	0.0386106	0.0292794	0.0920968	0.0750588	0.0784544	0.117138	0.0944997	0.0794361
0.170639	0.20694	0.128874	0.316945	0.260059	0.354629	0.246621	0.18276	0.220535	0.265088	0.243369	0.208061	0.25566	0.25566	0.137381	0.200491	0.13389	0.149455	0.322249	0.0973107	0.306612	0.0912295	0.113944	0.107984	0.183177	0.162282	0.163806	0.148449	0.146866	0.358846	0.0777991	0.113174	0.280505	0.280505	0.270334	0.304174	0.163308	0.208875	0.208875	0.133945	0.0633646	0.0886338	0.0461866	0.0431913	0.127395	0.109279	0.0968244	0.144371	0.100336	0.0875071
0.170161	0.187875	0.166278	0.333365	0.317628	0.440919	0.315114	0.225452	0.250659	0.32558	0.280273	0.237576	0.300788	0.300788	0.155805	0.178632	0.142412	0.16475	0.344784	0.106354	0.389475	0.0917948	0.11783	0.110863	0.180131	0.165159	0.193245	0.147647	0.148795	0.382795	0.0813235	0.114636	0.302199	0.302199	0.312513	0.385178	0.18691	0.241156	0.241156	0.142885	0.0700015	0.0928719	0.0494734	0.0533136	0.138585	0.127086	0.0964278	0.15593	0.0968417	0.0869727
0.181034	0.234305	0.199094	0.349539	0.354093	0.513526	0.349057	0.262484	0.265469	0.370996	0.307917	0.268649	0.314062	0.314062	0.179345	0.220087	0.155424	0.185743	0.35981	0.120715	0.432775	0.102819	0.120826	0.114749	0.211352	0.190257	0.224831	0.170844	0.206643	0.400982	0.0884406	0.127342	0.335556	0.335556	0.356716	0.430026	0.219138	0.280461	0.280461	0.150108	0.0792128	0.101898	0.0527108	0.062549	0.158558	0.142986	0.113325	0.179252	0.107458	0.0908993
0.178421	0.222487	0.185218	0.361659	0.36727	0.503359	0.34485	0.238512	0.261592	0.372739	0.313074	0.261597	0.30176	0.30176	0.178398	0.218896	0.151149	0.186082	0.371624	0.125453	0.441185	0.102606	0.121188	0.115612	0.201358	0.203372	0.224259	0.169906	0.202771	0.387175	0.0824135	0.127994	0.331641	0.331641	0.362699	0.426455	0.243258	0.279189	0.279189	0.150584	0.0800079	0.103767	0.0510477	0.0660637	0.154061	0.142424	0.11147	0.171321	0.103091	0.0893013
0.180103	0.252348	0.184535	0.375765	0.37584	0.486439	0.334612	0.237842	0.268217	0.368538	0.324238	0.267795	0.295655	0.295655	0.193657	0.23161	0.168837	0.212124	0.381057	0.136411	0.438949	0.107415	0.119386	0.1151	0.227572	0.230866	0.246127	0.187315	0.239479	0.407716	0.0842887	0.138805	0.341274	0.341274	0.354289	0.418528	0.251363	0.279027	0.279027	0.150723	0.0867437	0.111501	0.057555	0.0765049	0.15959	0.140457	0.119644	0.183458	0.106444	0.0894799
0.166146	0.214558	0.150288	0.37556	0.329106	0.342299	0.246721	0.164286	0.229604	0.313846	0.291957	0.212518	0.271377	0.271377	0.163206	0.191072	0.1463	0.208148	0.360594	0.134004	0.362433	0.0972314	0.112451	0.109307	0.203541	0.228443	0.219538	0.181878	0.220937	0.397554	0.0744115	0.131752	0.265507	0.265507	0.30671	0.324108	0.234034	0.226996	0.226996	0.140388	0.0840257	0.109739	0.0571588	0.072027	0.128542	0.115074	0.107367	0.161007	0.101292	0.0822583
0.159392	0.23398	0.11364	0.383886	0.273806	0.253346	0.173472	0.118183	0.209333	0.289664	0.27779	0.186103	0.223842	0.223842	0.157043	0.211388	0.151728	0.209738	0.352927	0.138779	0.296819	0.0988714	0.103945	0.101125	0.199269	0.249202	0.204123	0.18813	0.234286	0.382666	0.0696003	0.136978	0.235171	0.235171	0.287576	0.246473	0.232271	0.19492	0.19492	0.132316	0.0827793	0.109841	0.0609584	0.0713329	0.113206	0.0977269	0.112271	0.158719	0.106136	0.0806116
0.147232	0.206484	0.0846393	0.391177	0.261466	0.20617	0.14082	0.0851256	0.19616	0.283335	0.283994	0.166883	0.251197	0.251197	0.157302	0.2002	0.153292	0.213556	0.362484	0.139148	0.278874	0.0982627	0.0944068	0.0932926	0.194219	0.252144	0.189353	0.182519	0.215804	0.375681	0.0658779	0.135514	0.233913	0.233913	0.271698	0.221774	0.227465	0.184245	0.184245	0.128729	0.0840047	0.105305	0.0627019	0.0733529	0.104178	0.0907192	0.108162	0.155136	0.102705	0.0773121
0.150377	0.220159	0.103474	0.399004	0.270825	0.204635	0.147125	0.0940969	0.206898	0.279169	0.305627	0.178679	0.268204	0.268204	0.175175	0.239942	0.159399	0.232035	0.36939	0.152616	0.29165	0.104175	0.0874428	0.08671	0.228296	0.277696	0.214081	0.194317	0.251796	0.390415	0.0696362	0.138477	0.247743	0.247743	0.285728	0.22197	0.241508	0.208805	0.208805	0.129232	0.0867203	0.110788	0.0676208	0.0738686	0.111505	0.0998738	0.115078	0.160772	0.106926	0.0822776
0.139314	0.185764	0.0985282	0.402281	0.26461	0.179688	0.130774	0.0698422	0.201037	0.274407	0.298728	0.159905	0.269748	0.269748	0.153748	0.226124	0.136309	0.218612	0.367734	0.147048	0.280507	0.100676	0.0813186	0.0811531	0.204964	0.278554	0.203161	0.188258	0.237306	0.372135	0.0660855	0.129255	0.218471	0.218471	0.281706	0.209734	0.257621	0.200375	0.200375	0.127628	0.0839789	0.10464	0.0650116	0.0716606	0.0991999	0.0951841	0.109307	0.146895	0.104462	0.0841286
0.143059	0.219385	0.102564	0.425832	0.286694	0.183317	0.142781	0.0803759	0.221656	0.297801	0.320676	0.185422	0.278207	0.278207	0.183675	0.254937	0.149283	0.237061	0.387342	0.151495	0.293028	0.119952	0.0806123	0.0822634	0.226093	0.29594	0.213538	0.20561	0.25872	0.385333	0.068431	0.141021	0.253417	0.253417	0.298667	0.226199	0.274459	0.217682	0.217682	0.131289	0.0885866	0.103425	0.0637461	0.0749219	0.10849	0.105999	0.11961	0.165394	0.106713	0.0907432
0.141272	0.190041	0.106832	0.426808	0.289452	0.159967	0.142948	0.0779759	0.216542	0.287283	0.325487	0.17651	0.300954	0.300954	0.183166	0.245465	0.146289	0.235599	0.394497	0.143888	0.289366	0.124449	0.0828513	0.0867827	0.234461	0.310257	0.22518	0.208189	0.266052	0.392773	0.0675988	0.140282	0.25635	0.25635	0.295513	0.230474	0.290701	0.233731	0.233731	0.13591	0.0852982	0.101018	0.062695	0.0724529	0.10187	0.1131	0.115831	0.154228	0.106617	0.0937201
0.1579	0.21086	0.117482	0.444572	0.316527	0.172704	0.16119	0.0945595	0.238431	0.330202	0.34019	0.203616	0.312975	0.312975	0.217516	0.258545	0.155938	0.25334	0.407617	0.159101	0.314134	0.139574	0.0901987	0.0948325	0.276379	0.368701	0.247671	0.216327	0.305751	0.447946	0.0732852	0.147684	0.282521	0.282521	0.315209	0.252161	0.329655	0.252939	0.252939	0.146429	0.0885054	0.105697	0.0643893	0.0759674	0.112629	0.133606	0.126127	0.159427	0.111553	0.104037
0.147188	0.18244	0.0912498	0.438463	0.293052	0.125849	0.1469	0.0821257	0.218005	0.315971	0.303948	0.169909	0.279038	0.279038	0.178525	0.196392	0.132603	0.225265	0.393795	0.136769	0.287529	0.131595	0.098627	0.104185	0.233744	0.342216	0.22436	0.190216	0.279679	0.434627	0.0676143	0.13958	0.251694	0.251694	0.284497	0.231847	0.310933	0.233952	0.233952	0.151741	0.076308	0.085086	0.0560476	0.0667506	0.0923396	0.132235	0.1149	0.140425	0.102895	0.100031
0.160085	0.211335	0.0949421	0.443207	0.305035	0.121944	0.159388	0.11072	0.218012	0.329788	0.326215	0.181684	0.306515	0.306515	0.199407	0.219797	0.143287	0.230349	0.404872	0.146705	0.305277	0.141968	0.112933	0.119083	0.27736	0.346424	0.227853	0.19596	0.290455	0.460773	0.072497	0.148527	0.270488	0.270488	0.311719	0.253975	0.325988	0.249045	0.249045	0.167118	0.0759293	0.0830764	0.0570592	0.0644408	0.103563	0.146231	0.111115	0.154989	0.113795	0.109504
0.167936	0.196067	0.0888351	0.446136	0.301078	0.118731	0.162012	0.105041	0.199476	0.34865	0.318154	0.166587	0.314558	0.314558	0.188205	0.198662	0.141644	0.224384	0.407548	0.151771	0.3161	0.139577	0.130383	0.136024	0.275585	0.376187	0.229183	0.194453	0.295865	0.472519	0.0754123	0.149105	0.270248	0.270248	0.304412	0.254964	0.339375	0.240961	0.240961	0.183653	0.0710137	0.0846206	0.0593474	0.0633534	0.0956135	0.148162	0.10857	0.137847	0.120161	0.116854
0.192043	0.219933	0.0940047	0.451962	0.322905	0.132078	0.179402	0.124889	0.216722	0.358742	0.321988	0.185207	0.322133	0.322133	0.198737	0.197708	0.154246	0.24132	0.405053	0.164829	0.334713	0.148911	0.150801	0.155094	0.304026	0.398283	0.221505	0.20796	0.305373	0.495017	0.0803314	0.153934	0.305367	0.305367	0.313309	0.272459	0.33503	0.246131	0.246131	0.201532	0.0727346	0.0912955	0.0607532	0.0659341	0.106074	0.153369	0.118934	0.159756	0.129752	0.130468
0.198651	0.217626	0.0914285	0.445735	0.31289	0.1089	0.183079	0.118516	0.202851	0.333766	0.316495	0.175103	0.29708	0.29708	0.17904	0.178219	0.154867	0.225609	0.402927	0.15558	0.318995	0.14949	0.171732	0.174562	0.297187	0.38399	0.212766	0.212942	0.297415	0.470232	0.0812256	0.149212	0.294584	0.294584	0.308185	0.275168	0.318463	0.238536	0.238536	0.21682	0.0746444	0.0932877	0.0627996	0.0653837	0.10361	0.149559	0.109384	0.156992	0.140506	0.142281
0.232943	0.265874	0.127944	0.470874	0.367974	0.169211	0.218848	0.149964	0.230775	0.410864	0.383825	0.23263	0.332274	0.332274	0.250842	0.220858	0.198603	0.272865	0.438961	0.188475	0.363664	0.180666	0.196029	0.197133	0.347371	0.43392	0.24984	0.258648	0.359544	0.526604	0.0992353	0.178301	0.328967	0.328967	0.341206	0.325596	0.362317	0.258534	0.258534	0.245404	0.097264	0.126414	0.0793782	0.0878245	0.136198	0.168172	0.141489	0.200327	0.17275	0.172305
0.25643	0.296924	0.151382	0.481895	0.38566	0.178748	0.239418	0.158605	0.247759	0.441146	0.397491	0.261476	0.355405	0.355405	0.285555	0.211453	0.232574	0.292186	0.461074	0.210348	0.393928	0.201802	0.221775	0.220422	0.35171	0.448453	0.271124	0.288641	0.383307	0.55237	0.109529	0.195666	0.363579	0.363579	0.350552	0.354428	0.368815	0.277372	0.277372	0.272288	0.118281	0.157003	0.100733	0.109281	0.146289	0.19469	0.173166	0.225252	0.199598	0.198368
0.293806	0.375333	0.196708	0.497367	0.436115	0.233405	0.282373	0.211188	0.297678	0.503074	0.454553	0.320096	0.396349	0.396349	0.324379	0.255728	0.292146	0.334501	0.491401	0.243413	0.436752	0.25283	0.25227	0.249513	0.423089	0.471539	0.317617	0.335452	0.44732	0.588466	0.12899	0.224378	0.43506	0.43506	0.411258	0.413894	0.412725	0.345383	0.345383	0.307845	0.160671	0.201567	0.135917	0.144825	0.192773	0.234551	0.23057	0.294023	0.250426	0.236977
0.321602	0.412951	0.234319	0.519234	0.500767	0.255192	0.312884	0.214762	0.330217	0.551863	0.495709	0.343146	0.429119	0.429119	0.372778	0.268804	0.327672	0.369719	0.527137	0.263193	0.475205	0.293501	0.286007	0.281601	0.461081	0.501135	0.357179	0.369758	0.482036	0.630899	0.1486	0.252037	0.475016	0.475016	0.450492	0.459475	0.443543	0.380817	0.380817	0.343758	0.206127	0.24939	0.17256	0.180506	0.225867	0.275205	0.27706	0.336989	0.298584	0.276172
0.362602	0.467328	0.295092	0.538661	0.553614	0.305355	0.360669	0.262212	0.379771	0.591858	0.548792	0.38223	0.494359	0.494359	0.43519	0.310031	0.380125	0.438694	0.559398	0.3131	0.534063	0.339084	0.318255	0.31183	0.509929	0.551595	0.405884	0.419249	0.525187	0.693686	0.169226	0.292386	0.555662	0.555662	0.51008	0.517802	0.471972	0.437693	0.437693	0.378236	0.245438	0.295803	0.212584	0.22125	0.263287	0.314244	0.338199	0.399073	0.344878	0.315643
0.377097	0.471928	0.313683	0.549261	0.568181	0.299093	0.375121	0.266671	0.395343	0.577536	0.559149	0.383004	0.53473	0.53473	0.435944	0.320158	0.408908	0.446597	0.567833	0.332633	0.546198	0.363353	0.338032	0.329779	0.528421	0.567497	0.417705	0.437692	0.529647	0.696219	0.178727	0.306397	0.589412	0.589412	0.538323	0.527844	0.481976	0.476212	0.476212	0.397071	0.269189	0.315264	0.234696	0.242745	0.276726	0.33007	0.357306	0.419205	0.362979	0.335725
0.383093	0.491	0.315042	0.554799	0.58893	0.325936	0.389966	0.283946	0.411896	0.600349	0.576839	0.387135	0.520433	0.520433	0.447958	0.347895	0.421063	0.464995	0.571489	0.341421	0.568059	0.375575	0.342984	0.333586	0.554562	0.595548	0.431921	0.445262	0.550712	0.712534	0.192254	0.316459	0.618981	0.618981	0.565601	0.5423	0.496119	0.493036	0.493036	0.400929	0.27565	0.319389	0.242769	0.249768	0.289962	0.332615	0.365943	0.43075	0.366317	0.341878
0.36117	0.426141	0.289137	0.546813	0.561782	0.262924	0.366789	0.250994	0.378766	0.537156	0.537065	0.33668	0.484494	0.484494	0.429516	0.305056	0.379034	0.46137	0.558229	0.327263	0.532094	0.35177	0.327849	0.318429	0.509057	0.585843	0.406744	0.415996	0.498618	0.68521	0.193231	0.306033	0.560435	0.560435	0.533956	0.497575	0.469663	0.457269	0.457269	0.382425	0.254646	0.292838	0.228384	0.237892	0.264642	0.313014	0.337614	0.388429	0.33029	0.327407
0.329998	0.388247	0.266032	0.528703	0.503258	0.235242	0.350211	0.258596	0.332197	0.506515	0.495481	0.30389	0.456444	0.456444	0.389033	0.281345	0.349577	0.433706	0.541827	0.321391	0.50821	0.317019	0.296187	0.287283	0.473202	0.568757	0.382638	0.38793	0.471397	0.656062	0.193609	0.297077	0.525627	0.525627	0.50416	0.452575	0.465603	0.4407	0.4407	0.35254	0.227241	0.25625	0.210808	0.219042	0.243014	0.286562	0.300436	0.351835	0.289322	0.303647
0.278737	0.313072	0.211732	0.517774	0.449917	0.17506	0.30989	0.2268	0.285837	0.471025	0.43151	0.240061	0.379506	0.379506	0.335185	0.236536	0.292011	0.388485	0.51947	0.296558	0.463302	0.278084	0.25583	0.248233	0.427749	0.54069	0.344137	0.341104	0.430361	0.60452	0.192545	0.270189	0.445783	0.445783	0.449567	0.383427	0.458854	0.397121	0.397121	0.315941	0.199413	0.218877	0.19107	0.196838	0.211844	0.262031	0.256523	0.296634	0.242371	0.272692
0.248621	0.287322	0.194268	0.508069	0.414926	0.154952	0.302935	0.236994	0.273527	0.482442	0.422804	0.218775	0.374283	0.374283	0.325313	0.224826	0.269222	0.383493	0.513833	0.290472	0.450589	0.269641	0.219492	0.215215	0.423712	0.549037	0.338261	0.325009	0.410656	0.60453	0.202694	0.266933	0.424879	0.424879	0.439403	0.363863	0.456012	0.393275	0.393275	0.285503	0.186995	0.20538	0.188099	0.198096	0.214314	0.258101	0.246483	0.278612	0.22416	0.258528
0.213572	0.211345	0.185646	0.501094	0.364701	0.113059	0.280687	0.217043	0.242019	0.437371	0.386851	0.172536	0.358893	0.358893	0.283588	0.183245	0.243711	0.366693	0.50524	0.289491	0.41348	0.258302	0.190846	0.188311	0.364807	0.51303	0.324335	0.300202	0.371959	0.580035	0.213653	0.265418	0.379099	0.379099	0.396504	0.320689	0.456678	0.383379	0.383379	0.263981	0.188539	0.195127	0.194217	0.20415	0.212828	0.260646	0.239958	0.257054	0.210555	0.25361
0.202185	0.224974	0.208031	0.510108	0.37291	0.151567	0.295281	0.253297	0.241822	0.456412	0.399005	0.174855	0.387221	0.387221	0.30998	0.211064	0.275935	0.376256	0.523003	0.317096	0.445731	0.282371	0.174814	0.173007	0.404561	0.53347	0.339186	0.30891	0.394447	0.612298	0.241415	0.287909	0.416638	0.416638	0.411492	0.330469	0.480496	0.409631	0.409631	0.26079	0.213738	0.217452	0.225342	0.238635	0.241516	0.288715	0.261816	0.282305	0.232663	0.27642
0.196356	0.217128	0.232172	0.514815	0.370022	0.145766	0.315482	0.272343	0.250243	0.46967	0.419845	0.166747	0.388175	0.388175	0.331128	0.207048	0.306129	0.393317	0.53978	0.346067	0.456722	0.313209	0.167414	0.16707	0.40472	0.546342	0.349598	0.324922	0.399894	0.608981	0.281951	0.31903	0.424831	0.424831	0.426733	0.349179	0.496135	0.430503	0.430503	0.266957	0.254626	0.25739	0.267369	0.285844	0.283037	0.328891	0.300255	0.309887	0.270759	0.314349
0.219432	0.259044	0.300401	0.529636	0.409162	0.187789	0.381471	0.331756	0.283909	0.499421	0.460349	0.197201	0.458605	0.458605	0.423072	0.232596	0.381066	0.453058	0.577876	0.400816	0.497031	0.380273	0.168103	0.168625	0.458998	0.585537	0.401962	0.383937	0.442299	0.652226	0.346799	0.380616	0.48285	0.48285	0.479518	0.395176	0.52475	0.489281	0.489281	0.287242	0.323519	0.324563	0.33878	0.360085	0.356544	0.396658	0.36976	0.387694	0.340901	0.383247
0.234146	0.27638	0.378531	0.549992	0.451865	0.226947	0.454337	0.403738	0.317948	0.522163	0.495701	0.215493	0.461987	0.461987	0.492279	0.24134	0.462262	0.521041	0.631033	0.478621	0.550687	0.45811	0.171363	0.17279	0.508008	0.623202	0.467647	0.453535	0.497945	0.696056	0.428856	0.458571	0.549743	0.549743	0.52985	0.441979	0.576428	0.545226	0.545226	0.316455	0.418827	0.417547	0.437206	0.457905	0.438277	0.488097	0.463461	0.470839	0.434324	0.477197
0.27386	0.361931	0.505157	0.599534	0.545889	0.313759	0.583987	0.54293	0.394209	0.59425	0.571996	0.261082	0.553507	0.553507	0.617622	0.280376	0.592824	0.640887	0.715087	0.600484	0.654766	0.585372	0.175428	0.179996	0.653246	0.708937	0.583773	0.580353	0.609557	0.789142	0.550935	0.580679	0.665263	0.665263	0.637154	0.533702	0.638271	0.663928	0.663928	0.360499	0.554928	0.563239	0.576253	0.601304	0.581446	0.617681	0.594299	0.611105	0.573522	0.608589
0.307696	0.418044	0.648471	0.623895	0.606161	0.380467	0.723928	0.674481	0.47248	0.64695	0.641107	0.283353	0.579923	0.579923	0.727704	0.286785	0.722265	0.750131	0.794069	0.72892	0.735056	0.718766	0.176453	0.183748	0.741919	0.767473	0.700973	0.713582	0.689062	0.838378	0.692261	0.712217	0.76104	0.76104	0.717464	0.618058	0.692855	0.775109	0.775109	0.403259	0.709484	0.716625	0.730534	0.747542	0.731333	0.759479	0.737067	0.754327	0.727443	0.756083
0.355175	0.508644	0.817953	0.679882	0.731196	0.513594	0.871625	0.841596	0.585678	0.702343	0.755232	0.340256	0.69514	0.69514	0.875569	0.348862	0.88362	0.892638	0.903694	0.877161	0.850181	0.879398	0.176861	0.187324	0.897792	0.864063	0.856568	0.869492	0.813848	0.945124	0.846447	0.861474	0.897117	0.897117	0.835033	0.724243	0.777091	0.902601	0.902601	0.449138	0.866928	0.874626	0.887779	0.901564	0.883852	0.9063	0.892698	0.90655	0.883695	0.902014
0.371948	0.545459	0.939728	0.711266	0.808235	0.565492	0.965793	0.953616	0.652927	0.759968	0.818412	0.358482	0.733938	0.733938	0.950309	0.360468	0.982095	0.980438	0.976404	0.97502	0.933689	0.97255	0.174619	0.187587	0.978214	0.922445	0.953295	0.967961	0.881807	1	0.956084	0.968902	0.975925	0.975925	0.885755	0.781	0.843498	0.982649	0.982649	0.476684	0.974114	0.97746	0.98634	0.993561	0.980679	0.99266	0.989344	0.988491	0.982249	0.988995
0.384134	0.585503	1	0.730769	0.833751	0.615273	1	1	0.675833	0.761771	0.828182	0.368449	0.770697	0.770697	1	0.380163	1	1	1	1	0.953376	1	0.173806	0.186144	1	0.922027	0.985044	1	0.902127	0.992077	1	1	1	1	0.89571	0.795868	0.843883	1	1	0.482135	1	1	1	1	1	1	1	1	1	1
0.363319	0.531971	0.956346	0.707086	0.795373	0.583322	0.945526	0.933463	0.638223	0.721254	0.804138	0.340244	0.718503	0.718503	0.952736	0.355101	0.923221	0.92413	0.955894	0.929513	0.89823	0.931002	0.176835	0.186042	0.920558	0.877261	0.93217	0.937569	0.838827	0.943334	0.952006	0.940918	0.929523	0.929523	0.841567	0.75259	0.812738	0.922749	0.922749	0.461686	0.943194	0.924445	0.920966	0.916074	0.91326	0.922743	0.92967	0.914369	0.92473	0.927653
0.34804	0.492616	0.848191	0.675838	0.746836	0.52939	0.836672	0.833533	0.588049	0.709041	0.753705	0.342053	0.690312	0.690312	0.853666	0.335415	0.809376	0.826281	0.888101	0.815044	0.816841	0.803371	0.189403	0.194553	0.834141	0.82593	0.836684	0.840531	0.787958	0.874161	0.841864	0.827313	0.842042	0.842042	0.777886	0.676891	0.759227	0.822629	0.822629	0.432675	0.808889	0.794657	0.779866	0.781289	0.781607	0.796506	0.800332	0.799022	0.793598	0.796923
0.322037	0.402234	0.666386	0.627914	0.645422	0.410428	0.693073	0.666875	0.487519	0.634325	0.662386	0.307285	0.569421	0.569421	0.707033	0.281236	0.641292	0.68267	0.790757	0.660389	0.711134	0.642633	0.213447	0.213049	0.694383	0.74315	0.702141	0.693299	0.682084	0.779766	0.681003	0.664765	0.716474	0.716474	0.6639	0.568584	0.683335	0.695337	0.695337	0.404218	0.638697	0.627187	0.605413	0.609946	0.606244	0.638049	0.628631	0.642601	0.631703	0.644333
0.32333	0.375352	0.509594	0.587531	0.562266	0.359823	0.565535	0.523557	0.403842	0.591641	0.608417	0.305222	0.501005	0.501005	0.563708	0.26498	0.504921	0.560063	0.710089	0.524107	0.622813	0.501417	0.249092	0.243859	0.5955	0.669668	0.585334	0.577095	0.613651	0.698546	0.526	0.516366	0.633977	0.633977	0.595113	0.516052	0.614526	0.588515	0.588515	0.391813	0.48557	0.492548	0.452668	0.464953	0.461441	0.509263	0.496591	0.524643	0.495236	0.521819
0.327485	0.32462	0.377362	0.544352	0.49935	0.271093	0.464066	0.40324	0.330122	0.577098	0.575592	0.291324	0.419853	0.419853	0.44356	0.222473	0.400806	0.460824	0.641412	0.42878	0.552423	0.390164	0.28813	0.279524	0.51152	0.611171	0.487498	0.479127	0.544088	0.656077	0.401254	0.400908	0.557646	0.557646	0.533448	0.46182	0.566568	0.50981	0.50981	0.391614	0.368504	0.390428	0.340447	0.360239	0.352232	0.41588	0.397449	0.44236	0.399733	0.437259
0.354135	0.35744	0.314032	0.526828	0.499141	0.248881	0.4251	0.368294	0.305306	0.574141	0.570587	0.32841	0.411992	0.411992	0.401324	0.231212	0.374271	0.43221	0.624462	0.391798	0.533766	0.348482	0.323614	0.313587	0.513004	0.617236	0.447887	0.450145	0.551591	0.637651	0.327233	0.343643	0.545468	0.545468	0.520185	0.45273	0.562884	0.495765	0.495765	0.402926	0.297614	0.339892	0.277537	0.309354	0.311669	0.373408	0.349308	0.410573	0.3582	0.39958
0.35641	0.316638	0.256077	0.519467	0.494707	0.2019	0.38592	0.310667	0.27296	0.528145	0.552091	0.314936	0.366284	0.366284	0.357437	0.201161	0.321976	0.396604	0.603316	0.355959	0.517335	0.312767	0.341727	0.330972	0.46339	0.612327	0.412449	0.404301	0.509649	0.623507	0.27487	0.296306	0.51957	0.51957	0.486463	0.437312	0.554446	0.458979	0.458979	0.406291	0.255508	0.307318	0.237811	0.268078	0.264072	0.333462	0.306087	0.369416	0.324945	0.371276
0.34911	0.323282	0.234955	0.511906	0.4784	0.188453	0.363178	0.275461	0.261385	0.55781	0.531694	0.311413	0.343515	0.343515	0.323523	0.206578	0.303322	0.387028	0.584531	0.343012	0.506433	0.297148	0.336902	0.326791	0.461442	0.578822	0.385873	0.383508	0.495253	0.615626	0.243746	0.27488	0.499054	0.499054	0.478038	0.428213	0.541984	0.433381	0.433381	0.392062	0.231607	0.283559	0.212384	0.241286	0.244262	0.304967	0.284344	0.349958	0.298091	0.345763
0.30825	0.26101	0.205493	0.502601	0.437937	0.138807	0.3191	0.238645	0.224619	0.498502	0.485099	0.270646	0.318528	0.318528	0.288182	0.162292	0.26068	0.346777	0.55546	0.313151	0.468963	0.274227	0.306912	0.298195	0.39361	0.5471	0.354816	0.343307	0.438326	0.590057	0.218491	0.244515	0.425454	0.425454	0.442738	0.375319	0.522417	0.39803	0.39803	0.356382	0.202363	0.247232	0.185841	0.211546	0.213823	0.267739	0.236657	0.303245	0.26281	0.306042
0.264397	0.232003	0.177615	0.488282	0.418307	0.131488	0.289606	0.22139	0.211749	0.461998	0.442614	0.236557	0.305369	0.305369	0.272445	0.175415	0.243314	0.33924	0.536868	0.297317	0.453431	0.251826	0.260501	0.253339	0.376489	0.527992	0.338136	0.327381	0.416981	0.554042	0.202859	0.237808	0.407728	0.407728	0.42633	0.356479	0.513181	0.381766	0.381766	0.312959	0.187006	0.21801	0.169195	0.192453	0.222438	0.243848	0.202005	0.270787	0.233668	0.269904
0.20035	0.132986	0.132468	0.478281	0.352732	0.0809712	0.230618	0.165019	0.182625	0.407881	0.390911	0.16549	0.261325	0.261325	0.217924	0.124814	0.195357	0.303629	0.501141	0.266993	0.41572	0.222831	0.20414	0.199517	0.290558	0.47781	0.305156	0.269334	0.337962	0.508546	0.181514	0.214211	0.338244	0.338244	0.38381	0.304987	0.483558	0.349409	0.349409	0.260978	0.157209	0.181358	0.149948	0.164461	0.181697	0.205303	0.170424	0.224371	0.193211	0.223678
0.151619	0.106958	0.119659	0.470464	0.310108	0.0815839	0.19886	0.139386	0.164039	0.378918	0.343088	0.128572	0.247652	0.247652	0.189875	0.145773	0.186567	0.288349	0.472057	0.260956	0.399161	0.211106	0.150376	0.1477	0.258977	0.457409	0.292598	0.247367	0.305175	0.488344	0.173873	0.208604	0.306148	0.306148	0.365942	0.285224	0.474802	0.343039	0.343039	0.215534	0.145813	0.157994	0.141492	0.151767	0.174507	0.189235	0.15432	0.195672	0.170193	0.195879
0.1023	0.0572139	0.1036	0.463105	0.272747	0.0526798	0.163991	0.133422	0.132988	0.336903	0.306024	0.0804881	0.232818	0.232818	0.174472	0.118558	0.16262	0.267651	0.454239	0.249769	0.381195	0.194725	0.104736	0.105051	0.203024	0.449223	0.275549	0.219656	0.257854	0.470146	0.169835	0.203396	0.284567	0.284567	0.346107	0.254742	0.466241	0.340505	0.340505	0.180137	0.135223	0.139021	0.136453	0.145355	0.160545	0.171698	0.137428	0.1643	0.156845	0.177764
0.074747	0.0484117	0.102347	0.459799	0.257739	0.0575516	0.170454	0.139699	0.140143	0.337124	0.299662	0.0710863	0.226367	0.226367	0.191403	0.153966	0.173152	0.279621	0.449832	0.260138	0.391467	0.205642	0.072693	0.0747969	0.209703	0.451314	0.276133	0.219378	0.260529	0.479955	0.180059	0.219107	0.299991	0.299991	0.359527	0.260202	0.470599	0.370023	0.370023	0.158797	0.141454	0.138041	0.143393	0.152532	0.166112	0.175609	0.145505	0.16882	0.160624	0.178711
0.0468773	0.0292745	0.104258	0.467099	0.237303	0.0494021	0.161934	0.133631	0.135281	0.301575	0.280374	0.0497041	0.225645	0.225645	0.162376	0.144867	0.167059	0.280309	0.443776	0.267764	0.389272	0.216405	0.0500969	0.0549636	0.176534	0.474198	0.27685	0.199768	0.228101	0.476282	0.190502	0.21517	0.280671	0.280671	0.347075	0.240931	0.46656	0.367423	0.367423	0.143345	0.141807	0.137841	0.150614	0.152987	0.143048	0.171297	0.147083	0.159631	0.163045	0.178415
0.0404825	0.0539242	0.119706	0.46113	0.238884	0.0677251	0.167153	0.151063	0.144612	0.312925	0.283694	0.0501824	0.229753	0.229753	0.177364	0.169029	0.173209	0.28913	0.447758	0.28337	0.398695	0.227128	0.0365904	0.0416601	0.206859	0.488017	0.281112	0.21952	0.243937	0.495724	0.205896	0.228486	0.299477	0.299477	0.354539	0.253952	0.467312	0.365891	0.365891	0.136139	0.153513	0.145073	0.160358	0.160775	0.153803	0.178446	0.151128	0.159906	0.173418	0.183698
0.0289463	0.0377525	0.125384	0.464297	0.219645	0.0540166	0.175406	0.161936	0.14873	0.332787	0.293904	0.0412408	0.240599	0.240599	0.191851	0.139041	0.179125	0.284763	0.45742	0.276705	0.400882	0.22785	0.0277782	0.0336867	0.218071	0.465496	0.282083	0.218671	0.236369	0.502867	0.212878	0.235017	0.304616	0.304616	0.35426	0.248864	0.470384	0.369146	0.369146	0.130207	0.157638	0.143221	0.163025	0.165661	0.15105	0.177872	0.149614	0.159319	0.17641	0.182162
0.0360639	0.0425794	0.144517	0.470818	0.235375	0.0797748	0.184884	0.178395	0.168119	0.34322	0.303511	0.0492482	0.279314	0.279314	0.220252	0.176086	0.19611	0.294204	0.459748	0.281698	0.424112	0.234536	0.0227258	0.029036	0.24938	0.474602	0.301559	0.23568	0.252739	0.508346	0.220286	0.242196	0.327152	0.327152	0.377716	0.266341	0.484141	0.38897	0.38897	0.128566	0.165468	0.149338	0.166346	0.169665	0.159115	0.188683	0.156177	0.175903	0.181082	0.179565
0.0291323	0.0162624	0.139988	0.474375	0.237266	0.0742244	0.167067	0.159834	0.170498	0.337745	0.304143	0.0319241	0.260596	0.260596	0.18559	0.140341	0.175188	0.278845	0.451387	0.277905	0.419318	0.225179	0.0187779	0.0249056	0.2215	0.456584	0.29522	0.218216	0.236771	0.51487	0.211683	0.22876	0.314752	0.314752	0.362753	0.259521	0.466751	0.363967	0.363967	0.122509	0.160523	0.141289	0.159639	0.157199	0.14242	0.175425	0.146822	0.154409	0.172455	0.16401
0.0350215	0.027981	0.143428	0.475898	0.251969	0.0723303	0.163701	0.154115	0.184028	0.36008	0.314158	0.0384994	0.285022	0.285022	0.214	0.152634	0.174005	0.275403	0.455405	0.263037	0.418472	0.224871	0.0185488	0.0235132	0.241689	0.443136	0.298786	0.231166	0.245061	0.545526	0.201212	0.229326	0.317272	0.317272	0.379397	0.271558	0.476389	0.38376	0.38376	0.121372	0.157484	0.135863	0.153555	0.15168	0.134325	0.168179	0.143765	0.155085	0.165608	0.153948
0.0342236	0.0118122	0.134152	0.476642	0.260033	0.0467556	0.154706	0.132557	0.180265	0.35503	0.306417	0.0335776	0.276668	0.276668	0.206771	0.157643	0.16069	0.267823	0.448786	0.23975	0.415272	0.205303	0.0186453	0.0234042	0.217498	0.449067	0.292114	0.225634	0.230945	0.543363	0.183534	0.216702	0.317541	0.317541	0.376803	0.266113	0.483473	0.38937	0.38937	0.118264	0.145237	0.126833	0.138726	0.139231	0.119868	0.154639	0.135363	0.148305	0.158715	0.142718
0.0471936	0.0422963	0.148708	0.48531	0.300446	0.0790476	0.155649	0.137341	0.202537	0.37663	0.317384	0.0476568	0.30481	0.30481	0.235584	0.210953	0.160985	0.291469	0.448614	0.247028	0.432216	0.217496	0.0219756	0.028473	0.242402	0.474736	0.312462	0.242403	0.261401	0.551113	0.170438	0.212669	0.333435	0.333435	0.401789	0.286338	0.498369	0.404048	0.404048	0.124858	0.141969	0.129572	0.130679	0.128529	0.117932	0.15296	0.140307	0.156403	0.158334	0.138079
0.0446222	0.0327133	0.147725	0.489194	0.299077	0.0670975	0.149661	0.110874	0.20378	0.364373	0.330072	0.0464108	0.280932	0.280932	0.217895	0.204601	0.149482	0.274007	0.447326	0.236499	0.422932	0.210597	0.0274018	0.0344891	0.225551	0.458222	0.303548	0.242699	0.258287	0.556703	0.150463	0.203997	0.30627	0.30627	0.39927	0.284092	0.488505	0.399019	0.399019	0.125423	0.135162	0.125807	0.120348	0.115517	0.109308	0.140946	0.13523	0.149237	0.15347	0.128762
0.0607464	0.0753365	0.160481	0.493841	0.334068	0.0956452	0.162135	0.122586	0.224357	0.406882	0.345562	0.0858899	0.328167	0.328167	0.260661	0.245508	0.16822	0.292565	0.45984	0.241357	0.439177	0.218837	0.036901	0.044474	0.269406	0.489991	0.330313	0.268288	0.304149	0.558602	0.143341	0.215268	0.324283	0.324283	0.424165	0.305043	0.526211	0.423685	0.423685	0.138538	0.136267	0.133287	0.119154	0.121924	0.1141	0.15041	0.148339	0.173078	0.16351	0.13262
0.0688516	0.0728487	0.162999	0.506141	0.348384	0.0995167	0.162456	0.125251	0.228329	0.424914	0.368861	0.0940947	0.323487	0.323487	0.271791	0.250797	0.186973	0.30542	0.465308	0.244283	0.467762	0.219327	0.047955	0.0565944	0.276336	0.503321	0.335258	0.278735	0.32755	0.560205	0.138075	0.2153	0.340844	0.340844	0.443304	0.317558	0.550641	0.425095	0.425095	0.149616	0.137523	0.141113	0.112984	0.123003	0.105892	0.15511	0.15712	0.173881	0.168725	0.132366
0.085181	0.0950461	0.174257	0.506281	0.362948	0.135006	0.172587	0.136352	0.235482	0.456053	0.387774	0.116134	0.347474	0.347474	0.289004	0.278228	0.199635	0.316572	0.469272	0.25734	0.48125	0.237004	0.0616374	0.0717813	0.316008	0.498712	0.348317	0.289668	0.351301	0.555142	0.135918	0.21696	0.36125	0.36125	0.464428	0.331655	0.554144	0.432115	0.432115	0.163349	0.141351	0.147188	0.113889	0.123307	0.112012	0.15968	0.155429	0.185548	0.174474	0.137384
0.0880375	0.0793222	0.150303	0.500676	0.345519	0.10609	0.154188	0.108953	0.211016	0.42636	0.376253	0.112586	0.342741	0.342741	0.273879	0.246924	0.184984	0.294189	0.469326	0.244539	0.465366	0.212083	0.0753245	0.0838492	0.289515	0.478181	0.324493	0.27639	0.335172	0.547325	0.129065	0.210398	0.339771	0.339771	0.463858	0.323935	0.546191	0.422249	0.422249	0.168326	0.134481	0.138749	0.107701	0.118125	0.0958214	0.154414	0.145271	0.174029	0.170666	0.130303
0.101928	0.116153	0.137287	0.500908	0.358608	0.132509	0.154734	0.122662	0.214912	0.451659	0.376748	0.144023	0.357697	0.357697	0.291022	0.255616	0.193644	0.318711	0.477736	0.253698	0.479674	0.215896	0.0905697	0.097903	0.30669	0.517681	0.337698	0.27561	0.367345	0.557689	0.128367	0.204882	0.371269	0.371269	0.473558	0.334166	0.577259	0.425083	0.425083	0.184155	0.129607	0.136428	0.105234	0.115947	0.087463	0.1556	0.155252	0.175777	0.172158	0.13228
0.105835	0.102022	0.118447	0.492058	0.339385	0.103962	0.133813	0.109929	0.198125	0.44794	0.381065	0.137406	0.33672	0.33672	0.265725	0.252989	0.178245	0.295737	0.475519	0.237659	0.461667	0.19671	0.10455	0.112179	0.302905	0.509505	0.309864	0.2608	0.33901	0.533029	0.117623	0.187618	0.3682	0.3682	0.469444	0.327956	0.55735	0.411245	0.411245	0.189653	0.118416	0.127077	0.092312	0.103804	0.0775259	0.142507	0.135032	0.163464	0.159144	0.123804
0.125674	0.126929	0.115939	0.492879	0.348513	0.129963	0.134125	0.116615	0.201765	0.447607	0.37923	0.161315	0.344603	0.344603	0.261385	0.266297	0.169886	0.287508	0.481622	0.240952	0.456212	0.189821	0.123049	0.131252	0.332432	0.525984	0.318591	0.263659	0.349134	0.535622	0.106649	0.181541	0.381526	0.381526	0.479999	0.339335	0.55829	0.414041	0.414041	0.200161	0.110741	0.118856	0.0864558	0.0980312	0.0824675	0.141192	0.131276	0.175792	0.156111	0.121958
0.141239	0.140429	0.0971876	0.500614	0.350001	0.11802	0.121684	0.0974774	0.195749	0.471959	0.407436	0.18064	0.342232	0.342232	0.25461	0.254758	0.15006	0.288476	0.487041	0.236005	0.457802	0.174024	0.146153	0.153611	0.319963	0.532785	0.315086	0.262694	0.358103	0.536092	0.0891259	0.160941	0.386654	0.386654	0.482697	0.347949	0.571253	0.395676	0.395676	0.215339	0.103311	0.110527	0.0760318	0.0897744	0.0705022	0.136181	0.128727	0.17447	0.143038	0.117233
0.169922	0.184727	0.106903	0.514306	0.381452	0.154906	0.140096	0.104548	0.222952	0.518534	0.479826	0.231826	0.356796	0.356796	0.266723	0.281939	0.164019	0.304888	0.504472	0.244933	0.483762	0.197727	0.172371	0.180142	0.372537	0.573744	0.333197	0.277169	0.417249	0.573879	0.0803811	0.158775	0.425313	0.425313	0.508493	0.383155	0.593812	0.411737	0.411737	0.239654	0.107514	0.121023	0.0743305	0.0929069	0.080152	0.142646	0.142685	0.202609	0.151436	0.12516
0.19486	0.201059	0.102803	0.518423	0.393047	0.155063	0.137148	0.0817055	0.230271	0.52336	0.480818	0.250694	0.383307	0.383307	0.260954	0.287472	0.15266	0.300979	0.517222	0.242545	0.476908	0.188297	0.193223	0.201036	0.370214	0.56987	0.330322	0.288687	0.431238	0.559346	0.0685693	0.14999	0.43256	0.43256	0.511535	0.40479	0.594381	0.416301	0.416301	0.254956	0.107466	0.132457	0.0699319	0.0948267	0.0788515	0.147198	0.14436	0.210035	0.151341	0.127506
0.22634	0.250973	0.115249	0.542872	0.43738	0.206497	0.161351	0.0993561	0.267	0.567303	0.52525	0.299761	0.430703	0.430703	0.289515	0.338181	0.181719	0.330579	0.537401	0.265865	0.517824	0.207456	0.208347	0.215798	0.412743	0.617852	0.368355	0.320687	0.499729	0.611696	0.0688226	0.16085	0.482971	0.482971	0.545093	0.444121	0.64024	0.446249	0.446249	0.275518	0.120649	0.155864	0.0847812	0.109465	0.0896606	0.165051	0.171636	0.241561	0.170627	0.140239
0.23796	0.276173	0.116547	0.546678	0.474493	0.225196	0.166666	0.078319	0.281793	0.618004	0.559152	0.327213	0.453393	0.453393	0.300957	0.34426	0.182417	0.339153	0.551215	0.269028	0.531599	0.208353	0.211573	0.218087	0.414268	0.65212	0.369143	0.328259	0.524169	0.623602	0.065487	0.161297	0.497156	0.497156	0.555662	0.461107	0.673803	0.462579	0.462579	0.287322	0.13437	0.180418	0.0917136	0.120147	0.0992379	0.170715	0.191196	0.264292	0.180543	0.148087
0.251927	0.316398	0.143175	0.571969	0.510784	0.293636	0.182546	0.0971062	0.320422	0.632101	0.570481	0.363538	0.489165	0.489165	0.336306	0.409699	0.219811	0.363509	0.580072	0.291724	0.561453	0.232465	0.203892	0.210529	0.470482	0.701119	0.406801	0.345437	0.562509	0.649746	0.0744456	0.181794	0.534425	0.534425	0.583486	0.489173	0.701455	0.505313	0.505313	0.292157	0.154236	0.214693	0.109128	0.135256	0.122854	0.187633	0.214495	0.305044	0.200152	0.152752
0.246399	0.326359	0.144458	0.57704	0.52851	0.31544	0.175554	0.106892	0.336674	0.647101	0.553495	0.371141	0.493923	0.493923	0.338604	0.439949	0.219621	0.365208	0.593013	0.306048	0.572691	0.228312	0.187268	0.194093	0.455182	0.716441	0.426145	0.35477	0.56869	0.649577	0.0774876	0.188387	0.543255	0.543255	0.577819	0.488344	0.71769	0.507334	0.507334	0.286126	0.168225	0.238322	0.116987	0.151787	0.132132	0.193388	0.23174	0.318131	0.206008	0.152626
0.252636	0.364059	0.174904	0.591851	0.573396	0.374149	0.197014	0.13914	0.370822	0.693469	0.610326	0.418744	0.541794	0.541794	0.392025	0.510401	0.25001	0.394926	0.613012	0.332636	0.611691	0.252726	0.170953	0.17996	0.50977	0.764576	0.46814	0.377127	0.603221	0.691847	0.0887767	0.210701	0.576583	0.576583	0.617242	0.514706	0.755132	0.557051	0.557051	0.284845	0.199658	0.272277	0.138364	0.17733	0.165443	0.217815	0.257784	0.373884	0.224349	0.157235
0.24384	0.363691	0.176894	0.59304	0.582759	0.390983	0.181426	0.127225	0.373001	0.686756	0.599432	0.425414	0.535866	0.535866	0.402863	0.507172	0.246166	0.39967	0.62817	0.333761	0.608588	0.252767	0.154284	0.164256	0.489668	0.753847	0.474192	0.372606	0.591903	0.683362	0.0891231	0.208884	0.55674	0.55674	0.606691	0.513136	0.751992	0.557603	0.557603	0.27218	0.211835	0.284924	0.13909	0.18462	0.170058	0.219507	0.262599	0.384578	0.226813	0.153113
0.250541	0.376717	0.196705	0.612945	0.596688	0.443127	0.186341	0.149621	0.405031	0.687408	0.613999	0.466489	0.569844	0.569844	0.432234	0.547726	0.264235	0.419447	0.6489	0.353214	0.62428	0.264854	0.14179	0.153032	0.510227	0.764105	0.503286	0.389514	0.633356	0.687568	0.0972638	0.220912	0.5694	0.5694	0.632184	0.531065	0.751157	0.564405	0.564405	0.266091	0.228577	0.308634	0.152419	0.198526	0.187395	0.239395	0.276931	0.407041	0.235742	0.152484
0.248475	0.391957	0.205294	0.612965	0.619184	0.453516	0.188271	0.15076	0.421089	0.713567	0.627252	0.475963	0.617169	0.617169	0.452275	0.543035	0.264536	0.426235	0.658853	0.361757	0.644197	0.263146	0.131849	0.143252	0.491793	0.784156	0.511605	0.395474	0.643824	0.708816	0.100886	0.224947	0.574194	0.574194	0.649431	0.541222	0.77528	0.58001	0.58001	0.261567	0.246706	0.324921	0.160622	0.215584	0.190638	0.251214	0.294978	0.423797	0.243439	0.154884
0.265648	0.438198	0.228956	0.640244	0.660229	0.513082	0.210718	0.180148	0.461313	0.733263	0.668511	0.512844	0.670663	0.670663	0.497197	0.596655	0.303665	0.470823	0.678287	0.380339	0.681584	0.293222	0.125025	0.138586	0.549469	0.829043	0.54749	0.420649	0.684991	0.73509	0.109664	0.23961	0.606802	0.606802	0.695311	0.569358	0.814653	0.626733	0.626733	0.265032	0.266545	0.351476	0.178443	0.230848	0.211518	0.278648	0.323118	0.45001	0.260663	0.162106
0.25722	0.423909	0.231558	0.64885	0.66335	0.523642	0.201293	0.170484	0.465184	0.742749	0.662824	0.49692	0.658219	0.658219	0.493172	0.579455	0.306144	0.473401	0.686708	0.375776	0.685921	0.287828	0.118621	0.131497	0.540866	0.838389	0.551337	0.412769	0.695203	0.733401	0.110776	0.239656	0.612347	0.612347	0.694729	0.577344	0.820031	0.605539	0.605539	0.26146	0.265279	0.358927	0.18222	0.236066	0.207214	0.279196	0.326183	0.437703	0.260826	0.164426
0.267969	0.463625	0.261325	0.664987	0.700156	0.561124	0.223371	0.194299	0.487059	0.774155	0.690528	0.521962	0.727261	0.727261	0.530801	0.610251	0.326898	0.503871	0.697646	0.401324	0.718996	0.30185	0.114914	0.128801	0.589608	0.883583	0.577347	0.439764	0.735077	0.736376	0.124411	0.249109	0.672535	0.672535	0.728546	0.593074	0.858981	0.636098	0.636098	0.269078	0.281667	0.380583	0.194298	0.250145	0.226217	0.299688	0.353468	0.462926	0.273987	0.173733
0.262991	0.46519	0.260188	0.668129	0.693379	0.542497	0.234147	0.195742	0.482632	0.795706	0.700534	0.508718	0.736453	0.736453	0.545035	0.616167	0.33982	0.505567	0.702741	0.404952	0.737703	0.309573	0.109981	0.124053	0.594008	0.887675	0.591857	0.446317	0.734503	0.757455	0.131414	0.252907	0.68036	0.68036	0.738268	0.598545	0.875063	0.662375	0.662375	0.270104	0.290965	0.385881	0.198798	0.255946	0.227702	0.306927	0.360375	0.459134	0.280894	0.17869
0.263671	0.473389	0.272281	0.693604	0.722091	0.556156	0.243467	0.207216	0.494729	0.803715	0.709077	0.522319	0.750589	0.750589	0.560404	0.643647	0.362504	0.517987	0.711452	0.420264	0.764617	0.325591	0.104731	0.120682	0.629684	0.923882	0.613048	0.460385	0.768144	0.763337	0.145694	0.267586	0.699406	0.699406	0.749916	0.614522	0.891642	0.677815	0.677815	0.270877	0.296852	0.390783	0.206005	0.263071	0.241219	0.320804	0.38104	0.465565	0.29041	0.18464
0.2509	0.434691	0.277713	0.688468	0.69856	0.524242	0.233094	0.182516	0.478645	0.805043	0.709769	0.499753	0.761819	0.761819	0.560465	0.639496	0.349579	0.506404	0.708709	0.422273	0.76113	0.314607	0.0972293	0.11341	0.610707	0.908258	0.608786	0.462904	0.743682	0.76721	0.152775	0.269554	0.710886	0.710886	0.753877	0.615231	0.89043	0.684995	0.684995	0.263518	0.29569	0.383055	0.205725	0.263654	0.24366	0.317556	0.373828	0.462468	0.28781	0.182307
0.248367	0.443296	0.289982	0.6952	0.708577	0.534392	0.243777	0.202695	0.486647	0.821987	0.734384	0.512888	0.779635	0.779635	0.586295	0.651478	0.360821	0.514255	0.703549	0.436202	0.776108	0.329262	0.0883445	0.106117	0.633195	0.925032	0.613752	0.475507	0.75424	0.772793	0.167773	0.27977	0.71911	0.71911	0.770881	0.627487	0.898605	0.709265	0.709265	0.25939	0.302959	0.383019	0.209925	0.264812	0.257074	0.322524	0.385863	0.471202	0.294598	0.185299
0.232942	0.407213	0.284668	0.69955	0.675667	0.511069	0.237117	0.196628	0.484249	0.808576	0.72426	0.482751	0.771369	0.771369	0.566017	0.652452	0.369184	0.503348	0.696923	0.429997	0.77207	0.325187	0.0776413	0.0959213	0.607005	0.916675	0.609999	0.458509	0.73604	0.803904	0.174207	0.288351	0.696515	0.696515	0.778486	0.622611	0.903539	0.715721	0.715721	0.249145	0.302454	0.374637	0.213632	0.26409	0.255963	0.317745	0.383027	0.463577	0.291603	0.17998
0.225958	0.418418	0.308518	0.706273	0.692747	0.537926	0.240304	0.219646	0.504083	0.818994	0.738263	0.492456	0.809065	0.809065	0.584893	0.676073	0.387942	0.526588	0.701543	0.442386	0.790959	0.344643	0.0672039	0.086558	0.623308	0.950487	0.628787	0.464869	0.741862	0.836299	0.187188	0.304229	0.719684	0.719684	0.802498	0.637011	0.924037	0.738388	0.738388	0.24307	0.310616	0.373943	0.22095	0.271882	0.26657	0.321199	0.40283	0.480592	0.295451	0.178491
0.212515	0.376322	0.320093	0.702453	0.679934	0.528486	0.232141	0.222883	0.503967	0.835039	0.747355	0.479749	0.803612	0.803612	0.590605	0.675173	0.387842	0.531234	0.70256	0.434851	0.790489	0.345806	0.0554132	0.0767478	0.603244	0.960525	0.63388	0.457607	0.721194	0.845512	0.194101	0.304188	0.717694	0.717694	0.814631	0.633314	0.936284	0.748388	0.748388	0.23545	0.313025	0.372926	0.225249	0.277026	0.26271	0.321275	0.396721	0.478693	0.29783	0.176826
0.205551	0.378813	0.325431	0.703561	0.675527	0.543749	0.236022	0.241295	0.503876	0.828684	0.727565	0.468168	0.798407	0.798407	0.588147	0.669328	0.398315	0.526677	0.696471	0.443217	0.797446	0.351649	0.0444367	0.0665579	0.602392	0.956648	0.633863	0.449432	0.722241	0.843237	0.202044	0.30783	0.710606	0.710606	0.81092	0.627442	0.927531	0.731592	0.731592	0.225228	0.319928	0.369479	0.229636	0.277096	0.263105	0.32144	0.399651	0.470958	0.302414	0.176156
0.193421	0.356364	0.332448	0.712084	0.687945	0.529499	0.240508	0.23248	0.507762	0.814776	0.7109	0.442883	0.805008	0.805008	0.580809	0.668045	0.394637	0.534909	0.700165	0.444128	0.803808	0.354147	0.035406	0.0581737	0.577983	0.959933	0.644059	0.448254	0.699376	0.861123	0.206626	0.308253	0.717108	0.717108	0.817535	0.607071	0.936031	0.744214	0.744214	0.218238	0.327362	0.37085	0.233237	0.281149	0.261428	0.324674	0.398603	0.471097	0.302896	0.172641
0.191452	0.383249	0.358479	0.71674	0.725669	0.563734	0.260035	0.256978	0.525178	0.855519	0.733495	0.465143	0.818192	0.818192	0.615683	0.700444	0.408638	0.566531	0.720476	0.468666	0.825102	0.384742	0.028462	0.0535815	0.614363	1	0.667711	0.46687	0.724112	0.859372	0.221853	0.321748	0.749305	0.749305	0.832625	0.629976	0.953289	0.764638	0.764638	0.216458	0.34337	0.384554	0.242928	0.296313	0.282105	0.344313	0.416911	0.495717	0.31877	0.181602
0.183517	0.357259	0.353619	0.7237	0.713937	0.559915	0.243896	0.25276	0.522808	0.847608	0.73495	0.440115	0.80758	0.80758	0.601554	0.686008	0.395259	0.562784	0.720055	0.474182	0.825876	0.386316	0.0215683	0.0489191	0.617546	0.976112	0.655709	0.461731	0.70818	0.833278	0.227877	0.320926	0.731841	0.731841	0.816533	0.616716	0.957074	0.748376	0.748376	0.210467	0.343562	0.388838	0.245743	0.297823	0.269509	0.345057	0.412349	0.484696	0.322949	0.183472
0.183012	0.389857	0.35909	0.728222	0.717177	0.589274	0.257457	0.275114	0.544056	0.849922	0.732799	0.436903	0.796965	0.796965	0.612364	0.697132	0.408118	0.574949	0.72165	0.489682	0.83222	0.396959	0.0174279	0.0457396	0.647789	0.959664	0.663021	0.472763	0.722567	0.850195	0.234946	0.333061	0.747433	0.747433	0.827393	0.625385	0.970159	0.766107	0.766107	0.205526	0.353914	0.395103	0.248113	0.303216	0.287398	0.355129	0.412065	0.492878	0.329147	0.185511
0.171617	0.379708	0.366066	0.725743	0.727864	0.580245	0.249596	0.279497	0.557643	0.859337	0.732226	0.441936	0.801322	0.801322	0.611881	0.690907	0.400438	0.594449	0.723722	0.490751	0.841514	0.404432	0.0143113	0.044043	0.648322	0.968756	0.664544	0.476079	0.712457	0.847985	0.236504	0.330923	0.737895	0.737895	0.824345	0.627276	0.991072	0.785293	0.785293	0.203955	0.352335	0.400902	0.2478	0.302379	0.286226	0.350475	0.406319	0.492418	0.324073	0.182954
0.175694	0.404802	0.370431	0.728037	0.713598	0.592018	0.248009	0.301632	0.557782	0.890363	0.732998	0.454964	0.81363	0.81363	0.629675	0.705709	0.420925	0.59556	0.723266	0.497835	0.844722	0.410489	0.0118404	0.0433083	0.68204	0.979035	0.669121	0.485738	0.723449	0.845833	0.237848	0.334853	0.749036	0.749036	0.832861	0.647738	0.99646	0.776325	0.776325	0.201375	0.348443	0.394029	0.245447	0.303589	0.289003	0.35264	0.411702	0.492138	0.331061	0.180038
0.160757	0.370469	0.345707	0.715269	0.673143	0.557958	0.22482	0.276212	0.529409	0.873492	0.708768	0.427597	0.785042	0.785042	0.607551	0.67293	0.393655	0.568467	0.703207	0.477683	0.833594	0.390354	0.00893823	0.0413059	0.655484	0.932729	0.653434	0.470433	0.677704	0.833046	0.22499	0.323845	0.724007	0.724007	0.826919	0.633348	0.984776	0.763805	0.763805	0.194752	0.332648	0.375409	0.234477	0.286529	0.273738	0.337678	0.393799	0.474934	0.313254	0.166014
0.162372	0.39126	0.350353	0.710253	0.700079	0.556921	0.235533	0.283776	0.526394	0.885166	0.70805	0.433117	0.779391	0.779391	0.627606	0.696609	0.403101	0.589061	0.70329	0.476204	0.847573	0.392544	0.00894462	0.0433397	0.65507	0.961158	0.660836	0.474961	0.698055	0.842941	0.219087	0.321207	0.758488	0.758488	0.841228	0.654904	0.998948	0.779515	0.779515	0.19498	0.331221	0.370933	0.231851	0.285907	0.286462	0.34217	0.394278	0.480926	0.311835	0.160463
0.151263	0.365739	0.328289	0.697262	0.67618	0.520059	0.219875	0.264994	0.498901	0.863028	0.690353	0.413652	0.779642	0.779642	0.59306	0.666846	0.383875	0.571452	0.686446	0.455533	0.834834	0.382512	0.00893212	0.0436932	0.617948	0.944979	0.637507	0.464928	0.667587	0.811804	0.204711	0.305559	0.745046	0.745046	0.829192	0.639672	0.981667	0.756887	0.756887	0.19377	0.314976	0.352566	0.222236	0.273643	0.270801	0.324702	0.382546	0.467023	0.298729	0.154641
0.158864	0.398077	0.32877	0.699811	0.684213	0.529005	0.231558	0.267049	0.489382	0.890162	0.694602	0.423083	0.773065	0.773065	0.616021	0.694225	0.399108	0.575181	0.684585	0.458385	0.840103	0.387039	0.0106366	0.0462562	0.641241	0.968963	0.645939	0.468281	0.679942	0.811276	0.202635	0.306285	0.774148	0.774148	0.860366	0.650466	0.991822	0.772582	0.772582	0.19604	0.311832	0.344861	0.219857	0.270656	0.275456	0.32974	0.386935	0.488346	0.305318	0.155793
0.155405	0.38193	0.316129	0.68889	0.667932	0.515216	0.228524	0.245822	0.484341	0.878342	0.687533	0.408784	0.765785	0.765785	0.586802	0.693274	0.383318	0.571611	0.677874	0.448961	0.840013	0.385415	0.013131	0.0486165	0.627285	0.935755	0.627005	0.45461	0.670635	0.809398	0.192708	0.300913	0.762516	0.762516	0.857198	0.647656	1	0.774815	0.774815	0.194171	0.304619	0.33549	0.214383	0.262926	0.266463	0.327823	0.375698	0.480272	0.30252	0.152883
0.165188	0.405291	0.323861	0.688824	0.681779	0.532278	0.229201	0.257808	0.491306	0.856783	0.684222	0.411494	0.771622	0.771622	0.596746	0.715904	0.3903	0.578902	0.67428	0.446427	0.847589	0.386861	0.0161169	0.051864	0.64169	0.936701	0.627008	0.459316	0.680099	0.809925	0.186488	0.300028	0.767901	0.767901	0.863856	0.656407	0.987051	0.775272	0.775272	0.195876	0.297196	0.330423	0.209805	0.259514	0.271645	0.33014	0.368391	0.471943	0.310377	0.154746
0.157302	0.394798	0.315832	0.676962	0.656307	0.491629	0.226872	0.228838	0.47725	0.861354	0.665101	0.401763	0.748601	0.748601	0.571727	0.684221	0.372528	0.556407	0.653006	0.439066	0.828706	0.377221	0.0182135	0.0522505	0.625859	0.935482	0.612438	0.455121	0.647341	0.791658	0.175759	0.294858	0.761194	0.761194	0.852921	0.641469	0.967195	0.771344	0.771344	0.192558	0.286733	0.315272	0.201005	0.244487	0.263544	0.318807	0.353069	0.459143	0.302336	0.150448
0.168205	0.419273	0.329106	0.67551	0.649682	0.513886	0.240257	0.24045	0.484721	0.87253	0.660784	0.420844	0.757801	0.757801	0.599641	0.707176	0.383552	0.560195	0.649534	0.447257	0.838454	0.382263	0.021417	0.0549618	0.65805	0.940146	0.620269	0.472813	0.66214	0.807623	0.174308	0.301496	0.771819	0.771819	0.867397	0.650947	0.968985	0.785278	0.785278	0.192847	0.284991	0.31094	0.193932	0.239509	0.270993	0.322357	0.358992	0.453466	0.310108	0.149711
0.161459	0.386492	0.317907	0.661257	0.624141	0.475739	0.231949	0.222667	0.470818	0.837483	0.648506	0.394772	0.766611	0.766611	0.576356	0.681636	0.375797	0.540952	0.640286	0.430495	0.817351	0.372403	0.0253829	0.0580623	0.622472	0.912641	0.596839	0.470988	0.639014	0.793837	0.166174	0.296563	0.764535	0.764535	0.845575	0.643976	0.942959	0.763807	0.763807	0.195276	0.276373	0.292897	0.184392	0.229476	0.258497	0.317613	0.349577	0.430559	0.307367	0.145428
0.162595	0.397203	0.332344	0.652786	0.632556	0.471563	0.238072	0.245341	0.479477	0.818768	0.65557	0.402574	0.763864	0.763864	0.590915	0.688717	0.383489	0.538857	0.6337	0.433819	0.818951	0.377189	0.0339821	0.0659236	0.628536	0.929961	0.611478	0.490919	0.65672	0.803041	0.1697	0.307589	0.796199	0.796199	0.856993	0.648716	0.933119	0.780254	0.780254	0.205576	0.283067	0.294459	0.186377	0.228827	0.268321	0.322451	0.359981	0.435004	0.314264	0.155378
0.16535	0.386605	0.333123	0.642246	0.630902	0.441921	0.252117	0.237123	0.476607	0.809797	0.65674	0.39993	0.735491	0.735491	0.587923	0.656098	0.394446	0.524784	0.622016	0.416418	0.81114	0.382399	0.0501314	0.0804884	0.624571	0.923885	0.599236	0.496526	0.65262	0.793333	0.171479	0.302482	0.802167	0.802167	0.855902	0.646821	0.923721	0.775276	0.775276	0.214838	0.289193	0.292123	0.184712	0.225212	0.262003	0.324508	0.355704	0.427508	0.31863	0.161831
0.19163	0.417392	0.362127	0.644427	0.642297	0.486227	0.271108	0.269573	0.497542	0.813364	0.665434	0.421671	0.749498	0.749498	0.634202	0.664002	0.425176	0.531598	0.631347	0.413781	0.820836	0.39732	0.0780142	0.107102	0.667641	0.916653	0.613392	0.523339	0.695963	0.804713	0.182315	0.311283	0.825132	0.825132	0.881911	0.671871	0.91719	0.785497	0.785497	0.239931	0.295621	0.300465	0.188199	0.231629	0.27354	0.33563	0.369085	0.449961	0.342954	0.182357
0.21112	0.421391	0.376	0.637496	0.66149	0.448226	0.286945	0.255371	0.488597	0.817883	0.68808	0.424971	0.739705	0.739705	0.631256	0.660149	0.432991	0.529268	0.633656	0.414482	0.825486	0.407719	0.116425	0.142258	0.673942	0.916005	0.611088	0.531451	0.700166	0.810882	0.189087	0.316336	0.838604	0.838604	0.887948	0.695277	0.91592	0.789832	0.789832	0.270234	0.302064	0.312381	0.19749	0.234762	0.272493	0.349543	0.377651	0.471243	0.36114	0.201076
0.256734	0.462002	0.396272	0.645723	0.686896	0.478042	0.319952	0.271339	0.515991	0.847428	0.710703	0.468258	0.721514	0.721514	0.669633	0.674015	0.456705	0.546333	0.642505	0.418491	0.8518	0.424187	0.16193	0.184692	0.734921	0.932263	0.630677	0.560944	0.742936	0.835137	0.198886	0.330561	0.879928	0.879928	0.905514	0.735543	0.919279	0.809722	0.809722	0.306614	0.314855	0.334778	0.206391	0.248571	0.294932	0.368923	0.407446	0.50645	0.389499	0.22987
0.294928	0.479508	0.39883	0.650288	0.701609	0.48282	0.331863	0.259083	0.521449	0.867283	0.727917	0.488379	0.725188	0.725188	0.706955	0.661289	0.466045	0.566154	0.652953	0.413162	0.860865	0.435122	0.206399	0.22627	0.766444	0.933225	0.623839	0.585973	0.758472	0.824241	0.20126	0.337378	0.887069	0.887069	0.918953	0.761411	0.913229	0.803001	0.803001	0.343978	0.317485	0.346453	0.207915	0.254354	0.296348	0.376359	0.41675	0.519762	0.4079	0.253574
0.33875	0.529822	0.418583	0.653664	0.732088	0.514935	0.365281	0.291363	0.548864	0.91521	0.761516	0.534649	0.754314	0.754314	0.751755	0.711954	0.484362	0.599401	0.671051	0.438936	0.88312	0.462172	0.2442	0.260539	0.824975	0.977887	0.643854	0.621625	0.819454	0.852775	0.207477	0.355239	0.937961	0.937961	0.953598	0.805159	0.934407	0.835083	0.835083	0.382013	0.329262	0.36782	0.219769	0.267165	0.3202	0.39742	0.45275	0.565302	0.438293	0.280869
0.351175	0.512924	0.406494	0.651568	0.733817	0.510142	0.36781	0.276621	0.545559	0.894096	0.757182	0.537176	0.755814	0.755814	0.739734	0.709482	0.47502	0.600242	0.669067	0.440578	0.892692	0.464506	0.264724	0.276896	0.809439	0.944117	0.631198	0.620214	0.808448	0.852357	0.202211	0.353594	0.924838	0.924838	0.949244	0.818089	0.935839	0.832937	0.832937	0.400439	0.337039	0.377507	0.22465	0.267935	0.321071	0.404256	0.455198	0.576385	0.45414	0.29227
0.368888	0.558586	0.419968	0.673906	0.760132	0.56659	0.381093	0.306756	0.569056	0.910628	0.782275	0.576975	0.781301	0.781301	0.793384	0.737485	0.505405	0.638305	0.692608	0.454514	0.922823	0.492802	0.268938	0.280811	0.855192	0.97974	0.661514	0.638653	0.861859	0.873241	0.204321	0.374628	0.979482	0.979482	0.985027	0.861292	0.955977	0.854796	0.854796	0.413742	0.352975	0.394335	0.237198	0.281638	0.34112	0.42516	0.486632	0.605914	0.476826	0.30837
0.354502	0.546507	0.407853	0.658893	0.751793	0.553525	0.366293	0.295056	0.556726	0.890582	0.763115	0.569024	0.788001	0.788001	0.777582	0.71726	0.496398	0.623887	0.681337	0.446021	0.921283	0.493188	0.25569	0.266448	0.821408	0.951691	0.650846	0.624103	0.833047	0.872472	0.194202	0.378223	0.955887	0.955887	0.988996	0.871724	0.941617	0.863444	0.863444	0.403797	0.359452	0.398005	0.243997	0.281481	0.334861	0.419286	0.48323	0.59544	0.483834	0.306504
0.340404	0.559031	0.415199	0.651492	0.75662	0.593285	0.369197	0.308788	0.554663	0.874972	0.754031	0.567895	0.779313	0.779313	0.773275	0.743077	0.518141	0.615883	0.671325	0.45036	0.921916	0.506754	0.232804	0.242532	0.808737	0.961348	0.662651	0.61078	0.83876	0.86035	0.188985	0.377586	0.984846	0.984846	0.999293	0.887004	0.941187	0.885865	0.885865	0.386159	0.368272	0.402636	0.25007	0.283902	0.35122	0.42116	0.490559	0.610182	0.493238	0.29966
0.311529	0.518431	0.402996	0.649603	0.726374	0.58012	0.340879	0.289353	0.545438	0.804951	0.724805	0.53383	0.757643	0.757643	0.735389	0.697653	0.505631	0.594324	0.658169	0.440759	0.922285	0.496061	0.202562	0.213859	0.787715	0.890506	0.654732	0.58984	0.801959	0.855563	0.177794	0.37524	0.944683	0.944683	0.988397	0.867062	0.91995	0.871828	0.871828	0.361439	0.361109	0.397255	0.248234	0.276769	0.337885	0.409988	0.476941	0.587789	0.484714	0.286291
0.298622	0.523969	0.405061	0.641913	0.723241	0.574026	0.337564	0.298493	0.547918	0.801114	0.710709	0.539235	0.754968	0.754968	0.741639	0.723766	0.506277	0.598031	0.655033	0.442762	0.912588	0.501607	0.172838	0.187694	0.804184	0.915242	0.664702	0.588933	0.808684	0.849293	0.173486	0.38676	0.968818	0.968818	1	0.863261	0.908985	0.889834	0.889834	0.337557	0.360223	0.388716	0.247434	0.279254	0.342269	0.407759	0.480901	0.583988	0.477133	0.273316
0.266878	0.476063	0.378614	0.61415	0.68252	0.537694	0.310392	0.269097	0.52567	0.741663	0.655181	0.494295	0.697621	0.697621	0.689223	0.680036	0.457957	0.550027	0.623325	0.410005	0.876147	0.472169	0.144646	0.161362	0.745092	0.8571	0.621425	0.560023	0.75085	0.797046	0.157464	0.362235	0.916706	0.916706	0.965829	0.81785	0.864269	0.857971	0.857971	0.30691	0.341027	0.363422	0.231605	0.257039	0.327951	0.378946	0.455431	0.537395	0.457609	0.247651
0.252407	0.482792	0.389738	0.615684	0.683578	0.55867	0.30832	0.278473	0.530581	0.717162	0.644114	0.486727	0.701713	0.701713	0.690856	0.705357	0.459435	0.55361	0.616442	0.409649	0.864748	0.477787	0.12353	0.144489	0.772893	0.875892	0.628368	0.565735	0.75437	0.774226	0.153691	0.357364	0.928383	0.928383	0.967723	0.789687	0.854328	0.842396	0.842396	0.289055	0.330547	0.348085	0.223306	0.25124	0.330046	0.381603	0.446811	0.525525	0.444479	0.23465
0.232582	0.439551	0.362808	0.592753	0.640214	0.501412	0.287466	0.255548	0.507433	0.668001	0.599378	0.462954	0.661996	0.661996	0.642251	0.659821	0.413329	0.521687	0.600472	0.385548	0.840278	0.450548	0.106127	0.129985	0.732713	0.824079	0.598316	0.536134	0.710693	0.756712	0.140235	0.336625	0.866145	0.866145	0.927967	0.743732	0.814112	0.799275	0.799275	0.269407	0.308791	0.320211	0.207239	0.2298	0.303451	0.363893	0.422879	0.485267	0.418276	0.216806
0.227333	0.442428	0.353862	0.587265	0.63014	0.512783	0.284679	0.245489	0.501537	0.687916	0.582204	0.459125	0.659897	0.659897	0.641053	0.676887	0.400984	0.51459	0.583625	0.374061	0.820669	0.442079	0.0964816	0.124036	0.717363	0.865843	0.59031	0.532136	0.702687	0.735837	0.134487	0.333417	0.857267	0.857267	0.911945	0.739997	0.812499	0.783065	0.783065	0.258852	0.30032	0.300406	0.195532	0.222723	0.302619	0.359293	0.414475	0.469232	0.403687	0.20864
0.214292	0.405114	0.33288	0.563856	0.598653	0.483556	0.26396	0.21902	0.479285	0.642311	0.559136	0.430575	0.636902	0.636902	0.601569	0.641706	0.381195	0.483254	0.561054	0.344945	0.795438	0.415318	0.0922947	0.120933	0.67703	0.830919	0.561621	0.506588	0.665135	0.698726	0.121592	0.310059	0.805483	0.805483	0.875385	0.711046	0.780299	0.732086	0.732086	0.251522	0.283174	0.280199	0.180972	0.206414	0.289995	0.347323	0.398011	0.437583	0.393186	0.196211
0.221142	0.416665	0.335902	0.555854	0.584506	0.497718	0.268583	0.228756	0.485785	0.647126	0.564733	0.438496	0.669056	0.669056	0.607933	0.668349	0.402234	0.494206	0.557789	0.345075	0.787175	0.415166	0.0952503	0.125121	0.724474	0.834678	0.569491	0.512145	0.670552	0.6963	0.116768	0.310091	0.792061	0.792061	0.862077	0.703363	0.764741	0.737813	0.737813	0.252359	0.282468	0.276366	0.1766	0.208717	0.295705	0.353265	0.401013	0.43753	0.387126	0.197338
0.219268	0.376713	0.304949	0.543608	0.550004	0.473119	0.255785	0.209399	0.461242	0.60414	0.543683	0.420289	0.653163	0.653163	0.58647	0.647936	0.389883	0.47125	0.54027	0.331447	0.774344	0.392487	0.105515	0.13354	0.692287	0.778527	0.540085	0.492231	0.661902	0.675683	0.104028	0.316014	0.740309	0.740309	0.838457	0.694289	0.742837	0.714429	0.714429	0.254765	0.273008	0.266626	0.167741	0.197967	0.284866	0.347634	0.392574	0.424748	0.378373	0.193793
0.239187	0.421499	0.315019	0.540126	0.554112	0.495891	0.268813	0.223604	0.471437	0.608791	0.553269	0.450664	0.673277	0.673277	0.618989	0.662548	0.405695	0.475067	0.539628	0.341757	0.785233	0.393731	0.127459	0.155962	0.730262	0.771255	0.549214	0.516807	0.684247	0.669943	0.105298	0.329501	0.744772	0.744772	0.841492	0.706418	0.757808	0.714323	0.714323	0.271601	0.280502	0.278256	0.174983	0.203905	0.300519	0.364162	0.40237	0.449788	0.391446	0.202684
0.255643	0.417299	0.304585	0.526647	0.544306	0.481373	0.270997	0.225684	0.455679	0.593557	0.558295	0.466754	0.646163	0.646163	0.601669	0.639026	0.407921	0.464837	0.540049	0.335333	0.777018	0.388891	0.159435	0.18465	0.727046	0.743791	0.530059	0.518884	0.684283	0.649028	0.096852	0.324942	0.746282	0.746282	0.824111	0.710059	0.72879	0.71247	0.71247	0.29282	0.282612	0.284971	0.177473	0.205325	0.300876	0.367956	0.409621	0.465713	0.401327	0.211451
0.295748	0.476842	0.318163	0.536245	0.561867	0.519967	0.292155	0.250456	0.478112	0.61367	0.579523	0.506843	0.6752	0.6752	0.641833	0.675752	0.432323	0.485956	0.55396	0.351619	0.803766	0.41356	0.202889	0.22608	0.786307	0.743855	0.541393	0.545802	0.731735	0.688118	0.0979303	0.340906	0.776493	0.776493	0.838026	0.730838	0.742247	0.73687	0.73687	0.325983	0.293141	0.309234	0.188027	0.219182	0.31985	0.38943	0.435019	0.499526	0.419935	0.237889
0.330389	0.484256	0.307827	0.518546	0.580458	0.498917	0.300799	0.238582	0.467866	0.58802	0.577116	0.529014	0.653426	0.653426	0.621457	0.663046	0.422372	0.481117	0.551491	0.34807	0.803014	0.405358	0.252084	0.27253	0.765888	0.710899	0.527649	0.550017	0.743513	0.687621	0.0910948	0.333462	0.765381	0.765381	0.835858	0.739407	0.733321	0.71919	0.71919	0.362268	0.295855	0.32253	0.192246	0.220334	0.318696	0.400353	0.432849	0.52093	0.431452	0.259615
0.38643	0.570946	0.340362	0.517969	0.624033	0.528935	0.342411	0.274681	0.489413	0.640107	0.628937	0.594732	0.648438	0.648438	0.654395	0.667885	0.436023	0.498663	0.574301	0.360528	0.812044	0.417833	0.302556	0.321877	0.811744	0.737634	0.549229	0.577404	0.7924	0.701915	0.0938436	0.321203	0.799528	0.799528	0.859997	0.769868	0.754573	0.735672	0.735672	0.409177	0.30623	0.346906	0.201101	0.236964	0.344469	0.424288	0.455981	0.563043	0.456311	0.292339
0.420379	0.578549	0.334098	0.516619	0.642603	0.513452	0.346791	0.259078	0.482187	0.622003	0.627888	0.603029	0.647038	0.647038	0.632665	0.643786	0.423815	0.499998	0.579865	0.348706	0.788879	0.416427	0.339038	0.354425	0.836581	0.723634	0.534601	0.574126	0.791581	0.691787	0.0877461	0.306997	0.791292	0.791292	0.859438	0.77442	0.73479	0.722904	0.722904	0.438789	0.298745	0.351003	0.196146	0.238029	0.34553	0.429127	0.447058	0.555197	0.461556	0.310911
0.450489	0.639589	0.335997	0.511905	0.66218	0.527018	0.361152	0.272537	0.49417	0.630079	0.643809	0.636995	0.670342	0.670342	0.663657	0.666732	0.435232	0.502095	0.590892	0.34874	0.801666	0.417237	0.355701	0.36879	0.87437	0.707775	0.544284	0.57838	0.812613	0.701873	0.09336	0.306681	0.808192	0.808192	0.868465	0.778965	0.742866	0.709145	0.709145	0.459352	0.296189	0.359612	0.195213	0.241795	0.356805	0.442088	0.454583	0.562511	0.466108	0.322119
0.443343	0.621255	0.309162	0.48654	0.639992	0.490632	0.354436	0.249438	0.45622	0.61659	0.62148	0.613782	0.621334	0.621334	0.602971	0.627895	0.40426	0.461436	0.568653	0.31863	0.75837	0.389692	0.34695	0.358585	0.832655	0.656671	0.514313	0.548692	0.777334	0.643326	0.0838709	0.285602	0.768793	0.768793	0.842226	0.752916	0.717639	0.67378	0.67378	0.451818	0.277501	0.339584	0.178397	0.22326	0.333301	0.425346	0.420959	0.528972	0.441939	0.31289
0.42738	0.611573	0.302269	0.477982	0.611313	0.494203	0.338066	0.252166	0.444663	0.605354	0.600072	0.600816	0.594165	0.594165	0.598904	0.612237	0.373935	0.432875	0.549156	0.298576	0.742787	0.376784	0.322295	0.332828	0.81344	0.649343	0.49664	0.528861	0.754062	0.619734	0.0845487	0.277414	0.777969	0.777969	0.830209	0.734441	0.703586	0.660328	0.660328	0.43125	0.258294	0.318074	0.165396	0.210573	0.32721	0.404577	0.40145	0.500322	0.423885	0.293243
0.387308	0.549404	0.25475	0.460397	0.548556	0.451392	0.294106	0.213652	0.407142	0.549452	0.540027	0.541277	0.54627	0.54627	0.539593	0.572885	0.322843	0.378833	0.52072	0.263808	0.712795	0.342971	0.287743	0.298317	0.757427	0.59422	0.451685	0.483167	0.705304	0.57033	0.0753929	0.255695	0.738587	0.738587	0.766571	0.683605	0.657211	0.608239	0.608239	0.394868	0.233677	0.284951	0.148132	0.182914	0.296689	0.367252	0.363598	0.454836	0.382484	0.258438
0.360018	0.5206	0.229547	0.43923	0.514199	0.436302	0.286408	0.214943	0.388363	0.566962	0.517223	0.505541	0.531023	0.531023	0.512777	0.594134	0.318082	0.355673	0.497318	0.259179	0.705314	0.323297	0.258258	0.271953	0.715087	0.595763	0.428159	0.456216	0.68182	0.575413	0.0724664	0.249098	0.735492	0.735492	0.7459	0.659968	0.639956	0.606942	0.606942	0.364327	0.2186	0.258344	0.138346	0.166283	0.285828	0.350176	0.349975	0.447738	0.352364	0.234784
0.322914	0.439844	0.200041	0.413519	0.458927	0.386502	0.24608	0.172024	0.353945	0.487777	0.451191	0.440238	0.482118	0.482118	0.440632	0.529319	0.267481	0.315549	0.460827	0.223278	0.652702	0.283431	0.239163	0.253486	0.620562	0.528621	0.374722	0.4087	0.625843	0.517292	0.0569654	0.216695	0.65605	0.65605	0.698611	0.602653	0.583558	0.57093	0.57093	0.331519	0.194649	0.219928	0.118608	0.141485	0.258116	0.315076	0.304225	0.393599	0.310718	0.20464
0.311066	0.418464	0.182293	0.410825	0.444346	0.38108	0.236501	0.187968	0.345973	0.460721	0.432643	0.424105	0.467559	0.467559	0.45237	0.51924	0.251173	0.311877	0.452405	0.21603	0.640034	0.268985	0.235058	0.250626	0.619979	0.52655	0.35996	0.398127	0.611908	0.526394	0.0570585	0.209762	0.652827	0.652827	0.69094	0.589837	0.575046	0.557701	0.557701	0.319464	0.183349	0.199357	0.112983	0.131046	0.258496	0.307815	0.293863	0.386634	0.289735	0.188919
0.299476	0.396361	0.14498	0.399835	0.423222	0.346505	0.218847	0.163463	0.305464	0.440868	0.413478	0.399515	0.425879	0.425879	0.408409	0.490926	0.234279	0.293178	0.438618	0.205305	0.607656	0.246331	0.237905	0.254332	0.590859	0.493297	0.336398	0.372661	0.593331	0.508853	0.0461384	0.207682	0.60437	0.60437	0.650178	0.554837	0.557346	0.526537	0.526537	0.312886	0.169495	0.17678	0.101979	0.115132	0.236587	0.296056	0.277493	0.372493	0.264284	0.176441
0.30773	0.410014	0.134336	0.392767	0.424063	0.354485	0.224787	0.181267	0.292839	0.442656	0.41665	0.415814	0.454805	0.454805	0.404034	0.514512	0.249717	0.308874	0.433798	0.207745	0.602185	0.253302	0.248053	0.265247	0.602099	0.512741	0.330831	0.364419	0.593921	0.523418	0.0451014	0.21074	0.598314	0.598314	0.654741	0.552545	0.560706	0.537415	0.537415	0.317357	0.164185	0.166666	0.0946298	0.110865	0.241204	0.301776	0.270077	0.374042	0.260559	0.176939
0.297522	0.378452	0.105823	0.371007	0.397609	0.335911	0.199783	0.150751	0.253631	0.398816	0.382253	0.408626	0.368306	0.368306	0.35324	0.46123	0.21154	0.275065	0.412921	0.165957	0.563623	0.222546	0.260326	0.276119	0.553212	0.446739	0.287745	0.331781	0.568268	0.467878	0.0315131	0.187424	0.555554	0.555554	0.607529	0.511063	0.519356	0.484005	0.484005	0.321009	0.142023	0.149835	0.0784196	0.0947513	0.214299	0.281799	0.249158	0.336892	0.240885	0.166422
0.316146	0.399845	0.0896147	0.357531	0.393522	0.331258	0.214463	0.160639	0.232028	0.415406	0.379282	0.43861	0.366938	0.366938	0.351178	0.483138	0.21507	0.266035	0.401566	0.165429	0.572197	0.222246	0.277484	0.291655	0.587635	0.45084	0.278249	0.328834	0.571631	0.466031	0.0262415	0.183872	0.58864	0.58864	0.60481	0.519058	0.515227	0.478472	0.478472	0.335299	0.131091	0.148163	0.0720215	0.0871516	0.208348	0.282271	0.242948	0.341566	0.240581	0.171169
0.330811	0.404522	0.0707603	0.355552	0.365284	0.304431	0.208997	0.13743	0.206591	0.387074	0.382876	0.456261	0.341173	0.341173	0.312361	0.448139	0.208739	0.241611	0.400913	0.157421	0.562883	0.210952	0.298516	0.310736	0.558155	0.420003	0.256204	0.314524	0.57713	0.456023	0.0192226	0.171164	0.569055	0.569055	0.584145	0.519443	0.494017	0.46058	0.46058	0.352836	0.12107	0.145227	0.0610405	0.0782726	0.187739	0.27901	0.240809	0.32919	0.235201	0.174493
0.359938	0.430922	0.0685128	0.349196	0.377856	0.320556	0.229305	0.153153	0.213074	0.404485	0.387234	0.477068	0.371546	0.371546	0.316958	0.461996	0.222027	0.246475	0.407283	0.157392	0.562217	0.209613	0.32444	0.333004	0.569319	0.411469	0.247267	0.315559	0.58949	0.446966	0.0185272	0.151297	0.602138	0.602138	0.582188	0.534965	0.47836	0.45444	0.45444	0.37638	0.11095	0.150263	0.0557216	0.0764861	0.189149	0.284457	0.237496	0.339169	0.235697	0.186936
0.372442	0.424693	0.0499516	0.337204	0.372227	0.276891	0.224832	0.118917	0.198064	0.400643	0.379089	0.483708	0.306818	0.306818	0.289804	0.421729	0.203618	0.231413	0.405212	0.141918	0.535855	0.182727	0.350143	0.353074	0.542978	0.383511	0.226465	0.310703	0.577418	0.435787	0.0129174	0.130229	0.580205	0.580205	0.562164	0.521475	0.465226	0.432485	0.432485	0.39391	0.0988339	0.151903	0.0465229	0.0689591	0.168855	0.271991	0.221691	0.315989	0.221925	0.191759
0.412172	0.476364	0.049448	0.351534	0.38729	0.306752	0.239858	0.135728	0.208854	0.403968	0.408674	0.519835	0.352137	0.352137	0.318067	0.448509	0.217478	0.23731	0.419664	0.149786	0.549412	0.186323	0.378528	0.377252	0.585438	0.413442	0.235554	0.332894	0.614908	0.462879	0.0158275	0.128135	0.598744	0.598744	0.587937	0.545774	0.479194	0.450879	0.450879	0.418562	0.102606	0.162616	0.0444557	0.0753595	0.178961	0.280804	0.232056	0.333501	0.225732	0.204149
0.437103	0.491131	0.039244	0.353421	0.388087	0.320577	0.243244	0.125829	0.196807	0.434857	0.432762	0.53568	0.348334	0.348334	0.311887	0.446992	0.207387	0.251434	0.43502	0.146218	0.534489	0.172265	0.40608	0.401913	0.583313	0.400274	0.229832	0.33109	0.621741	0.474111	0.015286	0.118546	0.575681	0.575681	0.573118	0.538233	0.491401	0.43542	0.43542	0.436465	0.101414	0.162676	0.0425825	0.0774484	0.168502	0.280458	0.23455	0.334873	0.219816	0.209712
0.462595	0.525598	0.0360532	0.341047	0.415383	0.329453	0.259298	0.124988	0.199046	0.460743	0.422141	0.551984	0.340477	0.340477	0.296469	0.459255	0.20229	0.260214	0.433073	0.142127	0.521679	0.164741	0.429034	0.422288	0.607762	0.426596	0.226327	0.331343	0.615751	0.456953	0.0126374	0.112762	0.573603	0.573603	0.564349	0.521436	0.479155	0.428125	0.428125	0.4437	0.0943668	0.163518	0.0398713	0.0781139	0.173883	0.275873	0.219268	0.341274	0.209433	0.211656
0.466928	0.520144	0.0173244	0.331327	0.395975	0.308181	0.248592	0.108436	0.183221	0.438623	0.408701	0.559154	0.313565	0.313565	0.272382	0.441577	0.181873	0.244361	0.419765	0.125481	0.49788	0.141018	0.438531	0.431001	0.598974	0.409817	0.200668	0.309477	0.591842	0.453756	0.0104377	0.100117	0.523479	0.523479	0.535948	0.490411	0.473514	0.414287	0.414287	0.437882	0.0880964	0.160077	0.034903	0.0753239	0.163135	0.265098	0.200689	0.317673	0.193675	0.203274
0.472801	0.532874	0.0216121	0.336204	0.396372	0.345275	0.254562	0.124919	0.185475	0.432486	0.415654	0.561575	0.348677	0.348677	0.276798	0.465082	0.182799	0.240465	0.4186	0.12693	0.502464	0.147574	0.430993	0.425949	0.605748	0.387189	0.202356	0.304984	0.60443	0.448201	0.0107732	0.0990745	0.542672	0.542672	0.534726	0.483573	0.464548	0.398622	0.398622	0.423711	0.0818367	0.154589	0.0336113	0.0791871	0.168483	0.263594	0.203829	0.315767	0.185058	0.190417
0.444799	0.500074	0.0129892	0.323533	0.354488	0.302022	0.237579	0.102226	0.169348	0.375551	0.371934	0.532126	0.310289	0.310289	0.233646	0.434654	0.161035	0.210442	0.404462	0.108231	0.473188	0.133358	0.402271	0.398332	0.563257	0.353647	0.186465	0.264837	0.562441	0.416389	0.00506187	0.0890848	0.488595	0.488595	0.486419	0.445872	0.433021	0.376013	0.376013	0.388543	0.0723838	0.138233	0.027552	0.0692691	0.150883	0.237963	0.172004	0.292919	0.159885	0.167523
0.404216	0.467655	0.0136766	0.323281	0.336887	0.31778	0.219438	0.121643	0.171393	0.310263	0.348558	0.517119	0.299615	0.299615	0.221692	0.439606	0.155664	0.183627	0.384869	0.0996956	0.452218	0.136112	0.357948	0.356707	0.546102	0.347919	0.183266	0.244072	0.53066	0.421633	0.00647661	0.0843484	0.475399	0.475399	0.465044	0.414292	0.410207	0.366471	0.366471	0.344852	0.0638885	0.130673	0.0247758	0.0593979	0.154549	0.223454	0.155929	0.276462	0.144077	0.146609
0.352995	0.39871	0	0.326409	0.29059	0.297508	0.185162	0.110458	0.158929	0.226991	0.323973	0.478692	0.30292	0.30292	0.210176	0.436748	0.143209	0.154035	0.363185	0.0885872	0.438726	0.126677	0.306535	0.30631	0.495479	0.28816	0.173492	0.207634	0.480911	0.408146	0.00285774	0.0765176	0.434591	0.434591	0.429395	0.381147	0.399052	0.349899	0.349899	0.303597	0.0566348	0.119166	0.0239397	0.0513377	0.142517	0.203271	0.147866	0.244389	0.13238	0.123892
0.31657	0.374817	0.0191197	0.327176	0.278818	0.300598	0.177739	0.115008	0.169204	0.209806	0.309672	0.455533	0.315161	0.315161	0.207393	0.440088	0.145249	0.130531	0.370498	0.0842958	0.435398	0.13926	0.261404	0.262944	0.477748	0.272207	0.181141	0.209141	0.471595	0.400775	0.00152076	0.0803188	0.43263	0.43263	0.427024	0.379112	0.385137	0.347844	0.347844	0.269039	0.0541611	0.114175	0.0253641	0.0498112	0.144718	0.193923	0.15038	0.241929	0.132134	0.108957
0.28338	0.325507	0.016762	0.321518	0.259282	0.290361	0.151787	0.103134	0.163365	0.141447	0.275768	0.425128	0.293383	0.293383	0.193637	0.423337	0.128648	0.110236	0.362996	0.0680375	0.416038	0.128785	0.231097	0.233036	0.441951	0.260758	0.162946	0.196331	0.428659	0.397545	0	0.0825606	0.401944	0.401944	0.399185	0.345698	0.37138	0.334761	0.334761	0.243203	0.0519445	0.109296	0.0261635	0.0406903	0.137632	0.181645	0.136102	0.228951	0.126993	0.100181
0.278768	0.328391	0.03324	0.333624	0.274452	0.334812	0.158995	0.12882	0.180305	0.162281	0.3065	0.43998	0.338067	0.338067	0.229823	0.451588	0.145684	0.134552	0.377415	0.0884969	0.425714	0.150775	0.219433	0.223392	0.462633	0.240835	0.181859	0.224495	0.445568	0.416813	0.006216	0.0984739	0.437824	0.437824	0.425746	0.361747	0.397692	0.345685	0.345685	0.23766	0.0597336	0.117024	0.0364124	0.0480942	0.149816	0.191701	0.150795	0.244421	0.142576	0.105911
0.273528	0.329612	0.0397968	0.34004	0.29024	0.306033	0.158929	0.109447	0.187079	0.201736	0.309052	0.43131	0.332043	0.332043	0.232855	0.428742	0.147246	0.138022	0.388676	0.0955865	0.410935	0.149191	0.221395	0.226696	0.447946	0.256119	0.188198	0.231397	0.460441	0.398576	0.00729406	0.109709	0.435706	0.435706	0.432646	0.365564	0.40573	0.350339	0.350339	0.244595	0.0654598	0.11866	0.0425058	0.0533004	0.145262	0.191697	0.149165	0.24412	0.147602	0.109667
0.289668	0.380663	0.0620458	0.350204	0.327973	0.348848	0.175901	0.130652	0.218469	0.27945	0.337258	0.465753	0.362984	0.362984	0.259001	0.465197	0.166055	0.163957	0.412846	0.112853	0.42336	0.169447	0.232957	0.239717	0.48333	0.295128	0.21014	0.265148	0.507893	0.420748	0.0142268	0.122538	0.4813	0.4813	0.463512	0.399995	0.422436	0.369351	0.369351	0.256234	0.0773205	0.131957	0.0487786	0.0661204	0.152612	0.199897	0.164807	0.267956	0.162003	0.120036
0.306091	0.388523	0.0610652	0.350214	0.337854	0.366177	0.177948	0.136719	0.224507	0.285914	0.359589	0.469106	0.360029	0.360029	0.28837	0.473246	0.158459	0.184441	0.414197	0.115742	0.426809	0.173047	0.24744	0.255366	0.474963	0.320853	0.217649	0.269327	0.520466	0.429348	0.0153383	0.129843	0.487974	0.487974	0.467339	0.396881	0.432538	0.358852	0.358852	0.270894	0.0809858	0.136051	0.0473678	0.067645	0.140124	0.200487	0.163174	0.267733	0.162824	0.125543
0.326219	0.454267	0.0747203	0.360601	0.369796	0.392131	0.200128	0.162328	0.248081	0.354124	0.385378	0.495443	0.391099	0.391099	0.32937	0.511909	0.171491	0.222631	0.427729	0.143363	0.438482	0.189749	0.259416	0.266556	0.515307	0.361938	0.245784	0.287745	0.557202	0.458518	0.0197722	0.139156	0.521978	0.521978	0.501093	0.432659	0.448266	0.386045	0.386045	0.284818	0.0896898	0.143736	0.0512877	0.0777964	0.147002	0.207245	0.184872	0.296584	0.172557	0.136142
0.32657	0.455095	0.0689239	0.366128	0.383468	0.385032	0.198802	0.153478	0.251765	0.394093	0.385366	0.493842	0.380198	0.380198	0.318912	0.504805	0.155896	0.223345	0.423599	0.145464	0.436652	0.18675	0.262002	0.266406	0.505939	0.401362	0.242569	0.281456	0.556697	0.464601	0.0181529	0.138664	0.511525	0.511525	0.495024	0.429614	0.455563	0.386004	0.386004	0.287449	0.0845228	0.145499	0.048594	0.07475	0.136559	0.206197	0.185814	0.281506	0.168798	0.133845
0.332436	0.476883	0.0832106	0.375654	0.397914	0.422587	0.202873	0.170213	0.267914	0.399856	0.379249	0.500638	0.413252	0.413252	0.352571	0.542101	0.164455	0.248779	0.430703	0.156505	0.455005	0.198387	0.252424	0.25425	0.53496	0.438744	0.254208	0.291102	0.570784	0.480148	0.0232405	0.141871	0.540263	0.540263	0.50567	0.443901	0.457118	0.398138	0.398138	0.281845	0.0849874	0.14714	0.0452705	0.0800876	0.135996	0.199857	0.201611	0.285442	0.165763	0.130478
0.309312	0.462001	0.0846881	0.370226	0.378798	0.404166	0.189064	0.163269	0.257921	0.381029	0.368389	0.461929	0.387095	0.387095	0.353699	0.533265	0.153102	0.24079	0.421768	0.143628	0.452695	0.18794	0.229833	0.229961	0.515184	0.4385	0.253296	0.270674	0.545306	0.476887	0.02397	0.140646	0.507125	0.507125	0.495356	0.421947	0.451971	0.387785	0.387785	0.263716	0.0730253	0.133896	0.03857	0.0713477	0.123763	0.186316	0.187075	0.27066	0.15046	0.115739
0.287182	0.462905	0.0978191	0.379608	0.396544	0.426237	0.184998	0.173763	0.27133	0.417731	0.364634	0.474684	0.405061	0.405061	0.367261	0.577103	0.169131	0.25285	0.425808	0.155845	0.468995	0.197675	0.198509	0.198277	0.550766	0.48505	0.268097	0.268363	0.556916	0.503091	0.028657	0.14863	0.526857	0.526857	0.523248	0.432269	0.480703	0.413076	0.413076	0.238576	0.0745641	0.128429	0.0409456	0.072239	0.135691	0.179519	0.19024	0.277626	0.144855	0.104435
0.247928	0.404179	0.0984748	0.386086	0.371214	0.411187	0.164195	0.157285	0.263934	0.395366	0.345724	0.438404	0.41124	0.41124	0.343519	0.554901	0.161203	0.233124	0.416104	0.144727	0.455201	0.187201	0.16154	0.160959	0.523558	0.476606	0.254979	0.254405	0.525517	0.478792	0.0282437	0.149628	0.509125	0.509125	0.498113	0.410601	0.477752	0.395645	0.395645	0.206894	0.066539	0.114455	0.0362753	0.0622698	0.120887	0.162264	0.167719	0.243638	0.130075	0.0804805
0.218999	0.410174	0.111847	0.38836	0.368821	0.423472	0.160242	0.176253	0.277773	0.379418	0.347177	0.418844	0.441944	0.441944	0.364181	0.599647	0.177238	0.247883	0.420965	0.143572	0.462552	0.187491	0.125949	0.127284	0.531836	0.497489	0.265525	0.245299	0.513717	0.491573	0.0327277	0.153191	0.507623	0.507623	0.49298	0.401872	0.476187	0.399973	0.399973	0.179498	0.0679116	0.104245	0.0358664	0.0625011	0.126114	0.14479	0.167934	0.245156	0.121361	0.0656658
0.185029	0.371002	0.10511	0.374969	0.334236	0.398079	0.14227	0.16362	0.26235	0.356879	0.323461	0.383875	0.410396	0.410396	0.331903	0.613556	0.162057	0.214483	0.403574	0.125122	0.441507	0.168665	0.0946913	0.0973797	0.493085	0.460523	0.242921	0.219507	0.463367	0.472137	0.0253129	0.142836	0.453427	0.453427	0.471809	0.366807	0.459214	0.380327	0.380327	0.147844	0.0587123	0.088348	0.0293056	0.0487564	0.115202	0.130396	0.139511	0.221939	0.109609	0.0460784
0.171388	0.363768	0.122714	0.388067	0.351673	0.430672	0.143302	0.174279	0.26827	0.369351	0.324813	0.384543	0.441781	0.441781	0.357591	0.622103	0.181772	0.23542	0.403219	0.137639	0.43888	0.177291	0.0722842	0.0774228	0.500001	0.470082	0.250562	0.231063	0.466832	0.473668	0.0290921	0.149107	0.483139	0.483139	0.477732	0.364262	0.469708	0.390232	0.390232	0.129297	0.0640861	0.0894035	0.0348552	0.0525074	0.12726	0.126395	0.142065	0.216523	0.111733	0.0374528
0.149182	0.350737	0.117249	0.399182	0.322641	0.414686	0.135301	0.155696	0.259182	0.325899	0.31333	0.355453	0.431948	0.431948	0.332175	0.588599	0.173319	0.228143	0.400918	0.130895	0.412176	0.16857	0.0559543	0.061118	0.45465	0.439231	0.240212	0.221096	0.432607	0.4599	0.0296308	0.144347	0.453626	0.453626	0.450819	0.341169	0.450262	0.385856	0.385856	0.113353	0.0632659	0.0830777	0.0356564	0.0487119	0.11597	0.117431	0.13543	0.196202	0.106586	0.0290746
0.150821	0.377816	0.132532	0.397334	0.340163	0.448572	0.144046	0.180553	0.271793	0.356277	0.321033	0.365985	0.44416	0.44416	0.356235	0.634859	0.194131	0.240069	0.404572	0.144493	0.423048	0.182455	0.047596	0.0544592	0.493448	0.453362	0.253182	0.23098	0.449	0.469528	0.0334042	0.143355	0.456779	0.456779	0.47497	0.345342	0.462188	0.397352	0.397352	0.107403	0.0715499	0.0872569	0.04114	0.0596882	0.126649	0.124793	0.154415	0.209115	0.11393	0.031762
0.144594	0.353148	0.131234	0.403383	0.339005	0.44366	0.139078	0.161604	0.266784	0.352711	0.317447	0.357686	0.436148	0.436148	0.348625	0.593394	0.189997	0.234419	0.397328	0.142015	0.409241	0.180028	0.0460228	0.0539104	0.493257	0.444392	0.259467	0.232922	0.441228	0.463572	0.0339184	0.142667	0.446421	0.446421	0.463446	0.330598	0.450693	0.390249	0.390249	0.101729	0.0737273	0.0932622	0.0433275	0.0661581	0.122031	0.127507	0.142945	0.203136	0.117548	0.0287048
0.163765	0.402482	0.155272	0.42591	0.373979	0.495104	0.166118	0.187827	0.292631	0.388938	0.346589	0.389897	0.480327	0.480327	0.398917	0.612192	0.223213	0.254591	0.42291	0.161091	0.439753	0.210827	0.0533401	0.0615952	0.54463	0.459893	0.288321	0.268382	0.501582	0.506969	0.0453164	0.16793	0.492884	0.492884	0.496898	0.361761	0.47278	0.421575	0.421575	0.11388	0.0883536	0.115411	0.0556018	0.0822264	0.141921	0.137311	0.172644	0.23459	0.136948	0.040883
0.173179	0.410847	0.155792	0.426143	0.379725	0.507478	0.171145	0.188181	0.306962	0.383605	0.36566	0.401442	0.488603	0.488603	0.39599	0.610105	0.217436	0.254944	0.437799	0.171014	0.442162	0.211486	0.0648581	0.0749144	0.540378	0.486796	0.293582	0.275455	0.501118	0.522085	0.049558	0.170788	0.468347	0.468347	0.498895	0.368942	0.479501	0.423009	0.423009	0.123818	0.100117	0.12884	0.0605236	0.0951685	0.137949	0.143149	0.191478	0.243469	0.139863	0.0523467
0.200621	0.455115	0.179515	0.437543	0.413184	0.547972	0.194751	0.218731	0.325377	0.429181	0.386606	0.43472	0.52573	0.52573	0.42417	0.634566	0.241984	0.271906	0.447627	0.188914	0.453094	0.213634	0.0820615	0.09268	0.591929	0.506101	0.317117	0.296635	0.538624	0.537731	0.0585783	0.183086	0.489075	0.489075	0.508814	0.394651	0.479788	0.419858	0.419858	0.1405	0.111225	0.151908	0.0675056	0.112739	0.152779	0.157128	0.213976	0.263912	0.151177	0.0655825
0.217953	0.454448	0.182213	0.444307	0.421369	0.539951	0.205943	0.21273	0.318116	0.432103	0.396696	0.44453	0.50841	0.50841	0.41161	0.614985	0.23233	0.268993	0.454874	0.190833	0.452722	0.217044	0.100068	0.111425	0.573595	0.472894	0.325003	0.300165	0.533451	0.546185	0.0641004	0.181226	0.480358	0.480358	0.497257	0.394709	0.478113	0.427754	0.427754	0.155657	0.115524	0.166996	0.0742529	0.112775	0.155296	0.15641	0.209715	0.274432	0.157451	0.077799
0.248191	0.510649	0.208659	0.462422	0.449389	0.584594	0.232681	0.244814	0.343676	0.465186	0.436302	0.497722	0.551075	0.551075	0.46584	0.668081	0.261031	0.292476	0.484937	0.213964	0.481057	0.237469	0.119053	0.130287	0.617082	0.520246	0.346449	0.331628	0.576832	0.588717	0.0819642	0.198667	0.526928	0.526928	0.532319	0.440601	0.512483	0.447259	0.447259	0.179904	0.133749	0.19013	0.088936	0.121887	0.180567	0.174234	0.245788	0.300921	0.182395	0.102655
0.260282	0.522691	0.21687	0.468961	0.472439	0.57165	0.249427	0.246349	0.341173	0.472164	0.473009	0.512547	0.555434	0.555434	0.472497	0.655591	0.260162	0.321623	0.488517	0.225646	0.491949	0.238301	0.134673	0.147575	0.616173	0.547138	0.358385	0.340994	0.577303	0.589421	0.0967362	0.201192	0.526014	0.526014	0.533999	0.450183	0.521019	0.442041	0.442041	0.195506	0.145867	0.203955	0.100382	0.13166	0.185003	0.184569	0.262103	0.315771	0.196658	0.12031
0.286725	0.554923	0.25387	0.481165	0.499369	0.590549	0.297631	0.272342	0.359311	0.513931	0.497016	0.553683	0.572753	0.572753	0.520065	0.703876	0.295556	0.338978	0.498253	0.240325	0.505533	0.266607	0.146476	0.157481	0.661197	0.570548	0.377702	0.367379	0.616444	0.612394	0.120175	0.216497	0.591303	0.591303	0.553262	0.484723	0.53289	0.465597	0.465597	0.212868	0.163951	0.226953	0.117703	0.144909	0.213148	0.201978	0.280098	0.348456	0.230872	0.141065
0.29392	0.562292	0.286762	0.489048	0.530275	0.596688	0.317212	0.274413	0.385641	0.520505	0.537288	0.552833	0.592126	0.592126	0.554584	0.707999	0.314619	0.355562	0.509518	0.254256	0.532237	0.297264	0.150391	0.160724	0.673668	0.575934	0.399064	0.397517	0.625207	0.630299	0.145728	0.236134	0.599497	0.599497	0.583614	0.514473	0.542465	0.491885	0.491885	0.226671	0.188802	0.256871	0.141549	0.161109	0.22779	0.206416	0.298444	0.373548	0.265908	0.162147
0.306744	0.615449	0.350502	0.514521	0.587352	0.662084	0.364593	0.31938	0.447888	0.589261	0.596524	0.595106	0.675079	0.675079	0.653327	0.773413	0.381225	0.404511	0.538528	0.287471	0.581669	0.337218	0.148415	0.158667	0.730109	0.652375	0.45599	0.442587	0.669345	0.67084	0.183314	0.278148	0.662729	0.662729	0.623856	0.569181	0.559693	0.532152	0.532152	0.238963	0.227949	0.302824	0.173677	0.199933	0.262211	0.23335	0.347805	0.419875	0.314127	0.190287
0.313301	0.62572	0.404373	0.531214	0.635766	0.675034	0.400845	0.343448	0.483838	0.626754	0.611986	0.605939	0.689652	0.689652	0.691807	0.787047	0.407824	0.439599	0.549473	0.315744	0.609617	0.375754	0.138486	0.149255	0.732383	0.648936	0.500389	0.485122	0.686169	0.701998	0.212539	0.303902	0.681122	0.681122	0.644474	0.590325	0.567625	0.570135	0.570135	0.24236	0.263096	0.341971	0.203387	0.232711	0.282704	0.250067	0.376104	0.455649	0.34882	0.210691
0.32515	0.67176	0.475798	0.553738	0.675309	0.748313	0.435705	0.391744	0.551776	0.657985	0.661685	0.64071	0.743595	0.743595	0.761905	0.842241	0.465449	0.465972	0.579355	0.344177	0.644704	0.422479	0.124133	0.135178	0.778013	0.688297	0.564879	0.527738	0.72673	0.758331	0.24324	0.345492	0.729443	0.729443	0.682605	0.640837	0.593557	0.609053	0.609053	0.244991	0.307935	0.391771	0.239562	0.27248	0.323012	0.284033	0.412347	0.493375	0.394358	0.234917
0.325159	0.683221	0.520446	0.576388	0.722112	0.802919	0.443677	0.413322	0.595291	0.681382	0.70657	0.655927	0.791254	0.791254	0.799698	0.86006	0.495686	0.49959	0.607664	0.375065	0.686511	0.449451	0.107963	0.121186	0.804673	0.71591	0.611094	0.567143	0.74637	0.781563	0.264247	0.371027	0.735089	0.735089	0.709142	0.662789	0.609767	0.633618	0.633618	0.243525	0.346438	0.439689	0.272198	0.305015	0.341698	0.303314	0.457159	0.524793	0.431542	0.256625
0.338268	0.727538	0.57056	0.5996	0.761891	0.864884	0.479359	0.462728	0.641274	0.731013	0.731029	0.705012	0.83021	0.83021	0.858951	0.935095	0.543166	0.537832	0.638754	0.402507	0.715514	0.493448	0.0949727	0.11089	0.853062	0.771407	0.664809	0.61006	0.78577	0.827398	0.280334	0.40255	0.796025	0.796025	0.737826	0.693598	0.632558	0.676884	0.676884	0.242599	0.386368	0.481563	0.300155	0.338424	0.383222	0.334616	0.498804	0.571128	0.479453	0.279362
0.335589	0.743119	0.595106	0.607355	0.788094	0.892788	0.481337	0.460136	0.668869	0.705026	0.754339	0.723663	0.839088	0.839088	0.867058	0.937795	0.542992	0.553358	0.658802	0.413532	0.7211	0.508163	0.0846593	0.102413	0.856471	0.781254	0.675891	0.633272	0.804937	0.841355	0.284717	0.415373	0.79979	0.79979	0.755324	0.700242	0.647664	0.685634	0.685634	0.240474	0.412386	0.513122	0.318485	0.358074	0.392781	0.349791	0.523341	0.589821	0.5039	0.29144
0.348237	0.775892	0.627836	0.623316	0.822813	0.95916	0.494355	0.481285	0.70254	0.716406	0.788053	0.762372	0.893867	0.893867	0.898868	0.981476	0.577579	0.572925	0.680732	0.433986	0.738164	0.536887	0.0795979	0.098595	0.878876	0.814705	0.701571	0.653808	0.828216	0.851432	0.290466	0.429765	0.838584	0.838584	0.783492	0.721261	0.660776	0.693599	0.693599	0.241473	0.437718	0.545767	0.337632	0.380289	0.413711	0.367295	0.559324	0.619249	0.53081	0.305597
0.34543	0.765138	0.636424	0.637286	0.83678	0.961907	0.498689	0.475584	0.71584	0.738086	0.791445	0.765486	0.911072	0.911072	0.885344	0.982159	0.571123	0.582369	0.700813	0.444555	0.733851	0.545942	0.0766786	0.0961941	0.870527	0.824765	0.701618	0.668331	0.826	0.833607	0.285941	0.434274	0.832035	0.832035	0.779361	0.725619	0.660059	0.697223	0.697223	0.239208	0.449815	0.566326	0.346218	0.386778	0.416458	0.367803	0.565299	0.629719	0.542774	0.309372
0.354681	0.809707	0.649376	0.655224	0.863579	1	0.506667	0.499493	0.738133	0.758823	0.792791	0.792153	0.961167	0.961167	0.90957	1	0.582555	0.593139	0.713898	0.449805	0.74231	0.555351	0.0757348	0.0953983	0.883568	0.838258	0.714923	0.679341	0.858246	0.862479	0.283504	0.446497	0.848607	0.848607	0.785536	0.741454	0.664054	0.702227	0.702227	0.2384	0.459752	0.578197	0.34932	0.395722	0.429309	0.375908	0.566912	0.651675	0.547512	0.310025
0.339717	0.782899	0.631008	0.649467	0.842716	0.985323	0.489849	0.47482	0.723053	0.734868	0.79099	0.779511	0.948996	0.948996	0.872073	0.962272	0.555177	0.57505	0.702769	0.438388	0.72007	0.533363	0.0733226	0.0928392	0.829588	0.803956	0.686627	0.662337	0.836046	0.82238	0.272178	0.426096	0.81617	0.81617	0.758922	0.721405	0.647147	0.660869	0.660869	0.231554	0.446482	0.566601	0.340259	0.385251	0.406157	0.36332	0.548105	0.622189	0.523285	0.296948
0.342973	0.772968	0.621651	0.649638	0.832878	0.984789	0.483227	0.470549	0.709883	0.739925	0.762866	0.778396	0.951282	0.951282	0.858603	0.965843	0.553282	0.571742	0.696286	0.428198	0.717934	0.518181	0.0722989	0.0912831	0.82088	0.799026	0.682808	0.648119	0.839479	0.825426	0.262971	0.421124	0.8057	0.8057	0.742222	0.715298	0.636244	0.657635	0.657635	0.227573	0.437754	0.553517	0.333018	0.375318	0.409907	0.357612	0.533956	0.617043	0.508082	0.28644
0.327409	0.756991	0.593284	0.648097	0.808274	0.955239	0.45902	0.449446	0.690811	0.745355	0.75425	0.744273	0.924561	0.924561	0.836445	0.935924	0.525781	0.559339	0.693574	0.418932	0.706699	0.486712	0.0711767	0.0891047	0.807703	0.795803	0.654937	0.622728	0.824636	0.805984	0.250148	0.407459	0.765016	0.765016	0.72508	0.698739	0.635113	0.639846	0.639846	0.220555	0.422875	0.533083	0.318886	0.361921	0.393005	0.350364	0.500194	0.593722	0.484608	0.272122
0.321999	0.743155	0.556989	0.62405	0.787793	0.948771	0.434193	0.436777	0.670134	0.680133	0.716454	0.727793	0.900933	0.900933	0.812814	0.911857	0.507488	0.53766	0.661835	0.395965	0.679259	0.456323	0.0694195	0.0867316	0.781397	0.760664	0.610238	0.586962	0.791138	0.771043	0.236968	0.386913	0.729899	0.729899	0.696233	0.657172	0.599457	0.603059	0.603059	0.209849	0.400653	0.506365	0.300644	0.344222	0.372436	0.332921	0.485913	0.574002	0.458368	0.257294
0.29907	0.691808	0.511267	0.594559	0.727512	0.87116	0.407433	0.381993	0.621503	0.630769	0.663895	0.671058	0.811748	0.811748	0.738415	0.856091	0.465011	0.491541	0.632401	0.358475	0.630287	0.419904	0.0663275	0.0821675	0.709969	0.692659	0.559636	0.548355	0.719556	0.709823	0.215647	0.361141	0.665714	0.665714	0.643692	0.608582	0.561076	0.569282	0.569282	0.195568	0.374193	0.47049	0.279326	0.316483	0.341356	0.307598	0.436237	0.534837	0.426306	0.237381
0.295031	0.691379	0.493524	0.586483	0.710538	0.874414	0.39776	0.376769	0.605631	0.62171	0.640596	0.652838	0.810578	0.810578	0.729478	0.834828	0.450364	0.485193	0.622453	0.348542	0.626251	0.414407	0.0650968	0.0805422	0.696827	0.672436	0.540163	0.530977	0.702322	0.715639	0.204503	0.352542	0.65178	0.65178	0.631941	0.586816	0.550164	0.556478	0.556478	0.187377	0.362754	0.449546	0.270263	0.303771	0.340743	0.295322	0.426012	0.523875	0.406279	0.225468
0.275462	0.643056	0.449113	0.563249	0.653271	0.800776	0.367543	0.348333	0.561032	0.580928	0.60591	0.597392	0.754487	0.754487	0.672886	0.765626	0.400901	0.435485	0.589043	0.315894	0.576071	0.39162	0.0624657	0.0766727	0.642667	0.625722	0.487803	0.49347	0.63859	0.662429	0.185682	0.324513	0.579256	0.579256	0.584661	0.535261	0.508031	0.501984	0.501984	0.1706	0.334558	0.417658	0.247492	0.280519	0.306207	0.258958	0.383222	0.480785	0.372732	0.205723
0.261508	0.601421	0.413528	0.529509	0.601073	0.755196	0.338612	0.317723	0.513669	0.502681	0.537625	0.558388	0.687749	0.687749	0.60563	0.727105	0.363389	0.391195	0.549706	0.282483	0.524163	0.355571	0.0596378	0.0727304	0.576072	0.563346	0.445618	0.453971	0.579851	0.610059	0.166628	0.304733	0.519109	0.519109	0.529183	0.491864	0.456471	0.462343	0.462343	0.151873	0.301474	0.380571	0.225974	0.254292	0.287845	0.226807	0.35284	0.443055	0.339629	0.182875
0.240534	0.552793	0.365501	0.514894	0.548098	0.685547	0.29789	0.279444	0.45721	0.4892	0.500054	0.505067	0.630217	0.630217	0.531798	0.663215	0.315913	0.354842	0.518696	0.251935	0.492085	0.321865	0.0570223	0.0698463	0.504327	0.509162	0.419402	0.411858	0.527174	0.586198	0.146596	0.280004	0.477335	0.477335	0.477134	0.441312	0.437246	0.431555	0.431555	0.136389	0.271402	0.336749	0.203658	0.228233	0.263738	0.197819	0.30881	0.394742	0.300554	0.160406
0.226196	0.515093	0.334176	0.493266	0.51337	0.637485	0.270854	0.265959	0.416726	0.46339	0.465121	0.474332	0.612913	0.612913	0.488056	0.639307	0.291927	0.335235	0.486475	0.233434	0.465793	0.295242	0.0544623	0.0656547	0.464574	0.470047	0.388745	0.370898	0.497242	0.575686	0.131553	0.256834	0.453443	0.453443	0.443606	0.398696	0.41032	0.388812	0.388812	0.120108	0.239508	0.300216	0.18513	0.203739	0.241212	0.175003	0.28798	0.361152	0.268927	0.139542
0.196742	0.429971	0.269102	0.459881	0.448051	0.530619	0.21675	0.214861	0.351962	0.401922	0.401994	0.405122	0.519756	0.519756	0.40536	0.580521	0.234777	0.280633	0.447481	0.194899	0.401643	0.243877	0.0490043	0.0586347	0.391188	0.413385	0.32956	0.305547	0.420374	0.504054	0.106722	0.219218	0.375909	0.375909	0.377128	0.340162	0.370603	0.345477	0.345477	0.100172	0.199814	0.252065	0.155585	0.171285	0.198587	0.139367	0.22561	0.308708	0.222358	0.110597
0.170654	0.400894	0.225823	0.44327	0.393118	0.484636	0.182396	0.196651	0.318332	0.3632	0.348435	0.37097	0.473472	0.473472	0.343934	0.543665	0.22431	0.247031	0.424984	0.174846	0.357613	0.208803	0.0432189	0.051971	0.31762	0.358574	0.292918	0.265468	0.359013	0.478468	0.0901411	0.196625	0.355343	0.355343	0.342708	0.301997	0.333586	0.309504	0.309504	0.0823242	0.168397	0.209302	0.13341	0.143132	0.182055	0.119948	0.201444	0.26879	0.185866	0.0878347
0.136361	0.326495	0.164991	0.423654	0.334351	0.399404	0.145812	0.170641	0.26187	0.338533	0.311246	0.308912	0.424429	0.424429	0.274971	0.473406	0.185866	0.215921	0.397507	0.130629	0.317296	0.170513	0.0353721	0.0432837	0.265387	0.316081	0.239883	0.218923	0.299647	0.434881	0.0715725	0.163295	0.313781	0.313781	0.298453	0.249751	0.300039	0.260837	0.260837	0.0654989	0.135077	0.164972	0.109566	0.111887	0.145203	0.0916176	0.157536	0.219187	0.145597	0.065687
0.109305	0.281985	0.128488	0.412833	0.281597	0.336467	0.124961	0.154553	0.234467	0.280551	0.260629	0.282826	0.378304	0.378304	0.238061	0.460116	0.167426	0.199812	0.377621	0.110351	0.282825	0.150048	0.0280614	0.0340386	0.232438	0.276277	0.203283	0.187504	0.255787	0.411406	0.0586526	0.146225	0.26542	0.26542	0.269736	0.224674	0.26174	0.229036	0.229036	0.0505047	0.113636	0.132901	0.0908268	0.086653	0.127271	0.0760007	0.13628	0.178919	0.11887	0.0502661
0.076507	0.225116	0.0805796	0.400207	0.22476	0.284135	0.086082	0.114427	0.196858	0.2366	0.215552	0.24315	0.295763	0.295763	0.184572	0.399421	0.1318	0.169939	0.358694	0.0817363	0.248495	0.114286	0.0205438	0.0262646	0.171706	0.233539	0.158526	0.153346	0.197153	0.367134	0.0454059	0.128146	0.209362	0.209362	0.228608	0.193814	0.232239	0.197414	0.197414	0.0406477	0.0911326	0.100834	0.0706653	0.0609557	0.10558	0.0575503	0.10086	0.130543	0.0885822	0.0360845
0.061804	0.204498	0.0625794	0.396119	0.204966	0.26899	0.078314	0.111895	0.18997	0.209635	0.183902	0.23047	0.291902	0.291902	0.156068	0.368884	0.134396	0.167514	0.343821	0.0780589	0.239087	0.0973159	0.0153808	0.0194967	0.166237	0.212026	0.143988	0.143747	0.176392	0.355418	0.0417799	0.12093	0.201115	0.201115	0.215785	0.190055	0.213561	0.175069	0.175069	0.0312298	0.0757533	0.0818091	0.0614814	0.0498231	0.105215	0.0552643	0.0968329	0.112999	0.07244	0.0289439
0.0419397	0.142979	0.0176092	0.369506	0.152479	0.192836	0.0497938	0.0798529	0.14133	0.138717	0.146542	0.18319	0.234315	0.234315	0.0994055	0.307607	0.0898852	0.144576	0.315703	0.0498323	0.205019	0.0633319	0.00921973	0.0111602	0.131685	0.152673	0.0968371	0.110394	0.138956	0.304259	0.030803	0.101182	0.153039	0.153039	0.17193	0.158506	0.179226	0.14915	0.14915	0.0199292	0.0564685	0.0562781	0.0500229	0.0321252	0.0816335	0.0396492	0.0698126	0.0707486	0.0486193	0.0167609
0.0279225	0.121099	0.0110732	0.340133	0.115901	0.166924	0.0343995	0.0640819	0.134444	0.117061	0.105685	0.156281	0.198888	0.198888	0.0764982	0.277521	0.0728832	0.121879	0.288165	0.0357496	0.169353	0.043929	0.00478478	0.00617811	0.116032	0.103906	0.0720757	0.0854699	0.0972454	0.277255	0.0253878	0.0923504	0.125387	0.125387	0.136728	0.135568	0.141256	0.123531	0.123531	0.0124085	0.0474457	0.0373036	0.0415201	0.0211451	0.0758937	0.0309838	0.0507238	0.0518485	0.0366533	0.010182
0.0142125	0.0949368	0.00878269	0.327266	0.0896233	0.132078	0.011361	0.0342471	0.100454	0.0825429	0.0784333	0.100644	0.174843	0.174843	0.045829	0.21691	0.0476903	0.0963582	0.2723	0.026879	0.146786	0.0223988	0.00165417	0.00226232	0.0920045	0.0667274	0.0439119	0.055946	0.0688546	0.25264	0.0237388	0.081773	0.0917682	0.0917682	0.103378	0.107892	0.12775	0.100044	0.100044	0.00739781	0.0318579	0.0235826	0.03527	0.0158299	0.0620864	0.0160344	0.0271039	0.0305018	0.0210741	0.00231375
0.0148318	0.0873085	0.0172911	0.307025	0.0704315	0.105603	0.0141761	0.0434765	0.0783834	0.0686874	0.0584752	0.0654934	0.166686	0.166686	0.0401352	0.195602	0.0376403	0.0781857	0.25459	0.0219136	0.123056	0.0186077	0	0.000140191	0.0894538	0.056259	0.0345232	0.0381076	0.0645841	0.234879	0.0261515	0.0697395	0.0589426	0.0589426	0.0928028	0.0916995	0.106557	0.0840048	0.0840048	0.00059493	0.0253585	0.0125261	0.0338594	0.0134572	0.0629842	0.0116822	0.018725	0.0249453	0.00826222	0.000597109
0.00190956	0.0495998	0.0195122	0.297312	0.042196	0.0453737	0	0.0234714	0.0374659	0.0523651	0.0341734	0.0277023	0.116987	0.116987	0.011399	0.159903	0.0149367	0.0570397	0.240698	0	0.102623	0.00644065	0.00024077	0	0.0461835	0.0218486	0.00490828	0.0110375	0.0281336	0.22254	0.0267299	0.0665485	0.0181106	0.0181106	0.0625765	0.0580769	0.0870163	0.0643621	0.0643621	0	0.0162629	0	0.0302736	0.00717021	0.0495279	0	0	0	0	0
0.00101069	0.0470912	0.035766	0.309372	0.0519957	0.0559438	0.0179191	0.0335878	0.0400532	0.0856086	0.0227969	0.0203532	0.103869	0.103869	0.0286423	0.164635	0.0202554	0.0570185	0.247281	0.00633625	0.108285	0.0138918	0.00374186	0.00378468	0.0546033	0.0427816	0.0102348	0.00481589	0.0299908	0.22064	0.0390582	0.0727275	0.0140132	0.0140132	0.0659469	0.0579804	0.0910373	0.0515516	0.0515516	0.0039457	0.0203345	0.00149809	0.0347567	0.0140236	0.0558465	0.00872281	0.00569537	0.00257061	0.00696758	0.00776556
0	0.0311488	0.0261766	0.313348	0.0461737	0.0111915	0.027006	0.0284851	0.018895	0.0514197	0.0166204	0.00430211	0.0951774	0.0951774	0.0150577	0.162076	0.00774818	0.0469058	0.249038	0.00901151	0.107919	0.0171655	0.00881024	0.00783035	0.0286787	0.0214436	0.00620593	0	0.0232147	0.213188	0.044481	0.0700173	0	0	0.0588931	0.048	0.0835408	0.0443841	0.0443841	0.00736712	0.0218679	0.00122207	0.0406084	0.0187446	0.0566422	0.0124043	0.00756	0.00539384	0.00671095	0.0167701
0.00735753	0.0294357	0.0273279	0.306291	0.0402179	0.0313109	0.0454808	0.0528314	0.0130894	0.0773502	0.0124089	0.0128634	0.0939024	0.0939024	0.020242	0.168151	0.0063991	0.053855	0.24637	0.0137066	0.106691	0.0269992	0.0144653	0.0133776	0.0296922	0.0357675	0.0121357	0.0101129	0.0278852	0.208574	0.0585033	0.0730868	0.0152893	0.0152893	0.0766809	0.0487703	0.0759515	0.0388748	0.0388748	0.0135281	0.0342179	0.00547377	0.0512551	0.0291854	0.068101	0.0251086	0.0184424	0.01494	0.0166114	0.0330452
0.00247947	0	0.00576412	0.305531	0.00955198	0	0.0551866	0.0522734	0	0.0529304	0.0032069	0	0.083859	0.083859	0.000846959	0.125335	0	0.0513541	0.245808	0.0181034	0.10061	0.0344779	0.021425	0.0192067	0.00308601	0.0105892	0	0.00711691	0	0.198928	0.0718436	0.0823098	0.00325629	0.00325629	0.0672557	0.0377944	0.0713704	0.0283007	0.0283007	0.0208707	0.0448338	0.0138415	0.0678701	0.0524994	0.0750429	0.028881	0.0306507	0.019322	0.0333224	0.0496225
0.0177891	0.0221956	0.010528	0.313909	0.0186735	0.0110938	0.0775915	0.0691213	0.0125192	0.0440349	0	0.00572551	0.0856506	0.0856506	0.0156064	0.138981	0.0117372	0.0599847	0.263638	0.0436028	0.108501	0.0529663	0.0295528	0.0273049	0.0348258	0.0255279	0.0199454	0.027147	0.0164884	0.18394	0.0946032	0.099344	0.0115728	0.0115728	0.0883819	0.0488759	0.0646352	0.0416606	0.0416606	0.0330077	0.0698485	0.0350892	0.0954535	0.0781572	0.100141	0.0530641	0.0617128	0.0460863	0.0550209	0.0766357
0.0240598	0.0149885	0.0139857	0.296573	0	0.00241715	0.0892167	0.0800145	0.00676963	0.0164096	0.00857534	0.00218527	0.0693371	0.0693371	0	0.105324	0.0171631	0.0607882	0.262732	0.0523395	0.102336	0.0690896	0.0373988	0.0351611	0.0225674	0	0.0291722	0.0417366	0.00773804	0.186347	0.114812	0.11771	0.000971815	0.000971815	0.0828186	0.0379842	0.0556886	0.0402473	0.0402473	0.0448236	0.0926696	0.0579924	0.125478	0.10205	0.116408	0.0711693	0.0803362	0.0606399	0.0757743	0.108337
0.046465	0.0508486	0.060936	0.326985	0.0416814	0.0505841	0.138414	0.129001	0.0407874	0.060141	0.0248786	0.0305786	0.0982903	0.0982903	0.0413401	0.103371	0.0724395	0.100229	0.304738	0.0965824	0.145113	0.112958	0.0458292	0.0442059	0.0706798	0.0672467	0.0696804	0.0854924	0.0630787	0.229509	0.159322	0.162242	0.0408955	0.0408955	0.124774	0.0721034	0.086229	0.0812745	0.0812745	0.067007	0.136216	0.108246	0.17425	0.158524	0.16838	0.116813	0.133946	0.100619	0.122265	0.154081
0.0570947	0.0440216	0.0877592	0.339929	0.0492086	0.0408222	0.188462	0.162997	0.0561595	0.0456824	0.0383121	0.0276876	0.101993	0.101993	0.0612185	0.0743186	0.116262	0.120357	0.335739	0.128343	0.162357	0.149624	0.0513893	0.0505004	0.0715215	0.0726027	0.0928776	0.113868	0.083727	0.225948	0.203263	0.194592	0.0455412	0.0455412	0.126315	0.0849391	0.105587	0.124189	0.124189	0.0840316	0.184434	0.157044	0.229377	0.216317	0.219598	0.160288	0.178191	0.146259	0.168206	0.204321
0.0757926	0.0717554	0.148824	0.349793	0.0872029	0.0977539	0.249657	0.226856	0.0917295	0.0393965	0.0545639	0.0474677	0.124845	0.124845	0.101809	0.0899062	0.179537	0.166049	0.373929	0.177124	0.196235	0.205426	0.0551592	0.0547401	0.133661	0.106314	0.14759	0.162943	0.129428	0.249655	0.263472	0.250957	0.0954211	0.0954211	0.150819	0.113713	0.111038	0.150317	0.150317	0.103709	0.248486	0.225339	0.296993	0.279785	0.290394	0.225931	0.228351	0.195265	0.226366	0.267639
0.0872317	0.079954	0.205538	0.361276	0.102698	0.114636	0.314462	0.296358	0.116488	0.056388	0.0705992	0.0517547	0.145768	0.145768	0.147891	0.0554758	0.237696	0.211332	0.403489	0.218673	0.226963	0.266121	0.0556413	0.0567394	0.143923	0.11092	0.188641	0.220426	0.14863	0.280461	0.332898	0.309796	0.131441	0.131441	0.166135	0.132123	0.130323	0.181924	0.181924	0.120044	0.322475	0.300952	0.373722	0.360447	0.363967	0.295737	0.287746	0.257876	0.296656	0.341479
0.112947	0.137992	0.302066	0.39404	0.171804	0.185356	0.406362	0.395493	0.170524	0.108717	0.123379	0.0930418	0.223399	0.223399	0.239297	0.104473	0.330728	0.301841	0.46789	0.304865	0.292071	0.361688	0.0562914	0.0591506	0.238634	0.161956	0.271462	0.310034	0.218269	0.328636	0.426868	0.393225	0.228462	0.228462	0.231355	0.197929	0.172621	0.277622	0.277622	0.149141	0.420178	0.398581	0.473651	0.46872	0.47713	0.386567	0.387221	0.354405	0.393541	0.435489
0.124859	0.139659	0.381257	0.405931	0.189743	0.221806	0.478892	0.476476	0.201981	0.0918534	0.166341	0.0896759	0.23589	0.23589	0.296125	0.0742402	0.411686	0.363178	0.507517	0.378417	0.327164	0.445078	0.0557082	0.0612539	0.287789	0.159563	0.332461	0.369777	0.234709	0.350955	0.517214	0.473798	0.265163	0.265163	0.266517	0.222747	0.181673	0.340135	0.340135	0.174107	0.516525	0.494407	0.573606	0.561468	0.56429	0.475576	0.470594	0.42358	0.483795	0.534165
0.154954	0.205965	0.492914	0.435861	0.25445	0.28607	0.582365	0.58061	0.267843	0.141642	0.222521	0.128336	0.292748	0.292748	0.386373	0.105946	0.517175	0.449576	0.575476	0.474288	0.401314	0.551588	0.0593369	0.0664335	0.372653	0.211953	0.41915	0.474338	0.295764	0.436699	0.619103	0.579213	0.361412	0.361412	0.344057	0.290548	0.206603	0.405583	0.405583	0.207975	0.619984	0.601433	0.681107	0.665001	0.67205	0.578129	0.566776	0.524522	0.598794	0.644948
0.179698	0.246867	0.590794	0.474299	0.306954	0.327643	0.673267	0.666957	0.322335	0.184548	0.278052	0.149033	0.338442	0.338442	0.469405	0.126369	0.610969	0.519193	0.640652	0.558762	0.463808	0.649605	0.0642497	0.0741662	0.448369	0.242274	0.486363	0.558291	0.33953	0.4862	0.715427	0.670186	0.418783	0.418783	0.407464	0.352164	0.247967	0.494638	0.494638	0.243893	0.715848	0.699477	0.777047	0.757071	0.763414	0.662953	0.667042	0.60543	0.707557	0.750368
0.211328	0.30983	0.69733	0.502028	0.378817	0.414166	0.769776	0.768278	0.389699	0.212477	0.348427	0.193347	0.392445	0.392445	0.573372	0.184381	0.718976	0.59933	0.70551	0.646706	0.527465	0.743888	0.072455	0.083338	0.545997	0.311353	0.577205	0.643322	0.407567	0.561498	0.807843	0.76287	0.51013	0.51013	0.479199	0.426661	0.282685	0.567306	0.567306	0.27959	0.801689	0.785783	0.859897	0.836207	0.844069	0.73977	0.75583	0.67856	0.811188	0.849602
0.225013	0.318332	0.76534	0.53164	0.413635	0.424709	0.831715	0.820777	0.425981	0.244051	0.361723	0.185762	0.388358	0.388358	0.617946	0.147277	0.779788	0.643112	0.738488	0.693723	0.56491	0.798872	0.0803318	0.0920742	0.574968	0.355139	0.615509	0.687057	0.427914	0.592774	0.862384	0.817404	0.540296	0.540296	0.509351	0.459489	0.306612	0.590099	0.590099	0.302612	0.85117	0.838935	0.904658	0.87498	0.881675	0.78423	0.790206	0.711133	0.878711	0.918292
0.248051	0.365739	0.818859	0.549878	0.441172	0.438966	0.88062	0.869545	0.468393	0.26113	0.388723	0.214392	0.415038	0.415038	0.6758	0.167032	0.812659	0.662802	0.761671	0.723334	0.596473	0.835251	0.0905096	0.101775	0.609684	0.368886	0.649494	0.740737	0.458462	0.619857	0.898715	0.855372	0.567808	0.567808	0.530283	0.491323	0.328179	0.606499	0.606499	0.319932	0.87647	0.865548	0.921145	0.889072	0.90454	0.798087	0.817061	0.735671	0.925333	0.958927
0.251913	0.346034	0.8133	0.552745	0.444319	0.415985	0.865486	0.852681	0.462713	0.25406	0.375564	0.203568	0.376555	0.376555	0.682344	0.131557	0.796489	0.64594	0.747436	0.708674	0.575238	0.814526	0.0994377	0.109884	0.596732	0.348065	0.643113	0.73935	0.4369	0.582426	0.895428	0.846673	0.543418	0.543418	0.494957	0.480931	0.333064	0.584899	0.584899	0.324524	0.85922	0.85163	0.89674	0.859567	0.87377	0.771133	0.79549	0.698498	0.921063	0.95578
0.258908	0.336916	0.794507	0.55499	0.462948	0.409071	0.843364	0.828899	0.465968	0.247121	0.385961	0.207425	0.383642	0.383642	0.679754	0.149979	0.763256	0.630045	0.724653	0.675661	0.567995	0.778708	0.110932	0.120366	0.584094	0.338555	0.62444	0.736789	0.418755	0.585665	0.862425	0.814866	0.539865	0.539865	0.477408	0.466417	0.312568	0.565966	0.565966	0.323961	0.808555	0.804986	0.839695	0.80574	0.81891	0.729372	0.763592	0.661221	0.891057	0.920797
0.248733	0.288258	0.722664	0.541983	0.411303	0.337534	0.773515	0.744114	0.421311	0.246517	0.336424	0.185778	0.350646	0.350646	0.594826	0.106548	0.658297	0.55303	0.683963	0.609622	0.517303	0.695902	0.12366	0.130706	0.501943	0.291503	0.562809	0.666702	0.373035	0.526161	0.785884	0.739369	0.471838	0.471838	0.428592	0.418416	0.289531	0.511314	0.511314	0.311308	0.720244	0.72328	0.746595	0.709536	0.732257	0.650184	0.6821	0.585167	0.811857	0.84299
0.253322	0.274565	0.641133	0.522952	0.373432	0.286528	0.686399	0.653757	0.390482	0.198928	0.303475	0.186576	0.31948	0.31948	0.532799	0.11722	0.554773	0.465883	0.629824	0.526074	0.461822	0.591882	0.141268	0.145016	0.450606	0.239982	0.492305	0.597018	0.336239	0.497379	0.69667	0.650819	0.389265	0.389265	0.382647	0.372199	0.239347	0.434308	0.434308	0.297315	0.615359	0.626205	0.638905	0.60238	0.630699	0.556011	0.586988	0.500877	0.710796	0.74269
0.230998	0.227172	0.512558	0.494657	0.324016	0.217848	0.569472	0.521945	0.309115	0.188164	0.255065	0.158526	0.266839	0.266839	0.417834	0.102497	0.430386	0.370463	0.56271	0.4186	0.384536	0.475884	0.161172	0.162173	0.356068	0.189612	0.397987	0.496199	0.278352	0.431025	0.581439	0.543136	0.3139	0.3139	0.3217	0.322386	0.196032	0.346236	0.346236	0.279415	0.494167	0.506936	0.513513	0.480154	0.503275	0.44771	0.476336	0.401726	0.591294	0.624869
0.228277	0.214608	0.41527	0.475363	0.288275	0.169331	0.478875	0.416314	0.262796	0.169106	0.22598	0.15754	0.276971	0.276971	0.327393	0.121392	0.330459	0.284717	0.510721	0.326672	0.334142	0.377823	0.187682	0.184926	0.294354	0.158788	0.32434	0.406654	0.239251	0.39855	0.46915	0.438017	0.259032	0.259032	0.287567	0.283455	0.148311	0.285083	0.285083	0.270574	0.3809	0.403252	0.396593	0.372546	0.402667	0.357745	0.384839	0.328072	0.477951	0.51611
0.218597	0.18177	0.295758	0.44362	0.232834	0.090176	0.366613	0.295474	0.189478	0.160312	0.175893	0.148378	0.202813	0.202813	0.219139	0.0700648	0.214386	0.204234	0.454172	0.22902	0.274158	0.267394	0.218126	0.212097	0.200412	0.133438	0.239199	0.304113	0.175095	0.346514	0.357891	0.332229	0.175933	0.175933	0.234331	0.231294	0.116021	0.197506	0.197506	0.260439	0.276924	0.301338	0.288756	0.267323	0.302913	0.269965	0.275545	0.245211	0.365454	0.414631
0.228264	0.179904	0.208896	0.431993	0.202676	0.0507423	0.287009	0.204906	0.150436	0.123533	0.167363	0.151198	0.18042	0.18042	0.159394	0.0714334	0.152525	0.138288	0.41897	0.157557	0.244906	0.19242	0.252894	0.245976	0.169718	0.102058	0.169288	0.242027	0.157262	0.310687	0.268517	0.252719	0.127018	0.127018	0.201405	0.200066	0.0874432	0.13132	0.13132	0.264024	0.194148	0.2245	0.206114	0.191517	0.220123	0.208075	0.206075	0.196082	0.284847	0.339012
0.234043	0.15759	0.126365	0.427094	0.170438	0.0193825	0.224471	0.111082	0.0925123	0.118716	0.156112	0.152885	0.16874	0.16874	0.0915909	0.05893	0.0933202	0.0853458	0.390968	0.102307	0.223534	0.133435	0.288477	0.280779	0.111259	0.0897437	0.117462	0.182151	0.121477	0.291591	0.19358	0.186354	0.0850744	0.0850744	0.16571	0.175192	0.0775299	0.0948742	0.0948742	0.2715	0.134019	0.162995	0.140898	0.132196	0.1574	0.159105	0.155705	0.162472	0.224089	0.282184
0.270787	0.186115	0.093001	0.426305	0.17561	0.0444922	0.199288	0.0792865	0.0918616	0.134538	0.17331	0.192111	0.171818	0.171818	0.0872828	0.0977391	0.0892232	0.0855192	0.384992	0.0769494	0.230333	0.100167	0.325196	0.316872	0.104808	0.109516	0.095718	0.163573	0.119639	0.287265	0.146836	0.149482	0.0969065	0.0969065	0.162028	0.174856	0.0732799	0.076849	0.076849	0.289055	0.0945398	0.133493	0.10049	0.0960456	0.134559	0.135414	0.13449	0.146949	0.191356	0.252336
0.287851	0.18354	0.0507061	0.434203	0.159625	0.0323428	0.166443	0.0424585	0.0818687	0.15854	0.180386	0.204164	0.131532	0.131532	0.0585264	0.0882693	0.0613773	0.0698424	0.384326	0.0558107	0.233124	0.0670675	0.356775	0.349678	0.0985989	0.11329	0.074806	0.135332	0.126847	0.297482	0.110396	0.124151	0.090379	0.090379	0.166948	0.171634	0.0760282	0.0619563	0.0619563	0.304225	0.0667324	0.10671	0.0723886	0.0692207	0.106579	0.114675	0.112763	0.129839	0.165898	0.227667
0.319984	0.233702	0.0553093	0.447912	0.177885	0.0596464	0.169745	0.0312069	0.0993714	0.185286	0.200865	0.243285	0.143601	0.143601	0.0685109	0.144561	0.0694951	0.058666	0.399139	0.0580121	0.246902	0.0674672	0.384235	0.377191	0.135904	0.123395	0.0894772	0.140563	0.172961	0.301352	0.0892652	0.136768	0.133567	0.133567	0.196861	0.199295	0.103436	0.0784439	0.0784439	0.325366	0.0565109	0.100399	0.0597676	0.0586185	0.10274	0.104594	0.122436	0.141316	0.15874	0.220603
0.342158	0.260916	0.0507022	0.467328	0.213496	0.087374	0.171963	0.0374418	0.119126	0.244553	0.2253	0.271593	0.192023	0.192023	0.078034	0.167437	0.0688586	0.0825912	0.403907	0.0591898	0.276998	0.0739041	0.406105	0.399103	0.165324	0.17251	0.108853	0.149052	0.193069	0.339278	0.075828	0.134975	0.168944	0.168944	0.217074	0.224808	0.127765	0.111212	0.111212	0.341875	0.0573759	0.101181	0.053733	0.0532923	0.104003	0.102736	0.127669	0.149201	0.156874	0.21842
0.373315	0.344069	0.0784319	0.483342	0.283589	0.164707	0.198033	0.0792366	0.175979	0.298311	0.258184	0.331715	0.260744	0.260744	0.122358	0.253114	0.104097	0.118378	0.431823	0.0804928	0.310384	0.0974371	0.42494	0.41822	0.255934	0.240404	0.14667	0.194059	0.267819	0.356786	0.0732027	0.14851	0.261559	0.261559	0.269548	0.276855	0.166685	0.147028	0.147028	0.364135	0.0641666	0.115593	0.0591585	0.0629912	0.131626	0.123734	0.160531	0.180486	0.174344	0.229181
0.414163	0.439738	0.119465	0.517704	0.364121	0.245294	0.242754	0.131964	0.234477	0.37759	0.314982	0.409832	0.334322	0.334322	0.203509	0.360526	0.139319	0.153105	0.4727	0.11719	0.369796	0.1318	0.442449	0.436409	0.386521	0.325551	0.20208	0.244321	0.38186	0.421151	0.0805092	0.171282	0.366475	0.366475	0.347761	0.347941	0.234487	0.220101	0.220101	0.388093	0.0848725	0.139687	0.0720321	0.0888967	0.174199	0.165264	0.214731	0.247311	0.202954	0.247408
0.505825	0.699401	0.222506	0.570965	0.530592	0.485084	0.358547	0.296986	0.361274	0.538718	0.444153	0.583755	0.547956	0.547956	0.40071	0.619212	0.279571	0.274986	0.546134	0.202382	0.511768	0.234107	0.462808	0.46024	0.672438	0.491955	0.334525	0.364691	0.570875	0.552801	0.114327	0.237308	0.594801	0.594801	0.494947	0.503395	0.349537	0.342237	0.342237	0.42771	0.129022	0.191827	0.10374	0.133916	0.270532	0.23876	0.327288	0.372539	0.263048	0.290536
0.573709	0.854468	0.286205	0.616711	0.625117	0.646749	0.428407	0.397377	0.446843	0.634778	0.506746	0.694301	0.693363	0.693363	0.518761	0.777108	0.355752	0.349393	0.58927	0.254396	0.595479	0.285851	0.480076	0.478443	0.815623	0.595946	0.405255	0.432714	0.707176	0.628312	0.13378	0.252697	0.709365	0.709365	0.579031	0.577447	0.389182	0.405531	0.405531	0.454575	0.149423	0.219861	0.118429	0.157765	0.3214	0.280646	0.376896	0.442208	0.295181	0.310959
0.606453	0.920035	0.299917	0.625986	0.662877	0.686668	0.456621	0.41876	0.476183	0.65875	0.539589	0.750147	0.706026	0.706026	0.541374	0.842516	0.38732	0.355866	0.60034	0.263793	0.616121	0.293248	0.495398	0.492789	0.857953	0.609565	0.419925	0.455991	0.752189	0.632213	0.134698	0.258949	0.738508	0.738508	0.616008	0.598382	0.411004	0.424099	0.424099	0.474611	0.153412	0.23004	0.118349	0.166073	0.337687	0.293885	0.394036	0.46304	0.303069	0.319104
0.609456	0.873006	0.262869	0.621293	0.633163	0.623364	0.437141	0.384116	0.443458	0.666718	0.543581	0.725739	0.658478	0.658478	0.514621	0.782796	0.351076	0.342559	0.598092	0.246096	0.619154	0.268008	0.507873	0.505327	0.817917	0.585903	0.41025	0.435606	0.720086	0.62438	0.127177	0.245408	0.695703	0.695703	0.60941	0.599507	0.417557	0.422882	0.422882	0.48933	0.148974	0.225771	0.110124	0.15834	0.322735	0.293282	0.374025	0.450169	0.294803	0.318271
0.595871	0.796125	0.220797	0.61959	0.580985	0.533421	0.405196	0.319767	0.399824	0.638996	0.513724	0.682969	0.622992	0.622992	0.426954	0.679683	0.300104	0.305545	0.58263	0.214301	0.602331	0.238322	0.516606	0.513972	0.735124	0.538566	0.378467	0.403035	0.659317	0.585998	0.110357	0.214812	0.61535	0.61535	0.570374	0.571705	0.396987	0.394921	0.394921	0.498135	0.134445	0.218413	0.0964662	0.142025	0.288374	0.273009	0.335231	0.408603	0.276421	0.312177
0.529452	0.560166	0.129479	0.580262	0.463333	0.309621	0.304866	0.150315	0.281304	0.518201	0.427217	0.547474	0.448097	0.448097	0.257212	0.437575	0.171567	0.21078	0.529155	0.142869	0.499636	0.14231	0.516656	0.511698	0.484336	0.438311	0.266612	0.309048	0.50093	0.443382	0.0709328	0.141683	0.433397	0.433397	0.458878	0.458905	0.335	0.309495	0.309495	0.487842	0.100895	0.181535	0.0651377	0.106605	0.201098	0.21903	0.256384	0.317323	0.231651	0.283191
0.48469	0.425658	0.0691684	0.565706	0.397577	0.165402	0.235413	0.0623755	0.221689	0.460001	0.396781	0.461695	0.35626	0.35626	0.163994	0.297906	0.105747	0.173459	0.509057	0.112112	0.463579	0.103603	0.512401	0.50909	0.378168	0.392824	0.216181	0.263143	0.410179	0.382464	0.0506912	0.110927	0.371728	0.371728	0.416469	0.429547	0.340616	0.278112	0.278112	0.485462	0.0985777	0.173395	0.0573017	0.0962029	0.171656	0.201267	0.22334	0.275145	0.219063	0.275897
0.455671	0.35215	0.0450071	0.562862	0.368496	0.100491	0.210327	0.0268106	0.190395	0.430953	0.396295	0.423418	0.33233	0.33233	0.129862	0.235853	0.083526	0.168704	0.510557	0.112391	0.462586	0.0890959	0.5014	0.500089	0.341812	0.383154	0.217076	0.248297	0.373345	0.356097	0.0479524	0.100004	0.357812	0.357812	0.402733	0.430703	0.337669	0.281464	0.281464	0.482164	0.0977711	0.172762	0.0598377	0.101732	0.16421	0.202824	0.230028	0.276312	0.224081	0.273607
0.454535	0.378656	0.0708659	0.585988	0.406608	0.124458	0.218486	0.0419866	0.221074	0.456144	0.421327	0.442777	0.382224	0.382224	0.166404	0.263816	0.112377	0.190626	0.526914	0.128963	0.504128	0.110364	0.486582	0.487828	0.36173	0.437986	0.241834	0.264802	0.414325	0.371562	0.0564033	0.111002	0.406953	0.406953	0.445763	0.450923	0.367197	0.322687	0.322687	0.478327	0.11779	0.189333	0.0715378	0.114045	0.177987	0.21781	0.266771	0.301103	0.237725	0.279747
0.441556	0.374144	0.0798317	0.592038	0.425858	0.119098	0.214457	0.0571789	0.236771	0.468396	0.442923	0.442238	0.366023	0.366023	0.189423	0.268131	0.127686	0.215216	0.541109	0.149333	0.515293	0.120036	0.47131	0.474082	0.35756	0.462576	0.260746	0.267529	0.420336	0.376326	0.0625528	0.114658	0.430148	0.430148	0.481219	0.475922	0.396431	0.340662	0.340662	0.472836	0.133904	0.197075	0.0852626	0.124987	0.194655	0.227686	0.280477	0.3124	0.248871	0.27888
0.448688	0.41846	0.0953847	0.617652	0.457169	0.145434	0.228986	0.0878536	0.275028	0.485759	0.464195	0.477672	0.408957	0.408957	0.225183	0.318687	0.164743	0.252051	0.56685	0.173953	0.559189	0.155578	0.466338	0.470021	0.402847	0.493584	0.295356	0.298148	0.471038	0.409273	0.0757797	0.13983	0.479663	0.479663	0.537296	0.520568	0.417882	0.383171	0.383171	0.479293	0.15848	0.218634	0.104	0.145084	0.22608	0.254724	0.308402	0.347974	0.273451	0.289085
0.450853	0.426127	0.0997918	0.616276	0.471825	0.133644	0.240985	0.086947	0.280403	0.510974	0.483603	0.484924	0.406753	0.406753	0.234548	0.323165	0.181679	0.265282	0.58102	0.185172	0.576371	0.153912	0.475396	0.479734	0.392877	0.498801	0.31382	0.312383	0.482296	0.41819	0.0793341	0.148761	0.484954	0.484954	0.559074	0.54785	0.432787	0.421468	0.421468	0.494898	0.174037	0.232759	0.11525	0.157714	0.22798	0.273962	0.336659	0.37719	0.287436	0.303549
0.501222	0.494395	0.130994	0.638215	0.527193	0.183197	0.265995	0.115146	0.315685	0.560405	0.524201	0.534333	0.437954	0.437954	0.302651	0.378591	0.238082	0.330057	0.616453	0.212073	0.637387	0.186584	0.507556	0.513564	0.457625	0.554288	0.34989	0.363306	0.545795	0.46983	0.0920652	0.173108	0.56418	0.56418	0.632755	0.608107	0.496841	0.468641	0.468641	0.534557	0.208619	0.26916	0.138284	0.180773	0.26588	0.313763	0.376248	0.417569	0.324245	0.336094
0.546224	0.530842	0.148514	0.655918	0.548773	0.180418	0.303624	0.121649	0.320815	0.602137	0.563088	0.577023	0.451097	0.451097	0.310294	0.393557	0.271047	0.364443	0.649026	0.237095	0.669214	0.21288	0.563098	0.568181	0.509585	0.552616	0.377505	0.395079	0.589747	0.489623	0.0979428	0.188492	0.621526	0.621526	0.676652	0.667179	0.546581	0.509389	0.509389	0.58863	0.232405	0.302229	0.15695	0.208307	0.288747	0.345892	0.40461	0.471846	0.361696	0.370728
0.631777	0.639607	0.180922	0.688359	0.632013	0.243925	0.360034	0.152547	0.355523	0.668563	0.628113	0.6631	0.535977	0.535977	0.357603	0.452025	0.325826	0.417858	0.686999	0.272978	0.741177	0.253233	0.64267	0.649112	0.605277	0.606773	0.419001	0.455985	0.690097	0.543584	0.112337	0.219945	0.715338	0.715338	0.745711	0.737959	0.588694	0.572639	0.572639	0.664171	0.264747	0.350206	0.177435	0.243499	0.323883	0.395853	0.464545	0.554623	0.413842	0.428229
0.72279	0.715117	0.205067	0.714833	0.690165	0.274376	0.412783	0.177758	0.377184	0.77586	0.708589	0.742175	0.559975	0.559975	0.395019	0.472897	0.354193	0.454216	0.729317	0.297724	0.80279	0.275929	0.738601	0.745445	0.674946	0.658788	0.450984	0.500844	0.770187	0.612123	0.123228	0.23855	0.785013	0.785013	0.801864	0.819153	0.646813	0.614396	0.614396	0.752573	0.296473	0.397887	0.200103	0.26861	0.345797	0.440425	0.510434	0.613804	0.462895	0.489979
0.84194	0.837886	0.245525	0.765013	0.784715	0.334124	0.487597	0.226126	0.422315	0.851196	0.790311	0.858775	0.642542	0.642542	0.476628	0.539112	0.405731	0.50464	0.791088	0.329837	0.887194	0.327642	0.842505	0.848846	0.798231	0.741956	0.50782	0.565942	0.879772	0.678227	0.140412	0.264486	0.894561	0.894561	0.88847	0.901527	0.703368	0.666489	0.666489	0.849181	0.329111	0.453755	0.22502	0.313322	0.393658	0.498427	0.566592	0.701988	0.524511	0.552723
0.924522	0.913524	0.265336	0.782192	0.840462	0.361237	0.542993	0.238578	0.43981	0.949015	0.847924	0.926981	0.677671	0.677671	0.495599	0.537881	0.409554	0.508543	0.826669	0.350013	0.924589	0.351804	0.932826	0.936574	0.860214	0.780063	0.533918	0.595007	0.952136	0.72038	0.14652	0.269856	0.940311	0.940311	0.933051	0.958937	0.736464	0.706918	0.706918	0.928901	0.347362	0.487207	0.234617	0.337341	0.409026	0.535081	0.603342	0.759379	0.562072	0.601809
0.994866	1	0.287483	0.798461	0.90136	0.400526	0.579931	0.278783	0.480526	0.995331	0.913857	0.997776	0.732299	0.732299	0.549504	0.577635	0.429907	0.530815	0.861169	0.371763	0.959387	0.368219	0.990687	0.993479	0.92442	0.831151	0.572602	0.629609	1	0.761979	0.156198	0.284004	0.98526	0.98526	0.96953	1	0.760585	0.713202	0.713202	0.986107	0.360073	0.513301	0.24113	0.350299	0.437231	0.565573	0.629978	0.792682	0.589094	0.633283
1	0.973009	0.277652	0.803567	0.880662	0.370423	0.572822	0.256151	0.474618	1	0.909607	1	0.726722	0.726722	0.538502	0.546113	0.415257	0.510993	0.866239	0.365342	0.966651	0.356175	1	1	0.923112	0.83128	0.576769	0.614715	0.989932	0.761425	0.152721	0.27629	0.970059	0.970059	0.965368	0.992973	0.75984	0.704439	0.704439	1	0.353542	0.510494	0.236999	0.346219	0.427755	0.571454	0.619502	0.790222	0.58419	0.632249
0.974113	0.968332	0.276473	0.809648	0.884782	0.376511	0.566023	0.250031	0.488181	0.974981	0.899113	0.96967	0.743926	0.743926	0.535895	0.558898	0.410285	0.499078	0.866431	0.361181	0.96892	0.359315	0.961561	0.960352	0.930751	0.830481	0.587531	0.604634	0.992799	0.755714	0.14981	0.271678	0.965649	0.965649	0.958344	0.977121	0.769274	0.715842	0.715842	0.974133	0.341895	0.495651	0.230534	0.345416	0.434669	0.56384	0.616551	0.7858	0.568908	0.611486
0.893422	0.878844	0.263062	0.7973	0.840313	0.341963	0.517229	0.215932	0.471723	0.942507	0.866876	0.901211	0.705642	0.705642	0.491473	0.517619	0.38008	0.461538	0.836634	0.342703	0.940278	0.322734	0.884231	0.882322	0.875434	0.799102	0.565907	0.571286	0.944467	0.721477	0.145062	0.25995	0.909974	0.909974	0.93737	0.935188	0.762184	0.694545	0.694545	0.914316	0.321344	0.459971	0.213748	0.319993	0.417163	0.539533	0.58565	0.72539	0.533426	0.568389
0.809497	0.82698	0.27259	0.819243	0.805457	0.358531	0.489554	0.224518	0.495936	0.923323	0.848184	0.857331	0.722798	0.722798	0.523058	0.53181	0.374064	0.454654	0.829844	0.343406	0.949118	0.315393	0.789803	0.792193	0.86046	0.820949	0.565158	0.557189	0.944433	0.726804	0.145839	0.265126	0.889254	0.889254	0.930213	0.907986	0.771873	0.697317	0.697317	0.84421	0.311317	0.436741	0.208393	0.308419	0.415555	0.521137	0.575553	0.709046	0.508175	0.526092
0.718388	0.7206	0.259827	0.817228	0.751175	0.346866	0.440634	0.209011	0.490381	0.888506	0.802982	0.782983	0.689549	0.689549	0.501521	0.505073	0.347519	0.411646	0.79815	0.331911	0.937838	0.302011	0.698671	0.705183	0.814998	0.810575	0.548676	0.528051	0.903953	0.704324	0.14154	0.25588	0.83517	0.83517	0.913683	0.860701	0.7644	0.707939	0.707939	0.772735	0.296929	0.405181	0.202313	0.299683	0.391638	0.49916	0.557398	0.67431	0.479014	0.486599
0.661399	0.696397	0.271538	0.824045	0.746733	0.375955	0.423433	0.235674	0.514792	0.883019	0.801355	0.744093	0.725621	0.725621	0.5282	0.558746	0.349125	0.409356	0.792824	0.329183	0.934865	0.311676	0.62704	0.638283	0.800751	0.837392	0.560241	0.529322	0.892846	0.701758	0.145697	0.268389	0.850822	0.850822	0.936097	0.846239	0.785332	0.727988	0.727988	0.719731	0.304097	0.388537	0.202825	0.298412	0.397206	0.492359	0.560047	0.669432	0.470504	0.460058
0.610145	0.651015	0.28276	0.823589	0.735597	0.365329	0.394416	0.2488	0.514621	0.871417	0.791591	0.71592	0.741569	0.741569	0.53898	0.5693	0.342324	0.408971	0.787327	0.329249	0.93332	0.308118	0.575251	0.592723	0.78131	0.854112	0.560122	0.526106	0.876643	0.699763	0.148238	0.269498	0.844892	0.844892	0.951459	0.827332	0.801281	0.737881	0.737881	0.681346	0.308275	0.387866	0.201796	0.296049	0.396171	0.490335	0.560853	0.657388	0.467354	0.440228
0.594157	0.688108	0.317496	0.853256	0.773674	0.430957	0.407995	0.287306	0.552391	0.937665	0.820221	0.720564	0.790081	0.790081	0.59605	0.61936	0.368232	0.443577	0.809356	0.355764	0.970607	0.338606	0.540625	0.565192	0.835286	0.951403	0.605103	0.548095	0.909077	0.747971	0.160083	0.292129	0.883342	0.883342	0.9896	0.852709	0.858771	0.796233	0.796233	0.664338	0.331368	0.405755	0.21849	0.313852	0.423255	0.508443	0.596556	0.707908	0.480004	0.440292
0.566844	0.659091	0.313468	0.851787	0.765869	0.405037	0.38983	0.273988	0.543191	0.86309	0.802899	0.690383	0.779522	0.779522	0.567805	0.61633	0.355919	0.41875	0.792843	0.34355	0.957804	0.333409	0.510543	0.537809	0.798737	0.901793	0.610423	0.54071	0.86798	0.729726	0.15738	0.284249	0.860197	0.860197	0.97616	0.83018	0.839982	0.785619	0.785619	0.641494	0.331939	0.409206	0.219045	0.311815	0.418039	0.504228	0.586022	0.68291	0.48122	0.431307
0.552198	0.674551	0.335976	0.859385	0.780021	0.425038	0.395921	0.284045	0.555092	0.882772	0.803895	0.68546	0.808021	0.808021	0.590155	0.645166	0.36635	0.444634	0.796336	0.346358	0.972817	0.342208	0.481846	0.51241	0.79984	0.926797	0.624798	0.553721	0.883605	0.741678	0.161861	0.29408	0.865213	0.865213	0.988061	0.847821	0.852533	0.795633	0.795633	0.624592	0.346497	0.419813	0.223543	0.316611	0.43984	0.506106	0.597002	0.689194	0.489318	0.42735
0.51915	0.653136	0.347317	0.858196	0.764071	0.413023	0.380811	0.275656	0.556533	0.874817	0.792356	0.657604	0.773167	0.773167	0.58442	0.607229	0.342487	0.440001	0.792041	0.341271	0.977449	0.336562	0.448642	0.481885	0.793449	0.9021	0.627304	0.544647	0.860803	0.754445	0.158044	0.290006	0.831524	0.831524	0.9765	0.849436	0.854779	0.799019	0.799019	0.603198	0.350346	0.421131	0.225706	0.312793	0.44207	0.502163	0.589226	0.671306	0.487233	0.414003
0.499323	0.639509	0.359592	0.879714	0.764348	0.458389	0.380277	0.269593	0.585979	0.868663	0.784267	0.654529	0.801682	0.801682	0.620573	0.62491	0.349816	0.442067	0.790644	0.351647	0.9933	0.348622	0.414397	0.44822	0.814592	0.923407	0.653309	0.551085	0.854951	0.769987	0.161977	0.29604	0.832198	0.832198	0.971131	0.855027	0.854929	0.787821	0.787821	0.582862	0.354352	0.42152	0.228394	0.320358	0.446622	0.506872	0.581089	0.664786	0.491643	0.406906
0.467548	0.589032	0.341129	0.871152	0.720639	0.419391	0.355423	0.244805	0.572077	0.821431	0.762549	0.617274	0.777406	0.777406	0.579294	0.576205	0.322769	0.41469	0.769789	0.332858	0.965408	0.338008	0.38038	0.412304	0.763444	0.863973	0.630534	0.528673	0.812185	0.739466	0.153293	0.280731	0.788947	0.788947	0.941951	0.823978	0.825888	0.758485	0.758485	0.555554	0.343941	0.410282	0.221062	0.311326	0.430081	0.490625	0.558564	0.625332	0.485076	0.391553
0.462345	0.598332	0.359868	0.877923	0.745914	0.449625	0.357798	0.258734	0.595685	0.876683	0.769937	0.627128	0.812082	0.812082	0.604227	0.633037	0.332942	0.450777	0.782214	0.353896	0.983302	0.349385	0.355999	0.388594	0.801724	0.909407	0.661168	0.540034	0.823762	0.752793	0.161098	0.299873	0.815897	0.815897	0.970671	0.845654	0.850195	0.782218	0.782218	0.544497	0.359463	0.415186	0.228907	0.322196	0.443754	0.499764	0.563394	0.649774	0.488996	0.391376
0.452749	0.600169	0.358028	0.894839	0.751062	0.455482	0.349791	0.254707	0.608721	0.879675	0.80149	0.631205	0.819271	0.819271	0.608414	0.635483	0.333685	0.46099	0.794288	0.361843	0.986179	0.352058	0.342207	0.373854	0.806759	0.91376	0.668535	0.55109	0.817042	0.763002	0.165453	0.303227	0.840073	0.840073	0.961628	0.844344	0.865259	0.786267	0.786267	0.53956	0.365227	0.419848	0.232136	0.323259	0.44227	0.505901	0.566155	0.662279	0.491857	0.390401
0.465247	0.635227	0.372941	0.915326	0.797672	0.485306	0.371727	0.274309	0.627902	0.898405	0.8296	0.662203	0.851761	0.851761	0.645358	0.676946	0.364966	0.489659	0.811721	0.380775	1	0.359928	0.340345	0.372072	0.833579	0.949884	0.697324	0.575602	0.847732	0.782838	0.177835	0.313192	0.866171	0.866171	0.979415	0.855637	0.875222	0.788513	0.788513	0.541998	0.371372	0.434633	0.239034	0.336058	0.444503	0.511118	0.580645	0.685882	0.499815	0.399273
0.464987	0.648553	0.373372	0.910743	0.80862	0.458964	0.37508	0.272648	0.615736	0.912001	0.840604	0.658438	0.823677	0.823677	0.60935	0.662673	0.351319	0.469676	0.813959	0.380825	0.981077	0.349149	0.343447	0.372798	0.805435	0.925257	0.699514	0.568443	0.820635	0.774248	0.176529	0.316412	0.83991	0.83991	0.966808	0.844362	0.862354	0.788215	0.788215	0.541084	0.371964	0.436343	0.241142	0.329885	0.437798	0.4993	0.582247	0.692919	0.494338	0.399986
0.471364	0.672792	0.382347	0.917666	0.823753	0.485174	0.375943	0.279127	0.628632	0.918025	0.861459	0.674659	0.833626	0.833626	0.624845	0.680138	0.35781	0.492574	0.817063	0.386684	0.978523	0.345713	0.347423	0.374985	0.809368	0.934255	0.713892	0.576504	0.82677	0.78314	0.182523	0.321874	0.841086	0.841086	0.95281	0.85423	0.839023	0.762005	0.762005	0.539011	0.378079	0.440951	0.241766	0.327216	0.428993	0.497196	0.581696	0.693013	0.490356	0.402872
0.461815	0.654735	0.368848	0.912988	0.805489	0.472687	0.365743	0.26493	0.616487	0.877629	0.855625	0.661816	0.822089	0.822089	0.603701	0.624412	0.33833	0.471039	0.810823	0.370117	0.937094	0.332498	0.347786	0.371831	0.768528	0.904644	0.691041	0.557933	0.793089	0.759199	0.179035	0.30791	0.809829	0.809829	0.915639	0.817878	0.801693	0.713788	0.713788	0.527554	0.365952	0.434533	0.233135	0.315253	0.415871	0.481403	0.558341	0.670195	0.473027	0.389495
0.468297	0.671522	0.382426	0.918905	0.844137	0.505358	0.373608	0.285758	0.624557	0.905036	0.857619	0.680896	0.822822	0.822822	0.60671	0.650939	0.346637	0.481787	0.811752	0.377552	0.935607	0.335077	0.346956	0.368277	0.779301	0.942333	0.708575	0.550502	0.808808	0.761314	0.178809	0.310589	0.805178	0.805178	0.925383	0.802905	0.793771	0.69704	0.69704	0.517725	0.362399	0.438195	0.231804	0.315376	0.413035	0.474422	0.562991	0.662858	0.470259	0.383098
0.459122	0.641977	0.371923	0.915049	0.817784	0.512256	0.354793	0.258968	0.61304	0.890951	0.85151	0.662537	0.803623	0.803623	0.568041	0.627445	0.321587	0.45777	0.807752	0.370099	0.900895	0.322763	0.346898	0.362931	0.728899	0.902375	0.680638	0.532137	0.762429	0.740246	0.174059	0.294766	0.760658	0.760658	0.88051	0.766822	0.768774	0.65625	0.65625	0.504308	0.353036	0.432385	0.224819	0.30526	0.398641	0.452391	0.534957	0.639844	0.45272	0.368057
0.469676	0.65714	0.389741	0.921144	0.815789	0.545288	0.361786	0.272545	0.633712	0.884977	0.854207	0.682471	0.803743	0.803743	0.574938	0.642841	0.334725	0.47242	0.815695	0.373245	0.882534	0.318623	0.355197	0.368075	0.732014	0.896265	0.672939	0.534014	0.776239	0.74436	0.179272	0.291582	0.773657	0.773657	0.87772	0.7622	0.755128	0.640591	0.640591	0.501631	0.353874	0.439064	0.223918	0.30822	0.393188	0.448962	0.519505	0.635128	0.448074	0.365997
0.484252	0.648104	0.395082	0.920974	0.823024	0.544083	0.374179	0.270286	0.633614	0.89094	0.852384	0.711582	0.80508	0.80508	0.563249	0.638167	0.331818	0.450745	0.829065	0.374654	0.854948	0.320189	0.37817	0.388036	0.722245	0.860332	0.668403	0.534573	0.767365	0.747155	0.179257	0.288912	0.759327	0.759327	0.852883	0.731782	0.760597	0.624936	0.624936	0.507201	0.351544	0.449496	0.224797	0.31397	0.392057	0.435201	0.494064	0.627675	0.443715	0.365293
0.531085	0.707715	0.422571	0.935732	0.869817	0.597341	0.401863	0.287349	0.663623	0.939736	0.86718	0.762146	0.820926	0.820926	0.601625	0.673629	0.362138	0.471047	0.856491	0.394552	0.870484	0.342991	0.421174	0.428173	0.752496	0.893755	0.69251	0.564444	0.805737	0.765444	0.187112	0.30295	0.775021	0.775021	0.863557	0.763134	0.774794	0.636679	0.636679	0.534415	0.35896	0.46865	0.231783	0.324621	0.396895	0.437858	0.50639	0.640399	0.460792	0.386503
0.584682	0.742257	0.429464	0.936155	0.86763	0.583476	0.432241	0.270642	0.671738	0.925615	0.87282	0.788347	0.804302	0.804302	0.598882	0.645826	0.368627	0.468887	0.879155	0.40233	0.854063	0.345933	0.483704	0.488078	0.727741	0.856336	0.694548	0.579871	0.803213	0.761778	0.187908	0.302162	0.765809	0.765809	0.85367	0.766264	0.749477	0.630578	0.630578	0.572971	0.359795	0.484669	0.234714	0.332441	0.382155	0.431378	0.478876	0.635248	0.471918	0.41293
0.669976	0.835248	0.467084	0.931504	0.913351	0.629327	0.494053	0.304515	0.707457	0.956029	0.910972	0.867738	0.810513	0.810513	0.654748	0.679439	0.399973	0.500983	0.909406	0.417755	0.853177	0.37133	0.559863	0.562304	0.795013	0.887648	0.721525	0.618406	0.863248	0.763501	0.193348	0.322035	0.801879	0.801879	0.881681	0.798454	0.746726	0.634076	0.634076	0.624002	0.372806	0.512384	0.242561	0.346238	0.390598	0.445361	0.501361	0.655933	0.502062	0.452992
0.735867	0.87819	0.473478	0.93118	0.962033	0.639743	0.528179	0.302995	0.706954	0.980378	0.9421	0.911756	0.81672	0.81672	0.67362	0.649542	0.409378	0.530437	0.935909	0.42024	0.843765	0.384638	0.629119	0.629375	0.807315	0.886314	0.732305	0.653854	0.880495	0.767166	0.193965	0.328967	0.793598	0.793598	0.878984	0.804393	0.738425	0.605469	0.605469	0.671291	0.375788	0.533427	0.246685	0.357379	0.385122	0.445902	0.507901	0.657207	0.527402	0.484496
0.788577	0.961862	0.510115	0.935166	0.996769	0.687504	0.579788	0.342424	0.750501	0.998551	0.985856	0.967204	0.827465	0.827465	0.719643	0.705243	0.449472	0.570991	0.959639	0.442906	0.863487	0.413768	0.669248	0.667619	0.838245	0.900882	0.763393	0.697704	0.935201	0.779099	0.205987	0.353958	0.829627	0.829627	0.914809	0.848079	0.737648	0.628125	0.628125	0.703878	0.388171	0.556648	0.255231	0.369254	0.392616	0.455252	0.536509	0.682756	0.560847	0.513927
0.781	0.962921	0.529561	0.935269	0.987409	0.680952	0.593058	0.343489	0.745156	0.975714	1	0.966643	0.814335	0.814335	0.723184	0.674077	0.447582	0.571729	0.964552	0.436261	0.842444	0.411233	0.659958	0.656361	0.808427	0.878815	0.763212	0.708491	0.920247	0.77667	0.211095	0.357309	0.81402	0.81402	0.915415	0.829922	0.721845	0.609606	0.609606	0.696442	0.397728	0.561092	0.260606	0.37417	0.385395	0.43975	0.533858	0.67498	0.569643	0.515861
0.74219	0.950412	0.57442	0.941931	1	0.734834	0.597251	0.363715	0.772233	0.970537	0.998447	0.956776	0.858371	0.858371	0.776865	0.704711	0.468408	0.591064	0.966753	0.443216	0.836138	0.438993	0.601359	0.598194	0.847054	0.900092	0.789053	0.732883	0.912303	0.793507	0.226163	0.379389	0.813255	0.813255	0.926872	0.836789	0.725184	0.611019	0.611019	0.654207	0.414966	0.567224	0.271628	0.376344	0.395014	0.437598	0.54774	0.678095	0.583089	0.502814
0.652493	0.884064	0.602023	0.962475	0.972875	0.729017	0.573247	0.361963	0.78062	0.93721	0.969712	0.894472	0.888565	0.888565	0.783835	0.693326	0.474123	0.592067	0.947743	0.445486	0.848214	0.45548	0.503628	0.502824	0.819086	0.900482	0.816764	0.737333	0.866137	0.821611	0.239872	0.397371	0.798177	0.798177	0.91759	0.81623	0.722376	0.619534	0.619534	0.584439	0.422362	0.566013	0.282312	0.382136	0.393595	0.424574	0.535893	0.661522	0.588125	0.477201
0.569965	0.847772	0.660022	0.975587	0.961756	0.771968	0.566387	0.383846	0.826294	0.919191	0.970012	0.8496	0.938966	0.938966	0.839182	0.749183	0.503518	0.60865	0.938213	0.460102	0.87097	0.493721	0.392936	0.396657	0.825901	0.919346	0.860859	0.757632	0.845021	0.835037	0.264105	0.429204	0.816283	0.816283	0.95532	0.829278	0.728196	0.668505	0.668505	0.508517	0.447967	0.566179	0.301848	0.389606	0.412961	0.413784	0.549711	0.670329	0.59787	0.453464
0.482325	0.777388	0.697947	0.984294	0.949153	0.779903	0.541058	0.37207	0.842136	0.891886	0.934007	0.775279	0.963066	0.963066	0.859293	0.714551	0.504812	0.603994	0.925157	0.460988	0.87129	0.519187	0.29225	0.300238	0.799714	0.92617	0.890048	0.762699	0.7775	0.847456	0.279306	0.438212	0.795315	0.795315	0.973267	0.81107	0.728461	0.668733	0.668733	0.436287	0.462138	0.565192	0.316926	0.39413	0.410035	0.399371	0.542811	0.648216	0.605709	0.428812
0.433846	0.769429	0.749888	0.988099	0.962666	0.814742	0.543843	0.408246	0.896482	0.887229	0.947561	0.741462	1	1	0.905352	0.766969	0.540691	0.618122	0.91695	0.482258	0.893786	0.553776	0.218469	0.233045	0.837471	0.926338	0.942045	0.793166	0.785066	0.871917	0.305945	0.471473	0.820468	0.820468	0.992578	0.829844	0.724143	0.708484	0.708484	0.385148	0.484308	0.58328	0.339623	0.409429	0.424093	0.400988	0.547873	0.66264	0.630914	0.420812
0.389497	0.728033	0.781971	0.986134	0.95878	0.819372	0.537346	0.414548	0.920304	0.841305	0.928096	0.706891	0.981639	0.981639	0.926819	0.771476	0.551264	0.61342	0.907193	0.492893	0.900266	0.56876	0.169699	0.186372	0.821455	0.887044	0.959337	0.792614	0.765588	0.859761	0.329214	0.487561	0.807904	0.807904	0.975603	0.829941	0.710811	0.713605	0.713605	0.348419	0.50297	0.596798	0.35915	0.42227	0.429169	0.386995	0.550254	0.657758	0.648021	0.417794
0.381156	0.74206	0.81905	0.981231	0.977932	0.855951	0.545609	0.428756	0.963006	0.837727	0.943585	0.709494	0.998762	0.998762	0.96606	0.817831	0.583235	0.627373	0.915755	0.51023	0.902598	0.589165	0.140069	0.159367	0.848567	0.854371	0.986265	0.813451	0.776957	0.870793	0.359279	0.507423	0.822226	0.822226	0.996114	0.857533	0.69577	0.729287	0.729287	0.329335	0.533929	0.62288	0.380654	0.435826	0.449569	0.390109	0.577109	0.669635	0.669715	0.421481
0.363258	0.739513	0.832309	0.981965	0.963893	0.857478	0.54549	0.430555	0.975155	0.798591	0.93406	0.694837	0.989845	0.989845	0.962238	0.800801	0.594032	0.619554	0.916105	0.515444	0.894761	0.580475	0.120434	0.139411	0.810347	0.833174	0.991764	0.803153	0.773214	0.854207	0.375436	0.515533	0.794757	0.794757	0.982032	0.843019	0.68503	0.711779	0.711779	0.310897	0.550462	0.645352	0.393675	0.444233	0.450067	0.395362	0.584151	0.667386	0.681336	0.418758
0.36226	0.759356	0.850882	0.983079	0.986542	0.900311	0.546652	0.460932	0.990318	0.777928	0.944701	0.70189	0.999979	0.999979	0.987586	0.847371	0.613894	0.632205	0.917752	0.53582	0.904043	0.57807	0.106869	0.126082	0.842296	0.810657	1	0.799182	0.803635	0.851759	0.392216	0.526383	0.794084	0.794084	0.966059	0.830637	0.660758	0.702079	0.702079	0.297311	0.576066	0.669437	0.409278	0.456695	0.469264	0.40055	0.601804	0.682447	0.683609	0.416331
0.348078	0.737203	0.847093	0.988037	0.986599	0.911221	0.536114	0.449409	0.988647	0.77338	0.941716	0.693113	0.990634	0.990634	0.967988	0.823602	0.616774	0.62645	0.924374	0.534348	0.898102	0.569864	0.0970006	0.115434	0.814092	0.798658	0.993821	0.767799	0.766186	0.842763	0.392956	0.519698	0.753417	0.753417	0.93234	0.813531	0.659454	0.676427	0.676427	0.285473	0.585361	0.687404	0.41387	0.462928	0.471322	0.398656	0.607667	0.678133	0.674639	0.407187
0.354834	0.787325	0.84322	0.999214	0.99668	0.940237	0.535891	0.461939	1	0.780751	0.951978	0.712769	0.998492	0.998492	0.964875	0.83375	0.620826	0.636896	0.933337	0.540784	0.899684	0.552591	0.0893645	0.109394	0.804885	0.780952	0.999613	0.759082	0.792207	0.851241	0.386683	0.518442	0.74631	0.74631	0.939589	0.801921	0.649393	0.667397	0.667397	0.27815	0.597908	0.701847	0.422161	0.472752	0.485585	0.40798	0.6134	0.691689	0.664567	0.39884
0.341884	0.761892	0.813776	1	0.990878	0.932077	0.517522	0.45365	0.986222	0.76047	0.929057	0.706458	0.970272	0.970272	0.920522	0.796367	0.591084	0.612793	0.93092	0.53392	0.882455	0.53203	0.0828423	0.101785	0.732318	0.771632	0.980242	0.723146	0.771078	0.80227	0.36091	0.497161	0.709085	0.709085	0.898047	0.757264	0.640863	0.650537	0.650537	0.267994	0.594397	0.699537	0.417946	0.466844	0.479256	0.399633	0.596335	0.676487	0.639886	0.380813
0.34548	0.76009	0.801786	0.988466	0.991133	0.94604	0.509055	0.460183	0.986625	0.759645	0.919304	0.714587	0.980812	0.980812	0.918896	0.802517	0.583137	0.602619	0.920338	0.528096	0.877103	0.521189	0.0778722	0.0973363	0.746852	0.716832	0.977066	0.695017	0.771192	0.807362	0.340146	0.486785	0.699971	0.699971	0.867131	0.734923	0.619089	0.628136	0.628136	0.260845	0.591687	0.698473	0.416389	0.465657	0.481789	0.393089	0.578704	0.674854	0.615507	0.366525
0.333285	0.727152	0.768677	0.968781	0.969772	0.908849	0.492416	0.422186	0.957756	0.733172	0.890335	0.69696	0.956275	0.956275	0.869728	0.770633	0.551192	0.584235	0.911674	0.505411	0.845651	0.495706	0.0730737	0.0919844	0.684796	0.70174	0.951647	0.656454	0.729686	0.772388	0.310468	0.46324	0.655642	0.655642	0.829775	0.697213	0.599379	0.614267	0.614267	0.252517	0.573277	0.681494	0.404353	0.451159	0.459184	0.381405	0.547312	0.652966	0.59128	0.347987
0.339586	0.727861	0.767656	0.956606	0.953487	0.920429	0.489122	0.429868	0.949229	0.710146	0.872022	0.700693	0.942073	0.942073	0.861994	0.786876	0.535833	0.608332	0.90542	0.506508	0.831439	0.48675	0.0703904	0.0889636	0.688889	0.689648	0.948707	0.647577	0.75233	0.777335	0.292709	0.456194	0.660289	0.660289	0.83311	0.676765	0.584805	0.606545	0.606545	0.247773	0.565302	0.667611	0.39833	0.437596	0.456368	0.381426	0.546241	0.652878	0.573454	0.336231
0.320853	0.669288	0.748075	0.946014	0.913918	0.889352	0.467049	0.410198	0.914771	0.666598	0.844497	0.665533	0.929322	0.929322	0.812953	0.759945	0.506192	0.56932	0.885561	0.477897	0.801084	0.462465	0.0669161	0.085009	0.649613	0.651617	0.920432	0.608602	0.696565	0.749324	0.269325	0.434047	0.640458	0.640458	0.807086	0.647248	0.571091	0.574597	0.574597	0.24214	0.542472	0.647209	0.379874	0.41855	0.435185	0.366293	0.515514	0.623692	0.542421	0.315945
0.320461	0.692378	0.724946	0.928133	0.884085	0.878284	0.445076	0.405215	0.888736	0.653002	0.82811	0.650771	0.91517	0.91517	0.785533	0.74826	0.503375	0.557485	0.873455	0.466763	0.786501	0.444533	0.0645467	0.0827809	0.643749	0.625878	0.898799	0.588911	0.691007	0.761993	0.25458	0.426206	0.628373	0.628373	0.78799	0.636632	0.55245	0.558711	0.558711	0.234914	0.520666	0.622616	0.364772	0.403784	0.416954	0.352625	0.50078	0.61106	0.524779	0.302923
0.304237	0.673635	0.687551	0.902471	0.848396	0.829271	0.409205	0.370522	0.854448	0.648156	0.786121	0.617248	0.845314	0.845314	0.739894	0.716523	0.460494	0.525407	0.860983	0.4503	0.750899	0.420563	0.0622886	0.078382	0.602727	0.627565	0.866929	0.564205	0.646796	0.721411	0.237136	0.406572	0.596923	0.596923	0.774894	0.60407	0.537649	0.542834	0.542834	0.227131	0.493919	0.59237	0.342871	0.379227	0.391459	0.331063	0.468625	0.575824	0.49821	0.286788
0.294677	0.665613	0.657656	0.900076	0.809966	0.817188	0.383145	0.36137	0.840055	0.604879	0.752424	0.595714	0.80202	0.80202	0.707052	0.681073	0.445395	0.49696	0.840681	0.433145	0.72287	0.397234	0.0604346	0.0765337	0.591032	0.586647	0.833246	0.543369	0.621849	0.70143	0.226147	0.39712	0.570888	0.570888	0.746998	0.601139	0.508648	0.490927	0.490927	0.217585	0.469335	0.567086	0.326463	0.359576	0.38055	0.315926	0.444925	0.547409	0.47289	0.271646
0.27413	0.631113	0.596906	0.878136	0.779588	0.750029	0.345668	0.320246	0.798374	0.596123	0.708723	0.566153	0.764663	0.764663	0.649813	0.620342	0.409797	0.438375	0.818539	0.409262	0.686677	0.364941	0.0582013	0.073594	0.526764	0.573764	0.789098	0.507797	0.566209	0.648065	0.205881	0.370589	0.532433	0.532433	0.710781	0.568658	0.484607	0.459689	0.459689	0.208312	0.442751	0.534511	0.304651	0.340919	0.355029	0.297284	0.402542	0.506911	0.442797	0.254922
0.268241	0.6261	0.560655	0.857236	0.748673	0.721536	0.319784	0.300966	0.779321	0.598546	0.687824	0.550722	0.732964	0.732964	0.623477	0.60638	0.388671	0.416846	0.805664	0.400418	0.669017	0.348491	0.0571316	0.0705815	0.516385	0.57082	0.771737	0.491957	0.562163	0.628533	0.198258	0.361319	0.505749	0.505749	0.686597	0.544415	0.462103	0.452211	0.452211	0.199708	0.420684	0.504882	0.288989	0.325086	0.343085	0.282503	0.387675	0.484523	0.424109	0.241828
0.247911	0.555324	0.531809	0.83478	0.713704	0.682694	0.2945	0.271569	0.746	0.543308	0.651696	0.510444	0.671714	0.671714	0.576691	0.574006	0.348944	0.398516	0.784663	0.370188	0.621355	0.32221	0.0550038	0.0669966	0.47732	0.546841	0.743335	0.467483	0.524164	0.567521	0.187344	0.338896	0.463803	0.463803	0.663677	0.502747	0.443702	0.407775	0.407775	0.191057	0.39787	0.476555	0.270933	0.306838	0.326531	0.266298	0.352733	0.450351	0.39507	0.225845
0.239425	0.541707	0.501619	0.837534	0.670834	0.659218	0.281668	0.27147	0.720308	0.515598	0.622484	0.499599	0.664479	0.664479	0.53176	0.561108	0.338665	0.382688	0.767177	0.351671	0.608582	0.30874	0.0534647	0.0648832	0.467759	0.506136	0.71841	0.447874	0.504994	0.560195	0.183039	0.324941	0.446604	0.446604	0.645195	0.487721	0.41698	0.385823	0.385823	0.183915	0.374973	0.454501	0.257032	0.289972	0.313729	0.259987	0.347525	0.433774	0.376812	0.216485
0.224499	0.50279	0.472498	0.820932	0.651704	0.606583	0.257247	0.240389	0.692105	0.522134	0.594428	0.464772	0.63701	0.63701	0.488415	0.544858	0.303684	0.368735	0.758526	0.336351	0.600013	0.2924	0.0516194	0.062936	0.442609	0.50684	0.706949	0.429411	0.493765	0.537006	0.174663	0.30973	0.445241	0.445241	0.639242	0.45818	0.42227	0.396236	0.396236	0.179111	0.3578	0.432758	0.241759	0.276677	0.300774	0.246907	0.335753	0.422928	0.356475	0.204826
0.214652	0.48609	0.449199	0.808684	0.621721	0.604445	0.238747	0.238176	0.669844	0.487907	0.582649	0.443525	0.597116	0.597116	0.472605	0.532537	0.289876	0.357048	0.745948	0.325474	0.58297	0.278234	0.049597	0.059608	0.433026	0.46494	0.685741	0.412064	0.48455	0.528996	0.172382	0.303713	0.427757	0.427757	0.631888	0.444412	0.410192	0.376115	0.376115	0.172488	0.335688	0.405464	0.227235	0.260398	0.290444	0.232706	0.32378	0.396054	0.337847	0.19113
0.200668	0.450304	0.411659	0.791345	0.598503	0.545881	0.213499	0.208943	0.639789	0.460508	0.550431	0.413967	0.550998	0.550998	0.443093	0.475993	0.270029	0.348844	0.727365	0.297804	0.560682	0.259327	0.0469703	0.0567674	0.393448	0.426781	0.652041	0.394908	0.445114	0.501824	0.164534	0.27991	0.408961	0.408961	0.609125	0.417569	0.388993	0.349521	0.349521	0.164804	0.313002	0.381135	0.207621	0.241414	0.266744	0.21987	0.297203	0.372421	0.312682	0.182941
0.197326	0.44825	0.391385	0.791123	0.583841	0.517065	0.211954	0.215945	0.627714	0.454704	0.534655	0.41186	0.564536	0.564536	0.449338	0.468745	0.261723	0.343241	0.717265	0.299996	0.568807	0.256264	0.0459093	0.0554505	0.410094	0.418253	0.631665	0.383884	0.430472	0.510412	0.165644	0.274678	0.420874	0.420874	0.609703	0.413373	0.385486	0.343191	0.343191	0.160925	0.29671	0.3611	0.1958	0.226604	0.262191	0.215181	0.283597	0.356007	0.300608	0.175482
0.17891	0.391	0.353931	0.774054	0.56505	0.472592	0.18757	0.185645	0.587081	0.455744	0.522294	0.377416	0.493472	0.493472	0.419754	0.419237	0.240148	0.316854	0.698832	0.288021	0.537836	0.227861	0.0432955	0.0549055	0.384971	0.406673	0.595841	0.357915	0.397464	0.485876	0.153399	0.262312	0.376029	0.376029	0.588263	0.391686	0.383517	0.321041	0.321041	0.155679	0.276688	0.330738	0.178988	0.209951	0.244726	0.194985	0.253747	0.324889	0.277526	0.159589
0.169403	0.383	0.335424	0.770623	0.537969	0.444697	0.188142	0.1885	0.570095	0.452496	0.501839	0.366221	0.482678	0.482678	0.411597	0.401686	0.232463	0.303891	0.682529	0.276587	0.516331	0.21789	0.0412845	0.0535293	0.382528	0.389237	0.579225	0.340102	0.388427	0.482516	0.148972	0.251529	0.361542	0.361542	0.582667	0.384918	0.36479	0.316435	0.316435	0.153257	0.25594	0.303812	0.164373	0.195635	0.233383	0.185286	0.225502	0.307324	0.259265	0.150599
0.153611	0.366634	0.307679	0.77191	0.524263	0.401576	0.172478	0.172791	0.550462	0.439517	0.489286	0.335733	0.46663	0.46663	0.388143	0.384448	0.208677	0.301024	0.668302	0.254157	0.507883	0.201323	0.039519	0.0531945	0.371287	0.391223	0.550466	0.324652	0.373493	0.464031	0.142429	0.242716	0.373749	0.373749	0.567421	0.360006	0.384668	0.310963	0.310963	0.152824	0.238692	0.278601	0.150997	0.177174	0.220379	0.176013	0.217171	0.298177	0.2402	0.143737
0.147234	0.354158	0.290591	0.754295	0.47794	0.388735	0.174359	0.174834	0.516401	0.405956	0.461493	0.303627	0.455557	0.455557	0.360171	0.368645	0.184162	0.279811	0.646776	0.240578	0.485451	0.187053	0.0378657	0.0511237	0.362679	0.371045	0.513295	0.28957	0.356878	0.442793	0.133713	0.2295	0.364929	0.364929	0.551924	0.343593	0.366011	0.280241	0.280241	0.149274	0.213186	0.249134	0.134573	0.157351	0.209508	0.166022	0.195533	0.273078	0.223291	0.130964
0.129114	0.304	0.265042	0.731987	0.440582	0.319514	0.15154	0.130646	0.491922	0.390781	0.428755	0.260343	0.406187	0.406187	0.306434	0.31236	0.160673	0.251739	0.619297	0.211322	0.448557	0.156675	0.0351915	0.048144	0.304178	0.335994	0.479995	0.249462	0.332056	0.409238	0.121611	0.211799	0.327742	0.327742	0.52443	0.311527	0.343479	0.261153	0.261153	0.142535	0.187192	0.220194	0.116507	0.132267	0.182768	0.143817	0.170325	0.24353	0.196192	0.118132
0.129874	0.308021	0.260979	0.725907	0.421647	0.296885	0.149627	0.1342	0.477771	0.36639	0.406625	0.237869	0.413522	0.413522	0.297226	0.307136	0.151849	0.241804	0.610705	0.196483	0.44669	0.154831	0.0339757	0.0460245	0.284333	0.327313	0.472893	0.241395	0.340728	0.397846	0.121451	0.203077	0.346632	0.346632	0.508207	0.305707	0.331773	0.260207	0.260207	0.139039	0.173897	0.197922	0.106014	0.121345	0.17853	0.138366	0.163998	0.229762	0.180253	0.112468
0.122514	0.254903	0.228278	0.702825	0.379716	0.251186	0.13011	0.109466	0.434013	0.337208	0.37996	0.195468	0.373356	0.373356	0.252655	0.255201	0.129472	0.211384	0.582678	0.169589	0.415551	0.130213	0.0324428	0.0422788	0.245748	0.262944	0.427014	0.2196	0.286781	0.382289	0.10953	0.18635	0.312049	0.312049	0.467615	0.266869	0.304199	0.218197	0.218197	0.13215	0.150994	0.165495	0.0888306	0.0949969	0.155265	0.123529	0.141595	0.187569	0.156702	0.101227
0.125892	0.237393	0.227912	0.679688	0.351434	0.220062	0.1327	0.109988	0.406983	0.309157	0.35887	0.179145	0.354507	0.354507	0.231178	0.244687	0.123448	0.203435	0.563364	0.162522	0.405827	0.123308	0.0320725	0.0400183	0.239806	0.233384	0.408851	0.204569	0.275517	0.357709	0.104534	0.172891	0.297439	0.297439	0.451367	0.257345	0.270519	0.202812	0.202812	0.126143	0.134579	0.15001	0.0781728	0.0851454	0.147563	0.116644	0.119555	0.165256	0.14394	0.094217
0.114248	0.209866	0.209569	0.655644	0.345241	0.17406	0.122881	0.0906352	0.386912	0.314872	0.351605	0.155778	0.316571	0.316571	0.209761	0.217391	0.118748	0.196052	0.542185	0.157493	0.385348	0.111617	0.0314966	0.03982	0.221317	0.23845	0.392962	0.204561	0.263571	0.370981	0.0988293	0.166885	0.261016	0.261016	0.439477	0.241772	0.266845	0.220711	0.220711	0.122955	0.126238	0.133172	0.071465	0.0739845	0.137804	0.107873	0.114394	0.159873	0.1333	0.0904109
0.116699	0.226766	0.197418	0.615363	0.337432	0.191527	0.12341	0.102555	0.363216	0.325174	0.334105	0.150098	0.323009	0.323009	0.20097	0.229988	0.121158	0.191501	0.513369	0.147595	0.375976	0.113166	0.0320847	0.0399498	0.250396	0.243938	0.380193	0.209198	0.267173	0.373388	0.094917	0.160965	0.279885	0.279885	0.439104	0.247912	0.261079	0.214889	0.214889	0.120948	0.118841	0.116671	0.0696935	0.0726468	0.136646	0.110583	0.115459	0.158057	0.129376	0.0861867
0.107437	0.187003	0.173239	0.565631	0.318643	0.15969	0.115958	0.090732	0.344882	0.294589	0.321116	0.13225	0.291129	0.291129	0.17767	0.201379	0.102774	0.195379	0.460902	0.131129	0.346823	0.101179	0.0323416	0.0390066	0.22766	0.225649	0.338791	0.189632	0.234533	0.35168	0.0871821	0.146861	0.259716	0.259716	0.416047	0.223114	0.249846	0.201657	0.201657	0.116757	0.102186	0.100951	0.060784	0.0612397	0.114717	0.107852	0.0968631	0.137553	0.118122	0.0809193
0.108787	0.187741	0.172839	0.493138	0.314641	0.158773	0.120515	0.11157	0.344759	0.272761	0.316687	0.141903	0.28511	0.28511	0.190006	0.21542	0.111958	0.197795	0.410879	0.137727	0.325777	0.0979917	0.0330118	0.0392884	0.235965	0.264153	0.315897	0.174185	0.245351	0.337739	0.0880911	0.138512	0.270595	0.270595	0.412142	0.219536	0.260163	0.21706	0.21706	0.110473	0.096209	0.0936381	0.0562139	0.0616142	0.113585	0.104931	0.105726	0.143656	0.119269	0.0806085
0.0929568	0.141381	0.147058	0.40469	0.281048	0.112814	0.101373	0.0859784	0.306162	0.234894	0.274071	0.112318	0.231956	0.231956	0.144632	0.176266	0.0939281	0.171152	0.327295	0.118272	0.254781	0.0758657	0.0316793	0.0387383	0.187166	0.233406	0.264877	0.147144	0.200188	0.332557	0.0776029	0.110077	0.208682	0.208682	0.360063	0.183071	0.228574	0.197267	0.197267	0.0964147	0.0757051	0.0707524	0.0443017	0.048835	0.0848882	0.0935569	0.0930516	0.111564	0.102687	0.0734331
0.089915	0.125948	0.138821	0.31384	0.255281	0.102263	0.0937214	0.085792	0.289102	0.221585	0.24326	0.102664	0.2081	0.2081	0.112502	0.17977	0.0885992	0.159575	0.247565	0.0985174	0.205549	0.0688456	0.0316303	0.036474	0.171894	0.201816	0.210127	0.13439	0.17563	0.278437	0.0682863	0.0942315	0.198878	0.198878	0.30895	0.162425	0.200323	0.174865	0.174865	0.082263	0.0577351	0.0565149	0.0363327	0.0386347	0.0719874	0.0871827	0.0796993	0.0971805	0.0906565	0.0664108
0.079076	0.0810687	0.115937	0.229234	0.217106	0.05643	0.0794284	0.0709782	0.246385	0.183519	0.215633	0.0744606	0.148284	0.148284	0.0787581	0.158305	0.0590362	0.128477	0.170651	0.080402	0.141071	0.0424852	0.0307457	0.0346719	0.125045	0.153474	0.146647	0.1046	0.117789	0.237649	0.0570982	0.065227	0.142886	0.142886	0.221195	0.113924	0.170292	0.147254	0.147254	0.0660593	0.0352425	0.0419754	0.0229054	0.0248613	0.0488463	0.0726033	0.0593302	0.0756299	0.0745624	0.062729
0.0798047	0.0866977	0.107949	0.131225	0.207029	0.0616793	0.0852441	0.0747446	0.216328	0.153958	0.185249	0.0688026	0.12353	0.12353	0.0610378	0.16246	0.0542062	0.106397	0.0964267	0.072331	0.0890883	0.0338723	0.0302269	0.0331017	0.135722	0.161319	0.103258	0.0939826	0.0893795	0.227709	0.048736	0.0430068	0.133081	0.133081	0.165394	0.0806629	0.141015	0.12055	0.12055	0.050734	0.0230814	0.0338681	0.0148562	0.0152241	0.0396157	0.0670681	0.0562996	0.0622352	0.0671234	0.0582356
0.0674619	0.0637721	0.0874972	0.0616522	0.185788	0.0173122	0.0738033	0.0461095	0.161957	0.132559	0.150844	0.0325919	0.0625514	0.0625514	0.028877	0.128347	0.0248951	0.0803245	0.0409851	0.0480329	0.0318273	0.0167627	0.0292998	0.0310445	0.0919837	0.118192	0.0482395	0.080782	0.0375631	0.186462	0.039434	0.0208822	0.0819404	0.0819404	0.0843742	0.0414418	0.10298	0.0986204	0.0986204	0.0382563	0.00750701	0.0230406	0.00709657	0.00427468	0.0176659	0.062664	0.0401293	0.0348961	0.0515213	0.0524658
0.0723767	0.0713261	0.0894466	0.0191904	0.183244	0.0308186	0.0931684	0.0515395	0.160465	0.15604	0.12984	0.0394564	0.0481357	0.0481357	0.0444656	0.131499	0.0303474	0.0791644	0.0175528	0.0450727	0.016968	0.0125761	0.0304054	0.0299269	0.0947001	0.129926	0.034799	0.0892188	0.0382649	0.157149	0.037839	0.0154553	0.0882361	0.0882361	0.0487493	0.0357206	0.0952275	0.10768	0.10768	0.0346958	0.00547815	0.0269347	0.00618654	0.0013583	0.0151468	0.0624601	0.0377096	0.0415104	0.0550664	0.0546291
0.0665606	0.0388697	0.0674801	0	0.188959	0.0179252	0.08277	0.0397449	0.142121	0.116241	0.113939	0.0214507	0.00488678	0.00488678	0.026411	0.0952474	0.00968822	0.0566906	0	0.0286661	0	0	0.0302719	0.0293929	0.0557258	0.122734	0.0250411	0.0740142	0.00296094	0.146501	0.0322837	0	0.0603657	0.0603657	0	0	0.0763098	0.0798859	0.0798859	0.0307344	0	0.0241624	0	0	0	0.0547592	0.0261093	0.0166546	0.0473527	0.0500185
0.0744013	0.0558613	0.0815944	0.0279288	0.218224	0.0266665	0.0973415	0.055636	0.167532	0.123434	0.120842	0.0328397	0.0288867	0.0288867	0.0545979	0.103432	0.0223926	0.0733587	0.019099	0.0438791	0.0301031	0.0150683	0.0314008	0.0303	0.0665341	0.14862	0.0507686	0.0901804	0.020899	0.170337	0.0349477	0.0110733	0.0737655	0.0737655	0.0327553	0.0147903	0.0817672	0.094599	0.094599	0.0391946	0.00875129	0.0319847	0.00283266	0.00839282	0.00974116	0.0664917	0.0398618	0.037804	0.0560995	0.0548276
0.0673303	0.0351785	0.0828938	0.0823811	0.217869	0.0100883	0.0895622	0.0494814	0.170075	0.144922	0.12534	0.023334	0.0235546	0.0235546	0.0496157	0.0892377	0.0223415	0.072836	0.0668953	0.0501452	0.0475277	0.0193149	0.0320549	0.0321978	0.0427117	0.12571	0.0690196	0.0987627	0.0327762	0.158128	0.0367895	0.0158395	0.0711811	0.0711811	0.0498062	0.029782	0.106121	0.107455	0.107455	0.0507345	0.0151847	0.03643	0.00250394	0.0147243	0.00656643	0.0681797	0.0472688	0.0423261	0.0625393	0.0574329
0.0818423	0.0595302	0.102584	0.175831	0.241743	0.0565631	0.101363	0.0768483	0.213549	0.166792	0.161182	0.054594	0.0702886	0.0702886	0.0857596	0.119981	0.0512696	0.0966076	0.128866	0.0752978	0.117564	0.0394245	0.0341863	0.036821	0.0871077	0.167254	0.130478	0.123787	0.100303	0.193157	0.0460896	0.0403407	0.123093	0.123093	0.108206	0.0722636	0.133183	0.116618	0.116618	0.0716696	0.0313902	0.0571493	0.0131376	0.0317294	0.0259802	0.0826287	0.0642423	0.0652987	0.0797225	0.0668368
0.085854	0.0599524	0.105868	0.27503	0.253506	0.042041	0.098775	0.0780614	0.237621	0.169224	0.19594	0.0604169	0.118978	0.118978	0.0956331	0.110572	0.0574962	0.102047	0.193884	0.0871264	0.164924	0.0539738	0.035259	0.0398945	0.104388	0.180718	0.168422	0.132476	0.121616	0.236261	0.052438	0.0634087	0.134899	0.134899	0.157605	0.0954395	0.147244	0.11605	0.11605	0.0876472	0.0398507	0.0664529	0.0218795	0.0375236	0.0441128	0.0883197	0.0674729	0.0796994	0.0843953	0.0684511
0.107103	0.117648	0.138923	0.391479	0.270781	0.0966737	0.127532	0.117094	0.280092	0.219781	0.250301	0.106138	0.204824	0.204824	0.158673	0.162606	0.0985697	0.143609	0.291403	0.129695	0.241118	0.0940677	0.0376438	0.0461523	0.190892	0.22709	0.234958	0.174748	0.200256	0.303145	0.070433	0.103746	0.218829	0.218829	0.271828	0.158973	0.202804	0.165071	0.165071	0.111925	0.0634462	0.0868815	0.0391019	0.048244	0.0783043	0.113147	0.0999795	0.121222	0.105882	0.0826607
0.110285	0.136787	0.146529	0.485989	0.28809	0.108772	0.137702	0.116007	0.295119	0.239341	0.295398	0.112283	0.229916	0.229916	0.183688	0.163479	0.120092	0.16927	0.375205	0.142967	0.291347	0.108089	0.0394014	0.0507049	0.228344	0.267366	0.274163	0.193716	0.245571	0.344525	0.0825775	0.125953	0.26567	0.26567	0.340194	0.192604	0.245024	0.183304	0.183304	0.130208	0.0778824	0.101659	0.0500503	0.0604263	0.0988486	0.131945	0.11041	0.120482	0.118564	0.0863923
0.128736	0.181055	0.16398	0.566869	0.307957	0.13513	0.158372	0.12693	0.329042	0.250129	0.333116	0.139295	0.296097	0.296097	0.227444	0.195603	0.140933	0.204287	0.448822	0.158892	0.346611	0.12753	0.0414319	0.0539666	0.290524	0.31012	0.3244	0.210156	0.301583	0.398337	0.0929517	0.152364	0.326973	0.326973	0.432566	0.22959	0.260949	0.223659	0.223659	0.145726	0.0894092	0.11747	0.0633191	0.0699127	0.130156	0.148462	0.118229	0.152131	0.127398	0.0939658
0.128816	0.192936	0.164047	0.617457	0.32321	0.143959	0.165215	0.122	0.33375	0.272294	0.357732	0.143414	0.353758	0.353758	0.212166	0.194552	0.135211	0.213593	0.504605	0.16139	0.383767	0.142314	0.0424307	0.055971	0.298228	0.329568	0.338452	0.215859	0.32724	0.446267	0.0979996	0.160328	0.364542	0.364542	0.507218	0.237161	0.280148	0.242488	0.242488	0.156579	0.0957786	0.118785	0.0685829	0.0706618	0.142855	0.157816	0.121786	0.169182	0.131469	0.0941089
0.143144	0.230239	0.183465	0.666624	0.361018	0.212046	0.17923	0.14945	0.354097	0.325525	0.399443	0.169236	0.411196	0.411196	0.256523	0.254015	0.16423	0.240378	0.567273	0.181446	0.443975	0.170983	0.0442563	0.0603977	0.375198	0.385866	0.377548	0.239351	0.388486	0.487766	0.111489	0.182428	0.462539	0.462539	0.601198	0.281586	0.332471	0.279337	0.279337	0.173426	0.113461	0.134929	0.0775957	0.0883791	0.173333	0.185757	0.157027	0.197608	0.146807	0.106811
0.140471	0.217503	0.177704	0.686616	0.371255	0.187181	0.176193	0.13555	0.344242	0.339164	0.393259	0.162238	0.410643	0.410643	0.257108	0.240385	0.152246	0.239041	0.591593	0.181992	0.455097	0.166676	0.0448786	0.0596111	0.3809	0.401363	0.379907	0.23217	0.412667	0.480117	0.114892	0.180043	0.479837	0.479837	0.640143	0.296267	0.353849	0.286649	0.286649	0.179651	0.119351	0.138781	0.0780328	0.0937906	0.177685	0.195967	0.160009	0.191213	0.150287	0.111419
0.148815	0.228471	0.176854	0.692202	0.361967	0.222808	0.177677	0.14743	0.339109	0.36219	0.385798	0.18717	0.410495	0.410495	0.259757	0.252944	0.151006	0.22064	0.600157	0.180375	0.467044	0.179478	0.044719	0.0607033	0.412453	0.382126	0.385982	0.232344	0.442165	0.487504	0.115305	0.186416	0.507018	0.507018	0.684981	0.308851	0.363446	0.293513	0.293513	0.185962	0.118389	0.138867	0.0771825	0.0923981	0.189166	0.195207	0.164117	0.202414	0.150594	0.116038
0.14548	0.220922	0.164383	0.702853	0.362705	0.224427	0.175205	0.151386	0.326745	0.366992	0.376266	0.189403	0.400158	0.400158	0.256216	0.247176	0.149394	0.212537	0.603543	0.189771	0.476649	0.179736	0.0449098	0.0628431	0.406618	0.400028	0.37986	0.240757	0.443005	0.50118	0.114015	0.186848	0.512268	0.512268	0.700063	0.308389	0.367921	0.285245	0.285245	0.192664	0.120353	0.139597	0.0768852	0.0930529	0.189021	0.203477	0.151169	0.202853	0.152494	0.1176
0.156529	0.265415	0.17219	0.707125	0.376891	0.231743	0.18807	0.176159	0.343074	0.407447	0.386938	0.212571	0.404033	0.404033	0.284713	0.286842	0.181952	0.233373	0.613531	0.202488	0.47937	0.192948	0.0458423	0.0644116	0.446518	0.400455	0.397871	0.256817	0.463009	0.498352	0.119265	0.198106	0.552803	0.552803	0.732402	0.336945	0.384295	0.314015	0.314015	0.197087	0.127461	0.145451	0.0786965	0.102292	0.196037	0.216093	0.175342	0.209422	0.157322	0.124729
0.150026	0.241494	0.150518	0.696221	0.350285	0.19634	0.179578	0.159559	0.33372	0.354171	0.35944	0.198592	0.349174	0.349174	0.257287	0.249807	0.163914	0.214744	0.60239	0.187867	0.450772	0.173913	0.044505	0.0628968	0.413457	0.358543	0.37316	0.23648	0.440528	0.487357	0.111003	0.181879	0.515916	0.515916	0.720328	0.32535	0.369797	0.311412	0.311412	0.194152	0.123538	0.136917	0.0741101	0.0927243	0.186075	0.207111	0.153013	0.201731	0.149749	0.119121
0.158082	0.271839	0.150529	0.700108	0.350965	0.216498	0.190812	0.183515	0.342959	0.352207	0.383258	0.218396	0.388881	0.388881	0.267859	0.267346	0.191096	0.223238	0.608319	0.192461	0.466476	0.18137	0.0448231	0.0658716	0.437308	0.356959	0.382994	0.246317	0.466388	0.541187	0.10937	0.190133	0.538755	0.538755	0.738526	0.331956	0.368997	0.316413	0.316413	0.201248	0.122206	0.139126	0.0759096	0.101774	0.199389	0.216542	0.165336	0.216362	0.15464	0.120626
0.156124	0.257359	0.14121	0.690172	0.352719	0.178376	0.191339	0.168003	0.33676	0.364386	0.369058	0.201019	0.403146	0.403146	0.264321	0.261463	0.191209	0.2251	0.610238	0.193289	0.458403	0.1749	0.0452365	0.0654128	0.425845	0.405897	0.361372	0.240882	0.450847	0.515034	0.104136	0.184731	0.540796	0.540796	0.741536	0.328602	0.370343	0.329987	0.329987	0.202687	0.12354	0.139175	0.0750639	0.103948	0.191443	0.226463	0.162458	0.217963	0.150681	0.120285
0.166723	0.283658	0.149027	0.689233	0.356947	0.200234	0.19505	0.177438	0.353392	0.378848	0.380605	0.218693	0.411866	0.411866	0.280624	0.273708	0.209514	0.242418	0.612353	0.196907	0.473609	0.187466	0.0454737	0.0648235	0.449387	0.387237	0.365423	0.238224	0.482598	0.516152	0.104084	0.194285	0.560255	0.560255	0.759097	0.344754	0.383496	0.349661	0.349661	0.205617	0.127152	0.138759	0.0815744	0.111412	0.21017	0.237725	0.192033	0.232614	0.156445	0.123613
0.165114	0.234481	0.126947	0.676494	0.331427	0.198951	0.17899	0.1581	0.339966	0.317417	0.363328	0.201957	0.396154	0.396154	0.270795	0.246139	0.184956	0.223309	0.601616	0.182	0.462265	0.176011	0.0441531	0.0632015	0.442025	0.368365	0.337656	0.223961	0.467881	0.499915	0.0946808	0.190161	0.528928	0.528928	0.751043	0.335938	0.367755	0.328067	0.328067	0.204027	0.118891	0.136927	0.081263	0.10704	0.212402	0.233941	0.184334	0.222979	0.151941	0.118695
0.175958	0.270869	0.132229	0.680421	0.349744	0.217976	0.191684	0.172688	0.348176	0.37385	0.376869	0.229049	0.420841	0.420841	0.2891	0.259247	0.201995	0.235266	0.610587	0.198335	0.487428	0.201497	0.0450339	0.0647383	0.470839	0.409779	0.349979	0.243158	0.515529	0.499035	0.0949271	0.204472	0.569606	0.569606	0.780551	0.358715	0.388187	0.350325	0.350325	0.210102	0.12412	0.145073	0.084331	0.118542	0.214788	0.247491	0.201801	0.234286	0.160699	0.122746
0.176324	0.275297	0.13203	0.681024	0.34612	0.216016	0.190992	0.156562	0.333605	0.398406	0.350647	0.2181	0.388321	0.388321	0.27018	0.258282	0.185168	0.238213	0.608519	0.196541	0.477784	0.207373	0.0450766	0.0642553	0.472143	0.426687	0.345425	0.238418	0.504681	0.472377	0.0925511	0.199892	0.574956	0.574956	0.793058	0.355632	0.399459	0.359433	0.359433	0.211765	0.124244	0.145561	0.0868901	0.116287	0.207378	0.247397	0.202836	0.239319	0.156169	0.121118
0.190676	0.296227	0.13416	0.68182	0.353825	0.245684	0.207403	0.195129	0.339914	0.382707	0.374848	0.24714	0.421604	0.421604	0.276544	0.274449	0.202726	0.249096	0.613246	0.200381	0.497886	0.220313	0.0453532	0.0667	0.507539	0.414847	0.368492	0.249943	0.547623	0.505882	0.0934923	0.210665	0.594936	0.594936	0.80981	0.373412	0.40284	0.363712	0.363712	0.216853	0.129467	0.151952	0.0932874	0.123869	0.220784	0.254969	0.212118	0.256098	0.165569	0.126589
0.185634	0.278113	0.124119	0.681576	0.354567	0.212736	0.208906	0.187753	0.322605	0.405906	0.369254	0.220087	0.401988	0.401988	0.25817	0.258899	0.190472	0.250288	0.610708	0.193898	0.490171	0.217343	0.045351	0.0677278	0.516465	0.45907	0.359395	0.258394	0.53958	0.501459	0.0857292	0.207895	0.602648	0.602648	0.805366	0.359392	0.41489	0.357262	0.357262	0.217798	0.128976	0.155617	0.0936516	0.123494	0.208375	0.254146	0.210397	0.245074	0.163254	0.126249
0.193785	0.306999	0.136036	0.694847	0.359541	0.220941	0.224666	0.201415	0.323708	0.437506	0.376372	0.231522	0.434386	0.434386	0.274274	0.268119	0.21961	0.269161	0.622283	0.20869	0.508196	0.23561	0.0471613	0.0700269	0.527735	0.483409	0.371956	0.266005	0.564512	0.533624	0.0857444	0.211343	0.636258	0.636258	0.823116	0.370939	0.438476	0.382359	0.382359	0.225718	0.137795	0.160154	0.0989279	0.130452	0.223201	0.267033	0.207123	0.262452	0.168845	0.134384
0.189173	0.28414	0.123504	0.682525	0.336386	0.211749	0.217387	0.197662	0.289893	0.425129	0.354361	0.207481	0.444415	0.444415	0.254547	0.25021	0.211599	0.258652	0.618136	0.195339	0.485573	0.231174	0.0467437	0.069736	0.530828	0.458336	0.353239	0.260189	0.545462	0.538288	0.079401	0.203093	0.607255	0.607255	0.817498	0.348459	0.434491	0.357434	0.357434	0.226072	0.1314	0.156681	0.0966164	0.127439	0.22518	0.264182	0.20577	0.252814	0.163208	0.133197
0.193	0.274455	0.115031	0.668816	0.331997	0.205386	0.224516	0.212608	0.287615	0.404998	0.346106	0.216696	0.46575	0.46575	0.268653	0.263978	0.226699	0.261581	0.617575	0.194059	0.482614	0.241069	0.0469428	0.0696145	0.534886	0.436898	0.337969	0.261375	0.559798	0.52885	0.0770957	0.208713	0.612155	0.612155	0.821998	0.357399	0.42503	0.363686	0.363686	0.224924	0.131453	0.156988	0.0969374	0.129478	0.234405	0.274744	0.207978	0.264118	0.167139	0.134683
0.180661	0.260028	0.101396	0.664928	0.322945	0.194337	0.209471	0.188034	0.266646	0.409293	0.334701	0.18404	0.42048	0.42048	0.2496	0.237377	0.228155	0.262719	0.611786	0.186867	0.475962	0.237088	0.0469177	0.0685062	0.505186	0.419566	0.31397	0.255155	0.538713	0.530077	0.0703482	0.203042	0.605923	0.605923	0.821192	0.341843	0.428701	0.370028	0.370028	0.225012	0.130233	0.153534	0.0955504	0.127057	0.226953	0.274264	0.20235	0.255366	0.163808	0.130787
0.191104	0.271206	0.103054	0.654424	0.31697	0.23095	0.213764	0.188562	0.257229	0.406767	0.326073	0.203265	0.455402	0.455402	0.253168	0.244817	0.24013	0.252491	0.613745	0.185657	0.478637	0.241873	0.0475501	0.0689354	0.51856	0.366648	0.308652	0.248385	0.538429	0.538164	0.0714142	0.202247	0.609676	0.609676	0.846299	0.356946	0.424061	0.372015	0.372015	0.228814	0.129608	0.15387	0.0938144	0.128602	0.243116	0.281108	0.206202	0.257791	0.168124	0.131757
0.184173	0.262993	0.093845	0.634417	0.293138	0.198395	0.207334	0.167989	0.233909	0.381322	0.296674	0.191412	0.403125	0.403125	0.229301	0.212941	0.222241	0.232007	0.597635	0.172199	0.447888	0.229201	0.0464636	0.0678549	0.514458	0.337113	0.28911	0.246382	0.514807	0.509897	0.0652982	0.194282	0.60863	0.60863	0.852721	0.344197	0.40268	0.363669	0.363669	0.22623	0.122158	0.149136	0.0871729	0.121423	0.231099	0.279382	0.209987	0.247921	0.165385	0.130562
0.193138	0.282169	0.100996	0.635044	0.301248	0.213487	0.223708	0.174058	0.236397	0.381905	0.298197	0.210947	0.388768	0.388768	0.246228	0.238938	0.234768	0.242087	0.587227	0.178009	0.461836	0.231745	0.0472269	0.0674533	0.521477	0.358704	0.286852	0.254355	0.538545	0.518383	0.0665632	0.200714	0.632289	0.632289	0.867211	0.352506	0.405645	0.376995	0.376995	0.232191	0.126773	0.154772	0.0924622	0.123187	0.244198	0.295095	0.219054	0.267707	0.169457	0.134138
0.18923	0.28623	0.0905725	0.621896	0.283993	0.204258	0.211786	0.145407	0.212099	0.369602	0.28425	0.192783	0.359186	0.359186	0.21677	0.204513	0.216309	0.214595	0.570174	0.167117	0.452034	0.216404	0.0473343	0.0686683	0.509146	0.330801	0.275063	0.246393	0.525632	0.503158	0.0602451	0.197059	0.622951	0.622951	0.860899	0.344767	0.399768	0.356177	0.356177	0.233533	0.124121	0.151877	0.0897141	0.12348	0.233404	0.284197	0.210388	0.244475	0.1646	0.133099
0.197809	0.310334	0.0991663	0.609663	0.285267	0.209513	0.211338	0.151617	0.216541	0.359319	0.263386	0.205032	0.385611	0.385611	0.23013	0.226316	0.212857	0.219712	0.563871	0.161866	0.44555	0.225889	0.0477822	0.0692325	0.535959	0.339634	0.276822	0.243577	0.541273	0.503301	0.0610601	0.200994	0.643035	0.643035	0.874888	0.347464	0.381796	0.354118	0.354118	0.235946	0.12198	0.156011	0.090398	0.124957	0.242774	0.293482	0.218759	0.242715	0.163938	0.133087
0.194436	0.290884	0.0901905	0.595298	0.26153	0.1778	0.206668	0.136518	0.19353	0.319863	0.257786	0.193527	0.34671	0.34671	0.22241	0.200879	0.196209	0.208063	0.555418	0.146765	0.42663	0.225996	0.0478205	0.0694186	0.512269	0.325558	0.259625	0.233046	0.543373	0.50023	0.0572533	0.198933	0.628116	0.628116	0.864821	0.340617	0.375221	0.348038	0.348038	0.236585	0.121211	0.153303	0.0889018	0.121146	0.233509	0.289733	0.207427	0.244316	0.158854	0.131333
0.200497	0.303753	0.0907417	0.595152	0.25828	0.212274	0.214764	0.160828	0.194107	0.316782	0.258559	0.210184	0.357666	0.357666	0.232549	0.240298	0.207093	0.220457	0.55456	0.14581	0.452433	0.240417	0.049274	0.0718485	0.538264	0.346656	0.255361	0.235453	0.56397	0.513752	0.0567001	0.204151	0.635266	0.635266	0.872047	0.343702	0.379037	0.339398	0.339398	0.240453	0.120049	0.158794	0.0943126	0.12413	0.242491	0.295175	0.214676	0.255096	0.163504	0.132564
0.19486	0.278152	0.0763129	0.566517	0.237339	0.180444	0.202764	0.141016	0.176548	0.304354	0.249566	0.188342	0.351426	0.351426	0.206872	0.216224	0.186562	0.209734	0.553278	0.134354	0.433321	0.235672	0.0500561	0.0738135	0.535775	0.31181	0.230663	0.216693	0.538443	0.488123	0.0510255	0.194856	0.619649	0.619649	0.879892	0.335406	0.354425	0.335917	0.335917	0.2401	0.112193	0.153326	0.0907711	0.120109	0.232707	0.287523	0.205002	0.235043	0.16107	0.129292
0.207259	0.266308	0.0773121	0.56046	0.24297	0.199999	0.213177	0.161798	0.177472	0.281776	0.261385	0.210115	0.355422	0.355422	0.235413	0.236743	0.20464	0.237	0.557856	0.130584	0.44383	0.251341	0.0510593	0.0753608	0.575481	0.318643	0.226285	0.222098	0.544127	0.502363	0.0493179	0.194963	0.651213	0.651213	0.889679	0.341722	0.358093	0.351488	0.351488	0.24522	0.116411	0.162379	0.092796	0.121528	0.245567	0.30138	0.219466	0.255602	0.166439	0.132571
0.205763	0.222077	0.0582135	0.536244	0.215035	0.174556	0.209925	0.152342	0.140041	0.235048	0.240295	0.187178	0.308522	0.308522	0.209774	0.184936	0.18268	0.207096	0.540474	0.118771	0.419188	0.233877	0.0517343	0.0743904	0.549171	0.27502	0.191478	0.208093	0.5106	0.480711	0.041784	0.181663	0.615962	0.615962	0.872122	0.32981	0.328941	0.32204	0.32204	0.24286	0.107914	0.154878	0.0888869	0.109259	0.235929	0.294227	0.209096	0.237341	0.160328	0.130587
0.214267	0.223627	0.058114	0.511969	0.209629	0.185773	0.221913	0.161489	0.141362	0.212103	0.229196	0.189479	0.316137	0.316137	0.207343	0.195792	0.192363	0.201204	0.525339	0.114552	0.40728	0.225834	0.0527373	0.0749674	0.567567	0.260389	0.173367	0.204042	0.510535	0.461746	0.0399543	0.178111	0.617942	0.617942	0.880455	0.329184	0.297742	0.319271	0.319271	0.242073	0.101554	0.154703	0.0871278	0.105293	0.237658	0.299427	0.218766	0.240661	0.161894	0.132828
0.214951	0.181895	0.0413993	0.474565	0.191149	0.149706	0.216013	0.134875	0.107551	0.175274	0.21106	0.167885	0.290483	0.290483	0.18705	0.163448	0.170297	0.177535	0.506494	0.105623	0.37855	0.209923	0.0530329	0.0746239	0.545562	0.226166	0.149656	0.183951	0.50256	0.424467	0.0327507	0.169405	0.604213	0.604213	0.867958	0.311735	0.282583	0.297279	0.297279	0.242413	0.0973473	0.147944	0.083339	0.104154	0.226836	0.298274	0.203055	0.238168	0.155556	0.129014
0.222971	0.20699	0.0428174	0.480248	0.187612	0.170697	0.220644	0.152383	0.106074	0.135728	0.207859	0.168463	0.274941	0.274941	0.187804	0.156981	0.184931	0.174738	0.501523	0.102709	0.390688	0.220484	0.0545908	0.0759737	0.543358	0.189652	0.156177	0.19084	0.514246	0.433815	0.0306574	0.172371	0.629907	0.629907	0.878257	0.315096	0.277249	0.288486	0.288486	0.245065	0.0992199	0.151556	0.0833349	0.108715	0.229049	0.311642	0.205417	0.248467	0.160547	0.13068
0.208672	0.181253	0.0237159	0.446501	0.150169	0.142823	0.210655	0.119537	0.069533	0.117704	0.167088	0.138711	0.252427	0.252427	0.144753	0.100421	0.163237	0.131246	0.479063	0.0881218	0.356472	0.198707	0.0553506	0.0743864	0.485184	0.143089	0.117222	0.175292	0.481871	0.403001	0.018501	0.156611	0.570809	0.570809	0.869456	0.291368	0.230726	0.258581	0.258581	0.241269	0.0858839	0.138905	0.0775543	0.0990355	0.214118	0.304779	0.184425	0.221315	0.152174	0.124216
0.212111	0.190876	0.0214856	0.430078	0.12664	0.148457	0.219016	0.109387	0.0618433	0.0945251	0.16123	0.145317	0.236914	0.236914	0.136224	0.103103	0.170055	0.124994	0.470246	0.0853008	0.346162	0.202266	0.0561718	0.07568	0.484547	0.0969539	0.105375	0.17366	0.486634	0.37627	0.0140431	0.152818	0.570998	0.570998	0.868018	0.285376	0.224724	0.251048	0.251048	0.242	0.084616	0.139162	0.0765787	0.101821	0.213071	0.308696	0.184286	0.234244	0.150176	0.12155
0.201722	0.173309	0.000412757	0.403599	0.0974526	0.126364	0.202702	0.0952778	0.0279099	0.0452865	0.13235	0.126865	0.197395	0.197395	0.10092	0.0664851	0.155475	0.101382	0.458938	0.0727399	0.333837	0.201473	0.0565977	0.0750409	0.449273	0.0530054	0.0876914	0.164996	0.468262	0.339107	0.00308413	0.139479	0.556681	0.556681	0.850395	0.259844	0.214802	0.217834	0.217834	0.240785	0.0794449	0.134526	0.073587	0.101801	0.203362	0.308007	0.163781	0.219034	0.140095	0.113908
[truncated: 6 more columns]
