# Supplementary material for: Intraoperative rapid assessment of the deep muscle surgical margin of tongue squamous cell carcinoma via Raman spectroscopy
Source: Front Bioeng Biotechnol. 2024 Oct 8;12:1480279. doi: 10.3389/fbioe.2024.1480279 (PMC11493737; doi:10.3389/fbioe.2024.1480279)
Supplement: Supplementary file 4 [file DataSheet2.ZIP › Pathological grading corresponding to Raman spectroscopic data/Spectral data of PDSCC.xlsx]

## Sheet: Sheet1
0.0428868	0.097426	0.0619671	0.145064	0.151941	0.0605962	0.047402	0.0732298	0.468279	0.453867	0.360493	0.410369	0.431804	0.373146	0.443963	0.444739	0.0893697	0.0959895	0.0967542	0.0971161	0.262896	0.141659	0.117771	0.0664691
0.0403022	0.0875642	0.0551605	0.135063	0.142259	0.0570691	0.0447284	0.0695837	0.428788	0.424829	0.345441	0.39945	0.416931	0.359926	0.425647	0.431719	0.0845432	0.0890609	0.0899247	0.0897512	0.233709	0.128155	0.104859	0.0626667
0.0388785	0.0845444	0.0536906	0.134348	0.135798	0.0559726	0.0433612	0.0679788	0.417097	0.414912	0.335172	0.38849	0.405949	0.359447	0.424378	0.423357	0.0810638	0.0851385	0.0870179	0.0847971	0.223691	0.12374	0.10036	0.0597913
0.0364627	0.0828468	0.0504418	0.127777	0.134677	0.0542816	0.0415383	0.0654157	0.399652	0.404199	0.321367	0.378858	0.38812	0.349416	0.407867	0.410428	0.0758932	0.0785749	0.0815699	0.078231	0.200054	0.111164	0.0920319	0.0558945
0.039393	0.0887398	0.0538252	0.131434	0.137721	0.0566257	0.0409388	0.0665745	0.412682	0.418377	0.332523	0.382641	0.414693	0.363985	0.411506	0.433698	0.0736532	0.0764477	0.0796648	0.0755865	0.199325	0.118395	0.092189	0.0544941
0.0387908	0.088916	0.0558357	0.131859	0.136745	0.0572076	0.0400306	0.0654214	0.406335	0.405756	0.333868	0.381203	0.409292	0.372549	0.41321	0.436264	0.0692214	0.071228	0.0761349	0.0711279	0.18548	0.118944	0.0873451	0.0517872
0.0418212	0.0988725	0.0642834	0.142504	0.140267	0.0611109	0.0410781	0.070226	0.436495	0.432027	0.357566	0.382379	0.428731	0.388141	0.427588	0.455643	0.0701528	0.0747937	0.0818612	0.0738872	0.205493	0.135242	0.0965587	0.0531524
0.0427437	0.100397	0.0658947	0.145619	0.143186	0.0625362	0.040621	0.0714318	0.444197	0.426046	0.363527	0.381663	0.435679	0.387038	0.422962	0.460313	0.0719183	0.0782809	0.0852167	0.0771244	0.216549	0.146028	0.0998608	0.0552467
0.0449906	0.106396	0.0705168	0.155485	0.142921	0.0642986	0.0408871	0.0728432	0.457336	0.426581	0.375069	0.387964	0.44636	0.398587	0.438856	0.47249	0.0771007	0.0836361	0.0914964	0.082731	0.239793	0.167153	0.109073	0.0584894
0.0447321	0.104871	0.0690346	0.153362	0.143269	0.0643726	0.0400194	0.0720477	0.438529	0.410705	0.365709	0.381628	0.428407	0.387548	0.420482	0.451422	0.0771312	0.0842476	0.093895	0.0824978	0.23742	0.168241	0.111112	0.0582992
0.0449145	0.104735	0.0709171	0.157967	0.145658	0.0637479	0.0396058	0.0725058	0.431117	0.402958	0.362994	0.384181	0.427569	0.37847	0.414585	0.446837	0.0804337	0.0889059	0.096642	0.0849308	0.253855	0.176553	0.114502	0.0602896
0.043243	0.0992199	0.0659257	0.154752	0.146532	0.0621438	0.0379412	0.0690902	0.40837	0.36908	0.336381	0.377262	0.397567	0.361188	0.397891	0.413876	0.079462	0.086927	0.0941504	0.0841829	0.243277	0.172275	0.109896	0.058987
0.0441677	0.0998579	0.066124	0.158999	0.146496	0.0626367	0.0375077	0.0697645	0.397645	0.365222	0.331388	0.37606	0.384143	0.34795	0.383996	0.406241	0.079005	0.0853858	0.0939148	0.0841096	0.245537	0.17289	0.111324	0.0582425
0.0439369	0.0982958	0.0658501	0.15635	0.147834	0.0627029	0.0367819	0.0688792	0.381961	0.34665	0.323619	0.36625	0.36651	0.337917	0.361732	0.38808	0.0761063	0.0847642	0.091404	0.0807045	0.235726	0.165043	0.10866	0.0559543
0.0422643	0.0948398	0.066148	0.157489	0.147096	0.0613271	0.0363925	0.0691278	0.38072	0.336864	0.319158	0.364804	0.346022	0.3272	0.362558	0.371048	0.076189	0.0853204	0.0921662	0.0816175	0.243174	0.165227	0.109888	0.0557415
0.0420461	0.092602	0.0623404	0.154686	0.144156	0.0605402	0.0352593	0.0680642	0.353778	0.319843	0.302524	0.350044	0.322698	0.299485	0.333305	0.341306	0.0756779	0.082945	0.0910213	0.0803013	0.237834	0.158429	0.106012	0.0538846
0.0427239	0.0949361	0.0653135	0.157641	0.140823	0.0602519	0.0348551	0.0684083	0.351484	0.328198	0.305323	0.34811	0.314956	0.29433	0.319367	0.3345	0.0789245	0.0860555	0.0938803	0.0820421	0.254227	0.169427	0.112428	0.055777
0.040905	0.092137	0.0617736	0.148568	0.138526	0.057562	0.0340839	0.0662088	0.320821	0.345332	0.294957	0.334836	0.290063	0.274095	0.294245	0.297143	0.0796704	0.087406	0.0945431	0.0817316	0.255252	0.165977	0.112697	0.0546641
0.038385	0.0877173	0.0588094	0.140889	0.137541	0.0560508	0.0328101	0.0651387	0.295859	0.335728	0.278667	0.326297	0.270411	0.252554	0.269321	0.281017	0.081398	0.0875747	0.0964558	0.0829717	0.265203	0.166077	0.114074	0.0545444
0.0363745	0.0835448	0.0540049	0.132289	0.135621	0.0533671	0.031584	0.0627409	0.262805	0.294526	0.265216	0.310055	0.24757	0.219656	0.236472	0.258901	0.0791225	0.0855857	0.0934491	0.081308	0.25243	0.157296	0.107235	0.0536814
0.0343985	0.0821658	0.0540349	0.127017	0.135701	0.0533662	0.0316502	0.0616803	0.258388	0.28959	0.264693	0.306206	0.235686	0.215905	0.234481	0.248356	0.0785308	0.085874	0.093087	0.0820943	0.248456	0.156811	0.1101	0.0547335
0.0300401	0.0735345	0.0467317	0.11748	0.135266	0.0500213	0.0313392	0.0576104	0.211333	0.2434	0.238455	0.287884	0.197188	0.182332	0.195351	0.218416	0.0728524	0.0792186	0.087391	0.0757321	0.218325	0.132808	0.100134	0.0508998
0.0278764	0.0675503	0.0442736	0.126305	0.135757	0.0501115	0.0321364	0.0578145	0.190934	0.18698	0.224103	0.284743	0.174566	0.166516	0.178996	0.208933	0.068617	0.0747626	0.0825949	0.0718181	0.190473	0.125538	0.0909469	0.0509962
0.0253795	0.062786	0.0392102	0.123115	0.134147	0.049986	0.034127	0.0576535	0.159183	0.153809	0.211632	0.272848	0.152517	0.147003	0.163513	0.179282	0.0641233	0.070606	0.0776298	0.0681631	0.160821	0.111705	0.0816795	0.0505527
0.0254314	0.0627256	0.0369186	0.128036	0.139496	0.0528537	0.0379155	0.0601703	0.151587	0.150314	0.198536	0.268836	0.138176	0.146314	0.153022	0.176834	0.0655581	0.0713731	0.0789788	0.0687482	0.153762	0.109681	0.0820371	0.0505034
0.0228146	0.0573323	0.0332771	0.127482	0.141445	0.0548655	0.0423356	0.0622537	0.117865	0.119072	0.179913	0.264501	0.111783	0.125887	0.117548	0.155676	0.0648388	0.0699116	0.0774878	0.0675432	0.133055	0.0944808	0.0760088	0.0511262
0.0244026	0.0614218	0.0364022	0.136175	0.151965	0.0626856	0.0494582	0.0705497	0.118606	0.123585	0.184676	0.267492	0.116209	0.128674	0.123784	0.154552	0.0689886	0.076089	0.0820934	0.0745087	0.141618	0.0974072	0.0818552	0.0569935
0.0250174	0.062365	0.0352011	0.129608	0.158862	0.0683081	0.0559862	0.0754206	0.108716	0.110632	0.179746	0.267211	0.107694	0.123439	0.108535	0.141908	0.0737069	0.0810145	0.0853368	0.0804046	0.149711	0.0905335	0.0870507	0.0619318
0.0265128	0.0637289	0.0412775	0.139157	0.167308	0.0748099	0.0635395	0.0815718	0.123124	0.107725	0.18782	0.276882	0.103806	0.126857	0.112565	0.146076	0.0812896	0.089197	0.0935186	0.0892074	0.15859	0.0947607	0.0932365	0.0697607
0.0253101	0.0647406	0.0408226	0.141575	0.172963	0.0819551	0.0723874	0.0869226	0.106203	0.0983265	0.190232	0.281367	0.0959427	0.112297	0.103001	0.12626	0.086836	0.0954278	0.100798	0.0964972	0.162684	0.0930003	0.0989653	0.0781111
0.0279193	0.0685938	0.0434163	0.152224	0.185532	0.0927622	0.0833264	0.0955558	0.117529	0.109557	0.209132	0.289391	0.097188	0.121055	0.107489	0.124159	0.0980977	0.107858	0.113988	0.108087	0.181136	0.113921	0.110124	0.0886186
0.0266351	0.0694114	0.0424696	0.154311	0.19286	0.101876	0.09442	0.101518	0.110953	0.0928132	0.206541	0.295666	0.0891407	0.112391	0.0943076	0.115135	0.107601	0.115529	0.124811	0.116589	0.181227	0.119294	0.112258	0.0991642
0.0254048	0.071955	0.0467797	0.163265	0.201438	0.111305	0.105455	0.108762	0.109994	0.10638	0.218263	0.299632	0.0962577	0.120731	0.106349	0.120872	0.121436	0.129238	0.140603	0.129938	0.181619	0.12554	0.121464	0.113242
0.0257574	0.0729106	0.0451379	0.16799	0.208566	0.118498	0.111596	0.112471	0.0916814	0.109116	0.216892	0.300212	0.0919949	0.106302	0.096844	0.120824	0.134184	0.140772	0.152491	0.142077	0.182083	0.124485	0.127228	0.124919
0.0277236	0.0737249	0.0502293	0.173015	0.211032	0.120413	0.110525	0.114137	0.103753	0.122532	0.226135	0.300461	0.103887	0.1188	0.104046	0.129224	0.147192	0.152792	0.163772	0.152692	0.188093	0.134711	0.133813	0.135703
0.0269585	0.0737419	0.048051	0.165354	0.204932	0.113581	0.102083	0.108942	0.0888468	0.105981	0.208941	0.297007	0.0981617	0.111923	0.092174	0.115792	0.148994	0.154852	0.166294	0.155134	0.179901	0.120558	0.130115	0.137179
0.0289229	0.0764771	0.0508133	0.165556	0.200594	0.105382	0.0892169	0.103542	0.102234	0.119452	0.224694	0.301544	0.110517	0.119957	0.101093	0.128598	0.14824	0.155415	0.163935	0.155103	0.190624	0.12688	0.1341	0.132609
0.0296843	0.0771	0.050295	0.156758	0.19398	0.0944908	0.0745109	0.0943569	0.100684	0.101864	0.222428	0.297815	0.106994	0.110547	0.0947581	0.11662	0.137322	0.143684	0.152665	0.144065	0.192578	0.122307	0.123657	0.119224
0.0314943	0.0855694	0.0535995	0.155095	0.190523	0.0866173	0.0632334	0.0896384	0.119726	0.111969	0.235675	0.309491	0.121761	0.128542	0.112685	0.118367	0.125294	0.130625	0.14266	0.131403	0.206042	0.133201	0.122608	0.104911
0.0325169	0.0918904	0.0565908	0.154932	0.189424	0.0840084	0.0558208	0.0870329	0.107823	0.110158	0.244524	0.323142	0.132056	0.133819	0.110889	0.12127	0.110437	0.116321	0.129955	0.11954	0.209003	0.1282	0.116319	0.090082
0.0344866	0.100574	0.0618905	0.159446	0.189876	0.084137	0.0516685	0.0860157	0.123993	0.127715	0.263433	0.330445	0.15273	0.145292	0.138158	0.140713	0.102935	0.107821	0.120956	0.11203	0.215277	0.137863	0.116616	0.0810173
0.0347875	0.103758	0.0623099	0.1546	0.191249	0.0821443	0.0488935	0.0831602	0.119804	0.12513	0.258787	0.33685	0.144003	0.148154	0.143548	0.12791	0.0953756	0.0990464	0.115352	0.104056	0.205611	0.128844	0.110235	0.0734997
0.038894	0.114863	0.0670393	0.160012	0.193941	0.0837815	0.0475958	0.0850952	0.140373	0.141149	0.274205	0.355906	0.164888	0.169528	0.151615	0.151944	0.0926698	0.0968344	0.114444	0.103055	0.211559	0.140253	0.116612	0.071129
0.0412152	0.115958	0.069108	0.160539	0.194062	0.0832603	0.0458601	0.0863585	0.138628	0.141286	0.274813	0.364613	0.171142	0.173046	0.14167	0.148582	0.0880362	0.0942482	0.110464	0.101084	0.207501	0.13489	0.111492	0.0690677
0.0447206	0.123667	0.0741343	0.165449	0.197223	0.0836083	0.044918	0.0858052	0.17437	0.163872	0.287615	0.374718	0.183529	0.186773	0.168891	0.162554	0.0898623	0.0969624	0.112351	0.103481	0.218912	0.1493	0.116126	0.0694521
0.0462533	0.126038	0.0768616	0.166487	0.200704	0.0836262	0.0442315	0.0876831	0.176174	0.16376	0.289427	0.384428	0.177677	0.193352	0.162082	0.164696	0.089149	0.0971165	0.112033	0.104059	0.238616	0.152535	0.119625	0.0690028
0.0476244	0.130343	0.0751716	0.168104	0.202518	0.0846888	0.0436794	0.0894715	0.167661	0.150727	0.295916	0.383781	0.176918	0.194669	0.155894	0.168145	0.0877487	0.0960144	0.111566	0.103631	0.243755	0.154106	0.121055	0.0682784
0.045203	0.1306	0.076418	0.166072	0.204152	0.0847234	0.0436426	0.0893795	0.156895	0.143919	0.293158	0.380506	0.159721	0.190316	0.159906	0.154409	0.0864321	0.0955901	0.1106	0.101774	0.243765	0.147635	0.119773	0.0663702
0.0439659	0.134449	0.0776654	0.16406	0.206376	0.0868938	0.0444013	0.0913219	0.161065	0.153618	0.297381	0.375215	0.161199	0.200767	0.16662	0.156859	0.08821	0.0972343	0.110836	0.102056	0.24582	0.155532	0.124378	0.0663699
0.0433104	0.135679	0.076397	0.16251	0.2119	0.0879375	0.045795	0.0935082	0.141974	0.139823	0.291043	0.368291	0.152472	0.19612	0.151805	0.14013	0.0860872	0.0937721	0.108512	0.0976697	0.239295	0.145238	0.121062	0.0646098
0.0439353	0.139972	0.0790623	0.165794	0.217502	0.0923407	0.0485162	0.0967338	0.14867	0.148332	0.308252	0.37639	0.165227	0.207029	0.174246	0.154264	0.0869622	0.0931427	0.112909	0.099335	0.243093	0.150387	0.121558	0.0658878
0.0467278	0.144103	0.0873352	0.175702	0.223858	0.0970489	0.0513986	0.101056	0.173491	0.179213	0.314288	0.386503	0.191428	0.222872	0.195872	0.174006	0.0901256	0.0989266	0.117233	0.103172	0.264884	0.159616	0.128976	0.0688628
0.0504075	0.148117	0.0923821	0.184059	0.229279	0.102039	0.0534578	0.105112	0.197568	0.196608	0.332906	0.397693	0.224177	0.244763	0.217693	0.200812	0.0963471	0.104281	0.124615	0.110283	0.285519	0.181411	0.138781	0.0730518
0.0504254	0.149531	0.0945254	0.189198	0.231546	0.102586	0.053715	0.105659	0.191424	0.190223	0.334686	0.39997	0.223987	0.245645	0.219239	0.208435	0.0995806	0.105918	0.129535	0.114448	0.306329	0.187266	0.143871	0.0750859
0.0498026	0.152584	0.0954445	0.19075	0.230395	0.102334	0.0527294	0.106014	0.206806	0.196531	0.345552	0.403513	0.23226	0.255115	0.233439	0.226732	0.104489	0.109057	0.13399	0.11869	0.32789	0.198821	0.150782	0.0770233
0.049595	0.150443	0.0928552	0.188882	0.228781	0.0994918	0.0507848	0.103116	0.198225	0.181786	0.346038	0.394917	0.219675	0.246471	0.21619	0.217148	0.103091	0.109027	0.132742	0.118418	0.3254	0.196405	0.151576	0.0761223
0.0486713	0.14995	0.0945006	0.187332	0.22767	0.0979497	0.0495134	0.100772	0.206617	0.184571	0.356655	0.395042	0.220212	0.247494	0.217321	0.222393	0.103695	0.108606	0.133311	0.11927	0.334339	0.208041	0.150531	0.0753331
0.0470895	0.146094	0.0908841	0.181737	0.226532	0.0960758	0.04838	0.0989954	0.189313	0.170859	0.344133	0.389723	0.201934	0.230508	0.19694	0.202471	0.100134	0.105018	0.128565	0.115116	0.339969	0.197952	0.14403	0.0721552
0.0478226	0.145494	0.0889344	0.178287	0.229549	0.0966208	0.049195	0.0974992	0.206809	0.169854	0.346197	0.390889	0.20222	0.228486	0.195126	0.20665	0.0986674	0.104112	0.125402	0.113338	0.350404	0.194416	0.140296	0.0702323
0.0461133	0.141651	0.0853472	0.172723	0.231584	0.0990083	0.0515014	0.0987955	0.1872	0.161462	0.342248	0.391699	0.189414	0.221952	0.185442	0.203237	0.0936043	0.0997449	0.121177	0.110262	0.33564	0.183624	0.135467	0.0677564
0.0458684	0.140885	0.0857393	0.175308	0.235132	0.101756	0.0558069	0.103769	0.192498	0.169228	0.337235	0.399294	0.204121	0.227416	0.190462	0.208445	0.0945491	0.0990864	0.119828	0.109289	0.324616	0.18286	0.131915	0.0674231
0.045031	0.141923	0.0824743	0.174551	0.239962	0.10718	0.0627442	0.111623	0.182635	0.152419	0.335055	0.400578	0.205553	0.230845	0.191458	0.201764	0.094247	0.0971474	0.116244	0.106777	0.304572	0.172071	0.127735	0.067723
0.0463954	0.148172	0.0849459	0.184806	0.2495	0.117232	0.0741497	0.121622	0.1984	0.178934	0.351405	0.405229	0.21351	0.244765	0.20683	0.215851	0.096149	0.0990632	0.118152	0.108666	0.293736	0.172026	0.131982	0.0709503
0.0472864	0.150352	0.0869405	0.197179	0.261293	0.133623	0.0925359	0.138917	0.186702	0.18072	0.359669	0.408053	0.212012	0.246095	0.206777	0.216862	0.0991636	0.102211	0.122518	0.110196	0.267812	0.175266	0.134502	0.0760462
0.0514816	0.155979	0.0981811	0.229267	0.277946	0.159025	0.12338	0.167093	0.209079	0.205508	0.379837	0.424004	0.240714	0.259832	0.223942	0.248008	0.109651	0.113923	0.133356	0.122177	0.285872	0.189333	0.146166	0.0879478
0.055551	0.169132	0.110607	0.263458	0.307792	0.199359	0.17079	0.207757	0.226663	0.22461	0.402454	0.439915	0.249569	0.267564	0.235587	0.26804	0.124261	0.128711	0.150079	0.138829	0.315128	0.201336	0.16358	0.103433
0.0618396	0.179455	0.127018	0.315025	0.341878	0.246059	0.226423	0.257852	0.250703	0.25759	0.430858	0.459006	0.273692	0.272631	0.240828	0.295712	0.14943	0.154118	0.179278	0.167544	0.363075	0.230678	0.19699	0.129645
0.0665725	0.190382	0.142929	0.356779	0.374879	0.284344	0.272497	0.301484	0.266439	0.260601	0.448886	0.475542	0.292282	0.278865	0.242264	0.327421	0.185977	0.188844	0.217288	0.206863	0.430557	0.263775	0.234428	0.163664
0.0715758	0.204015	0.157269	0.39572	0.399244	0.311586	0.30221	0.329104	0.302519	0.297109	0.476497	0.497466	0.321277	0.296144	0.281887	0.366365	0.229067	0.229731	0.263262	0.254226	0.528819	0.309293	0.287236	0.199205
0.071628	0.202514	0.154544	0.398713	0.413182	0.32165	0.313635	0.336289	0.303284	0.290257	0.470304	0.498686	0.314888	0.295769	0.27057	0.360391	0.261242	0.26199	0.295516	0.287097	0.586058	0.336373	0.319075	0.223933
0.0696527	0.196633	0.147852	0.395138	0.409197	0.315672	0.302924	0.327611	0.314878	0.299245	0.476675	0.49834	0.319317	0.299633	0.28279	0.375729	0.283573	0.283441	0.31532	0.307993	0.615291	0.348869	0.336529	0.242208
0.0635339	0.186581	0.135143	0.366792	0.39439	0.295186	0.275268	0.301872	0.307397	0.29371	0.464583	0.489312	0.305374	0.305415	0.28412	0.380327	0.288012	0.288463	0.316913	0.31151	0.597901	0.336576	0.333429	0.24487
0.058403	0.171904	0.1203	0.337744	0.370401	0.273213	0.24769	0.276016	0.312813	0.294322	0.448168	0.478855	0.300894	0.300258	0.287531	0.379113	0.275443	0.276569	0.301349	0.294874	0.557616	0.318432	0.313489	0.231955
0.0521715	0.158342	0.104955	0.301727	0.349678	0.252726	0.223565	0.256226	0.296165	0.274459	0.42683	0.460336	0.283805	0.290244	0.273394	0.357295	0.247225	0.248478	0.26694	0.263087	0.475055	0.274018	0.2716	0.209446
0.0482633	0.15185	0.100525	0.283215	0.330863	0.235135	0.200732	0.240734	0.298412	0.275671	0.428396	0.444763	0.282895	0.285091	0.287119	0.36061	0.220446	0.220884	0.236802	0.231883	0.413511	0.248707	0.238264	0.188889
0.0436563	0.142085	0.091425	0.258659	0.309499	0.214045	0.177842	0.221121	0.278463	0.264414	0.399237	0.424824	0.270438	0.266421	0.266459	0.340154	0.191849	0.193104	0.206435	0.201299	0.361712	0.222361	0.211838	0.164801
0.041724	0.139016	0.0873761	0.242006	0.290151	0.195983	0.157489	0.204262	0.272682	0.259163	0.388148	0.408613	0.260256	0.256778	0.257969	0.32078	0.169376	0.169006	0.180025	0.17561	0.335133	0.207838	0.189376	0.143205
0.0392814	0.13274	0.0792902	0.225888	0.275762	0.180838	0.139418	0.187182	0.246604	0.239553	0.373807	0.392753	0.241628	0.241226	0.248329	0.298318	0.147814	0.147504	0.155126	0.152711	0.295418	0.186438	0.167319	0.124923
0.0372587	0.123609	0.0747021	0.217261	0.259552	0.167307	0.124187	0.171339	0.242257	0.230804	0.358528	0.382921	0.234149	0.229999	0.22893	0.285813	0.132234	0.133292	0.138677	0.135038	0.278831	0.175598	0.154111	0.111207
0.0361609	0.12164	0.069199	0.203456	0.245606	0.152667	0.110211	0.156297	0.22855	0.218517	0.336934	0.376087	0.216226	0.214921	0.207178	0.261101	0.117467	0.119712	0.124511	0.120918	0.256283	0.159198	0.139262	0.0992251
0.0368504	0.11819	0.0704373	0.201009	0.238751	0.142392	0.0990716	0.145814	0.227516	0.210796	0.34195	0.371622	0.208335	0.219822	0.212187	0.259705	0.110217	0.1129	0.116737	0.113239	0.253101	0.158723	0.130426	0.0925553
0.036066	0.111736	0.066237	0.189451	0.230508	0.131781	0.0899342	0.13476	0.204793	0.195785	0.327273	0.359031	0.19321	0.200376	0.202545	0.23842	0.101072	0.105254	0.109565	0.10595	0.240399	0.147856	0.11953	0.0850882
0.0361145	0.113602	0.066803	0.183544	0.226968	0.125091	0.0835966	0.12711	0.205511	0.194796	0.325385	0.36149	0.197526	0.203664	0.193619	0.229639	0.0978153	0.103333	0.108543	0.104163	0.240717	0.151937	0.118321	0.0814111
0.0351111	0.113001	0.0651198	0.177831	0.223414	0.117755	0.0794387	0.120726	0.185327	0.188802	0.322244	0.352398	0.185775	0.195403	0.193031	0.214878	0.0956996	0.10005	0.106526	0.102242	0.237046	0.14942	0.115111	0.0791315
0.036041	0.114436	0.0655468	0.180818	0.222299	0.117413	0.0782233	0.119251	0.196818	0.199413	0.326967	0.348298	0.19754	0.20306	0.192036	0.220015	0.0988565	0.101987	0.108908	0.105524	0.250147	0.161124	0.124355	0.0791495
0.034158	0.110076	0.0609135	0.171696	0.217667	0.115017	0.0773082	0.114826	0.174685	0.176175	0.303412	0.335277	0.184037	0.184186	0.168064	0.191403	0.0974333	0.0998395	0.108537	0.103346	0.240387	0.154599	0.119913	0.077753
0.034244	0.108899	0.0608872	0.177085	0.218373	0.117307	0.0795018	0.115926	0.176611	0.1752	0.306351	0.34007	0.189126	0.184174	0.175235	0.205894	0.100263	0.103249	0.111438	0.104595	0.242639	0.162185	0.123856	0.0793724
0.0316148	0.103707	0.0574422	0.171689	0.21703	0.116795	0.0820426	0.117309	0.154239	0.158509	0.29068	0.328828	0.16716	0.164053	0.159163	0.192386	0.0995	0.102086	0.110837	0.102481	0.232112	0.157317	0.121371	0.0795572
0.0330119	0.102918	0.058783	0.17398	0.220132	0.120339	0.085807	0.120703	0.163014	0.160849	0.287627	0.336564	0.179189	0.167626	0.162468	0.208251	0.101819	0.107246	0.114083	0.106611	0.235888	0.16228	0.124292	0.0828795
0.0302586	0.0965673	0.0555314	0.16849	0.221018	0.11972	0.0878626	0.119738	0.141326	0.13708	0.267236	0.331175	0.151794	0.149213	0.152279	0.195889	0.101242	0.107196	0.112854	0.104091	0.2138	0.14558	0.116268	0.0848747
0.0325702	0.103076	0.0583643	0.176885	0.22628	0.122846	0.0900553	0.124524	0.164018	0.154671	0.281668	0.34874	0.165762	0.170046	0.1657	0.221093	0.105507	0.110602	0.11612	0.10857	0.221585	0.155502	0.121936	0.0885534
0.0303098	0.0957894	0.0518592	0.165651	0.222906	0.117122	0.0875026	0.120765	0.153891	0.133869	0.262848	0.343285	0.140252	0.156412	0.147692	0.196819	0.103265	0.107252	0.112593	0.104912	0.207927	0.14067	0.112076	0.0886227
0.0321421	0.0964951	0.051946	0.164872	0.221952	0.114983	0.0841287	0.117948	0.170423	0.146262	0.271233	0.347449	0.146772	0.166397	0.162649	0.208989	0.102789	0.106105	0.111663	0.104585	0.212094	0.136565	0.109037	0.0893446
0.0302918	0.0946898	0.0476794	0.156335	0.217128	0.10778	0.0778302	0.113114	0.161714	0.129592	0.269356	0.343103	0.122573	0.164304	0.139868	0.192062	0.098169	0.100075	0.106455	0.0982774	0.187267	0.125248	0.0986727	0.0856977
0.0316532	0.0982656	0.0496526	0.155576	0.210407	0.103568	0.0719506	0.108472	0.172415	0.138415	0.291856	0.349311	0.134807	0.182189	0.158966	0.205661	0.0957014	0.096215	0.103933	0.0978941	0.192068	0.128794	0.0975872	0.0824292
0.0298253	0.0942791	0.0456525	0.142902	0.202398	0.0954408	0.0646262	0.100156	0.165979	0.130479	0.28396	0.341233	0.12414	0.172247	0.154141	0.192241	0.0888427	0.090388	0.0971524	0.0911596	0.17783	0.113565	0.0887579	0.0761202
0.0330093	0.10534	0.0519791	0.146837	0.201493	0.0947063	0.0603431	0.0976795	0.198363	0.171298	0.308034	0.355809	0.160954	0.199903	0.17252	0.219996	0.0870401	0.0885576	0.0978877	0.0904582	0.185977	0.124157	0.0938086	0.0729246
0.0333243	0.108984	0.0541117	0.145125	0.196613	0.0912336	0.0559775	0.094781	0.21503	0.185198	0.319758	0.360538	0.175386	0.213943	0.185265	0.223752	0.0840726	0.0866315	0.0940542	0.0864936	0.184476	0.126172	0.0920372	0.0692925
0.0355311	0.115866	0.0579292	0.151276	0.195888	0.0906893	0.0538428	0.0931089	0.244392	0.221682	0.336645	0.371441	0.212298	0.242496	0.218177	0.255275	0.0840207	0.0850171	0.0956775	0.0849704	0.202703	0.13424	0.094843	0.0668976
0.0365233	0.117805	0.0575615	0.150855	0.196456	0.0890023	0.0521118	0.0925879	0.261268	0.237624	0.340631	0.380345	0.229281	0.259101	0.226095	0.256892	0.0821379	0.0834729	0.0948257	0.0819886	0.205341	0.135517	0.0936981	0.06367
0.0389936	0.125061	0.0634769	0.159251	0.200551	0.091458	0.0530211	0.0952046	0.290565	0.267122	0.363813	0.392092	0.257299	0.292506	0.256573	0.286468	0.0848303	0.085674	0.0978101	0.0845131	0.220609	0.150391	0.100143	0.0644276
0.0383472	0.1237	0.0650056	0.160047	0.201411	0.092271	0.053218	0.0947918	0.283605	0.263492	0.366953	0.389956	0.256685	0.292182	0.265505	0.292127	0.0847959	0.0861878	0.0967655	0.0848783	0.216415	0.147953	0.0990538	0.0642056
0.0410893	0.126104	0.0663916	0.168543	0.203527	0.094125	0.0545721	0.0958036	0.294335	0.276773	0.378405	0.398902	0.27623	0.30308	0.277225	0.301046	0.0866619	0.0879933	0.103792	0.0890335	0.228003	0.157593	0.10484	0.0654347
0.0417306	0.1259	0.067638	0.169649	0.204413	0.0962346	0.0553386	0.0969737	0.29504	0.260926	0.384041	0.396074	0.270062	0.290679	0.277624	0.294878	0.0880364	0.0895154	0.106522	0.0923455	0.235261	0.160967	0.109439	0.0674343
0.044646	0.130925	0.0736785	0.181074	0.20861	0.0996754	0.0562034	0.100025	0.310473	0.280016	0.395367	0.404908	0.278443	0.303261	0.29374	0.304533	0.0925791	0.0961476	0.114146	0.0983394	0.263608	0.176237	0.119842	0.072276
0.046189	0.13115	0.0735857	0.17998	0.205466	0.0968258	0.0546984	0.0971138	0.299679	0.264616	0.392483	0.402271	0.266565	0.290729	0.28366	0.295063	0.0944322	0.0996332	0.118548	0.101843	0.270547	0.182263	0.123956	0.0741319
0.0497693	0.138358	0.0778661	0.187259	0.207673	0.0966932	0.0533849	0.0984221	0.318876	0.268502	0.401923	0.412988	0.27191	0.307776	0.295617	0.297016	0.100417	0.104624	0.126678	0.108755	0.306855	0.19912	0.134384	0.0780049
0.0484454	0.139262	0.0819946	0.187576	0.208899	0.0944723	0.0506428	0.0955934	0.311298	0.251737	0.401957	0.416082	0.261978	0.301213	0.289294	0.292627	0.102705	0.106537	0.127764	0.109916	0.318082	0.203672	0.135683	0.0787583
0.05065	0.142487	0.087975	0.187795	0.207477	0.0931379	0.0479081	0.0931026	0.322012	0.268651	0.403282	0.422421	0.266642	0.313414	0.290461	0.305373	0.104717	0.109139	0.128401	0.111287	0.334122	0.216604	0.139564	0.0780027
0.0493832	0.140885	0.0854298	0.177732	0.201148	0.0866378	0.0440407	0.0867358	0.310435	0.246081	0.389299	0.415636	0.259664	0.301905	0.276772	0.308145	0.101065	0.10477	0.12459	0.106937	0.316717	0.207529	0.132931	0.0739812
0.0493143	0.141653	0.0878336	0.174396	0.201164	0.0877773	0.0416471	0.0856018	0.323966	0.265395	0.397249	0.420413	0.272113	0.3077	0.291173	0.320673	0.0972503	0.101977	0.120528	0.103413	0.318384	0.204474	0.131347	0.070824
0.048173	0.14029	0.0856	0.168869	0.197301	0.0838298	0.0387734	0.0817303	0.323058	0.266814	0.398143	0.419382	0.276995	0.302647	0.294402	0.319462	0.0905508	0.0963309	0.113529	0.0967607	0.29836	0.194697	0.123308	0.0656994
0.0511751	0.143772	0.0879961	0.1681	0.195163	0.082864	0.0368187	0.0817581	0.35247	0.292705	0.404288	0.419174	0.298008	0.322201	0.320611	0.351239	0.087746	0.0934253	0.109953	0.094311	0.300082	0.194786	0.124013	0.0630633
0.052302	0.147111	0.0868463	0.164827	0.192878	0.0795864	0.0344093	0.0791901	0.363184	0.306309	0.409487	0.420218	0.313203	0.329898	0.339282	0.340263	0.0815327	0.0893842	0.10611	0.0901231	0.285731	0.182405	0.120335	0.0598428
0.05576	0.152782	0.0920346	0.172087	0.195885	0.0807326	0.0328187	0.0800968	0.397641	0.35104	0.441484	0.436215	0.347154	0.355799	0.371099	0.368107	0.0798498	0.0883398	0.104885	0.0892366	0.294176	0.194393	0.124286	0.0579938
0.0600604	0.160384	0.0977442	0.179877	0.195669	0.0796802	0.030967	0.0801878	0.430216	0.385249	0.466995	0.451805	0.378777	0.387312	0.402132	0.388723	0.0783512	0.0877264	0.105037	0.0890229	0.302494	0.200194	0.128359	0.05679
0.0664644	0.172694	0.108468	0.19278	0.197415	0.0831383	0.0298187	0.0829959	0.488182	0.455682	0.512559	0.47878	0.434028	0.443179	0.453715	0.447209	0.0831792	0.0911941	0.109238	0.0931855	0.337122	0.224868	0.139336	0.0586954
0.0685852	0.177617	0.112673	0.195077	0.197166	0.0811479	0.0277666	0.0817957	0.509118	0.497713	0.533472	0.49061	0.458662	0.467072	0.478937	0.463662	0.083196	0.0925553	0.112317	0.0954759	0.350288	0.236551	0.143166	0.058173
0.0703255	0.180195	0.116695	0.20161	0.195992	0.0800512	0.0261161	0.0812405	0.55371	0.544306	0.565124	0.508433	0.494133	0.496344	0.521288	0.513177	0.0888682	0.0970434	0.118701	0.10167	0.384385	0.261194	0.15098	0.0592393
0.0734714	0.18346	0.120255	0.204636	0.196056	0.0798912	0.0248547	0.0803525	0.573149	0.561997	0.578744	0.512915	0.50354	0.507114	0.547157	0.51126	0.0915759	0.0996571	0.122559	0.108465	0.405803	0.274955	0.155566	0.0601108
0.0742878	0.181329	0.119933	0.206335	0.191754	0.0779502	0.0234074	0.07806	0.582022	0.576023	0.581952	0.512719	0.515077	0.506039	0.547727	0.520795	0.0956321	0.100976	0.125685	0.111953	0.417579	0.28901	0.158356	0.0608177
0.0718687	0.174661	0.115437	0.198994	0.18861	0.0738011	0.0216979	0.0734591	0.555862	0.541758	0.558096	0.49729	0.49237	0.479174	0.522019	0.486767	0.0912205	0.0991451	0.123627	0.111027	0.398954	0.278918	0.153958	0.0579632
0.0724638	0.174729	0.115308	0.19949	0.183726	0.0728809	0.0209183	0.0727814	0.544131	0.525691	0.55351	0.491295	0.484244	0.474642	0.518968	0.478191	0.091285	0.0973773	0.120392	0.110555	0.393828	0.278503	0.153744	0.0567609
0.0727903	0.173522	0.11574	0.194088	0.182034	0.0718903	0.0196539	0.0715434	0.51171	0.489879	0.530282	0.478337	0.462549	0.454639	0.48479	0.449458	0.0864736	0.0924901	0.115151	0.105366	0.366376	0.264518	0.148495	0.0548944
0.0713541	0.163654	0.111404	0.187063	0.17529	0.0682483	0.0182655	0.0683396	0.485924	0.462982	0.503168	0.461925	0.446892	0.437445	0.450894	0.43006	0.0820663	0.0887089	0.1081	0.0986053	0.346158	0.244316	0.139008	0.05273
0.071199	0.163356	0.113197	0.181192	0.174316	0.0669973	0.0168694	0.06615	0.464381	0.441747	0.486971	0.45276	0.42084	0.421997	0.437875	0.418778	0.0781523	0.0845207	0.101586	0.0925626	0.328182	0.230674	0.133498	0.0498907
0.07304	0.161482	0.113394	0.176448	0.16889	0.0644949	0.0153223	0.0658028	0.465755	0.434082	0.479328	0.443773	0.411878	0.418197	0.425682	0.422239	0.0768177	0.0808819	0.0990175	0.0881656	0.321203	0.226584	0.130411	0.0481839
0.0730203	0.150978	0.109382	0.16779	0.165662	0.060468	0.0135645	0.0611777	0.444487	0.407891	0.461335	0.43285	0.381846	0.394086	0.396555	0.403223	0.0716575	0.076023	0.0944153	0.0826445	0.296381	0.208163	0.121586	0.0465165
0.0752613	0.152719	0.109033	0.172339	0.162882	0.0594884	0.0131814	0.0602268	0.443823	0.418723	0.462693	0.433119	0.3767	0.39515	0.399398	0.41161	0.071913	0.0777326	0.0929876	0.0822607	0.297179	0.206403	0.122549	0.0467267
0.073994	0.152783	0.107569	0.168178	0.159719	0.0562934	0.0123312	0.0593899	0.434584	0.409599	0.454904	0.424688	0.361728	0.383885	0.39189	0.406853	0.0714054	0.0757542	0.0920142	0.0813665	0.28535	0.205264	0.124635	0.0454064
0.0733682	0.151997	0.103717	0.17042	0.156548	0.0548482	0.0123412	0.0615301	0.429694	0.408057	0.45199	0.425646	0.361842	0.390241	0.398124	0.403637	0.0716866	0.0787168	0.0935966	0.0860585	0.29368	0.209194	0.127201	0.047365
0.0698416	0.143697	0.0952646	0.160732	0.148962	0.0532774	0.0125378	0.0574355	0.391768	0.389961	0.428413	0.416398	0.337196	0.359623	0.380109	0.371264	0.0694733	0.07823	0.0894829	0.0881177	0.287774	0.203317	0.125128	0.0466572
0.0686108	0.147975	0.0949566	0.163972	0.150741	0.0551575	0.0135734	0.0603709	0.403261	0.395424	0.426733	0.41984	0.347233	0.359815	0.378209	0.366521	0.0738363	0.0842125	0.0923123	0.0944062	0.307457	0.216713	0.13278	0.0480936
0.0627171	0.133745	0.0829895	0.151099	0.143411	0.0517922	0.0136783	0.0575786	0.370816	0.348563	0.398075	0.398506	0.314513	0.32875	0.353461	0.328324	0.0705179	0.0793615	0.088034	0.0910664	0.294055	0.205929	0.124778	0.045778
0.0602925	0.12763	0.0778756	0.150971	0.143132	0.0532801	0.0149747	0.0590415	0.352806	0.333352	0.38713	0.395059	0.308796	0.318828	0.345806	0.31761	0.0708769	0.0797913	0.0868646	0.0902678	0.293109	0.207413	0.122266	0.0467689
0.0548977	0.116025	0.0691964	0.141535	0.137205	0.0496485	0.0156484	0.0549731	0.308361	0.291972	0.352338	0.368836	0.278442	0.28491	0.297513	0.281681	0.0678323	0.0744704	0.0826709	0.0819064	0.270007	0.19161	0.11303	0.0440089
0.0518408	0.110109	0.0677372	0.149509	0.140418	0.0502874	0.0169718	0.0579077	0.307463	0.269569	0.346939	0.359837	0.262335	0.273163	0.283776	0.282418	0.0684776	0.0745442	0.0814676	0.076583	0.265948	0.187811	0.108841	0.0449052
0.0460083	0.0980974	0.0579002	0.14502	0.133044	0.0480558	0.0178497	0.0558781	0.26869	0.239058	0.317945	0.339597	0.231275	0.249912	0.259936	0.253584	0.0618379	0.0684123	0.0757608	0.0683011	0.239624	0.168557	0.0973819	0.0421461
0.0441723	0.0987742	0.0582695	0.149148	0.133763	0.0490389	0.0197029	0.0582708	0.262442	0.240849	0.319634	0.341072	0.228717	0.248532	0.241122	0.253549	0.0618652	0.0696617	0.0762269	0.0682622	0.244406	0.170893	0.101118	0.0436834
0.0404081	0.0918918	0.0526393	0.136901	0.127899	0.0471439	0.0204099	0.0552589	0.226242	0.215413	0.300636	0.32835	0.196065	0.218753	0.207631	0.230938	0.0604186	0.068926	0.0742754	0.0643205	0.236986	0.159684	0.0962308	0.0426692
0.0392505	0.0860549	0.0502906	0.139582	0.126619	0.0480978	0.0218013	0.0572538	0.228053	0.206251	0.303006	0.325642	0.18107	0.21282	0.211975	0.226879	0.0606324	0.0706938	0.0751968	0.065234	0.243684	0.162497	0.0962955	0.0431466
0.0365915	0.0875178	0.0469826	0.133938	0.129273	0.0471324	0.0230963	0.0559972	0.201649	0.198662	0.289937	0.322378	0.179538	0.206856	0.194341	0.206771	0.0602827	0.0703089	0.075033	0.063851	0.235282	0.155559	0.0957049	0.0431414
0.0343365	0.07954	0.0443054	0.127645	0.126355	0.0450614	0.0240058	0.0555384	0.192945	0.17611	0.286662	0.316528	0.167031	0.193523	0.177889	0.193048	0.0617482	0.0717401	0.0740705	0.0631314	0.23177	0.157293	0.0939387	0.044393
0.0298171	0.0651494	0.036459	0.115891	0.118524	0.041763	0.0245376	0.0530896	0.157543	0.143871	0.250974	0.292419	0.133909	0.15836	0.16336	0.161787	0.0580288	0.0678257	0.0687046	0.0579332	0.203944	0.13735	0.0827122	0.0417383
0.027778	0.0611634	0.0367885	0.120073	0.117038	0.0420648	0.0266771	0.0557723	0.169623	0.147165	0.257097	0.295989	0.146143	0.168801	0.178567	0.171173	0.0586956	0.0674392	0.0685057	0.0591229	0.204472	0.134094	0.082385	0.0420802
0.0239384	0.0585422	0.0339562	0.109296	0.117278	0.0392872	0.0284642	0.0539811	0.14925	0.13678	0.245961	0.291874	0.139266	0.157722	0.169653	0.148815	0.0558969	0.0642338	0.0642261	0.0545141	0.182007	0.117478	0.0755352	0.0411967
0.0225732	0.0508148	0.0313967	0.107532	0.108204	0.0380521	0.031223	0.0543596	0.154091	0.140618	0.241661	0.28556	0.135323	0.157899	0.175337	0.156375	0.0552823	0.063366	0.0619402	0.053185	0.173953	0.108044	0.0730868	0.0401701
0.0220271	0.0497986	0.0286464	0.106278	0.10374	0.0393205	0.0351659	0.0554094	0.152421	0.150876	0.239341	0.283482	0.134801	0.160339	0.170744	0.151558	0.0537662	0.0603373	0.0606201	0.051295	0.158751	0.0919268	0.0702098	0.0402581
0.0229189	0.0569895	0.033839	0.117641	0.111188	0.0447233	0.0408669	0.0606707	0.177206	0.191062	0.269894	0.301512	0.170146	0.197751	0.187373	0.184674	0.0586233	0.064765	0.064512	0.0545345	0.174425	0.1013	0.0762422	0.044676
0.0221982	0.0619808	0.0328401	0.116594	0.11323	0.0476931	0.0472886	0.0641899	0.182112	0.209532	0.277038	0.302536	0.175752	0.203963	0.184381	0.188693	0.0587531	0.0654095	0.0660517	0.0543368	0.165005	0.0972837	0.0756021	0.0473414
0.0234805	0.0645844	0.0364322	0.128172	0.115419	0.0541013	0.0550636	0.0728701	0.206699	0.244037	0.29175	0.314487	0.196691	0.223591	0.188842	0.217374	0.0641087	0.0711065	0.0713409	0.0615581	0.171827	0.105762	0.0837526	0.0525304
0.0217263	0.0669901	0.0374894	0.12873	0.118027	0.0568712	0.0624241	0.0797992	0.206405	0.250308	0.30378	0.322587	0.19681	0.231938	0.18559	0.221654	0.0682993	0.0748857	0.0765051	0.0661844	0.172973	0.108832	0.0866512	0.0573991
0.023303	0.0737571	0.0452315	0.139034	0.12704	0.0634589	0.0697358	0.0890522	0.215574	0.274238	0.320321	0.335685	0.224379	0.255591	0.203365	0.247471	0.0769571	0.0834357	0.0855021	0.0758383	0.193773	0.127478	0.0984861	0.0644493
0.0228465	0.0747409	0.0470625	0.139981	0.129772	0.0657997	0.0749484	0.0937745	0.212271	0.271205	0.321643	0.33564	0.220329	0.250786	0.194739	0.232284	0.0819095	0.0882078	0.0911105	0.0821494	0.196711	0.134376	0.103765	0.0680765
0.0244322	0.0734898	0.0510121	0.149592	0.133454	0.069702	0.0778103	0.0978999	0.216196	0.264937	0.326772	0.33767	0.22861	0.258004	0.196	0.235909	0.0881365	0.0938117	0.0970383	0.0910616	0.207587	0.144096	0.110568	0.0736601
0.0245752	0.0739652	0.0508399	0.150161	0.135084	0.068762	0.0778182	0.0970253	0.212563	0.255901	0.322963	0.335898	0.217399	0.246596	0.185625	0.223747	0.0891166	0.0965693	0.0994352	0.0931709	0.212695	0.141681	0.110008	0.0761429
0.0283689	0.0778701	0.0574889	0.156977	0.138579	0.0729697	0.0780892	0.0993034	0.234436	0.278685	0.333138	0.345518	0.239195	0.265178	0.200723	0.23305	0.0933615	0.100864	0.102742	0.0992906	0.229824	0.148091	0.11532	0.0796496
0.029954	0.0818524	0.0586708	0.157768	0.142827	0.0733937	0.0770888	0.0974363	0.248603	0.289595	0.347034	0.351405	0.236651	0.268114	0.212289	0.238969	0.0964886	0.101677	0.103758	0.100819	0.236665	0.147831	0.117353	0.0809077
0.0352707	0.0879381	0.0635482	0.16472	0.145433	0.0769457	0.0766366	0.0972799	0.275942	0.314833	0.36148	0.365186	0.255357	0.283052	0.242759	0.26364	0.0990393	0.104571	0.107202	0.104681	0.248884	0.153346	0.12268	0.0824502
0.039763	0.0922439	0.0691567	0.16483	0.144723	0.0785838	0.0762333	0.0968651	0.28402	0.340132	0.369152	0.376913	0.260169	0.286469	0.25126	0.270624	0.100203	0.10499	0.106981	0.105528	0.257748	0.153964	0.123998	0.0813228
0.0469551	0.104283	0.0805576	0.172209	0.150833	0.0856792	0.0779793	0.0997128	0.316759	0.370028	0.392534	0.391996	0.30138	0.315296	0.285706	0.297536	0.106455	0.108157	0.113136	0.113602	0.278301	0.171799	0.134754	0.0838482
0.0508595	0.11017	0.0847578	0.174582	0.156179	0.0890528	0.0787504	0.099126	0.314055	0.365238	0.39369	0.395273	0.297345	0.301372	0.281943	0.292633	0.106172	0.109039	0.115211	0.115768	0.27532	0.177047	0.137741	0.0833153
0.0583756	0.115331	0.0928577	0.178912	0.156636	0.0940456	0.0807598	0.101535	0.318663	0.36612	0.39054	0.402931	0.310544	0.301365	0.28134	0.301329	0.106186	0.11424	0.11826	0.11923	0.287615	0.186194	0.141403	0.0836497
0.0659135	0.122945	0.0989829	0.179492	0.160531	0.0986067	0.0837869	0.10563	0.308546	0.34742	0.386026	0.402337	0.2979	0.291993	0.261769	0.28813	0.105935	0.11575	0.118974	0.120819	0.28605	0.181293	0.139935	0.0846586
0.0750814	0.134719	0.109408	0.19106	0.169128	0.104359	0.0887188	0.111825	0.305132	0.341371	0.388576	0.408649	0.287232	0.286777	0.25601	0.290038	0.107699	0.12095	0.124453	0.126009	0.293151	0.189215	0.149792	0.0888143
0.084046	0.141992	0.112265	0.196603	0.17648	0.110238	0.0943025	0.118043	0.285651	0.308926	0.374749	0.407938	0.259062	0.267508	0.230029	0.271994	0.109468	0.123565	0.128368	0.12913	0.285288	0.191372	0.154212	0.0909118
0.0961878	0.152966	0.119063	0.210853	0.186077	0.118898	0.101218	0.126323	0.282974	0.308205	0.379571	0.421403	0.261737	0.274908	0.238258	0.276627	0.116179	0.130712	0.137977	0.138138	0.301862	0.209941	0.167479	0.0979637
0.102786	0.16222	0.123435	0.220765	0.192722	0.12611	0.106982	0.13208	0.265903	0.293347	0.375092	0.424622	0.237204	0.268056	0.224633	0.261515	0.122209	0.133422	0.144953	0.145761	0.300275	0.215485	0.177849	0.103001
0.108562	0.16459	0.127793	0.230238	0.197022	0.131831	0.111117	0.138557	0.267569	0.2953	0.37491	0.4353	0.2353	0.27445	0.21954	0.264874	0.129493	0.13907	0.153137	0.154775	0.311276	0.234674	0.193127	0.109714
0.111155	0.166377	0.125272	0.233076	0.203252	0.137002	0.11399	0.142538	0.267085	0.273343	0.365978	0.437549	0.235399	0.269411	0.211337	0.256574	0.135842	0.143972	0.15841	0.158864	0.314588	0.238557	0.198871	0.113043
0.113887	0.17142	0.129476	0.239277	0.208306	0.142117	0.11696	0.145948	0.275526	0.288842	0.377748	0.449944	0.241925	0.274852	0.22294	0.266205	0.140714	0.150518	0.163501	0.164777	0.336976	0.248096	0.208927	0.117929
0.114164	0.170298	0.130535	0.242559	0.210417	0.144853	0.12015	0.149916	0.275803	0.279881	0.37551	0.445404	0.22656	0.268774	0.203984	0.257603	0.142447	0.151499	0.166077	0.168363	0.334799	0.242187	0.211827	0.120561
0.11546	0.174139	0.131539	0.250385	0.21804	0.149545	0.126667	0.156807	0.290184	0.285012	0.382272	0.452548	0.234456	0.27864	0.217463	0.270696	0.147397	0.157346	0.171768	0.17445	0.347492	0.246134	0.218161	0.126854
0.112761	0.177756	0.130915	0.25955	0.230108	0.1563	0.136507	0.162691	0.293568	0.279293	0.390666	0.453593	0.241077	0.27691	0.230538	0.280226	0.153258	0.162311	0.178975	0.18151	0.350409	0.243513	0.221599	0.131954
0.110165	0.178782	0.130178	0.266889	0.238548	0.165634	0.149348	0.172152	0.306909	0.30316	0.400836	0.461037	0.257532	0.293896	0.249663	0.301605	0.160154	0.169219	0.187694	0.191007	0.36266	0.247611	0.228097	0.140757
0.1041	0.171092	0.124559	0.266533	0.245485	0.172814	0.161502	0.182082	0.312146	0.300011	0.403056	0.459824	0.275625	0.301008	0.256379	0.310258	0.167516	0.174108	0.193706	0.196738	0.355776	0.23659	0.225717	0.149465
0.0988238	0.16808	0.121224	0.270397	0.256372	0.182283	0.172726	0.190821	0.339107	0.33025	0.420763	0.473139	0.318288	0.337418	0.305896	0.357143	0.178398	0.183833	0.200978	0.205432	0.37348	0.240783	0.231956	0.158849
0.0930202	0.162317	0.115136	0.268908	0.260124	0.186442	0.179883	0.195814	0.348792	0.344824	0.434469	0.475762	0.351639	0.358758	0.329589	0.388054	0.184909	0.189982	0.206211	0.20871	0.372736	0.234282	0.229161	0.16483
0.0895314	0.159801	0.117412	0.266702	0.262021	0.189336	0.182372	0.19975	0.380447	0.375588	0.452005	0.487681	0.393556	0.4055	0.368579	0.428257	0.189968	0.196421	0.208055	0.211973	0.382212	0.23747	0.232287	0.171163
0.0865789	0.155625	0.113457	0.261791	0.262343	0.184641	0.179495	0.196352	0.401426	0.368346	0.45672	0.480765	0.408834	0.428096	0.387926	0.454462	0.190954	0.197198	0.207986	0.210072	0.370549	0.234118	0.226967	0.170968
0.086411	0.155604	0.113371	0.264252	0.261603	0.181989	0.174277	0.192294	0.423521	0.383263	0.472822	0.486627	0.425977	0.453166	0.409776	0.492672	0.192497	0.199506	0.208198	0.209035	0.381935	0.237855	0.227854	0.168859
0.0848422	0.15135	0.109682	0.255327	0.252161	0.172468	0.166516	0.18357	0.408777	0.34742	0.45774	0.474271	0.404609	0.43692	0.387468	0.470695	0.185675	0.194005	0.200063	0.199163	0.364264	0.226559	0.217552	0.162597
0.0869372	0.154353	0.112319	0.252984	0.250407	0.168852	0.160522	0.178846	0.411842	0.341065	0.44654	0.47042	0.383858	0.447799	0.373575	0.461339	0.181021	0.189533	0.194981	0.194181	0.363136	0.229129	0.217298	0.156516
0.0906854	0.157622	0.111804	0.250342	0.246213	0.165938	0.158109	0.174961	0.377605	0.302853	0.424527	0.464223	0.342837	0.412976	0.333908	0.437842	0.174227	0.183534	0.189148	0.187148	0.36154	0.228914	0.20899	0.148341
0.096806	0.164082	0.120116	0.260489	0.244287	0.171267	0.161264	0.177253	0.360228	0.292971	0.412427	0.469771	0.316012	0.391999	0.307121	0.418703	0.171472	0.181406	0.186491	0.185668	0.37055	0.23629	0.212288	0.146241
0.105133	0.174835	0.126708	0.267522	0.250382	0.17894	0.170153	0.184035	0.333819	0.268207	0.384925	0.470339	0.276862	0.356463	0.275218	0.385822	0.169977	0.180784	0.186835	0.185926	0.362802	0.240407	0.214934	0.146883
0.119169	0.188431	0.143154	0.288113	0.261875	0.195939	0.184451	0.197875	0.334031	0.272623	0.380714	0.48339	0.269025	0.344437	0.263579	0.39714	0.177278	0.188823	0.198157	0.195332	0.379188	0.263003	0.230117	0.154116
0.132916	0.199962	0.158981	0.3041	0.272845	0.211858	0.199124	0.210582	0.314477	0.243133	0.369218	0.489614	0.254591	0.300508	0.241746	0.394157	0.185977	0.198136	0.210449	0.207102	0.386853	0.269374	0.242405	0.164334
0.155188	0.224749	0.18374	0.332045	0.287974	0.229909	0.212294	0.225766	0.337712	0.259122	0.378618	0.504998	0.268274	0.293413	0.244127	0.404865	0.201677	0.212806	0.229548	0.224859	0.400978	0.285046	0.267808	0.180348
0.18644	0.257954	0.217899	0.366488	0.305601	0.248342	0.221734	0.23924	0.364818	0.285896	0.403528	0.530966	0.292793	0.310054	0.263855	0.412601	0.217931	0.227496	0.250387	0.246359	0.420644	0.305176	0.294932	0.194948
0.230562	0.309979	0.271841	0.421002	0.319437	0.269595	0.228258	0.254212	0.444524	0.37057	0.4835	0.582941	0.371617	0.371838	0.331472	0.48711	0.2358	0.246042	0.274721	0.275078	0.471885	0.353433	0.337046	0.211578
0.279223	0.372341	0.326686	0.475815	0.333625	0.288464	0.230607	0.267284	0.541824	0.465003	0.565208	0.635823	0.454933	0.44394	0.4092	0.548189	0.259122	0.270925	0.31069	0.313904	0.557509	0.421659	0.392054	0.230471
0.324512	0.422873	0.375769	0.521222	0.344007	0.300529	0.227102	0.273507	0.626498	0.550988	0.628905	0.687652	0.520875	0.497311	0.467973	0.603189	0.293161	0.307396	0.359949	0.365033	0.713279	0.53281	0.469961	0.252298
0.348018	0.43946	0.3975	0.52308	0.34197	0.297743	0.216746	0.264993	0.621345	0.560474	0.629375	0.696194	0.515897	0.503604	0.473586	0.585838	0.318459	0.33476	0.395382	0.403296	0.812061	0.607136	0.520752	0.263724
0.35019	0.433162	0.393243	0.501594	0.322945	0.282669	0.201321	0.248537	0.582598	0.536632	0.602316	0.678432	0.487075	0.468969	0.448936	0.556097	0.325658	0.345293	0.409357	0.41822	0.852619	0.637017	0.544386	0.264433
0.323886	0.388329	0.358099	0.443405	0.296969	0.252114	0.179778	0.219088	0.477229	0.439962	0.512355	0.619905	0.398344	0.390827	0.357722	0.448818	0.318215	0.337523	0.401313	0.407578	0.830113	0.61827	0.531638	0.251824
0.282766	0.332253	0.307718	0.374338	0.268153	0.216735	0.156565	0.186152	0.357472	0.339256	0.421357	0.553346	0.306295	0.308711	0.268206	0.357328	0.296358	0.315163	0.370633	0.376542	0.766224	0.566522	0.4902	0.229322
0.233322	0.270909	0.248824	0.302077	0.23287	0.179017	0.135094	0.153354	0.238325	0.23169	0.340659	0.482912	0.210678	0.230105	0.185249	0.250135	0.251585	0.268229	0.309533	0.315801	0.602584	0.456714	0.405224	0.193823
0.193076	0.223345	0.202289	0.257711	0.206862	0.150049	0.11759	0.129786	0.192482	0.179193	0.298635	0.439977	0.173401	0.185712	0.141901	0.199432	0.207517	0.221673	0.253355	0.256899	0.472311	0.36354	0.331764	0.160919
0.160284	0.18727	0.167186	0.216336	0.192176	0.125887	0.103418	0.11024	0.152892	0.137359	0.26947	0.407532	0.144051	0.155346	0.108187	0.157843	0.174105	0.183225	0.207728	0.208852	0.38653	0.295631	0.268625	0.134682
0.137359	0.163589	0.142062	0.192	0.176468	0.10883	0.0926087	0.0962899	0.133877	0.122679	0.253764	0.383459	0.131311	0.147022	0.0976524	0.141543	0.148685	0.156816	0.174695	0.175043	0.335039	0.252712	0.225715	0.116304
0.119074	0.140764	0.120109	0.166002	0.160389	0.0930975	0.0825456	0.0808653	0.102591	0.093941	0.229468	0.35904	0.102863	0.119608	0.0739464	0.109879	0.124904	0.130795	0.144052	0.143383	0.272264	0.20353	0.184229	0.0984367
0.106738	0.124999	0.106548	0.154572	0.151034	0.0812433	0.0743244	0.0718746	0.101924	0.0986453	0.222701	0.344493	0.10223	0.119927	0.0740716	0.097181	0.110059	0.115253	0.125519	0.123659	0.236286	0.17692	0.16033	0.087232
0.0945522	0.114615	0.0927564	0.141139	0.137455	0.0693021	0.0674535	0.0604258	0.0876763	0.104433	0.21779	0.332382	0.100474	0.122482	0.0770138	0.0893007	0.0956725	0.0999175	0.107452	0.107102	0.205594	0.150487	0.137988	0.0772522
0.0856196	0.1077	0.0846712	0.137828	0.127944	0.0633087	0.0630753	0.0563407	0.111822	0.137966	0.234899	0.332601	0.121169	0.145266	0.101371	0.11048	0.0873785	0.0944656	0.0977517	0.0982659	0.19478	0.138293	0.126169	0.0708785
0.0758462	0.0997867	0.073687	0.129896	0.122409	0.0565797	0.0589523	0.0519715	0.116489	0.139183	0.240627	0.330639	0.127214	0.149788	0.115158	0.11223	0.080246	0.0867328	0.0899341	0.089823	0.182348	0.128949	0.109351	0.0653639
0.0652278	0.0907681	0.0647258	0.12435	0.115661	0.0477472	0.055949	0.0481618	0.143124	0.154088	0.249366	0.321335	0.134051	0.153732	0.131041	0.113941	0.0773658	0.0831921	0.0860141	0.0859829	0.183829	0.129878	0.102193	0.0626592
0.0555903	0.0866528	0.0570706	0.112092	0.109518	0.0428906	0.0535629	0.0440499	0.144347	0.158332	0.244339	0.312728	0.136703	0.149074	0.129241	0.116609	0.073694	0.080497	0.081436	0.0806589	0.183603	0.12658	0.0938888	0.0592128
0.0491246	0.0787711	0.0511655	0.10878	0.11084	0.0397468	0.0520099	0.0436016	0.150013	0.156151	0.248668	0.304724	0.135323	0.149249	0.139448	0.121951	0.0733123	0.080734	0.0794172	0.0787646	0.187087	0.127029	0.0871646	0.0580403
0.0414029	0.0697712	0.0417275	0.0958808	0.107487	0.0335541	0.0499752	0.0375683	0.117808	0.124359	0.224512	0.287297	0.107789	0.124128	0.116339	0.0887228	0.0683294	0.0741481	0.0724245	0.0708219	0.167914	0.11619	0.0776084	0.0537904
0.0350033	0.0607296	0.0352403	0.0907058	0.100951	0.0285396	0.04886	0.0334896	0.107883	0.108326	0.205616	0.271566	0.0898459	0.11097	0.0941785	0.0676389	0.0644071	0.0702073	0.06575	0.0637695	0.151867	0.098874	0.0715598	0.0506223
0.0303467	0.0519128	0.0295583	0.0838894	0.0995258	0.0259687	0.0487347	0.0317904	0.0675122	0.0858995	0.187246	0.25874	0.0740229	0.0934949	0.0706305	0.0492035	0.0593787	0.0645394	0.0592232	0.0563211	0.12186	0.0797604	0.0616181	0.0467004
0.0298486	0.0447757	0.0260261	0.087048	0.0999416	0.0257723	0.0494855	0.0314458	0.0583925	0.0802181	0.175246	0.25002	0.0662918	0.089916	0.0680926	0.0457573	0.0572592	0.0620722	0.0561524	0.0523716	0.112169	0.0718247	0.0564684	0.0457045
0.0242227	0.0369687	0.0204141	0.0756923	0.0920003	0.022925	0.0503731	0.0304777	0.0292379	0.0552471	0.157548	0.234085	0.0419393	0.0663409	0.0408395	0.0216695	0.051999	0.0563162	0.0514389	0.0462176	0.088894	0.052024	0.0491449	0.0427445
0.0222841	0.033383	0.0176104	0.0791569	0.0905654	0.0235643	0.0516376	0.0324657	0.0315257	0.0497313	0.153982	0.228563	0.0352829	0.0582651	0.0390909	0.0283887	0.0530549	0.0571119	0.0505975	0.0458666	0.0931183	0.0542367	0.0475524	0.0445299
0.0201758	0.0252769	0.0119466	0.0712305	0.087604	0.0235822	0.0531354	0.0327104	0.00970223	0.025538	0.139872	0.21595	0.0136045	0.0362167	0.0253219	0.0195878	0.0513467	0.0557762	0.0493685	0.0443044	0.0751967	0.0476365	0.0430746	0.0431352
0.0190208	0.0232493	0.0109123	0.0722485	0.08666	0.0248243	0.0543595	0.0361153	0.0207469	0.0384436	0.140274	0.218028	0.0178481	0.0334266	0.0227264	0.0205642	0.0528833	0.0580416	0.0509544	0.0445618	0.0815829	0.0516524	0.0440556	0.0448459
0.014256	0.0131593	0.00648035	0.0636997	0.0820798	0.0222913	0.0550675	0.0353921	0.00383575	0.00801522	0.130499	0.210312	0	0.0066611	0.00885775	0	0.0500913	0.0532009	0.047446	0.0425802	0.0565981	0.0358942	0.0374446	0.0441114
0.0157955	0.0154184	0.00749883	0.0718246	0.086497	0.0261299	0.055911	0.038288	0.0264318	0.020629	0.137244	0.2213	0.0189431	0.0180649	0.0201265	0.0217431	0.0524618	0.0561911	0.0492937	0.0436116	0.0757186	0.0503939	0.0398272	0.046336
0.0120931	0.00391316	0.00260467	0.0627878	0.0803879	0.0236874	0.0554143	0.0355047	0	0	0.129246	0.206154	0.0121568	0.000157229	0	0.00293495	0.0493764	0.0533184	0.0467072	0.0395004	0.0573175	0.0363531	0.0331555	0.0440043
0.0116275	0.000857106	0.0018862	0.0645972	0.0784537	0.0232899	0.0552472	0.0354788	0.0109022	0.018735	0.13336	0.202846	0.0331461	0	0.008794	0.0138967	0.0509126	0.0540905	0.0450835	0.0387299	0.0664187	0.0379629	0.0323544	0.0452893
0.00996124	0	0	0.0596512	0.0793238	0.023256	0.0559595	0.0344657	0.000531906	0.00723034	0.13139	0.201123	0.0356526	0.00332594	0.0117717	0.0121898	0.0495101	0.0536022	0.0442767	0.0381045	0.0713165	0.0286834	0.0283735	0.0450799
0.0111636	0.00632823	0.00201683	0.0666854	0.0834988	0.0266146	0.0582803	0.0381655	0.0186495	0.0306269	0.143875	0.210035	0.0569773	0.0198842	0.0241837	0.0277321	0.0520702	0.0572742	0.0479225	0.0407401	0.0926001	0.042135	0.0322703	0.0463712
0.00951974	0.00491977	7.83147e-05	0.0629761	0.0843323	0.0270978	0.0624801	0.0386304	0.00145401	0.0174952	0.137412	0.202019	0.0435842	0.00749805	0.0194051	0.01009	0.0510402	0.0557069	0.0475539	0.0399692	0.0767377	0.0311863	0.0300625	0.0461873
0.011584	0.0158308	0.00586981	0.0748247	0.0956641	0.0347888	0.0715191	0.0493684	0.0360231	0.0510396	0.149702	0.224781	0.069063	0.0401331	0.0407908	0.0376382	0.0582387	0.0615123	0.0550867	0.0476249	0.107338	0.0484271	0.0389827	0.0515871
0.00980003	0.0190354	0.00956379	0.0808892	0.103579	0.0420321	0.0812957	0.0575592	0.0316716	0.0526419	0.151625	0.237952	0.0592192	0.0460411	0.0396396	0.0359468	0.0618818	0.0641401	0.059733	0.0519211	0.108832	0.0523356	0.0431992	0.0560926
0.0101682	0.0223338	0.0148075	0.0966996	0.11282	0.0513954	0.092445	0.0685607	0.0462354	0.0595614	0.1603	0.24676	0.0615273	0.0531005	0.0529493	0.0566432	0.068751	0.0707755	0.0648962	0.0578973	0.12049	0.0635831	0.0505425	0.0631786
0.00888311	0.0224391	0.0194397	0.100169	0.120826	0.0590843	0.103078	0.0779115	0.0402464	0.058817	0.158954	0.251871	0.0485472	0.0587766	0.0489648	0.0690251	0.0749725	0.0755962	0.0688173	0.0626085	0.119562	0.0610414	0.0544837	0.0703076
0.0104622	0.0257999	0.0289629	0.117191	0.129667	0.0680873	0.112998	0.0890984	0.0702284	0.0842354	0.173037	0.264935	0.0727463	0.080049	0.057642	0.103073	0.0857912	0.0863936	0.0777937	0.071836	0.143245	0.0792634	0.0641619	0.0800115
0.00856504	0.0235587	0.0308392	0.117649	0.133333	0.0718795	0.118936	0.0930009	0.0628817	0.0723175	0.167592	0.265633	0.0548522	0.0705135	0.0543947	0.106001	0.0899473	0.0919291	0.0806854	0.07568	0.132709	0.0761644	0.0663399	0.0854587
0.0100901	0.0329418	0.0374033	0.129167	0.142033	0.0786421	0.124646	0.100976	0.0819826	0.0878886	0.184544	0.282983	0.0778867	0.0975864	0.0712733	0.12798	0.0974931	0.101172	0.0894649	0.0850024	0.156507	0.0855785	0.0765083	0.0920344
0.0112014	0.0344319	0.0400138	0.128123	0.145434	0.0812519	0.127765	0.103618	0.0778958	0.0942116	0.184195	0.287929	0.0753604	0.100858	0.0581566	0.122548	0.10202	0.104628	0.0944864	0.0896979	0.155739	0.0843559	0.0801291	0.0956218
0.0140667	0.040456	0.044321	0.136007	0.149023	0.0860705	0.130341	0.108509	0.102842	0.108608	0.204358	0.301728	0.10376	0.118061	0.0841277	0.144961	0.107013	0.111432	0.0996213	0.0974363	0.180446	0.0972956	0.090146	0.10018
0.0164775	0.0447773	0.0454004	0.133499	0.153458	0.0906791	0.131658	0.110852	0.0928375	0.13354	0.206499	0.310145	0.101043	0.128782	0.0831869	0.141075	0.109235	0.112574	0.101837	0.101317	0.179907	0.0983705	0.0929493	0.102179
0.0210436	0.0491342	0.0506407	0.142641	0.159599	0.0960631	0.133124	0.115531	0.117757	0.15727	0.226175	0.325058	0.127875	0.147823	0.107793	0.159496	0.113539	0.116408	0.108225	0.107521	0.202523	0.109025	0.100906	0.105903
0.024652	0.0511503	0.0491711	0.141117	0.165232	0.0970796	0.132327	0.112832	0.126504	0.154412	0.233066	0.322283	0.131216	0.149301	0.128094	0.159048	0.117006	0.118326	0.111494	0.110118	0.204645	0.110339	0.102398	0.108902
0.0279898	0.0541651	0.0506081	0.147345	0.169542	0.0970163	0.128698	0.112535	0.154386	0.16481	0.247205	0.330573	0.153279	0.16427	0.158399	0.189009	0.121553	0.123995	0.116611	0.11475	0.218773	0.119858	0.107741	0.111684
0.028553	0.0567727	0.0507492	0.141747	0.166944	0.0908538	0.120993	0.103525	0.147321	0.162536	0.2448	0.328444	0.143399	0.165171	0.15742	0.178195	0.122025	0.123306	0.118787	0.11413	0.215989	0.119682	0.10285	0.110334
0.029359	0.0581034	0.0492223	0.141675	0.16354	0.0817893	0.111282	0.096916	0.173262	0.151264	0.256007	0.330041	0.157804	0.169266	0.17541	0.179781	0.121861	0.124309	0.119863	0.113753	0.232166	0.118742	0.102221	0.108008
0.0303128	0.0682804	0.0482661	0.13154	0.162169	0.0721252	0.100432	0.0874717	0.170095	0.152235	0.258106	0.327317	0.156662	0.175073	0.179864	0.174506	0.118163	0.120993	0.117481	0.110217	0.229653	0.118104	0.0971336	0.102804
0.032763	0.07348	0.053454	0.130391	0.160721	0.0666775	0.0909738	0.0839048	0.18615	0.180446	0.272886	0.334057	0.167641	0.190571	0.188677	0.191981	0.115103	0.118411	0.114843	0.107866	0.242529	0.131658	0.0983858	0.0963982
0.0335811	0.0781216	0.0537824	0.121368	0.156758	0.061254	0.0846658	0.0776518	0.180334	0.175405	0.272254	0.333596	0.163114	0.193091	0.179395	0.166395	0.107023	0.110065	0.107794	0.101147	0.235249	0.130175	0.0930736	0.0890215
0.0383007	0.0845009	0.0587964	0.126206	0.163346	0.0615246	0.0837769	0.0791312	0.193171	0.193491	0.280507	0.336741	0.173474	0.20276	0.184133	0.180315	0.104293	0.106477	0.105595	0.0984831	0.240139	0.132078	0.0972786	0.0850043
0.0418605	0.09025	0.0650946	0.127236	0.169716	0.0672281	0.0867401	0.0821583	0.175891	0.189816	0.277704	0.342809	0.172727	0.204828	0.187403	0.189433	0.100398	0.103789	0.103794	0.0970406	0.232264	0.131735	0.0988005	0.0830081
0.0470591	0.0932964	0.0742421	0.140841	0.177883	0.077334	0.0941106	0.0905916	0.183844	0.19318	0.283476	0.353905	0.185385	0.21465	0.202286	0.2104	0.102259	0.106821	0.106414	0.100182	0.245727	0.141415	0.107737	0.0861218
0.0483906	0.0904161	0.0746411	0.143154	0.182489	0.084175	0.104496	0.0974175	0.15496	0.161915	0.259791	0.363462	0.160177	0.183649	0.175599	0.18629	0.100169	0.105088	0.105814	0.0999916	0.225797	0.12573	0.105041	0.088464
0.0550244	0.0962567	0.0841323	0.158047	0.196178	0.101736	0.120868	0.113887	0.146562	0.16104	0.260503	0.377313	0.164189	0.184973	0.17962	0.216807	0.108162	0.11306	0.11246	0.10823	0.231402	0.126515	0.11667	0.0964921
0.0599947	0.102781	0.087919	0.172272	0.214779	0.122062	0.140949	0.132626	0.133638	0.142489	0.25274	0.388788	0.162375	0.1778	0.172228	0.204774	0.114994	0.120347	0.121644	0.117077	0.229844	0.123761	0.122576	0.106138
0.0670985	0.112615	0.0949819	0.191164	0.23337	0.145297	0.164735	0.156039	0.133791	0.143478	0.25796	0.396593	0.163628	0.176031	0.165926	0.217116	0.126745	0.132327	0.134396	0.132249	0.235442	0.130358	0.137398	0.119891
0.0732224	0.117854	0.103999	0.206778	0.253771	0.170565	0.191024	0.180907	0.122586	0.129287	0.256785	0.402554	0.147233	0.164874	0.136784	0.203667	0.140136	0.14348	0.149001	0.147207	0.229547	0.124352	0.148339	0.134905
0.0856876	0.137936	0.122618	0.238412	0.280966	0.205253	0.221643	0.212916	0.155714	0.153956	0.287218	0.418217	0.179993	0.19736	0.166848	0.249796	0.161756	0.165318	0.171248	0.170414	0.266131	0.150001	0.172552	0.15572
0.0974756	0.154456	0.139141	0.27039	0.305805	0.240229	0.256141	0.247844	0.181307	0.162165	0.304655	0.434552	0.186626	0.205075	0.179779	0.263941	0.179811	0.181755	0.19415	0.191441	0.281799	0.166022	0.193222	0.175999
0.113892	0.173222	0.16485	0.313779	0.337397	0.285761	0.300175	0.294334	0.224404	0.203619	0.345034	0.46602	0.227252	0.235383	0.212108	0.3193	0.206242	0.207423	0.221784	0.219727	0.320082	0.19593	0.225858	0.199288
0.131123	0.192542	0.192196	0.359299	0.371866	0.333416	0.349311	0.34272	0.260377	0.224358	0.368382	0.497858	0.249071	0.252414	0.23016	0.344389	0.2341	0.231538	0.254322	0.248018	0.366555	0.229468	0.259109	0.22469
0.152262	0.216669	0.218737	0.409718	0.404151	0.378723	0.393174	0.387826	0.298185	0.272371	0.405124	0.530593	0.277462	0.280808	0.263353	0.397348	0.268565	0.265497	0.291884	0.285419	0.435658	0.276577	0.304778	0.253997
0.168672	0.232913	0.237571	0.434006	0.425759	0.406127	0.419246	0.414138	0.296629	0.275988	0.408642	0.542755	0.278977	0.27723	0.252672	0.407133	0.29914	0.294406	0.328844	0.319917	0.484327	0.305315	0.34372	0.27919
0.182297	0.245059	0.251829	0.442098	0.434501	0.410495	0.421314	0.416866	0.306618	0.290856	0.417249	0.554335	0.284642	0.278799	0.255676	0.420493	0.325695	0.320407	0.356835	0.348124	0.531479	0.338431	0.372789	0.297457
0.191508	0.249773	0.251606	0.423518	0.422353	0.388836	0.395505	0.38825	0.285025	0.264254	0.394122	0.541513	0.248417	0.259016	0.234275	0.394704	0.333834	0.329533	0.366932	0.358231	0.536847	0.342057	0.381653	0.30431
0.199667	0.252757	0.248833	0.392242	0.399477	0.347169	0.347489	0.339575	0.253672	0.238822	0.368185	0.526083	0.221386	0.244774	0.213674	0.364197	0.33007	0.327086	0.36278	0.354635	0.522911	0.333609	0.379156	0.296154
0.207942	0.25508	0.245071	0.349162	0.367568	0.298229	0.291926	0.282821	0.222259	0.188627	0.333164	0.504771	0.19481	0.222279	0.19714	0.31018	0.30727	0.306243	0.340532	0.331893	0.469585	0.307589	0.355484	0.274151
0.224915	0.270137	0.254067	0.32572	0.341331	0.259752	0.244291	0.238569	0.222276	0.18792	0.323442	0.500995	0.194644	0.22204	0.200932	0.292595	0.278037	0.278717	0.31237	0.305483	0.419948	0.286958	0.331225	0.246729
0.247519	0.285978	0.267877	0.310203	0.324017	0.236951	0.210876	0.206976	0.194461	0.163557	0.303374	0.496744	0.19014	0.210721	0.180383	0.251333	0.244905	0.247637	0.283781	0.277347	0.36731	0.26387	0.308751	0.218456
0.284246	0.321312	0.304397	0.32401	0.324067	0.232801	0.193639	0.195651	0.204108	0.168124	0.312652	0.519601	0.207184	0.220334	0.185522	0.244628	0.223908	0.226629	0.26943	0.26284	0.3445	0.270724	0.305011	0.199794
0.332651	0.366445	0.352125	0.352027	0.327379	0.24363	0.188098	0.197353	0.222395	0.175362	0.3195	0.544321	0.209223	0.227712	0.191893	0.25075	0.210404	0.215493	0.264224	0.259585	0.336228	0.280759	0.313851	0.191361
0.400993	0.433	0.420922	0.406184	0.342686	0.269118	0.190461	0.210156	0.259442	0.208376	0.344598	0.594504	0.24533	0.243108	0.206283	0.279191	0.213569	0.220146	0.279678	0.279174	0.366954	0.322836	0.350344	0.196021
0.488839	0.518762	0.512497	0.476364	0.368289	0.302162	0.195536	0.225677	0.296738	0.219098	0.373386	0.654608	0.266857	0.263955	0.226119	0.286588	0.227833	0.235995	0.309247	0.309917	0.406091	0.378763	0.405376	0.210943
0.608838	0.640453	0.637347	0.577461	0.401622	0.345739	0.201237	0.248114	0.373745	0.270039	0.431927	0.741069	0.312987	0.307443	0.275902	0.336635	0.25763	0.267825	0.361388	0.365554	0.492371	0.474215	0.494588	0.238282
0.747638	0.776518	0.773292	0.678903	0.427315	0.389379	0.204037	0.26919	0.423278	0.312414	0.474107	0.82562	0.352922	0.335902	0.298131	0.361191	0.294099	0.310409	0.428708	0.436266	0.595928	0.58735	0.609	0.270383
0.887502	0.90828	0.91079	0.779187	0.459889	0.436806	0.206514	0.29077	0.498684	0.374206	0.542947	0.924849	0.412195	0.382304	0.351907	0.404957	0.344685	0.364995	0.514012	0.530551	0.745275	0.739242	0.752309	0.310583
0.979543	0.993575	0.993644	0.834791	0.480762	0.464918	0.206784	0.304695	0.526304	0.404805	0.57709	0.987501	0.429912	0.410473	0.372728	0.425515	0.391218	0.415707	0.596108	0.62064	0.873944	0.882005	0.885897	0.345612
1	1	1	0.839865	0.479562	0.471097	0.207926	0.311145	0.526148	0.431784	0.58578	1	0.448969	0.419782	0.376857	0.439452	0.42748	0.454955	0.654885	0.689708	0.979655	0.98426	0.981513	0.368818
0.936978	0.928935	0.923549	0.781899	0.464485	0.455966	0.213538	0.307275	0.479577	0.407169	0.557421	0.958794	0.414811	0.391182	0.351979	0.426963	0.438841	0.468196	0.67033	0.711602	1	1	1	0.372905
0.808848	0.802601	0.791721	0.693801	0.449308	0.434309	0.229327	0.30969	0.43278	0.384259	0.517542	0.884826	0.386745	0.368651	0.342012	0.419647	0.428426	0.455233	0.642347	0.689371	0.951207	0.945627	0.946768	0.361976
0.647791	0.649268	0.627361	0.595093	0.436938	0.411797	0.258223	0.317935	0.363879	0.336634	0.467428	0.793139	0.341672	0.332696	0.305693	0.401924	0.396637	0.419755	0.579451	0.622375	0.829942	0.817288	0.827699	0.3393
0.50018	0.512402	0.484507	0.524367	0.432278	0.40555	0.298614	0.337319	0.3289	0.308648	0.439222	0.715871	0.323989	0.31073	0.293423	0.40943	0.362192	0.380596	0.503618	0.540332	0.694983	0.658437	0.689011	0.319537
0.388648	0.415218	0.381764	0.480421	0.441515	0.409271	0.340627	0.359496	0.287275	0.278123	0.414888	0.657931	0.28315	0.285618	0.266734	0.402505	0.334629	0.347928	0.438832	0.467672	0.560832	0.504749	0.560739	0.311897
0.321146	0.360246	0.322111	0.467244	0.45625	0.421119	0.374459	0.380538	0.295862	0.286081	0.41302	0.628949	0.28657	0.30071	0.281064	0.422516	0.331994	0.340667	0.408404	0.430312	0.490112	0.410131	0.484142	0.321009
0.277993	0.317739	0.280701	0.451918	0.459846	0.415821	0.386375	0.379329	0.281508	0.265184	0.410876	0.601643	0.269707	0.29196	0.266068	0.418082	0.340841	0.345216	0.400006	0.413202	0.447771	0.347974	0.438906	0.335545
0.247443	0.296223	0.253901	0.429764	0.441878	0.389973	0.37118	0.35564	0.277063	0.258848	0.398783	0.572308	0.266829	0.288132	0.262168	0.398535	0.352831	0.355744	0.401204	0.408293	0.428939	0.319972	0.416786	0.346071
0.224295	0.273277	0.227506	0.384327	0.41181	0.342114	0.329606	0.310477	0.252816	0.23392	0.372298	0.530351	0.238369	0.265205	0.240197	0.357031	0.350457	0.352464	0.39205	0.395183	0.404684	0.289936	0.38865	0.339058
0.208706	0.258301	0.20555	0.339153	0.369908	0.286284	0.27277	0.255828	0.252387	0.220796	0.358213	0.498558	0.236564	0.266087	0.25123	0.336345	0.333298	0.335782	0.37112	0.370173	0.386444	0.275492	0.359868	0.314052
0.194125	0.237558	0.184642	0.286475	0.320641	0.22488	0.209777	0.198471	0.213249	0.186909	0.325936	0.466254	0.20968	0.237791	0.218505	0.278456	0.293527	0.295452	0.326274	0.322353	0.343738	0.240102	0.312335	0.2692
0.189466	0.231395	0.174764	0.245021	0.277305	0.175013	0.152073	0.150203	0.206184	0.184543	0.308438	0.445873	0.203597	0.22786	0.210558	0.245649	0.245402	0.247418	0.273237	0.269297	0.310303	0.215971	0.268646	0.218815
0.192091	0.226107	0.170527	0.212744	0.246118	0.135955	0.104925	0.112937	0.180145	0.163282	0.299839	0.431108	0.190746	0.211477	0.197785	0.227871	0.194216	0.196188	0.219379	0.215789	0.272345	0.186754	0.225748	0.168547
0.198795	0.233774	0.176897	0.201501	0.22243	0.111676	0.0719187	0.0879661	0.190445	0.167638	0.291811	0.432519	0.19991	0.222044	0.208645	0.213436	0.153174	0.15528	0.178525	0.174117	0.249206	0.181715	0.202194	0.129437
0.205232	0.237587	0.181517	0.19162	0.208704	0.094868	0.049394	0.0710176	0.18405	0.157568	0.28081	0.430236	0.188799	0.215952	0.191461	0.199937	0.119967	0.121635	0.148419	0.143855	0.226464	0.177126	0.184829	0.10071
0.212187	0.251319	0.188796	0.190126	0.204508	0.0843547	0.0347638	0.0603497	0.196283	0.162336	0.282458	0.427777	0.193393	0.23399	0.202435	0.210657	0.0991233	0.103258	0.132631	0.127318	0.221206	0.18939	0.179768	0.0844223
0.212151	0.256737	0.192866	0.185517	0.196375	0.0761631	0.0249322	0.052343	0.201643	0.155851	0.280833	0.428865	0.196207	0.2392	0.215531	0.209874	0.0865827	0.0927538	0.123499	0.118685	0.208099	0.193808	0.174495	0.0737005
0.208665	0.260422	0.190961	0.185831	0.194643	0.0720303	0.0191334	0.048154	0.237149	0.179816	0.290567	0.433795	0.215258	0.258732	0.23463	0.227898	0.0809682	0.0868094	0.120574	0.115558	0.215343	0.206479	0.176657	0.0678123
0.198476	0.24888	0.180694	0.177828	0.189609	0.0641271	0.0146648	0.0437784	0.228051	0.177145	0.29513	0.431431	0.215011	0.260899	0.231512	0.239023	0.0748181	0.0802803	0.112297	0.10925	0.208603	0.203584	0.168828	0.0615737
0.186034	0.242712	0.170945	0.170813	0.185876	0.060816	0.0136875	0.0422457	0.247958	0.198429	0.307352	0.430601	0.232262	0.280712	0.258388	0.251579	0.0717306	0.0786832	0.107371	0.104364	0.211834	0.203275	0.16007	0.0566625
0.167187	0.225935	0.155615	0.156428	0.181635	0.0560379	0.0137366	0.0406752	0.255945	0.213625	0.319029	0.42556	0.247516	0.283713	0.260457	0.243934	0.0683018	0.072638	0.0999704	0.100313	0.204199	0.189315	0.148951	0.0516477
0.152333	0.218279	0.140936	0.155624	0.186394	0.0544231	0.0171297	0.0425087	0.285777	0.241943	0.336386	0.428056	0.266745	0.310851	0.286594	0.28013	0.0677719	0.0711632	0.0972586	0.0956369	0.218338	0.186224	0.14094	0.0506098
0.137295	0.206889	0.127089	0.149358	0.183897	0.0543136	0.0220924	0.0453408	0.275725	0.241085	0.336961	0.425392	0.277319	0.316487	0.289208	0.276102	0.0650078	0.0674092	0.0908484	0.088511	0.21056	0.175984	0.128351	0.0488437
0.128794	0.208727	0.120866	0.154179	0.19453	0.0591729	0.0309981	0.0514275	0.310355	0.27318	0.353402	0.430959	0.302626	0.340871	0.313844	0.29099	0.069372	0.0719408	0.094527	0.0898388	0.233554	0.183625	0.125224	0.052077
0.124068	0.21028	0.119441	0.159404	0.205788	0.0668512	0.041593	0.0588498	0.319684	0.279845	0.366334	0.435143	0.316055	0.342238	0.32648	0.304671	0.0762139	0.07658	0.100615	0.0920471	0.253412	0.186965	0.123249	0.0583336
0.123816	0.212975	0.117429	0.172919	0.213392	0.0770088	0.0545527	0.0689315	0.333641	0.287286	0.366167	0.438095	0.326688	0.349962	0.338197	0.321507	0.085088	0.0863092	0.109289	0.0971297	0.276788	0.202178	0.128906	0.067823
0.121793	0.206645	0.112896	0.176609	0.220296	0.0865645	0.0675906	0.0778884	0.318687	0.271179	0.359039	0.433612	0.315716	0.329283	0.317209	0.299673	0.0931622	0.0934349	0.117921	0.105204	0.283815	0.195959	0.131689	0.0767216
0.120358	0.205329	0.114009	0.188124	0.236677	0.0963828	0.0818132	0.0887068	0.334903	0.289147	0.366301	0.436544	0.315001	0.337605	0.330762	0.309852	0.106856	0.108118	0.13153	0.118047	0.298783	0.200914	0.138398	0.0891632
0.110824	0.195098	0.106252	0.190127	0.243785	0.106555	0.0965064	0.0995745	0.31665	0.275856	0.355236	0.426704	0.304226	0.327542	0.30977	0.312482	0.114547	0.115273	0.140427	0.12292	0.286294	0.185737	0.138673	0.0984918
0.0986844	0.183098	0.096245	0.198423	0.257251	0.121166	0.115912	0.115827	0.317177	0.292104	0.357899	0.432783	0.314449	0.339822	0.313891	0.330041	0.123742	0.126194	0.148987	0.132347	0.282522	0.177993	0.145047	0.108886
0.0846437	0.174598	0.0860672	0.210493	0.273846	0.140236	0.140683	0.135974	0.324189	0.295132	0.371204	0.43609	0.317075	0.343827	0.321889	0.345655	0.135491	0.137324	0.160108	0.139475	0.276664	0.159934	0.140951	0.1236
0.0724066	0.172772	0.0810846	0.230563	0.297148	0.164214	0.169187	0.163334	0.358642	0.343342	0.397814	0.448286	0.348756	0.37392	0.355514	0.39198	0.154362	0.156676	0.176186	0.15443	0.282667	0.16269	0.148905	0.144153
0.0600345	0.165132	0.0691137	0.24057	0.314385	0.185197	0.194531	0.188533	0.378264	0.365376	0.414204	0.452887	0.369182	0.39339	0.367587	0.423152	0.174319	0.176176	0.193223	0.168938	0.28511	0.154154	0.153999	0.165559
0.0552954	0.172255	0.0700997	0.261872	0.330659	0.206465	0.213342	0.212888	0.424473	0.422659	0.457044	0.473735	0.416152	0.43069	0.427933	0.47492	0.197811	0.200179	0.212287	0.189151	0.315976	0.165444	0.164062	0.187585
0.0519012	0.175368	0.0678291	0.266319	0.339543	0.213548	0.219468	0.226988	0.458934	0.462597	0.489683	0.486262	0.447841	0.454677	0.461768	0.509895	0.21326	0.214485	0.221608	0.198129	0.327216	0.163832	0.168879	0.200587
0.0520418	0.18245	0.0699832	0.272528	0.341276	0.2113	0.213343	0.231675	0.505204	0.52603	0.532217	0.510029	0.503418	0.503451	0.518221	0.558119	0.220575	0.22351	0.225728	0.205013	0.346683	0.178851	0.177672	0.203053
0.0512428	0.186898	0.0685442	0.266313	0.331957	0.200022	0.19676	0.224077	0.530418	0.554666	0.564172	0.523967	0.532576	0.537631	0.558629	0.58309	0.214876	0.217054	0.217124	0.196735	0.357588	0.178305	0.17249	0.193491
0.0527273	0.202459	0.0773907	0.270123	0.327026	0.188858	0.178135	0.21572	0.578231	0.619185	0.608532	0.549215	0.581975	0.584048	0.617449	0.635885	0.204212	0.207336	0.204704	0.187846	0.387034	0.199549	0.170571	0.180449
0.0525802	0.200561	0.0760359	0.261053	0.317832	0.172652	0.159453	0.201233	0.597265	0.642197	0.630321	0.55373	0.599473	0.607893	0.638405	0.643881	0.186644	0.189834	0.185628	0.171748	0.382817	0.197238	0.160641	0.161922
0.0531732	0.209659	0.0782823	0.26607	0.308027	0.162233	0.144707	0.190742	0.638149	0.67882	0.651715	0.56691	0.628983	0.639749	0.673056	0.673289	0.17273	0.179086	0.175234	0.16265	0.399221	0.213204	0.155579	0.148456
0.0542217	0.217476	0.0806587	0.264125	0.305679	0.155505	0.13389	0.185588	0.665572	0.710757	0.670363	0.581909	0.649375	0.654053	0.689455	0.694674	0.162737	0.16855	0.165647	0.153634	0.406497	0.214499	0.151446	0.137724
0.0588393	0.228681	0.0906723	0.27491	0.307781	0.153551	0.12721	0.184539	0.709046	0.762228	0.700143	0.5981	0.695857	0.683674	0.722364	0.727681	0.156857	0.166338	0.162005	0.151946	0.430653	0.231708	0.156047	0.132122
0.0607977	0.230158	0.0928402	0.27213	0.302338	0.151	0.12172	0.181629	0.713019	0.768799	0.705189	0.603027	0.699956	0.68647	0.741537	0.724517	0.148674	0.159017	0.158423	0.147183	0.429083	0.228226	0.151588	0.124902
0.0659503	0.243685	0.0996202	0.281693	0.305683	0.153763	0.119075	0.185517	0.742935	0.79713	0.725585	0.617743	0.733066	0.709045	0.761368	0.750923	0.147059	0.159155	0.159617	0.146726	0.443196	0.244448	0.158207	0.122573
0.0689182	0.250928	0.106394	0.279864	0.306529	0.153583	0.115537	0.186514	0.748371	0.808406	0.736703	0.622852	0.736618	0.722331	0.771992	0.759082	0.143589	0.154641	0.155694	0.144172	0.446985	0.250912	0.16142	0.118874
0.0740365	0.258516	0.116915	0.284944	0.307593	0.155549	0.111252	0.186618	0.761671	0.814092	0.751379	0.627941	0.738706	0.741431	0.793916	0.771917	0.141393	0.153527	0.153952	0.143208	0.463244	0.26513	0.165219	0.116595
0.0764595	0.263369	0.119433	0.278434	0.303909	0.151733	0.104598	0.1824	0.743884	0.798874	0.74061	0.630918	0.732686	0.739891	0.782696	0.774309	0.1375	0.147324	0.149458	0.138588	0.468183	0.270949	0.166422	0.110285
0.0821422	0.26954	0.124461	0.279934	0.297895	0.146746	0.0956616	0.176986	0.764424	0.801218	0.741103	0.638463	0.736096	0.744	0.763453	0.774876	0.133826	0.14441	0.145313	0.134669	0.479656	0.282163	0.170269	0.105148
0.0855817	0.270465	0.131736	0.269797	0.289091	0.136959	0.0834033	0.166978	0.749991	0.782594	0.737438	0.640006	0.720947	0.738272	0.761694	0.764114	0.126541	0.135843	0.137856	0.127935	0.484641	0.283995	0.165316	0.0964777
0.0923879	0.276039	0.140088	0.273242	0.284365	0.129333	0.0707313	0.158658	0.766406	0.780565	0.740544	0.657294	0.73043	0.743062	0.769051	0.767636	0.121736	0.130427	0.133648	0.123173	0.501901	0.292996	0.166001	0.0884566
0.0976947	0.282276	0.146664	0.266645	0.277544	0.118775	0.0568375	0.14651	0.764523	0.768717	0.735261	0.666466	0.737339	0.74291	0.755699	0.761327	0.113312	0.121274	0.126061	0.115811	0.502194	0.295523	0.164769	0.079045
0.103358	0.284492	0.150946	0.263519	0.265576	0.108601	0.0433082	0.133839	0.771378	0.761081	0.728766	0.660909	0.724515	0.735225	0.771624	0.743479	0.103503	0.113567	0.11799	0.108547	0.501918	0.291497	0.157168	0.070756
0.11066	0.293474	0.157741	0.262742	0.261987	0.100423	0.0315826	0.124428	0.767347	0.755538	0.72791	0.660965	0.731903	0.735989	0.781036	0.745846	0.0951595	0.104768	0.110747	0.102177	0.501177	0.287966	0.154431	0.0633399
0.121662	0.309704	0.166213	0.272508	0.264677	0.0974705	0.0226956	0.116789	0.798698	0.787671	0.741299	0.676179	0.749726	0.753292	0.801109	0.757635	0.0910302	0.100485	0.108645	0.0995753	0.520536	0.294971	0.160345	0.0611852
0.129944	0.317474	0.168707	0.267698	0.260559	0.0922926	0.0147407	0.107579	0.796133	0.783071	0.736089	0.666692	0.748241	0.752433	0.791138	0.73958	0.0850296	0.0952266	0.104905	0.0959558	0.518112	0.290104	0.155971	0.0564918
0.137209	0.323363	0.170641	0.266041	0.256613	0.0892844	0.00871622	0.102328	0.813238	0.796154	0.733774	0.661006	0.75405	0.758763	0.803732	0.7345	0.083666	0.0936188	0.106137	0.0961742	0.523751	0.296306	0.157635	0.053408
0.140559	0.327656	0.16986	0.26507	0.25748	0.0875663	0.00459034	0.0984757	0.811353	0.801647	0.731842	0.660806	0.761058	0.764811	0.782482	0.736609	0.0818091	0.0900931	0.105757	0.0951327	0.518123	0.302032	0.158462	0.0499157
0.140668	0.330672	0.169824	0.265224	0.259028	0.0866305	0.00212332	0.0953165	0.816522	0.808167	0.732166	0.65501	0.757178	0.769515	0.797196	0.738245	0.0797995	0.089591	0.106061	0.0932503	0.522217	0.311058	0.157473	0.047149
0.134516	0.322423	0.162562	0.255679	0.24969	0.082635	0	0.0902906	0.788208	0.779823	0.704886	0.632309	0.735087	0.742369	0.773497	0.713152	0.074358	0.0842546	0.101079	0.0885375	0.497559	0.299103	0.144347	0.040287
0.131672	0.319748	0.163988	0.257349	0.25293	0.0821224	0.000291252	0.0909518	0.788322	0.781952	0.702094	0.623137	0.73284	0.744357	0.774874	0.73528	0.0728576	0.0825931	0.0987958	0.0860512	0.497295	0.300531	0.14146	0.0379364
0.127514	0.315378	0.160945	0.252996	0.252252	0.0809765	0.000977202	0.0889095	0.752608	0.756967	0.683572	0.605345	0.708988	0.723957	0.763824	0.727591	0.0678743	0.0773219	0.0928248	0.0788628	0.485056	0.288973	0.12901	0.0354292
0.127458	0.316299	0.164406	0.255129	0.257087	0.0813571	0.00310728	0.0923238	0.757687	0.744036	0.682843	0.604282	0.700302	0.726758	0.768511	0.729888	0.068077	0.0775363	0.0926256	0.0777539	0.485689	0.288825	0.127854	0.035385
0.125911	0.31197	0.16124	0.249765	0.256539	0.0828893	0.00540845	0.0935085	0.744563	0.722426	0.67309	0.587825	0.693314	0.705532	0.737853	0.709405	0.0685412	0.0766284	0.0917296	0.0752313	0.478146	0.278333	0.123402	0.0344462
0.125467	0.312895	0.1618	0.250914	0.259266	0.0825655	0.00836713	0.0987645	0.736231	0.709077	0.668103	0.578613	0.683179	0.704034	0.730924	0.705374	0.0701614	0.0781512	0.0939053	0.0750794	0.4892	0.281578	0.123196	0.0363317
0.120106	0.30783	0.153313	0.247404	0.257628	0.0825375	0.0107174	0.100777	0.708131	0.686085	0.652332	0.567836	0.663739	0.675069	0.70363	0.670175	0.0711699	0.0767157	0.0937981	0.0719984	0.476388	0.275152	0.118783	0.0365643
0.115653	0.30316	0.149086	0.249296	0.255529	0.0850474	0.0144882	0.106204	0.699444	0.677591	0.646742	0.558162	0.664822	0.664532	0.69027	0.660181	0.0728525	0.0775449	0.0952228	0.0724898	0.478957	0.269606	0.120578	0.0383144
0.108992	0.295875	0.140329	0.249268	0.255467	0.0881962	0.0200583	0.109951	0.670843	0.659361	0.621945	0.543868	0.639554	0.639208	0.663034	0.633175	0.0718093	0.0769162	0.0937216	0.0688587	0.472228	0.258553	0.111811	0.0382837
0.105404	0.292895	0.139417	0.258379	0.260516	0.0978441	0.031666	0.120988	0.655158	0.653092	0.618334	0.5416	0.63383	0.635044	0.66267	0.635367	0.0742281	0.0782428	0.0963432	0.0702583	0.475138	0.260509	0.110705	0.0410652
0.0996629	0.283485	0.133404	0.262629	0.268608	0.115675	0.0514882	0.137418	0.642436	0.632955	0.612866	0.536143	0.624548	0.61703	0.632176	0.624438	0.0767142	0.0798801	0.101301	0.0718033	0.462428	0.253497	0.110815	0.0457792
0.099255	0.286398	0.137066	0.286354	0.28818	0.14477	0.0848979	0.166003	0.646514	0.635027	0.617901	0.539165	0.618841	0.621331	0.632572	0.62905	0.0877065	0.0902767	0.115212	0.0826156	0.478695	0.258749	0.119754	0.0597497
0.0978605	0.288821	0.139677	0.317338	0.32056	0.183282	0.13017	0.204241	0.64385	0.634514	0.620214	0.554028	0.608634	0.612431	0.615872	0.632696	0.106567	0.10687	0.137442	0.10177	0.489287	0.267328	0.132644	0.080081
0.097983	0.289392	0.148532	0.355521	0.351086	0.231211	0.182611	0.253642	0.65267	0.640318	0.637064	0.566701	0.620708	0.604887	0.613375	0.660334	0.138228	0.13464	0.17033	0.1323	0.518357	0.281986	0.157011	0.112674
0.0960642	0.289077	0.150246	0.391482	0.388017	0.277238	0.232967	0.299779	0.64519	0.637164	0.647683	0.580869	0.610046	0.595972	0.605615	0.676639	0.173845	0.168549	0.20584	0.169151	0.539998	0.287685	0.183895	0.150954
0.0980708	0.299044	0.158416	0.434822	0.422357	0.317696	0.273785	0.342634	0.655992	0.660171	0.660306	0.600639	0.614859	0.603622	0.616914	0.714092	0.218114	0.211546	0.245316	0.211956	0.582401	0.311342	0.219951	0.193364
0.0960868	0.294645	0.161114	0.457166	0.434346	0.339977	0.295093	0.367129	0.643096	0.655371	0.662467	0.608155	0.612271	0.582808	0.60157	0.714934	0.251818	0.246037	0.275957	0.247751	0.594312	0.318334	0.241443	0.226536
0.0977827	0.298168	0.171249	0.477786	0.442378	0.347693	0.297191	0.378923	0.659552	0.667551	0.680994	0.614591	0.620647	0.597271	0.621986	0.737732	0.279504	0.277536	0.298605	0.276937	0.631884	0.33821	0.263243	0.250132
0.0951736	0.297662	0.170018	0.47159	0.429333	0.334519	0.280047	0.369134	0.643434	0.65696	0.677209	0.596773	0.598765	0.589254	0.603896	0.719929	0.287405	0.287884	0.302647	0.283436	0.638458	0.336353	0.27065	0.255122
0.0942916	0.297935	0.170258	0.464832	0.405739	0.30888	0.251342	0.349584	0.641112	0.665489	0.663177	0.582171	0.604106	0.58095	0.589762	0.704457	0.284805	0.28611	0.29613	0.280214	0.650796	0.344471	0.270572	0.246999
0.0928842	0.292599	0.165768	0.443981	0.375765	0.275548	0.215857	0.319151	0.634325	0.659491	0.651266	0.5635	0.590046	0.565352	0.587633	0.69162	0.267285	0.269812	0.278156	0.262213	0.650733	0.337644	0.256368	0.224743
0.0923307	0.292065	0.160854	0.425977	0.354395	0.243745	0.1811	0.290669	0.636411	0.668431	0.638954	0.54561	0.584411	0.570937	0.593522	0.68722	0.246398	0.249042	0.255547	0.237642	0.64857	0.338048	0.245533	0.19888
0.0874268	0.28107	0.14726	0.394244	0.321022	0.209852	0.148355	0.257295	0.607567	0.645904	0.608898	0.514051	0.564906	0.539988	0.561031	0.650669	0.216642	0.218358	0.226624	0.204396	0.622114	0.321899	0.221645	0.169224
0.0868029	0.279978	0.14363	0.375668	0.305539	0.186547	0.123275	0.232345	0.614149	0.64663	0.603222	0.509499	0.579731	0.541675	0.576416	0.650751	0.194141	0.195557	0.205912	0.181624	0.612329	0.326335	0.202651	0.146997
0.0836191	0.271782	0.136099	0.350717	0.287435	0.166774	0.103724	0.212505	0.597499	0.621914	0.58525	0.488583	0.546323	0.530197	0.561811	0.6179	0.169524	0.170534	0.181642	0.154753	0.579127	0.308147	0.177491	0.125145
0.081213	0.268016	0.133894	0.338872	0.279884	0.15451	0.0932169	0.200546	0.583812	0.612431	0.57251	0.472667	0.547378	0.531347	0.552659	0.595155	0.152475	0.154028	0.16484	0.136166	0.554661	0.294919	0.162229	0.11085
0.0780093	0.261972	0.129732	0.324773	0.271215	0.146304	0.0883748	0.19187	0.559201	0.579008	0.555607	0.45563	0.525512	0.511738	0.528073	0.570637	0.135784	0.138599	0.150947	0.12082	0.52341	0.278354	0.142757	0.100784
0.0787967	0.259669	0.130361	0.322399	0.273056	0.148988	0.0918825	0.193384	0.561152	0.5823	0.549419	0.451518	0.528154	0.51142	0.526959	0.574548	0.13166	0.133655	0.144616	0.117392	0.510039	0.26997	0.135785	0.097669
0.0785948	0.252877	0.128212	0.32229	0.276603	0.155878	0.103885	0.198748	0.527524	0.568587	0.52802	0.436488	0.500176	0.491618	0.506576	0.548108	0.127806	0.129685	0.140102	0.113773	0.491894	0.246547	0.127744	0.0956973
0.0798939	0.256975	0.132586	0.337148	0.294013	0.17279	0.127773	0.213396	0.530257	0.569421	0.529674	0.444219	0.507416	0.49697	0.513386	0.559085	0.136591	0.138084	0.149589	0.121561	0.495441	0.247201	0.131389	0.106596
0.0810605	0.253282	0.133828	0.353904	0.312031	0.199713	0.162926	0.237945	0.520974	0.562064	0.528274	0.449784	0.492361	0.483464	0.497137	0.553338	0.149139	0.15017	0.164717	0.135502	0.487808	0.246434	0.133837	0.122475
0.0847281	0.257266	0.14159	0.386988	0.341879	0.243367	0.21073	0.277726	0.531398	0.573911	0.53926	0.462273	0.506505	0.491662	0.506261	0.575911	0.177641	0.176462	0.19295	0.163355	0.517413	0.256697	0.151836	0.149932
0.0843675	0.258416	0.145936	0.422164	0.378546	0.288307	0.265066	0.321721	0.518906	0.568621	0.541317	0.467293	0.484302	0.477989	0.505177	0.57967	0.210106	0.207839	0.229205	0.194576	0.523661	0.260511	0.171544	0.18579
0.0862691	0.266385	0.155101	0.469873	0.418099	0.339448	0.318566	0.373998	0.539946	0.595013	0.56789	0.485207	0.500002	0.490232	0.515741	0.623174	0.256267	0.252968	0.278439	0.241614	0.549378	0.283115	0.204873	0.233828
0.0868707	0.25904	0.156541	0.497488	0.443128	0.380993	0.35844	0.415768	0.528284	0.596652	0.562873	0.490553	0.491913	0.47245	0.499513	0.639009	0.301274	0.298002	0.324179	0.285965	0.559058	0.289063	0.234852	0.278496
0.0853462	0.26392	0.159267	0.51594	0.460642	0.402533	0.375462	0.441984	0.539453	0.609972	0.56933	0.499352	0.493637	0.47697	0.510839	0.674847	0.342167	0.340166	0.363095	0.325932	0.585622	0.303712	0.265358	0.317372
0.0812859	0.253893	0.15096	0.505601	0.448889	0.391944	0.364702	0.436774	0.507505	0.600292	0.545046	0.481551	0.471978	0.452552	0.488753	0.661376	0.359792	0.359877	0.378245	0.340875	0.563971	0.293712	0.271993	0.33269
0.0780529	0.245389	0.142233	0.484018	0.423885	0.364877	0.334298	0.414162	0.486613	0.583206	0.523284	0.469873	0.461214	0.440969	0.474617	0.653087	0.357	0.360088	0.373017	0.337196	0.557607	0.292693	0.265669	0.327236
0.0730385	0.226722	0.128364	0.438662	0.389654	0.321741	0.294387	0.372712	0.448734	0.535723	0.483958	0.444784	0.418624	0.410307	0.444565	0.595392	0.330783	0.335256	0.344653	0.307834	0.520429	0.26969	0.239521	0.30059
0.0711687	0.225274	0.121875	0.405098	0.359988	0.280877	0.257773	0.333054	0.439908	0.507317	0.461839	0.422697	0.402993	0.398416	0.433392	0.565045	0.296626	0.301535	0.311111	0.273811	0.492179	0.256916	0.211445	0.267034
0.0665288	0.205792	0.110126	0.366363	0.333871	0.247731	0.232054	0.296416	0.383316	0.442617	0.425407	0.389892	0.364436	0.355491	0.389678	0.492097	0.258978	0.261252	0.274535	0.235543	0.433332	0.222046	0.172182	0.232326
0.0629378	0.197656	0.105191	0.346661	0.324748	0.233615	0.222536	0.27845	0.376475	0.42046	0.408035	0.378891	0.341484	0.346351	0.377345	0.476602	0.23619	0.236503	0.254766	0.213627	0.403983	0.208152	0.154074	0.212679
0.0583283	0.188524	0.0994721	0.334188	0.322639	0.228332	0.22347	0.271816	0.353458	0.391878	0.389721	0.362356	0.317499	0.328386	0.345661	0.433878	0.22331	0.221746	0.243239	0.199969	0.363616	0.181721	0.139713	0.203556
0.0557496	0.187106	0.0950781	0.336747	0.325175	0.237266	0.232713	0.278662	0.353692	0.386806	0.382801	0.358869	0.323403	0.321817	0.336762	0.440507	0.223385	0.219424	0.245147	0.201101	0.350447	0.1744	0.138022	0.204916
0.0459714	0.164442	0.0848244	0.331714	0.327174	0.244847	0.245858	0.28791	0.309619	0.347182	0.358333	0.339339	0.293443	0.285051	0.303034	0.411705	0.221835	0.217322	0.242612	0.198317	0.311016	0.14831	0.131109	0.209085
0.0417574	0.155534	0.080265	0.347635	0.333046	0.264428	0.264821	0.305752	0.307084	0.351302	0.340833	0.338462	0.286335	0.277336	0.293399	0.416046	0.227908	0.223754	0.247947	0.20599	0.290309	0.139403	0.138171	0.220362
0.0373923	0.14812	0.0772961	0.362269	0.348743	0.287107	0.288143	0.328493	0.289621	0.333711	0.340653	0.339654	0.286923	0.262422	0.278149	0.401595	0.235883	0.230448	0.253804	0.21435	0.284623	0.130258	0.143159	0.234087
0.0352975	0.149268	0.073548	0.38008	0.36386	0.316482	0.316809	0.355826	0.298642	0.33637	0.341377	0.349124	0.287569	0.256944	0.283009	0.427834	0.250441	0.244933	0.266047	0.231085	0.284112	0.125306	0.153913	0.255372
0.0289054	0.137934	0.0685117	0.392556	0.382895	0.343938	0.345497	0.380586	0.272578	0.322374	0.340966	0.349031	0.27759	0.243834	0.27397	0.439399	0.266878	0.261898	0.276744	0.247548	0.265779	0.112407	0.165705	0.278649
0.0294272	0.144389	0.0714078	0.416738	0.405922	0.376116	0.375632	0.40874	0.290281	0.353543	0.36311	0.372516	0.296367	0.269238	0.29505	0.48632	0.292656	0.287298	0.29728	0.274423	0.269441	0.120263	0.186847	0.307118
0.0288311	0.144263	0.0749145	0.428598	0.429269	0.399419	0.401812	0.42876	0.294704	0.363084	0.379511	0.385663	0.29965	0.281555	0.309913	0.51384	0.317927	0.311897	0.317528	0.298982	0.270752	0.120104	0.204221	0.337335
0.0265838	0.137501	0.0715268	0.437207	0.438428	0.411126	0.418218	0.434727	0.282756	0.373745	0.380805	0.386054	0.303453	0.283314	0.31996	0.540263	0.344624	0.34069	0.342013	0.326774	0.262086	0.118751	0.220182	0.370182
0.0236912	0.124002	0.0679435	0.429271	0.437694	0.404047	0.417918	0.422863	0.2655	0.365824	0.374823	0.372065	0.30287	0.286234	0.308035	0.517969	0.372676	0.369827	0.368275	0.355205	0.248244	0.11486	0.233739	0.402462
0.0242279	0.122148	0.0700608	0.420829	0.422756	0.38214	0.399276	0.399408	0.277914	0.373772	0.368848	0.370241	0.300839	0.28919	0.321437	0.51299	0.400098	0.399286	0.394004	0.381381	0.252229	0.12126	0.241952	0.426505
0.0211195	0.10719	0.0590774	0.387895	0.386899	0.34481	0.362762	0.359677	0.259527	0.358718	0.343832	0.34368	0.280973	0.269148	0.298709	0.472673	0.407964	0.408336	0.401668	0.386915	0.244697	0.108761	0.233676	0.428017
0.018881	0.0980722	0.0492156	0.351685	0.338668	0.298466	0.316029	0.316532	0.250537	0.355202	0.321781	0.31443	0.278726	0.25371	0.284029	0.444634	0.398343	0.399807	0.391079	0.373177	0.239857	0.108358	0.218459	0.408248
0.0177535	0.089678	0.0443015	0.311135	0.293562	0.254681	0.268098	0.276884	0.254103	0.351195	0.304504	0.299794	0.25122	0.245366	0.281394	0.405091	0.367131	0.368275	0.358136	0.339013	0.229509	0.101406	0.191427	0.367645
0.0183438	0.0860331	0.0404229	0.281228	0.253275	0.221987	0.229351	0.248062	0.252743	0.360311	0.2959	0.291542	0.243655	0.230368	0.284721	0.402766	0.323944	0.322984	0.314046	0.292253	0.229269	0.106926	0.159801	0.313861
0.0186343	0.081238	0.033237	0.256427	0.227969	0.19909	0.206322	0.227216	0.23853	0.35524	0.280601	0.275388	0.239434	0.223562	0.268357	0.371211	0.271731	0.269686	0.263662	0.241647	0.218514	0.110307	0.129926	0.261914
0.0208699	0.0860697	0.0379118	0.255217	0.222318	0.193197	0.199584	0.222093	0.262875	0.366462	0.299832	0.278097	0.245221	0.235433	0.298483	0.383197	0.237154	0.233216	0.230623	0.207943	0.237088	0.132586	0.117912	0.228542
0.0210517	0.0931124	0.0399864	0.25394	0.231157	0.196741	0.203924	0.22604	0.269375	0.370397	0.315125	0.284652	0.252704	0.243647	0.301839	0.376844	0.215197	0.211384	0.217148	0.19071	0.257879	0.148764	0.110351	0.211735
0.022894	0.0997984	0.0463922	0.26807	0.247892	0.208648	0.216908	0.236413	0.287881	0.385763	0.331178	0.296067	0.285805	0.264048	0.312508	0.402878	0.214931	0.209066	0.221105	0.192128	0.294337	0.177775	0.118689	0.212918
0.0207642	0.0996462	0.0505034	0.276989	0.263325	0.22082	0.23193	0.247525	0.293863	0.396639	0.338398	0.304344	0.289464	0.281548	0.313595	0.408898	0.222279	0.215896	0.233626	0.201087	0.312678	0.194007	0.129132	0.223645
0.0202521	0.100737	0.0539784	0.289512	0.279706	0.233802	0.243879	0.259604	0.314971	0.42389	0.361883	0.322358	0.306303	0.302893	0.335024	0.43501	0.238121	0.232531	0.252277	0.217416	0.341668	0.204377	0.146365	0.238521
0.0178194	0.0996748	0.0529587	0.286052	0.284787	0.236145	0.245929	0.261	0.313633	0.422861	0.36203	0.331338	0.323903	0.312586	0.325986	0.432221	0.247934	0.243614	0.263766	0.228078	0.338129	0.199054	0.152961	0.249631
0.0161777	0.0934383	0.051617	0.284333	0.280393	0.229602	0.236712	0.25405	0.332384	0.429514	0.374355	0.341453	0.333003	0.323127	0.342218	0.449627	0.254235	0.252833	0.263385	0.234087	0.336317	0.193029	0.156383	0.253753
0.0123744	0.087979	0.0417458	0.262047	0.261691	0.210189	0.214745	0.236493	0.326436	0.417845	0.374806	0.342083	0.32633	0.316391	0.328637	0.437398	0.245074	0.245862	0.249057	0.224383	0.30757	0.171729	0.146498	0.243272
0.0108213	0.088224	0.0375262	0.244956	0.24462	0.18519	0.184395	0.210864	0.352698	0.430382	0.387965	0.342915	0.350421	0.329549	0.343182	0.440663	0.228903	0.229753	0.223974	0.206031	0.293934	0.160889	0.1362	0.222209
0.00731304	0.0839509	0.0329808	0.216328	0.217279	0.153956	0.148748	0.179626	0.359476	0.418241	0.388219	0.338056	0.351584	0.332678	0.352689	0.436948	0.197801	0.200719	0.187114	0.174358	0.265194	0.144893	0.109042	0.190462
0.00424577	0.0816547	0.0298502	0.190937	0.194084	0.121607	0.114786	0.150107	0.374612	0.436103	0.396398	0.340137	0.363858	0.346399	0.366311	0.438091	0.165345	0.167523	0.149757	0.14054	0.261181	0.140118	0.0872375	0.154522
0.000481917	0.0722335	0.0204449	0.158255	0.164846	0.0920342	0.0845787	0.119302	0.360067	0.430102	0.38597	0.323482	0.357034	0.342846	0.361272	0.417586	0.129619	0.128201	0.109882	0.101081	0.235774	0.124887	0.0604062	0.11764
0.000393427	0.0711695	0.0201826	0.142735	0.150185	0.0698854	0.0622582	0.0955317	0.382682	0.440885	0.38868	0.314845	0.364511	0.357517	0.391976	0.432108	0.102348	0.0993432	0.0806133	0.0718869	0.233086	0.125736	0.0413272	0.0887129
0	0.065725	0.0143529	0.124798	0.131669	0.0537094	0.046283	0.077925	0.374884	0.437237	0.393548	0.320516	0.365708	0.366365	0.403838	0.426917	0.0757538	0.0736247	0.0548957	0.0454739	0.222136	0.115523	0.0220479	0.0650676
0.000131843	0.0667363	0.0125565	0.118049	0.123731	0.0432239	0.0376581	0.067421	0.406438	0.458989	0.406894	0.331578	0.386217	0.380209	0.406226	0.433078	0.0627096	0.059726	0.0414332	0.0305466	0.225628	0.117639	0.0135584	0.0504099
0.00114349	0.0630491	0.00981348	0.110391	0.11952	0.0394266	0.0358986	0.0611686	0.409234	0.447639	0.408388	0.332215	0.388544	0.380196	0.416022	0.434144	0.0513738	0.0485902	0.0318559	0.0203727	0.223855	0.115588	0.00322301	0.0418734
0.00280542	0.0703279	0.0158919	0.120694	0.126104	0.0439416	0.0420995	0.0649591	0.447858	0.483538	0.430535	0.3592	0.422392	0.411158	0.457875	0.46584	0.0525385	0.050465	0.0348442	0.0247013	0.240069	0.129278	0.00954071	0.0422817
0.00428919	0.0764429	0.0167237	0.129578	0.138725	0.0526994	0.0536245	0.0715157	0.461645	0.505251	0.454313	0.381489	0.451451	0.426418	0.46084	0.472063	0.0559954	0.0555392	0.0410143	0.031151	0.251499	0.131546	0.0149205	0.0474004
0.00646538	0.0798672	0.0218007	0.146207	0.15467	0.0656323	0.0690954	0.0831785	0.485919	0.518554	0.473696	0.392572	0.461272	0.440226	0.480493	0.498225	0.068734	0.0700695	0.0562101	0.0466541	0.274579	0.144252	0.0266014	0.0598865
0.00907097	0.0808118	0.0230547	0.155031	0.164424	0.0789627	0.0857281	0.0959384	0.477829	0.525344	0.473361	0.401374	0.467731	0.447002	0.483264	0.501409	0.08293	0.0829954	0.0730686	0.0634079	0.279593	0.141782	0.0378104	0.0752541
0.0158598	0.0909155	0.0311067	0.181083	0.183786	0.0982286	0.103034	0.112882	0.510026	0.570042	0.500722	0.437449	0.494699	0.480729	0.512687	0.535338	0.104443	0.107156	0.0974119	0.0882248	0.303527	0.158616	0.0626905	0.0950772
0.0228783	0.098484	0.037029	0.199273	0.201611	0.115737	0.118162	0.126803	0.511933	0.569538	0.518932	0.461055	0.500738	0.487892	0.515208	0.545474	0.122277	0.125812	0.120224	0.109232	0.325044	0.166669	0.0781446	0.114758
0.0311631	0.106893	0.0502466	0.216685	0.20883	0.129696	0.129613	0.142825	0.536639	0.592518	0.541945	0.489085	0.525195	0.510413	0.54539	0.567841	0.144779	0.14834	0.145314	0.132912	0.354536	0.189262	0.100378	0.135548
0.0403011	0.115863	0.0627393	0.22853	0.215298	0.13914	0.135323	0.154314	0.565077	0.61814	0.565342	0.531703	0.547175	0.527155	0.567018	0.591986	0.163421	0.165835	0.168025	0.153362	0.38122	0.20588	0.121466	0.151773
0.0529375	0.133286	0.0864351	0.249264	0.222098	0.146811	0.134479	0.162012	0.624502	0.671964	0.612614	0.580095	0.596117	0.562669	0.622935	0.64741	0.178716	0.182973	0.189903	0.172995	0.43905	0.244268	0.148254	0.163945
0.0632861	0.146978	0.105866	0.257717	0.218043	0.142623	0.125668	0.161333	0.657151	0.701004	0.648609	0.6118	0.62837	0.594559	0.655719	0.677019	0.18623	0.190947	0.202348	0.183309	0.479354	0.271008	0.163946	0.167393
0.0754746	0.164095	0.122042	0.264514	0.209864	0.135304	0.111767	0.15709	0.732781	0.767836	0.695537	0.648807	0.690951	0.645971	0.713063	0.722843	0.19133	0.197785	0.210419	0.191144	0.542952	0.310717	0.184475	0.165156
0.0857171	0.176724	0.131585	0.269543	0.200388	0.123834	0.0951573	0.147256	0.789125	0.813972	0.734796	0.677255	0.7262	0.693841	0.755025	0.757632	0.187763	0.197014	0.211309	0.192244	0.593626	0.341832	0.197297	0.155342
0.0951963	0.196574	0.14306	0.276565	0.193708	0.11336	0.0796859	0.137932	0.840803	0.879506	0.780075	0.692218	0.779878	0.745536	0.81013	0.806808	0.182369	0.195176	0.209516	0.193015	0.646399	0.374251	0.212044	0.145281
0.100296	0.206407	0.14447	0.273453	0.188585	0.10349	0.0685876	0.129978	0.866102	0.90915	0.811373	0.695702	0.806098	0.787419	0.84327	0.820955	0.177	0.190344	0.206774	0.191299	0.68183	0.397627	0.220582	0.134937
0.104961	0.21508	0.147654	0.280241	0.184196	0.0988925	0.0617534	0.125244	0.913926	0.966508	0.843474	0.701616	0.852465	0.813728	0.892984	0.861998	0.177143	0.190973	0.209012	0.194006	0.723187	0.424124	0.231954	0.129493
0.105305	0.21867	0.14905	0.279062	0.183765	0.0935946	0.057957	0.121057	0.927459	0.981619	0.853533	0.694871	0.875379	0.831376	0.903859	0.881594	0.175473	0.190981	0.210843	0.195768	0.732357	0.437744	0.238652	0.126011
0.104659	0.221528	0.153978	0.280672	0.181526	0.0938115	0.0562315	0.119528	0.954036	1	0.868438	0.700539	0.905573	0.843626	0.928326	0.909702	0.177539	0.191532	0.216237	0.200994	0.754208	0.452536	0.246961	0.125875
0.0996147	0.21152	0.149117	0.271085	0.176159	0.0889545	0.0543661	0.114642	0.938828	0.984711	0.847252	0.682611	0.900757	0.834285	0.920817	0.886426	0.174471	0.189132	0.214767	0.199142	0.74976	0.44995	0.240275	0.122617
0.0948331	0.202675	0.145381	0.265838	0.173494	0.0855903	0.0529767	0.110458	0.937103	0.975533	0.839558	0.673079	0.899657	0.822564	0.911996	0.891039	0.17366	0.188932	0.211588	0.197304	0.740695	0.444649	0.236481	0.121129
0.0895814	0.196726	0.139575	0.254653	0.173979	0.0834615	0.0521849	0.107341	0.912344	0.944038	0.817495	0.661467	0.878426	0.816295	0.883367	0.867315	0.168083	0.183034	0.205107	0.191813	0.724989	0.425169	0.228249	0.117426
0.0822488	0.181335	0.131295	0.241388	0.162029	0.0778151	0.0503875	0.10091	0.877277	0.908095	0.789311	0.636402	0.831458	0.78772	0.86274	0.83409	0.161505	0.176513	0.196585	0.183182	0.703431	0.404447	0.214974	0.112521
0.0745231	0.161943	0.116483	0.21993	0.156233	0.0706263	0.0480517	0.0935859	0.811433	0.867232	0.749211	0.603218	0.773841	0.736574	0.836952	0.789616	0.153507	0.168134	0.183271	0.170559	0.660137	0.369535	0.197805	0.106847
0.0716653	0.155793	0.112211	0.2115	0.155015	0.0684045	0.0472506	0.0902044	0.788568	0.842397	0.737351	0.594152	0.759406	0.720921	0.819754	0.771343	0.150729	0.162396	0.177906	0.164462	0.635168	0.357918	0.190794	0.104219
0.065496	0.146639	0.102468	0.190806	0.147427	0.0614397	0.0446996	0.081146	0.732632	0.782448	0.692243	0.562463	0.693899	0.686934	0.782745	0.716203	0.140902	0.150458	0.166566	0.15403	0.602938	0.335821	0.17513	0.09905
0.0595669	0.125787	0.0880086	0.168441	0.133343	0.0542894	0.0423608	0.0725946	0.686073	0.741797	0.646883	0.533875	0.641683	0.650479	0.738031	0.669984	0.132492	0.141827	0.155335	0.14315	0.559974	0.31639	0.157944	0.0935941
0.0546347	0.115703	0.0772789	0.148334	0.131247	0.0495085	0.0404894	0.0668789	0.631185	0.695148	0.602735	0.510461	0.604751	0.609818	0.684487	0.622594	0.124703	0.130251	0.145601	0.13289	0.513115	0.289061	0.142345	0.0889204
0.0509596	0.106056	0.0692781	0.132796	0.125013	0.0449657	0.0381679	0.0587416	0.593709	0.647339	0.565644	0.478796	0.561621	0.586745	0.630544	0.571839	0.115412	0.121145	0.13582	0.122883	0.469646	0.269691	0.128941	0.0838401
0.0445133	0.0843675	0.0536544	0.108774	0.112257	0.0358871	0.0340945	0.0485984	0.521831	0.580191	0.506411	0.437591	0.486652	0.522233	0.552821	0.498336	0.102564	0.107409	0.120197	0.106536	0.411832	0.234896	0.108127	0.0752798
0.0411233	0.0641647	0.0401006	0.0960814	0.0998062	0.03052	0.0301015	0.0416718	0.459018	0.530644	0.462887	0.408532	0.448357	0.469631	0.497133	0.459128	0.0929282	0.0972435	0.107217	0.0927507	0.360685	0.206303	0.0939875	0.0672066
0.0376025	0.0511578	0.0290334	0.0741612	0.0934893	0.0244368	0.0247787	0.0336409	0.387134	0.455039	0.413666	0.366458	0.39052	0.40241	0.433631	0.390978	0.0805791	0.0817132	0.091356	0.0776953	0.309944	0.17468	0.0747118	0.056969
0.0357889	0.036799	0.0216773	0.0625964	0.0836814	0.019795	0.0193829	0.0271035	0.336431	0.397874	0.37571	0.340531	0.333291	0.350592	0.387093	0.343122	0.0676168	0.0690161	0.0753789	0.0623463	0.274835	0.157521	0.059442	0.0468808
0.0345185	0.026048	0.0139961	0.0452764	0.0778111	0.0128355	0.0139851	0.0217979	0.281566	0.330756	0.328442	0.310795	0.280487	0.295682	0.321705	0.294893	0.053403	0.052914	0.0582054	0.0467279	0.23121	0.132145	0.0417424	0.0367564
0.0348451	0.0227869	0.010897	0.040047	0.0749412	0.0112674	0.00947821	0.017294	0.260354	0.278524	0.305545	0.294643	0.249882	0.266209	0.293727	0.272619	0.0433295	0.0416944	0.0452344	0.0369655	0.212647	0.116861	0.0326995	0.0283445
0.0339703	0.0123307	0.00580343	0.0217107	0.0666961	0.00655506	0.00493804	0.0110458	0.204498	0.226363	0.264917	0.268854	0.193151	0.211759	0.236974	0.208014	0.0296124	0.0281233	0.03034	0.0237895	0.172553	0.0924597	0.0176682	0.0191039
0.0333326	0.00865877	0.00538822	0.0137981	0.0550933	0.000327848	0.00195044	0.00667625	0.169524	0.181154	0.234136	0.24432	0.155705	0.180173	0.200079	0.164366	0.0197787	0.0193908	0.020183	0.0143231	0.146454	0.0778914	0.011443	0.0125972
0.0372609	0.00425417	0.00389189	0.00836989	0.0554335	0	0.000394088	0.00236639	0.130989	0.139445	0.210754	0.224921	0.117897	0.154431	0.157356	0.130451	0.0121906	0.0110374	0.00942541	0.00872638	0.115332	0.0545593	0.00504038	0.00656133
0.0403659	0.00527418	0.0032547	0.00787101	0.0498419	0.000209577	0.000591618	3.43683e-05	0.091944	0.114601	0.191664	0.210154	0.104365	0.129551	0.128516	0.0926653	0.00524144	0.00522506	0.00465766	0.00425341	0.0921677	0.0490767	0.00342023	0.00217484
0.0465663	0.00919378	0.00871773	0	0.0490962	0.00259499	0.00272162	0	0.0482385	0.0859519	0.168268	0.20249	0.0798249	0.107344	0.0937428	0.0549141	0	0	0	0	0.0668148	0.0384645	0	0
0.0569061	0.0201341	0.0193706	0.0108493	0.0542605	0.00852028	0.00745518	0.00554366	0.0538762	0.0736717	0.165745	0.202777	0.0712343	0.111889	0.0896377	0.0543577	0.000918183	0.000563265	0.000550939	0.00160116	0.0591609	0.0390539	0.0011948	0.0016916
0.0691732	0.0292273	0.0307164	0.0185003	0.063773	0.0186647	0.0130634	0.00978378	0.029159	0.0627126	0.157593	0.209288	0.0588561	0.0891895	0.0708262	0.0480282	0.00185405	0.00197219	0.00200549	0.00540364	0.0431035	0.037962	0.00534645	0.0049841
0.0853256	0.0474862	0.0487279	0.0321774	0.0679902	0.0284446	0.0198373	0.016414	0.0308742	0.0563704	0.147669	0.216429	0.0641872	0.0820632	0.0648234	0.0358401	0.00508436	0.00733489	0.0119472	0.0125455	0.0405234	0.049034	0.0154718	0.0112948
0.104891	0.065165	0.0721571	0.0451699	0.0761725	0.0405644	0.0271369	0.0224094	0.0308351	0.0443613	0.139585	0.230417	0.0412646	0.070168	0.0571865	0.0153323	0.0122605	0.0146119	0.0204656	0.0237182	0.0506606	0.0479364	0.0244453	0.0194148
0.131704	0.0875647	0.0978005	0.0699906	0.0864769	0.0556225	0.0350445	0.0335182	0.039653	0.0540759	0.140859	0.251317	0.035177	0.0665809	0.0609977	0.0252098	0.0227526	0.0279446	0.0356266	0.0394096	0.054995	0.0657302	0.0438012	0.030711
0.16268	0.12153	0.129143	0.0877286	0.0955345	0.0703644	0.0422359	0.0394042	0.0291467	0.0405518	0.135235	0.262703	0.0316157	0.0504877	0.0415194	0.00907169	0.035163	0.040502	0.0555619	0.0582881	0.0610598	0.0834004	0.0677366	0.0433769
0.207712	0.170394	0.173734	0.133053	0.113641	0.0921137	0.0500792	0.0522258	0.0628115	0.0597872	0.161368	0.305052	0.0437269	0.0766507	0.0598261	0.0293355	0.0548368	0.0605799	0.083869	0.0875482	0.0986838	0.11864	0.103616	0.0621279
0.259235	0.224924	0.224948	0.174205	0.127248	0.110856	0.0556534	0.0626472	0.0654271	0.0665834	0.17183	0.339089	0.0439202	0.0787682	0.0615707	0.031274	0.0741596	0.0817318	0.112432	0.119141	0.128764	0.150682	0.142195	0.0794355
0.323918	0.288461	0.289115	0.221022	0.140983	0.132878	0.0596241	0.072782	0.0806063	0.0828225	0.185928	0.376305	0.0551993	0.0846198	0.0684428	0.055291	0.0971481	0.10637	0.149433	0.157024	0.16427	0.201679	0.197038	0.0989619
0.400303	0.364678	0.362007	0.271244	0.153703	0.154867	0.0618358	0.0813423	0.0894261	0.0791644	0.191905	0.413354	0.0538775	0.0864209	0.0608821	0.0419762	0.119078	0.130132	0.187857	0.198648	0.20845	0.253341	0.254095	0.117554
0.49329	0.454124	0.454628	0.349941	0.175645	0.184873	0.0648255	0.0967448	0.129698	0.113053	0.224183	0.490311	0.091668	0.113775	0.0871542	0.066286	0.145578	0.159351	0.233504	0.251603	0.276912	0.328013	0.330846	0.139209
0.592076	0.540705	0.549449	0.411942	0.193007	0.213194	0.067375	0.107272	0.133046	0.115938	0.234889	0.539329	0.104219	0.109567	0.0877649	0.0644901	0.168829	0.184122	0.280221	0.301491	0.337626	0.402366	0.408361	0.157782
0.696451	0.627867	0.650959	0.478126	0.218115	0.248064	0.072947	0.124382	0.164339	0.141837	0.26548	0.6063	0.119717	0.129441	0.105464	0.0951152	0.199322	0.215205	0.333902	0.361409	0.419636	0.500201	0.498132	0.182686
0.795743	0.708693	0.739642	0.547024	0.239427	0.283407	0.0801296	0.143689	0.191005	0.149799	0.288003	0.669732	0.139827	0.143239	0.112954	0.110452	0.230301	0.249082	0.389297	0.423456	0.495945	0.589859	0.587365	0.207597
0.882428	0.77609	0.820832	0.604623	0.268167	0.314696	0.0897501	0.162256	0.212152	0.175307	0.318398	0.727968	0.163533	0.159886	0.125922	0.138436	0.265153	0.286002	0.449277	0.489802	0.584162	0.684729	0.684332	0.236222
0.943766	0.810403	0.868649	0.630853	0.287762	0.338776	0.0992069	0.176398	0.21227	0.169891	0.319391	0.752927	0.150766	0.155196	0.121827	0.1423	0.295599	0.31916	0.50018	0.544015	0.650806	0.753966	0.758423	0.261091
0.974066	0.818355	0.889272	0.642836	0.302465	0.355441	0.109474	0.190822	0.224543	0.176821	0.319194	0.776828	0.147625	0.156151	0.122743	0.148228	0.323403	0.350258	0.542433	0.590595	0.702814	0.808224	0.816221	0.284413
0.966925	0.791386	0.867707	0.627898	0.303871	0.359727	0.119362	0.199847	0.198818	0.150004	0.303973	0.76719	0.137591	0.130911	0.101081	0.124208	0.339749	0.370366	0.56678	0.614654	0.720837	0.820629	0.846177	0.297737
0.925084	0.735547	0.821719	0.592879	0.310306	0.355947	0.131486	0.207428	0.173571	0.147355	0.301093	0.755883	0.127641	0.13492	0.101101	0.130103	0.349572	0.379465	0.573466	0.623377	0.732689	0.820072	0.848036	0.306563
0.847439	0.651714	0.739655	0.535841	0.305228	0.34529	0.144432	0.210918	0.141296	0.128443	0.278638	0.709748	0.114098	0.1095	0.0947378	0.1182	0.344606	0.375161	0.5582	0.604795	0.696076	0.771717	0.806822	0.30266
0.744476	0.552996	0.638331	0.474793	0.298567	0.326711	0.161084	0.216024	0.108354	0.112277	0.265999	0.657505	0.102141	0.10218	0.0826374	0.11925	0.332973	0.359597	0.528563	0.570178	0.641621	0.702111	0.743769	0.294688
0.625924	0.446439	0.524702	0.408643	0.293737	0.308613	0.18166	0.219156	0.0715252	0.0803964	0.238874	0.591863	0.0702955	0.0922096	0.058426	0.100593	0.312939	0.337011	0.483454	0.518901	0.55535	0.601392	0.652761	0.281215
0.509036	0.346224	0.418407	0.351585	0.294018	0.296442	0.207097	0.226871	0.0496344	0.0798766	0.224181	0.535197	0.0543048	0.0876219	0.0585687	0.108168	0.294001	0.312862	0.436555	0.464746	0.468649	0.501581	0.556244	0.268819
0.401686	0.261032	0.318469	0.303134	0.298258	0.288659	0.235714	0.235765	0.0265844	0.0536236	0.197039	0.467559	0.0365561	0.0660619	0.0277729	0.0847426	0.273859	0.290501	0.391521	0.408719	0.36643	0.389258	0.458072	0.258998
0.311492	0.191601	0.241595	0.276931	0.308064	0.289045	0.267633	0.247833	0.0165396	0.0418224	0.189899	0.426673	0.0235031	0.0681632	0.0138376	0.0921005	0.265848	0.275796	0.358969	0.367493	0.287768	0.294748	0.374673	0.260113
0.241246	0.140664	0.182551	0.258696	0.32097	0.298568	0.299283	0.261134	0.00544441	0.0343448	0.171386	0.388186	0.018212	0.0652796	0.00185563	0.0844236	0.264683	0.272	0.337207	0.339605	0.211744	0.218107	0.308646	0.266846
0.1902	0.107121	0.142986	0.256067	0.338155	0.308674	0.329108	0.276564	0.0127474	0.0430485	0.177202	0.371836	0.0373767	0.069322	0.0140369	0.109897	0.277507	0.279247	0.334089	0.328506	0.173763	0.169709	0.272765	0.282648
0.151997	0.0877037	0.114145	0.259403	0.359445	0.319554	0.354509	0.28786	0.0132781	0.0439167	0.184432	0.35896	0.0475724	0.0789237	0.0173025	0.126168	0.293798	0.292337	0.340159	0.329785	0.145707	0.130861	0.246027	0.3039
0.123998	0.0752933	0.0975383	0.270971	0.375171	0.332515	0.375485	0.300855	0.0294464	0.0752636	0.208411	0.364155	0.070358	0.0983698	0.048985	0.159603	0.316358	0.313827	0.356196	0.341109	0.134685	0.114729	0.235807	0.326687
0.105603	0.0703107	0.0837434	0.2863	0.392339	0.345596	0.39269	0.315045	0.0467153	0.0978656	0.221403	0.375243	0.104749	0.121625	0.0630247	0.191115	0.338343	0.33487	0.371526	0.352924	0.136444	0.101044	0.236158	0.34783
0.0927429	0.0708722	0.0795763	0.307502	0.410014	0.359623	0.408437	0.330287	0.096885	0.151075	0.266007	0.392834	0.148782	0.152701	0.113514	0.250264	0.360899	0.35657	0.388658	0.370387	0.161035	0.105541	0.240056	0.368535
0.0852521	0.0827734	0.0817774	0.335306	0.428113	0.377381	0.425558	0.354911	0.165906	0.224211	0.321384	0.423418	0.218917	0.206411	0.175158	0.335233	0.378112	0.376205	0.404482	0.38608	0.181662	0.111089	0.246146	0.386252
0.0873241	0.108628	0.101643	0.390578	0.458393	0.407476	0.446609	0.389141	0.313129	0.364739	0.399435	0.488021	0.346381	0.30912	0.286995	0.484513	0.402379	0.398919	0.425701	0.406602	0.244664	0.149532	0.270176	0.407026
0.0865757	0.119731	0.107477	0.4277	0.478089	0.431856	0.467361	0.419256	0.38497	0.426859	0.434793	0.518743	0.395776	0.351027	0.337593	0.565796	0.425364	0.421311	0.444858	0.426882	0.317023	0.203511	0.296481	0.427475
0.0802432	0.124323	0.106569	0.448822	0.494267	0.456749	0.488099	0.448549	0.399428	0.443116	0.444176	0.527614	0.40231	0.355951	0.361936	0.587627	0.450996	0.447606	0.465197	0.450298	0.394409	0.256052	0.324745	0.446811
0.0732852	0.126574	0.104786	0.458535	0.513027	0.477184	0.506862	0.475649	0.386012	0.413887	0.437007	0.533259	0.377727	0.344732	0.334622	0.582531	0.46608	0.46179	0.4781	0.460182	0.414757	0.257941	0.335807	0.45943
0.0671411	0.120983	0.0963291	0.463924	0.524833	0.495525	0.520069	0.4946	0.339426	0.367216	0.411422	0.525869	0.327419	0.306221	0.288072	0.540044	0.475553	0.470967	0.483011	0.467835	0.408055	0.254481	0.339449	0.470958
0.0545806	0.101568	0.0719429	0.440012	0.523394	0.496456	0.52263	0.498154	0.21243	0.251868	0.353775	0.484726	0.217526	0.21733	0.188568	0.425068	0.47606	0.473831	0.480284	0.468145	0.363028	0.21354	0.328273	0.47565
0.0493225	0.102243	0.0661941	0.431205	0.529337	0.495653	0.517543	0.500733	0.16729	0.19991	0.336446	0.470826	0.184414	0.18841	0.155401	0.374171	0.477053	0.471922	0.478507	0.468335	0.318202	0.167553	0.315523	0.477932
0.0489936	0.101834	0.0662856	0.425663	0.526386	0.486161	0.503854	0.494247	0.161499	0.187082	0.342406	0.464663	0.168116	0.179696	0.147909	0.361371	0.465276	0.460517	0.468566	0.459315	0.250719	0.115999	0.296074	0.472953
0.0522408	0.110898	0.0696076	0.431293	0.522383	0.477434	0.486415	0.487526	0.167019	0.207932	0.351971	0.480699	0.193715	0.193695	0.163647	0.365831	0.457424	0.456744	0.46342	0.455926	0.240709	0.117512	0.293813	0.467191
0.0536769	0.118786	0.0735299	0.431075	0.517421	0.468741	0.471063	0.480854	0.163908	0.223065	0.355462	0.480763	0.208464	0.21038	0.169904	0.369963	0.448287	0.447735	0.456418	0.450491	0.25251	0.116958	0.294822	0.454918
0.0581311	0.135034	0.0846649	0.442365	0.522795	0.472887	0.468315	0.486724	0.186373	0.244537	0.371648	0.494962	0.223217	0.239723	0.193789	0.397286	0.440414	0.439235	0.453675	0.445441	0.282343	0.139625	0.29795	0.443834
0.0610224	0.146016	0.0924345	0.46074	0.534912	0.48815	0.482079	0.504313	0.185982	0.254684	0.383666	0.510045	0.233263	0.246931	0.188782	0.40803	0.431743	0.431076	0.447635	0.440972	0.293685	0.143306	0.298642	0.436069
0.0675483	0.169404	0.107259	0.505836	0.570121	0.524899	0.518272	0.54227	0.208447	0.287478	0.412338	0.540871	0.2682	0.281063	0.216854	0.455731	0.439468	0.43865	0.459182	0.451626	0.327155	0.165707	0.313299	0.446469
0.0725303	0.188527	0.119487	0.56273	0.622058	0.582154	0.577327	0.59535	0.222877	0.304464	0.43366	0.566433	0.277524	0.292406	0.234072	0.490376	0.463057	0.459802	0.485728	0.478525	0.358321	0.176435	0.334672	0.475108
0.0814269	0.213032	0.14257	0.643823	0.690346	0.657039	0.657447	0.667691	0.268303	0.334157	0.47771	0.608384	0.306567	0.316835	0.272633	0.551546	0.512144	0.508569	0.537949	0.530982	0.41452	0.210851	0.374547	0.532118
0.0880894	0.233956	0.163971	0.734258	0.769671	0.744972	0.752493	0.751428	0.297731	0.361976	0.516568	0.648181	0.333737	0.333477	0.296064	0.603855	0.585617	0.58011	0.610215	0.606289	0.463542	0.236264	0.427323	0.611922
0.0967881	0.25676	0.186315	0.837115	0.859864	0.844593	0.852981	0.842663	0.342677	0.413054	0.55921	0.706646	0.365992	0.377048	0.350807	0.69264	0.682569	0.677546	0.70842	0.703402	0.533184	0.279895	0.496199	0.714646
0.101116	0.274075	0.203217	0.920447	0.934872	0.930127	0.939657	0.923863	0.373611	0.433509	0.587889	0.739909	0.379614	0.38692	0.355245	0.741128	0.791392	0.785121	0.8129	0.810103	0.598847	0.311593	0.567515	0.824184
0.106278	0.291148	0.217134	0.983052	0.985618	0.986876	0.992951	0.9823	0.405567	0.463097	0.627806	0.761021	0.402575	0.409416	0.371149	0.809133	0.897253	0.892816	0.912656	0.911846	0.670312	0.353851	0.639101	0.923431
0.106254	0.296077	0.215101	1	1	1	1	1	0.399869	0.458599	0.630229	0.770345	0.400674	0.411182	0.364977	0.816763	0.972152	0.968773	0.97944	0.978692	0.689802	0.365016	0.676454	0.986212
0.107424	0.301409	0.214107	0.981383	0.978809	0.972918	0.959755	0.980786	0.417473	0.469978	0.629979	0.771239	0.407743	0.422936	0.374145	0.812517	1	1	1	1	0.702373	0.36937	0.688548	1
0.104712	0.300588	0.202702	0.920962	0.922449	0.907407	0.882839	0.925417	0.413959	0.444693	0.612544	0.746925	0.404415	0.413985	0.346185	0.771673	0.973438	0.975669	0.966816	0.966718	0.6822	0.349659	0.666291	0.958389
0.105297	0.302487	0.196537	0.854975	0.860497	0.825926	0.789462	0.853105	0.431487	0.451339	0.615196	0.735957	0.413344	0.432019	0.373482	0.753952	0.904193	0.908929	0.896587	0.893821	0.650726	0.343035	0.616557	0.877693
0.102825	0.298906	0.186297	0.779093	0.791095	0.741704	0.698239	0.776031	0.420556	0.443309	0.591011	0.715421	0.406338	0.436875	0.38654	0.70575	0.805911	0.810563	0.800838	0.793496	0.592299	0.313054	0.549337	0.77583
0.104523	0.304804	0.18386	0.724676	0.741967	0.675854	0.624517	0.710537	0.443926	0.465553	0.596865	0.706119	0.417805	0.456943	0.410281	0.682343	0.709387	0.713568	0.709133	0.697919	0.564713	0.297152	0.491653	0.678985
0.105751	0.311056	0.180863	0.686794	0.706428	0.622111	0.570478	0.656472	0.454468	0.454949	0.604712	0.697275	0.435636	0.46982	0.42679	0.670491	0.628744	0.63316	0.636405	0.619052	0.534148	0.280262	0.439174	0.602047
0.109711	0.327625	0.188205	0.672517	0.692957	0.586681	0.532036	0.622111	0.493766	0.506262	0.629894	0.704057	0.477229	0.506591	0.480282	0.693194	0.576069	0.580082	0.59162	0.568877	0.539246	0.287868	0.407244	0.550095
0.107987	0.32549	0.182359	0.650587	0.663363	0.554242	0.498991	0.591863	0.484041	0.500016	0.618821	0.694201	0.480541	0.506011	0.469193	0.6609	0.535892	0.538008	0.556095	0.530738	0.528069	0.280333	0.38079	0.510316
0.108101	0.334204	0.182112	0.639663	0.647693	0.528366	0.470078	0.569365	0.511538	0.518662	0.631002	0.696063	0.497761	0.516722	0.481701	0.656401	0.510348	0.512656	0.532734	0.506688	0.542057	0.284723	0.366074	0.482495
0.10592	0.333795	0.180376	0.618218	0.626469	0.503258	0.439641	0.548157	0.511486	0.519161	0.624918	0.690288	0.511551	0.529285	0.487989	0.655361	0.485514	0.485715	0.509197	0.481305	0.544265	0.28191	0.348693	0.452443
0.104659	0.333657	0.177488	0.601868	0.605516	0.481262	0.408947	0.531181	0.533652	0.547078	0.628117	0.693948	0.529255	0.540357	0.502392	0.657377	0.460565	0.458768	0.482132	0.456153	0.546466	0.291064	0.338049	0.421396
0.10087	0.323784	0.171797	0.578142	0.57464	0.456315	0.380594	0.510563	0.52472	0.529199	0.622415	0.681016	0.503021	0.530234	0.492654	0.633451	0.424884	0.423139	0.445325	0.421898	0.526322	0.282337	0.313766	0.38609
0.101172	0.334973	0.177251	0.571358	0.5682	0.444611	0.362176	0.503173	0.555686	0.563457	0.650067	0.699758	0.535147	0.5655	0.525795	0.672093	0.393827	0.394688	0.417262	0.393585	0.533267	0.288505	0.303969	0.355698
0.101907	0.336361	0.178691	0.561704	0.565142	0.441306	0.353625	0.500958	0.57831	0.571391	0.661104	0.719606	0.56374	0.583497	0.540042	0.681035	0.366245	0.367861	0.391657	0.369967	0.530179	0.291449	0.294144	0.331278
0.10288	0.341301	0.180867	0.568966	0.566871	0.444813	0.356002	0.507634	0.608178	0.58646	0.682309	0.740472	0.582368	0.594565	0.559817	0.71633	0.350524	0.354861	0.379228	0.359788	0.540074	0.302868	0.298699	0.321328
0.0996237	0.33601	0.179219	0.568178	0.566173	0.450314	0.362531	0.515292	0.600076	0.587977	0.684783	0.752026	0.587398	0.601626	0.55328	0.737444	0.342423	0.34899	0.373149	0.35651	0.544179	0.303209	0.301506	0.319297
0.0970221	0.330056	0.176748	0.566078	0.570389	0.456686	0.368711	0.521857	0.608202	0.60116	0.695317	0.770041	0.616002	0.616956	0.560083	0.763972	0.344797	0.351892	0.37649	0.361648	0.553672	0.30898	0.315976	0.322245
0.0937811	0.31566	0.164551	0.547172	0.563404	0.457163	0.369862	0.518053	0.599183	0.5919	0.683384	0.76657	0.604296	0.608431	0.559544	0.763838	0.345845	0.35284	0.375764	0.365574	0.544995	0.298208	0.319661	0.325263
0.0911641	0.305394	0.160206	0.540079	0.557722	0.454171	0.369509	0.511588	0.619909	0.621081	0.702989	0.774818	0.620314	0.633863	0.583345	0.804868	0.347615	0.355442	0.375944	0.369482	0.549255	0.305188	0.324515	0.328865
0.0847154	0.28822	0.152662	0.519138	0.548589	0.446032	0.368078	0.500286	0.609625	0.629336	0.704449	0.776082	0.627147	0.641653	0.591198	0.805748	0.343555	0.352067	0.371304	0.367895	0.530069	0.299751	0.325536	0.326838
0.0825492	0.2766	0.147585	0.507945	0.547891	0.445167	0.374062	0.493035	0.639273	0.649041	0.725612	0.786803	0.641675	0.669141	0.63359	0.819886	0.343157	0.350983	0.371148	0.371126	0.530267	0.303106	0.328555	0.329436
0.0789244	0.269932	0.142629	0.502123	0.555726	0.452412	0.392491	0.491702	0.649685	0.664794	0.730577	0.79592	0.655985	0.684121	0.653275	0.837488	0.349719	0.35759	0.378339	0.380894	0.523443	0.301507	0.332848	0.343101
0.076537	0.263079	0.146097	0.524712	0.579911	0.476375	0.427709	0.504524	0.692497	0.70288	0.758465	0.824532	0.700692	0.711232	0.688159	0.880653	0.372929	0.379422	0.402416	0.407767	0.533929	0.314371	0.353833	0.373585
0.071728	0.256363	0.147284	0.550958	0.612351	0.513257	0.478983	0.52946	0.698382	0.713029	0.769308	0.839306	0.703099	0.71229	0.701853	0.901058	0.413666	0.417512	0.44464	0.449958	0.53748	0.314404	0.379128	0.421892
0.0719211	0.253442	0.149767	0.598053	0.658294	0.563938	0.542067	0.564838	0.742978	0.744071	0.795293	0.863317	0.724057	0.736953	0.72782	0.942243	0.478491	0.482018	0.512219	0.517006	0.571386	0.331882	0.418782	0.49694
0.0687681	0.246735	0.153707	0.637948	0.700883	0.607663	0.598517	0.598791	0.739748	0.763031	0.807998	0.882379	0.760632	0.73229	0.722608	0.965263	0.561237	0.565608	0.598184	0.600276	0.599976	0.346799	0.465934	0.585219
0.0691054	0.243516	0.159029	0.67034	0.725304	0.635968	0.629614	0.621583	0.780051	0.795955	0.845386	0.90412	0.796666	0.759105	0.745727	1	0.650889	0.656585	0.686998	0.688825	0.660999	0.37393	0.520923	0.670395
0.0659122	0.23604	0.156031	0.660625	0.7165	0.622961	0.619054	0.613976	0.767134	0.803058	0.853549	0.901989	0.784747	0.771045	0.746116	0.991799	0.715008	0.722777	0.74567	0.745136	0.69454	0.390514	0.551926	0.7198
0.0665583	0.230671	0.155728	0.630172	0.67677	0.574542	0.564651	0.573713	0.780111	0.815045	0.864685	0.902276	0.807151	0.794651	0.765051	0.987507	0.735523	0.746727	0.760813	0.759233	0.742682	0.415474	0.562054	0.718767
0.0651129	0.226593	0.150689	0.565298	0.604974	0.495464	0.475767	0.506361	0.786528	0.817778	0.871594	0.890109	0.81517	0.805824	0.773183	0.962886	0.700166	0.714553	0.717991	0.716506	0.764091	0.425413	0.534905	0.660598
0.0677044	0.232278	0.149078	0.499188	0.525315	0.405649	0.375022	0.427226	0.826688	0.835393	0.892705	0.886975	0.818734	0.849445	0.810089	0.959486	0.622096	0.638305	0.633165	0.633295	0.783175	0.440654	0.494192	0.561656
0.068284	0.229252	0.14489	0.434809	0.453633	0.321509	0.282648	0.349921	0.828092	0.832688	0.898821	0.883563	0.812294	0.861834	0.824739	0.947822	0.516157	0.531718	0.525009	0.524786	0.781647	0.43941	0.433655	0.443497
0.0715725	0.233123	0.147958	0.393346	0.395602	0.25641	0.213392	0.289782	0.866062	0.857194	0.916916	0.887756	0.841258	0.885872	0.863092	0.935268	0.415532	0.43257	0.429932	0.428168	0.806795	0.451591	0.381418	0.341576
0.0739357	0.230086	0.145458	0.354774	0.356731	0.21164	0.167189	0.249049	0.8798	0.872918	0.927972	0.892817	0.858368	0.895449	0.879107	0.908535	0.337324	0.353313	0.356649	0.355859	0.807517	0.452887	0.342762	0.26546
0.0760168	0.234533	0.15106	0.343336	0.330609	0.184014	0.138982	0.222975	0.912477	0.900846	0.948265	0.915198	0.898268	0.927439	0.912832	0.918125	0.292038	0.30648	0.315106	0.314286	0.834976	0.466206	0.326435	0.219547
0.077726	0.230875	0.15126	0.331186	0.314632	0.165768	0.120356	0.205004	0.91982	0.916915	0.962751	0.924287	0.910295	0.931203	0.930475	0.905822	0.264663	0.278128	0.293409	0.289282	0.854064	0.478293	0.312457	0.19276
0.0803	0.234153	0.155025	0.325673	0.298028	0.151368	0.107655	0.194382	0.942547	0.944937	0.974922	0.932271	0.938048	0.949307	0.962988	0.896422	0.252033	0.267012	0.283799	0.280631	0.875634	0.502802	0.311886	0.177861
0.081737	0.230958	0.152791	0.314266	0.289798	0.144809	0.0986677	0.184341	0.965751	0.955473	0.979725	0.943611	0.962641	0.957606	0.969318	0.900098	0.243419	0.257735	0.275597	0.274651	0.88431	0.516786	0.309445	0.165727
0.081872	0.23362	0.154289	0.317036	0.27775	0.139381	0.0919021	0.176113	0.990242	0.978318	1	0.947875	0.987123	0.98092	0.998082	0.93218	0.239012	0.255562	0.272851	0.269556	0.89908	0.534019	0.308896	0.160024
0.0809233	0.229921	0.14746	0.304816	0.276214	0.131789	0.0857723	0.168569	0.981366	0.978266	0.994898	0.941976	0.990256	0.982367	0.998852	0.928085	0.230961	0.248323	0.266388	0.265327	0.884229	0.535479	0.302286	0.152606
0.0798567	0.226387	0.143042	0.295958	0.26706	0.125747	0.0814627	0.162111	1	0.988852	0.988444	0.938588	1	1	1	0.936285	0.223924	0.243148	0.259337	0.259886	0.879772	0.533269	0.29778	0.146138
0.0759413	0.219163	0.133129	0.279112	0.263951	0.1197	0.0772908	0.152514	0.98054	0.978117	0.967853	0.928538	0.988275	0.994609	0.986414	0.925399	0.21354	0.233392	0.250097	0.249503	0.855785	0.517304	0.286744	0.139588
0.0734767	0.217887	0.130763	0.276056	0.257891	0.11533	0.0749387	0.148501	0.980842	0.980643	0.960816	0.92068	0.981882	0.995304	0.98494	0.934969	0.207759	0.229438	0.242246	0.242857	0.849414	0.51168	0.281811	0.135302
0.0699737	0.211018	0.121345	0.257337	0.256692	0.107005	0.0719917	0.142368	0.955243	0.957298	0.934083	0.903204	0.953486	0.972349	0.956781	0.901604	0.199872	0.218981	0.232702	0.235298	0.823099	0.494987	0.268639	0.128048
0.0665912	0.201719	0.115939	0.247539	0.252911	0.101847	0.0696746	0.1349	0.936595	0.94557	0.912501	0.882981	0.935115	0.955507	0.936738	0.878135	0.193258	0.213203	0.225397	0.226317	0.804265	0.48783	0.256769	0.12421
0.059906	0.195227	0.105961	0.238988	0.251774	0.0975738	0.0674764	0.128147	0.898974	0.906215	0.8816	0.853525	0.905986	0.92215	0.899885	0.842249	0.18638	0.205598	0.215838	0.217835	0.774768	0.468585	0.244003	0.119412
0.0552239	0.179242	0.0978015	0.232171	0.239873	0.0918267	0.0653493	0.123863	0.87055	0.876533	0.853511	0.819277	0.881188	0.895008	0.871127	0.814757	0.180018	0.19919	0.206846	0.207684	0.748131	0.452816	0.233183	0.114664
0.0501075	0.169375	0.0869693	0.21773	0.239853	0.0851024	0.0627981	0.115028	0.815806	0.823925	0.816107	0.787686	0.846497	0.86429	0.831535	0.770097	0.17005	0.188445	0.198034	0.196936	0.704769	0.424099	0.219897	0.109673
0.0454082	0.157024	0.0803777	0.212229	0.233202	0.0831526	0.0604777	0.108976	0.794608	0.800021	0.780736	0.771324	0.81912	0.846428	0.802917	0.747604	0.163564	0.182078	0.189895	0.187151	0.67654	0.404924	0.212197	0.105567
0.0411734	0.148095	0.0711393	0.201459	0.228774	0.0787284	0.0583575	0.105574	0.764517	0.76192	0.74737	0.744253	0.773139	0.813358	0.766923	0.711362	0.15559	0.171995	0.180466	0.176031	0.638435	0.374967	0.201132	0.0996938
0.038507	0.134643	0.0658819	0.190254	0.219387	0.0766235	0.0562741	0.103734	0.733452	0.738472	0.722332	0.732474	0.739989	0.790709	0.751102	0.688527	0.148688	0.163077	0.171387	0.166506	0.611499	0.358228	0.191674	0.0952273
0.0350232	0.131515	0.061851	0.177756	0.226006	0.0745519	0.0544773	0.10036	0.720959	0.707528	0.707665	0.73064	0.706705	0.760726	0.717933	0.664276	0.142476	0.155999	0.164038	0.159492	0.576604	0.342843	0.179075	0.0916091
0.0302677	0.11899	0.0562544	0.169028	0.218258	0.0719031	0.052378	0.0994278	0.694042	0.680981	0.691433	0.714905	0.674261	0.732548	0.683542	0.633649	0.138378	0.149808	0.156093	0.151104	0.544982	0.328468	0.169786	0.0869049
0.0278432	0.113018	0.0512047	0.157732	0.21849	0.0684092	0.0506619	0.0970058	0.647034	0.636588	0.675079	0.700879	0.634506	0.696094	0.642864	0.590696	0.129966	0.14234	0.146144	0.142861	0.511371	0.304957	0.155845	0.0818831
0.0261136	0.107594	0.0522864	0.15483	0.216431	0.0692829	0.0494708	0.0960019	0.614009	0.61321	0.658525	0.698272	0.612921	0.672243	0.62105	0.574487	0.125081	0.138163	0.139085	0.138133	0.49631	0.297084	0.150084	0.0785138
0.0231085	0.102413	0.0481686	0.145132	0.217986	0.0644312	0.0468315	0.092981	0.581423	0.562547	0.62865	0.686713	0.579249	0.638467	0.573754	0.536512	0.11755	0.131546	0.130627	0.129973	0.456281	0.276027	0.138336	0.0730937
0.0220501	0.100199	0.0481737	0.142605	0.213937	0.0637898	0.044881	0.0908728	0.547786	0.528562	0.602919	0.669062	0.5507	0.617835	0.548658	0.504638	0.111584	0.125308	0.122933	0.122999	0.432984	0.258264	0.131015	0.0687797
0.0217766	0.0979009	0.0464327	0.137063	0.221792	0.0624443	0.0432801	0.089508	0.519053	0.478337	0.578688	0.672285	0.515929	0.599369	0.516962	0.481008	0.103924	0.118673	0.114619	0.116537	0.409416	0.245994	0.120985	0.0654526
0.018877	0.0891876	0.041577	0.133175	0.214717	0.0604961	0.0419058	0.0867569	0.475669	0.430885	0.542228	0.652567	0.483908	0.565706	0.474685	0.450712	0.0966877	0.109296	0.105484	0.107899	0.375802	0.22708	0.114069	0.0627289
0.0154442	0.0755658	0.0350447	0.124181	0.212053	0.0556745	0.0396376	0.082324	0.424001	0.367799	0.507566	0.63718	0.43864	0.522322	0.423283	0.403121	0.0877683	0.0994442	0.094131	0.0965825	0.325617	0.203831	0.100975	0.0576438
0.0151581	0.0722455	0.0324323	0.125422	0.210989	0.0561031	0.0390688	0.0806776	0.398147	0.35007	0.486699	0.633509	0.411516	0.502169	0.392661	0.382546	0.0818716	0.0942881	0.0882323	0.0885914	0.315204	0.198312	0.0964579	0.0558177
0.0136065	0.0579294	0.0256766	0.11708	0.204527	0.0535702	0.0380388	0.0762879	0.351337	0.296469	0.448477	0.618002	0.361427	0.459954	0.345863	0.335297	0.0739925	0.0845248	0.0790667	0.0782083	0.283671	0.178733	0.0845054	0.0509477
0.0138434	0.0519858	0.022427	0.116981	0.197942	0.0533479	0.0377614	0.0732135	0.322655	0.284462	0.427362	0.598745	0.336658	0.418802	0.316676	0.320512	0.0705401	0.0795179	0.0751846	0.0716455	0.265872	0.16782	0.0793197	0.0480996
0.012957	0.0470692	0.0213638	0.111623	0.196635	0.0527916	0.0370832	0.0720779	0.306804	0.269403	0.404062	0.586337	0.31432	0.399752	0.295058	0.29709	0.0664748	0.0755402	0.0722039	0.0670365	0.251157	0.165706	0.076148	0.0452766
0.0139642	0.0509794	0.0229138	0.112682	0.186767	0.0534911	0.0374046	0.0697596	0.297255	0.258926	0.385813	0.569436	0.298369	0.389188	0.280643	0.285022	0.0656177	0.0733894	0.0726447	0.0669657	0.242458	0.160664	0.0743755	0.0444583
0.0136922	0.0472812	0.0216401	0.107498	0.17139	0.0522642	0.0374553	0.0631887	0.259309	0.230067	0.352114	0.530528	0.26884	0.351701	0.262768	0.254867	0.0632967	0.0685617	0.069172	0.0644166	0.209059	0.138545	0.0678767	0.0430044
0.015821	0.048447	0.0231931	0.11317	0.150937	0.0534711	0.0379434	0.0578939	0.244647	0.229608	0.323632	0.481176	0.265109	0.324047	0.2552	0.255131	0.0631062	0.0677615	0.0677086	0.0638616	0.193673	0.12449	0.0680943	0.0444511
0.013306	0.0451216	0.0225748	0.110384	0.120805	0.0494808	0.0370507	0.047951	0.203498	0.183093	0.262285	0.409825	0.230636	0.277437	0.227677	0.215103	0.0589354	0.0609924	0.0627592	0.057844	0.152099	0.0914189	0.057322	0.0414402
0.0138687	0.0422023	0.0192611	0.112794	0.0913537	0.0484796	0.0369181	0.0353418	0.169139	0.147545	0.210338	0.329894	0.194318	0.22897	0.211654	0.203551	0.0576703	0.0581393	0.0590634	0.0521714	0.117242	0.0628655	0.0486757	0.0403798
0.0128973	0.0331511	0.0163239	0.108932	0.0627171	0.0472447	0.036414	0.0242159	0.13306	0.106944	0.153277	0.244825	0.151623	0.164549	0.17769	0.170636	0.052655	0.0516113	0.0531227	0.0455888	0.0805267	0.0374726	0.0390012	0.0388711
0.00971677	0.0282374	0.015022	0.110515	0.03559	0.0440212	0.0359699	0.0149425	0.102844	0.0700601	0.0970577	0.146616	0.122952	0.119779	0.152349	0.170727	0.0497769	0.0476491	0.0520727	0.041982	0.0551318	0.0221036	0.0372217	0.0375742
0.00700535	0.0269826	0.0108634	0.104664	0.0169589	0.0403758	0.0357247	0.00679403	0.0603788	0.0316811	0.049407	0.0777174	0.0837043	0.0769884	0.12248	0.135245	0.0454781	0.0413263	0.0511831	0.0372686	0.0223989	0.0015542	0.0280873	0.0353576
0.00951704	0.0275808	0.01005	0.107501	0.00638299	0.0413208	0.0361228	0.0047751	0.0469969	0.0339962	0.0240297	0.030588	0.0671271	0.06928	0.112496	0.140487	0.0480625	0.0423985	0.0522263	0.037274	0.00951595	0.0041533	0.0318724	0.0368679
0.00790978	0.0243157	0.0100499	0.105589	0	0.0395085	0.0363018	0.00555627	0.0283227	0.00823889	0	0	0.0494918	0.04619	0.0959179	0.125212	0.0454577	0.0385867	0.0518149	0.0360708	0	0	0.0282421	0.0364165
0.00993972	0.0281773	0.0125179	0.112745	0.00694929	0.0414406	0.0371106	0.0116445	0.0406608	0.0228928	0.00747419	0.00518079	0.0547821	0.0582685	0.11514	0.145086	0.0493683	0.0421336	0.0559971	0.0390811	0.0173427	0.00745894	0.035473	0.0391394
0.0146639	0.0325255	0.0140067	0.115116	0.0262214	0.044749	0.0379377	0.0212377	0.0528475	0.0407076	0.0283002	0.0508572	0.0696557	0.0776885	0.11839	0.140094	0.0524903	0.0454737	0.0613109	0.042958	0.0316405	0.0125121	0.0392169	0.041836
0.0187782	0.0408318	0.022158	0.131475	0.0557086	0.0507353	0.0393803	0.0378086	0.0903917	0.0800115	0.0774282	0.120254	0.101899	0.119061	0.140724	0.162579	0.0579184	0.0539487	0.0676829	0.053408	0.069716	0.0389014	0.0540698	0.0461351
0.0213147	0.0442179	0.0286061	0.139569	0.0851153	0.0554549	0.0397263	0.0523637	0.116725	0.090693	0.125566	0.200249	0.122292	0.145093	0.157884	0.158437	0.059533	0.0583806	0.0731037	0.0600037	0.0981455	0.0561338	0.0601119	0.0494183
0.0277054	0.0604517	0.0401111	0.153965	0.123346	0.0632177	0.041381	0.0700581	0.175094	0.142251	0.200716	0.310541	0.16436	0.201286	0.186555	0.193024	0.0694015	0.0697721	0.0827491	0.0728414	0.147051	0.0868279	0.0775438	0.0546963
0.0333245	0.0746902	0.0481853	0.161491	0.162036	0.0704198	0.0426735	0.0850436	0.201277	0.161216	0.252975	0.407267	0.196949	0.249261	0.198731	0.213157	0.0746254	0.0782761	0.0926177	0.081337	0.181961	0.104249	0.0890068	0.0580617
0.0358129	0.0847017	0.0568819	0.173188	0.196208	0.0755404	0.0436656	0.0977648	0.230963	0.184406	0.313677	0.502364	0.22033	0.283624	0.227835	0.234379	0.0799802	0.0858069	0.097362	0.0885834	0.209247	0.126837	0.0991167	0.0623637
0.0381654	0.0913212	0.0605644	0.176032	0.220399	0.0798534	0.0439239	0.104949	0.24668	0.187289	0.348519	0.584577	0.227816	0.305045	0.234885	0.254749	0.0833818	0.0903558	0.101622	0.0918239	0.227928	0.13947	0.103853	0.0643552
0.0432598	0.106045	0.070783	0.187001	0.247072	0.0863281	0.0456226	0.114024	0.279622	0.219851	0.394773	0.655918	0.266873	0.331886	0.255751	0.289049	0.0887347	0.0974932	0.110868	0.0995442	0.270122	0.158576	0.119185	0.068335
0.0457597	0.10922	0.0724907	0.194308	0.26159	0.0902004	0.0460068	0.11941	0.272183	0.219775	0.41486	0.702167	0.271475	0.335553	0.261917	0.278593	0.0886699	0.10068	0.114295	0.10108	0.275863	0.164562	0.121595	0.0701493
0.0452796	0.108543	0.0744461	0.197799	0.266577	0.0902332	0.0453551	0.121724	0.269363	0.234457	0.425841	0.73036	0.27597	0.33064	0.259438	0.266405	0.0909264	0.101838	0.114388	0.104061	0.279035	0.177356	0.12687	0.0716352
0.0495953	0.113691	0.0761229	0.201886	0.271717	0.0936487	0.0457744	0.123984	0.272722	0.222073	0.428431	0.744827	0.271306	0.327943	0.246652	0.260162	0.0935811	0.102825	0.116135	0.106216	0.28371	0.18752	0.133334	0.0716657
0.0521982	0.119768	0.0817835	0.210795	0.276594	0.0953758	0.0461221	0.129694	0.281042	0.228244	0.434444	0.756686	0.287918	0.330289	0.258288	0.264743	0.0973266	0.106795	0.118762	0.110884	0.294622	0.199678	0.141507	0.0742949
0.0512039	0.115862	0.0764156	0.208206	0.274094	0.0954634	0.0448661	0.127696	0.25336	0.213314	0.421623	0.75617	0.268313	0.321006	0.241304	0.244057	0.0962324	0.107099	0.116384	0.109935	0.27957	0.192848	0.138478	0.0739413
0.0541203	0.120206	0.0814193	0.217917	0.280743	0.0960981	0.0446175	0.129219	0.261912	0.229265	0.421762	0.768796	0.283744	0.329886	0.242676	0.253672	0.0989522	0.110049	0.119277	0.114249	0.291923	0.203026	0.145176	0.0761667
0.0558902	0.124427	0.0803312	0.221112	0.286537	0.0963402	0.0444643	0.130355	0.263267	0.220387	0.419354	0.773137	0.276706	0.313673	0.240294	0.25461	0.0984256	0.112873	0.121857	0.114462	0.292834	0.199069	0.14493	0.0766137
0.0573857	0.123777	0.0847058	0.229431	0.287646	0.0965286	0.0433133	0.133505	0.261377	0.245592	0.421362	0.781837	0.2813	0.315806	0.247035	0.260941	0.0986332	0.115968	0.125828	0.118067	0.305155	0.201613	0.148919	0.0785314
0.0570701	0.120207	0.082768	0.230278	0.28689	0.09804	0.0421951	0.131065	0.246458	0.231475	0.408815	0.784912	0.261849	0.303929	0.224107	0.248637	0.09777	0.114526	0.126964	0.116337	0.291945	0.195209	0.150949	0.077999
0.0618364	0.128434	0.0894399	0.242683	0.294961	0.100623	0.0424899	0.135631	0.273387	0.251558	0.418667	0.797663	0.266086	0.312655	0.243997	0.260084	0.100325	0.117455	0.131587	0.120623	0.306746	0.208327	0.157093	0.0800353
0.0640245	0.131472	0.0909722	0.244339	0.294897	0.103539	0.0419374	0.137022	0.263815	0.238044	0.418158	0.796235	0.265074	0.306844	0.232572	0.257767	0.10131	0.118442	0.133598	0.121968	0.301248	0.203606	0.160941	0.0790991
0.0682443	0.138225	0.0944899	0.256345	0.29714	0.106694	0.042431	0.140632	0.272268	0.251896	0.430416	0.813894	0.282251	0.325872	0.226852	0.266389	0.103963	0.119685	0.13707	0.125558	0.314834	0.213352	0.16964	0.0808941
0.0687999	0.146582	0.0955691	0.25693	0.302066	0.109566	0.0422362	0.142823	0.26111	0.24142	0.433468	0.823752	0.284647	0.315322	0.227434	0.253888	0.106011	0.120612	0.139012	0.125652	0.312411	0.210977	0.170672	0.0819897
0.0741159	0.157081	0.100395	0.266272	0.307595	0.111805	0.0426791	0.147889	0.263704	0.253722	0.449069	0.837012	0.299482	0.320262	0.243063	0.25771	0.11064	0.125177	0.143229	0.131658	0.327372	0.216185	0.173593	0.0844057
0.0737152	0.154349	0.0969547	0.264457	0.30589	0.110535	0.0424752	0.147428	0.246438	0.238406	0.440221	0.837465	0.293444	0.296852	0.214412	0.243395	0.110749	0.125227	0.143816	0.131499	0.319264	0.20751	0.176136	0.0843895
0.0739737	0.155586	0.0986284	0.268649	0.307626	0.110441	0.0420577	0.148642	0.251785	0.244561	0.435618	0.848864	0.2766	0.287351	0.225944	0.238234	0.112698	0.126593	0.147265	0.133237	0.320859	0.214047	0.180112	0.0866336
0.0741898	0.157741	0.102205	0.26862	0.306632	0.11147	0.0414072	0.150959	0.242568	0.235515	0.420334	0.843468	0.253342	0.276193	0.224587	0.22473	0.114825	0.12775	0.150462	0.134332	0.312437	0.208983	0.181981	0.0878624
0.0774878	0.156342	0.104709	0.277494	0.30395	0.113271	0.0419058	0.152596	0.25272	0.23771	0.416967	0.847888	0.251587	0.274679	0.214193	0.225958	0.117194	0.130192	0.154065	0.138238	0.321193	0.214633	0.186678	0.0886947
0.0768059	0.152887	0.104254	0.276292	0.302259	0.111569	0.0412024	0.150894	0.245213	0.225121	0.408218	0.842181	0.222663	0.255805	0.202422	0.212308	0.116467	0.129209	0.157082	0.138093	0.311932	0.213331	0.189139	0.0895514
0.0798566	0.159038	0.108492	0.285099	0.302989	0.11524	0.041466	0.154487	0.240956	0.231087	0.414992	0.852117	0.225175	0.258318	0.215062	0.220201	0.121864	0.132081	0.160681	0.141839	0.31589	0.220822	0.194359	0.0927612
0.0801383	0.157383	0.106555	0.28883	0.305041	0.113449	0.0410052	0.155018	0.225557	0.211321	0.399086	0.846905	0.221961	0.243565	0.194315	0.20436	0.120907	0.132356	0.16123	0.141969	0.30868	0.212236	0.193721	0.0938791
0.0825954	0.159487	0.106768	0.298012	0.303855	0.114163	0.0409693	0.15615	0.224566	0.211714	0.403167	0.854696	0.223379	0.234013	0.194886	0.196716	0.123038	0.136183	0.162223	0.144189	0.312915	0.219298	0.194473	0.0956001
0.0832952	0.156722	0.107315	0.297369	0.302887	0.11421	0.040636	0.155637	0.206235	0.191958	0.391199	0.855176	0.204466	0.223924	0.178294	0.177113	0.12315	0.135459	0.162368	0.14467	0.300503	0.212087	0.194765	0.0975509
0.0861785	0.153543	0.108147	0.307253	0.302022	0.119347	0.0408108	0.159224	0.21266	0.205335	0.388845	0.867367	0.215535	0.223648	0.179296	0.182822	0.12646	0.140229	0.165658	0.147897	0.306181	0.215823	0.200307	0.0996926
0.0862489	0.151878	0.108344	0.309093	0.302047	0.118773	0.0405979	0.15996	0.192012	0.194462	0.375757	0.862461	0.188182	0.214583	0.166685	0.168014	0.126025	0.141329	0.167847	0.150491	0.297469	0.208648	0.200459	0.100815
0.0899801	0.157144	0.111682	0.313698	0.298356	0.123666	0.0416547	0.164058	0.200495	0.208784	0.385966	0.87143	0.181666	0.219774	0.172693	0.173772	0.131552	0.145895	0.171385	0.155183	0.301651	0.216878	0.207166	0.103568
0.0891059	0.147114	0.110773	0.31107	0.300909	0.122788	0.0415254	0.162663	0.17498	0.189226	0.363841	0.867017	0.15441	0.192128	0.146456	0.154025	0.13086	0.144144	0.172561	0.156227	0.285436	0.203576	0.20573	0.1044
0.0892859	0.146316	0.108551	0.321685	0.295542	0.121936	0.0414136	0.164915	0.161524	0.185082	0.357443	0.862745	0.148401	0.179231	0.14187	0.153343	0.132575	0.147912	0.175897	0.15883	0.28239	0.204255	0.20963	0.105884
0.0887375	0.146259	0.108291	0.320066	0.293924	0.117761	0.0420754	0.164832	0.133888	0.156157	0.33416	0.850893	0.131967	0.161663	0.108296	0.130743	0.132168	0.147986	0.177	0.160148	0.272028	0.193509	0.207899	0.107153
0.0918073	0.145037	0.111767	0.328368	0.294866	0.120616	0.0430389	0.168183	0.144217	0.150107	0.331435	0.861947	0.131921	0.148644	0.104229	0.128323	0.135184	0.15101	0.181361	0.165091	0.275227	0.199884	0.213463	0.109974
0.0907407	0.133812	0.108411	0.32755	0.287722	0.118194	0.0426197	0.167669	0.110233	0.124809	0.306883	0.845647	0.102262	0.111278	0.0769902	0.100919	0.132839	0.148744	0.18294	0.16488	0.260583	0.18733	0.210285	0.111089
0.0924386	0.131395	0.106011	0.333362	0.277251	0.118759	0.0428689	0.170393	0.095054	0.108906	0.302187	0.838351	0.0963951	0.10346	0.0689058	0.095	0.131206	0.14852	0.181292	0.164988	0.247731	0.179672	0.211016	0.112067
0.0933776	0.125317	0.104574	0.328315	0.276114	0.11889	0.0433772	0.170822	0.0799049	0.0936958	0.282924	0.83286	0.0683594	0.0743243	0.0518265	0.0763289	0.128164	0.14587	0.178149	0.164292	0.225314	0.164597	0.205319	0.112455
