# Supplementary material for: Intraoperative rapid assessment of the deep muscle surgical margin of tongue squamous cell carcinoma via Raman spectroscopy
Source: Front Bioeng Biotechnol. 2024 Oct 8;12:1480279. doi: 10.3389/fbioe.2024.1480279 (PMC11493737; doi:10.3389/fbioe.2024.1480279)
Supplement: Supplementary file 4 [file DataSheet2.ZIP › Pathological grading corresponding to Raman spectroscopic data/Spectral data of WDSCC.xlsx]

## Sheet: Sheet1
0.323502	0.158693	0.261497	0.211154	0.150434	0.144305	0.0989233	0.0989233	0.208271	0.272078	0.180201	0.195679	0.212498	0.20718	0.29673	0.189836	0.315825	0.371509	0.298449	0.277623	0.169964	0.231767	0.245857	0.266934	0.142243	0.0913433	0.0945427	0.0729818	0.143358	0.134852	0.102328	0.167015	0.168379	0.214284	0.0972977	0.177617	0.0635471	0.105128	0.154099	0.21048
0.299697	0.152204	0.232338	0.189964	0.13498	0.124084	0.0941484	0.0941484	0.186944	0.255196	0.160243	0.172865	0.188011	0.196157	0.258445	0.170829	0.26824	0.349675	0.273249	0.253529	0.153307	0.192986	0.216652	0.242075	0.124017	0.0862665	0.0857438	0.0679574	0.125919	0.118919	0.0919445	0.146526	0.15287	0.19125	0.0884661	0.152942	0.0610948	0.0978398	0.13434	0.184487
0.293677	0.152131	0.230865	0.185612	0.129935	0.116518	0.0924396	0.0924396	0.175169	0.234815	0.147813	0.154059	0.180093	0.186533	0.23942	0.163098	0.254492	0.336552	0.262967	0.245577	0.141945	0.172162	0.202027	0.232039	0.111599	0.0813638	0.0796762	0.0628848	0.109846	0.107361	0.0849432	0.130626	0.148097	0.185687	0.0871581	0.14728	0.0588747	0.0952529	0.126953	0.176951
0.270179	0.13774	0.207111	0.174075	0.113137	0.108635	0.083886	0.083886	0.158351	0.213812	0.128954	0.125536	0.158127	0.171639	0.211129	0.144219	0.222824	0.323272	0.246045	0.224045	0.128885	0.147519	0.175969	0.217298	0.0969692	0.076639	0.0742425	0.0598668	0.0917951	0.0922903	0.0750187	0.110326	0.124757	0.15562	0.0773098	0.12979	0.0576183	0.0908978	0.100873	0.139435
0.284833	0.156748	0.23553	0.195356	0.121911	0.115441	0.0943706	0.0943706	0.164233	0.21024	0.122122	0.112186	0.141595	0.165989	0.20136	0.139208	0.227627	0.33075	0.253014	0.228365	0.13408	0.149236	0.175367	0.219747	0.0904449	0.0740327	0.0745903	0.0583129	0.0861626	0.0906806	0.0741103	0.107213	0.135316	0.16339	0.0795689	0.130488	0.0590876	0.092851	0.101944	0.147562
0.290487	0.15211	0.222565	0.195149	0.118433	0.121583	0.0967984	0.0967984	0.146024	0.183219	0.103595	0.0894168	0.118426	0.152153	0.16986	0.127662	0.225777	0.319412	0.256224	0.218383	0.128374	0.140047	0.172852	0.210001	0.0850538	0.0724552	0.0733504	0.0572464	0.0814167	0.084866	0.0733224	0.103275	0.137817	0.155991	0.0824869	0.127915	0.0572358	0.0899729	0.094888	0.145009
0.333213	0.17851	0.288016	0.229361	0.138014	0.135974	0.109718	0.109718	0.170515	0.184643	0.112736	0.101371	0.127846	0.148956	0.18	0.136368	0.268881	0.336545	0.279669	0.232483	0.137917	0.171882	0.187968	0.229399	0.0945985	0.0740323	0.0769154	0.0590426	0.0862214	0.0975106	0.0809271	0.117151	0.162411	0.183315	0.102968	0.163025	0.0597458	0.0975427	0.120381	0.178003
0.347271	0.196281	0.309829	0.241594	0.144538	0.142373	0.116622	0.116622	0.186386	0.198368	0.125418	0.12108	0.13209	0.152461	0.18518	0.153666	0.281826	0.34554	0.284578	0.233258	0.146587	0.192024	0.199986	0.237708	0.101086	0.0766591	0.0796464	0.0608017	0.0978741	0.106123	0.084858	0.126833	0.180321	0.192573	0.115979	0.181254	0.0618772	0.10042	0.133576	0.194823
0.376076	0.215902	0.363965	0.269073	0.166353	0.157428	0.127846	0.127846	0.22395	0.223732	0.146542	0.145143	0.170073	0.16838	0.22035	0.184634	0.315026	0.357971	0.316669	0.250606	0.163648	0.206268	0.219835	0.255078	0.109189	0.0786388	0.0824318	0.062374	0.112241	0.115765	0.0901139	0.135016	0.20622	0.230616	0.128479	0.202164	0.0638009	0.103338	0.159251	0.224722
0.378736	0.212893	0.376474	0.273722	0.163194	0.151093	0.125684	0.125684	0.234804	0.230113	0.15168	0.151625	0.184679	0.170172	0.235267	0.192409	0.323977	0.360749	0.316498	0.253897	0.163659	0.202462	0.219991	0.259311	0.112575	0.0799507	0.0833697	0.0634722	0.112568	0.117709	0.0905509	0.139161	0.210223	0.231825	0.128902	0.199767	0.0641408	0.102697	0.160706	0.224612
0.398692	0.228628	0.41674	0.279428	0.170554	0.153357	0.129408	0.129408	0.259394	0.247063	0.16251	0.162971	0.208228	0.182305	0.262428	0.204735	0.337833	0.373307	0.322762	0.261291	0.177386	0.208925	0.23291	0.270829	0.115588	0.0809336	0.0829273	0.0645456	0.118772	0.126619	0.0939605	0.145833	0.220362	0.263371	0.129391	0.212584	0.0658489	0.109522	0.177469	0.234765
0.374222	0.213932	0.384887	0.265461	0.164311	0.147476	0.122048	0.122048	0.251517	0.251738	0.159173	0.155188	0.206176	0.184582	0.26494	0.205128	0.325498	0.360477	0.316319	0.254284	0.177436	0.188558	0.228378	0.266781	0.11449	0.079316	0.0830091	0.0640604	0.120624	0.124129	0.0915887	0.140386	0.217329	0.265	0.116558	0.198662	0.0632049	0.107131	0.168749	0.220681
0.413942	0.218745	0.41939	0.27542	0.174112	0.153293	0.123827	0.123827	0.260314	0.255781	0.15507	0.14787	0.221636	0.189719	0.27337	0.200548	0.335049	0.365324	0.322342	0.258866	0.180725	0.189875	0.228971	0.27004	0.117307	0.0791886	0.0833849	0.0642952	0.121051	0.12601	0.0925007	0.143696	0.21747	0.283086	0.109909	0.200403	0.0627326	0.108259	0.179108	0.223278
0.414783	0.217854	0.385343	0.256093	0.169033	0.151055	0.121395	0.121395	0.253676	0.251923	0.144789	0.135009	0.205611	0.187613	0.26064	0.183496	0.325892	0.362267	0.309328	0.257569	0.175581	0.189373	0.223402	0.267415	0.117692	0.0795066	0.0849933	0.0650922	0.121634	0.126942	0.0932943	0.14566	0.215663	0.265968	0.107652	0.190291	0.0611939	0.109371	0.17626	0.21961
0.419945	0.228269	0.389739	0.256236	0.179689	0.158391	0.123251	0.123251	0.251816	0.258448	0.147501	0.135614	0.214235	0.190952	0.268909	0.18543	0.327479	0.361105	0.313181	0.254964	0.179827	0.19752	0.222277	0.267556	0.121436	0.079874	0.0850759	0.0640267	0.128371	0.129624	0.0948946	0.142379	0.225764	0.280583	0.111877	0.202513	0.059882	0.109912	0.191233	0.232058
0.407185	0.213284	0.37407	0.243621	0.179316	0.154968	0.121137	0.121137	0.235354	0.257793	0.146676	0.132692	0.202919	0.188105	0.250949	0.181744	0.312882	0.352064	0.303545	0.251916	0.173366	0.195629	0.206268	0.267625	0.123045	0.0797663	0.0839534	0.0652364	0.127456	0.127119	0.093542	0.142982	0.223768	0.273474	0.116486	0.207147	0.0581108	0.105753	0.189832	0.239581
0.42177	0.226791	0.377605	0.253825	0.188577	0.168257	0.125423	0.125423	0.247538	0.266028	0.160026	0.148294	0.223944	0.194148	0.262629	0.196534	0.322013	0.359848	0.301579	0.26647	0.18093	0.215953	0.220886	0.280254	0.129693	0.081806	0.0834282	0.0658848	0.137364	0.129881	0.0976186	0.152309	0.244514	0.288863	0.134134	0.232213	0.0599733	0.107136	0.209102	0.264902
0.376286	0.202792	0.329664	0.231889	0.179354	0.156237	0.120114	0.120114	0.247269	0.265651	0.174362	0.157794	0.223065	0.194543	0.265199	0.203567	0.309662	0.353911	0.301127	0.262011	0.185258	0.214617	0.221417	0.282777	0.132783	0.0812977	0.0822703	0.0661873	0.139754	0.129403	0.099147	0.152462	0.244683	0.282507	0.147757	0.236443	0.0583067	0.104575	0.209533	0.270067
0.355669	0.190438	0.322682	0.221748	0.176675	0.144225	0.11845	0.11845	0.257156	0.275105	0.18929	0.175408	0.244256	0.199956	0.277588	0.227026	0.309365	0.354509	0.300097	0.256086	0.182958	0.21386	0.222634	0.285975	0.132696	0.0804132	0.0819245	0.0651747	0.138282	0.130621	0.0987129	0.151163	0.244383	0.296172	0.153289	0.249123	0.0577418	0.101817	0.211011	0.27517
0.317856	0.163464	0.26556	0.186643	0.162667	0.129297	0.113779	0.113779	0.255293	0.264165	0.189229	0.177234	0.24129	0.193156	0.252107	0.233966	0.28696	0.335836	0.285798	0.243756	0.1685	0.197283	0.211548	0.272536	0.128278	0.0776442	0.0786656	0.0651069	0.133072	0.125992	0.0959899	0.150415	0.226503	0.26845	0.151638	0.235884	0.0555439	0.100889	0.19336	0.253148
0.29573	0.160636	0.265201	0.176834	0.165216	0.127918	0.114003	0.114003	0.269583	0.271797	0.196459	0.183899	0.258292	0.193773	0.262169	0.244002	0.288784	0.338685	0.289144	0.239643	0.170056	0.195531	0.213496	0.270916	0.128764	0.0779095	0.0804472	0.0639991	0.134913	0.123709	0.0946609	0.14943	0.223463	0.260687	0.14981	0.225583	0.0552265	0.0998485	0.189906	0.243649
0.248375	0.122329	0.217349	0.132941	0.14079	0.105399	0.103	0.103	0.235194	0.248693	0.17475	0.159665	0.223273	0.179749	0.223457	0.224966	0.256389	0.31916	0.27007	0.210878	0.149001	0.162026	0.184333	0.243117	0.118171	0.0742305	0.0783999	0.0611133	0.119135	0.110548	0.0859123	0.128536	0.18325	0.215004	0.129425	0.183928	0.05117	0.093049	0.161591	0.204301
0.221019	0.124852	0.198201	0.122792	0.132179	0.10076	0.100699	0.100699	0.209625	0.231452	0.153421	0.142983	0.204256	0.165703	0.194013	0.209525	0.23949	0.305619	0.25385	0.193444	0.130252	0.145543	0.163735	0.225546	0.111874	0.0738279	0.0768675	0.0611432	0.112971	0.106928	0.0830333	0.120974	0.166956	0.196644	0.112938	0.165957	0.0516475	0.0914776	0.144788	0.180882
0.184392	0.110252	0.169702	0.101951	0.116458	0.0948971	0.0965376	0.0965376	0.171766	0.200355	0.129611	0.11682	0.168588	0.146956	0.152956	0.188456	0.209227	0.285762	0.228921	0.174402	0.113489	0.116517	0.141366	0.202599	0.109913	0.0744678	0.0763308	0.0622767	0.106412	0.0997777	0.0829801	0.116042	0.146057	0.16614	0.103258	0.135862	0.0524125	0.0875618	0.124331	0.158473
0.180507	0.106465	0.178164	0.10962	0.116227	0.0949937	0.0983415	0.0983415	0.148897	0.191766	0.119704	0.108019	0.156193	0.140691	0.141431	0.179005	0.212604	0.28949	0.226615	0.168966	0.108032	0.109053	0.138493	0.203375	0.111406	0.078918	0.0812955	0.0647337	0.109562	0.101377	0.0887345	0.118662	0.145116	0.166435	0.0991558	0.132058	0.057075	0.0901525	0.124136	0.159614
0.152554	0.0858248	0.115697	0.0842309	0.0967564	0.0859627	0.0942179	0.0942179	0.0998834	0.169043	0.10147	0.0906379	0.125617	0.126393	0.10205	0.157981	0.187414	0.266518	0.199324	0.154626	0.0920713	0.0843735	0.116928	0.183844	0.109074	0.0849838	0.0838324	0.06965	0.107406	0.101254	0.0948794	0.116779	0.131086	0.144166	0.0901568	0.113268	0.0628831	0.0946623	0.108555	0.142995
0.156242	0.0959644	0.133053	0.0993209	0.103629	0.0951157	0.104768	0.104768	0.10085	0.169838	0.10549	0.09337	0.128249	0.128383	0.0994591	0.162831	0.187125	0.271281	0.208258	0.158205	0.0940813	0.0921327	0.117275	0.187773	0.118451	0.0971716	0.0928511	0.0811303	0.12157	0.117431	0.110795	0.133823	0.140829	0.159897	0.0917221	0.121334	0.0738801	0.105978	0.112145	0.149717
0.145374	0.087152	0.115355	0.0813149	0.104937	0.0924128	0.11034	0.11034	0.0808164	0.164582	0.0986054	0.0882377	0.117102	0.122048	0.0834316	0.152566	0.185	0.261338	0.19751	0.156655	0.0918756	0.0799146	0.113308	0.182898	0.125015	0.108163	0.102343	0.0904925	0.130378	0.126242	0.122858	0.141765	0.136661	0.149937	0.0870038	0.115207	0.0830882	0.11378	0.106666	0.149675
0.158344	0.0884599	0.128219	0.0912282	0.117346	0.101982	0.121253	0.121253	0.0827563	0.17476	0.0997296	0.095204	0.109383	0.124058	0.0835082	0.141906	0.196145	0.265981	0.204538	0.167654	0.101641	0.0876178	0.117145	0.188493	0.131878	0.118945	0.110842	0.0995192	0.146276	0.135779	0.135109	0.153238	0.147929	0.157842	0.0867775	0.126485	0.0934835	0.128313	0.117767	0.150325
0.148741	0.087242	0.114	0.0784158	0.1173	0.104744	0.127865	0.127865	0.078956	0.172359	0.0996469	0.0908631	0.0964244	0.121191	0.0784204	0.12882	0.191388	0.259026	0.197353	0.166318	0.101644	0.0830395	0.116645	0.189423	0.13978	0.127907	0.118617	0.108321	0.149858	0.14217	0.141935	0.159081	0.144495	0.150352	0.0844415	0.123986	0.0999409	0.134268	0.114884	0.143863
0.158238	0.108832	0.135037	0.0959416	0.136781	0.113804	0.144168	0.144168	0.102019	0.189141	0.104672	0.0956115	0.10371	0.132555	0.0957728	0.138503	0.202492	0.271751	0.211608	0.178112	0.113384	0.089158	0.131138	0.199102	0.150386	0.134551	0.129139	0.117702	0.157304	0.153569	0.149369	0.167346	0.149895	0.16719	0.0878646	0.136881	0.108518	0.14274	0.123018	0.154322
0.138764	0.100814	0.110858	0.080996	0.137644	0.114582	0.149227	0.149227	0.104047	0.192889	0.100986	0.0907752	0.099741	0.132478	0.0993812	0.130355	0.208817	0.264249	0.220503	0.173695	0.116901	0.0844012	0.135045	0.195969	0.15606	0.1397	0.138185	0.12494	0.157767	0.153762	0.151932	0.168803	0.141361	0.158801	0.0864535	0.126335	0.116642	0.146295	0.119024	0.151379
0.153533	0.101883	0.126123	0.0891003	0.144616	0.127599	0.161909	0.161909	0.125575	0.209936	0.108178	0.0987945	0.105227	0.138589	0.105222	0.135694	0.211954	0.273611	0.248879	0.17748	0.124752	0.0852686	0.136979	0.207395	0.165096	0.145862	0.147127	0.132153	0.159998	0.16016	0.155921	0.178276	0.153292	0.17092	0.090137	0.132279	0.126349	0.154364	0.124767	0.161787
0.132159	0.10366	0.0994049	0.0674066	0.147532	0.131973	0.166841	0.166841	0.122321	0.213547	0.108238	0.093436	0.101748	0.136728	0.104261	0.139217	0.206828	0.273911	0.251734	0.178239	0.121991	0.0845933	0.141556	0.213815	0.176177	0.153192	0.156343	0.141928	0.158192	0.163461	0.160911	0.185482	0.150653	0.162083	0.0895254	0.127637	0.134436	0.158746	0.120854	0.165433
0.138416	0.107484	0.163798	0.0711276	0.158111	0.146424	0.171674	0.171674	0.133038	0.224546	0.110352	0.100006	0.110605	0.144024	0.116095	0.142926	0.220364	0.279933	0.257335	0.185518	0.13156	0.0939332	0.153778	0.216285	0.185119	0.158439	0.1608	0.147478	0.168302	0.171107	0.164698	0.193785	0.156159	0.176774	0.0949783	0.135859	0.141434	0.162629	0.131616	0.177447
0.121639	0.0913408	0.175638	0.0527477	0.144718	0.148866	0.164559	0.164559	0.121155	0.221803	0.111638	0.1037	0.104209	0.13945	0.109671	0.133426	0.216368	0.272941	0.252219	0.176697	0.12837	0.0910701	0.155958	0.209837	0.187979	0.157838	0.157859	0.145369	0.169045	0.170263	0.161664	0.194184	0.14639	0.170249	0.0922006	0.127158	0.138578	0.15676	0.128351	0.172708
0.144308	0.112623	0.266928	0.0614798	0.155785	0.158247	0.16439	0.16439	0.132391	0.230372	0.125435	0.116353	0.118918	0.149551	0.123675	0.139864	0.231136	0.287706	0.248272	0.185572	0.139201	0.104115	0.171514	0.228422	0.191843	0.153872	0.15136	0.140461	0.1736	0.178209	0.15927	0.204239	0.161853	0.188027	0.0970576	0.146395	0.130141	0.153326	0.140839	0.183073
0.123216	0.10975	0.338334	0.0471187	0.145839	0.163827	0.149948	0.149948	0.12211	0.220989	0.125775	0.112304	0.108763	0.146968	0.126583	0.134572	0.234327	0.28699	0.225177	0.187777	0.141084	0.106971	0.174234	0.222181	0.190367	0.145236	0.142082	0.133242	0.17637	0.174341	0.151688	0.206218	0.152324	0.176405	0.0984649	0.142514	0.116058	0.142995	0.14157	0.172414
0.144487	0.117193	0.377184	0.0671132	0.145686	0.191672	0.148476	0.148476	0.133342	0.235444	0.138407	0.122992	0.130255	0.155751	0.150221	0.14183	0.257455	0.297322	0.234801	0.198931	0.152263	0.123865	0.188936	0.230527	0.192334	0.135826	0.134725	0.123843	0.184083	0.180401	0.146466	0.212229	0.161149	0.189306	0.105025	0.157041	0.103223	0.13345	0.146721	0.185961
0.127259	0.12223	0.306697	0.0731015	0.139926	0.197145	0.144923	0.144923	0.13378	0.242275	0.144114	0.12376	0.122561	0.158496	0.166675	0.144397	0.257561	0.304752	0.250123	0.20399	0.159004	0.133008	0.191533	0.235661	0.194147	0.12869	0.130326	0.120561	0.18454	0.184202	0.142747	0.216429	0.161961	0.191764	0.105276	0.15672	0.0922689	0.126416	0.141442	0.19079
0.149063	0.140187	0.308092	0.0901343	0.151222	0.207803	0.14633	0.14633	0.161191	0.252051	0.155709	0.133405	0.137977	0.162203	0.177611	0.158493	0.282681	0.31862	0.267312	0.219964	0.169095	0.156241	0.205598	0.248924	0.198079	0.124064	0.128525	0.118362	0.194979	0.18915	0.143422	0.227916	0.18308	0.206867	0.112792	0.164854	0.0877166	0.126798	0.153861	0.201682
0.125096	0.122162	0.219259	0.0785702	0.140404	0.206692	0.141068	0.141068	0.149178	0.252772	0.151675	0.127213	0.132476	0.155182	0.181562	0.154166	0.271912	0.319396	0.266342	0.221364	0.161	0.146714	0.197929	0.240701	0.194632	0.120042	0.127447	0.116339	0.191782	0.182307	0.139672	0.225626	0.177302	0.191038	0.113169	0.153371	0.0827411	0.122196	0.149736	0.198812
0.137429	0.144381	0.155352	0.103883	0.156677	0.210378	0.148594	0.148594	0.164155	0.27601	0.159961	0.134169	0.155304	0.162106	0.203439	0.168947	0.286583	0.330034	0.284024	0.234524	0.167929	0.162175	0.212963	0.24988	0.199659	0.1203	0.130184	0.117016	0.196828	0.185294	0.14445	0.229985	0.192258	0.218647	0.12168	0.16664	0.0831018	0.122967	0.155089	0.212014
0.126048	0.148305	0.137191	0.101476	0.154498	0.19076	0.149885	0.149885	0.165693	0.269308	0.154793	0.132885	0.143188	0.158185	0.192646	0.164952	0.274771	0.332921	0.284754	0.23005	0.170273	0.159408	0.208702	0.241955	0.195646	0.119494	0.128462	0.11849	0.195417	0.186118	0.144265	0.226462	0.189095	0.231038	0.125697	0.16773	0.081631	0.122863	0.161985	0.210684
0.152613	0.167043	0.15826	0.112728	0.165576	0.198349	0.156859	0.156859	0.189316	0.287168	0.165384	0.14551	0.176445	0.165652	0.208714	0.187281	0.303749	0.347999	0.293991	0.248201	0.18101	0.178013	0.228255	0.250671	0.20091	0.121749	0.131216	0.117999	0.202121	0.189334	0.149504	0.236089	0.208249	0.243167	0.138405	0.187731	0.0824795	0.128138	0.181701	0.223365
0.145209	0.15936	0.151303	0.116786	0.166337	0.194472	0.158448	0.158448	0.1959	0.30157	0.169479	0.154014	0.181682	0.169881	0.23377	0.194046	0.31645	0.359447	0.296967	0.256482	0.191127	0.181959	0.233704	0.255497	0.203342	0.123258	0.133468	0.119215	0.200374	0.19291	0.151664	0.241578	0.206417	0.241329	0.144378	0.199712	0.0812502	0.128994	0.18614	0.22747
0.130051	0.164757	0.134566	0.117874	0.165748	0.20084	0.158645	0.158645	0.193933	0.306092	0.174121	0.159117	0.191296	0.16849	0.236151	0.206098	0.322198	0.356739	0.296696	0.260918	0.194895	0.185116	0.24192	0.253589	0.208496	0.124942	0.133718	0.119735	0.204273	0.193959	0.155054	0.245179	0.202721	0.234826	0.14465	0.196055	0.0822989	0.131134	0.181015	0.227049
0.120192	0.152314	0.114984	0.111985	0.15603	0.202481	0.158188	0.158188	0.189248	0.307678	0.168996	0.154579	0.188999	0.166411	0.242848	0.200937	0.31564	0.35376	0.29754	0.260404	0.193129	0.180342	0.240593	0.254774	0.205309	0.124769	0.132478	0.119888	0.202455	0.195169	0.154621	0.246177	0.187929	0.212971	0.140214	0.177296	0.0820272	0.132562	0.174729	0.218287
0.136029	0.160362	0.125298	0.122823	0.164649	0.208433	0.15948	0.15948	0.200928	0.314029	0.170671	0.156183	0.201013	0.169563	0.256929	0.208273	0.33791	0.357933	0.307722	0.268375	0.190052	0.185826	0.24967	0.262631	0.207967	0.126059	0.13361	0.119675	0.202331	0.196659	0.157355	0.252075	0.187062	0.212776	0.139757	0.179178	0.0822595	0.135203	0.172026	0.219004
0.1197	0.145509	0.10351	0.105876	0.155758	0.202495	0.155855	0.155855	0.177626	0.302486	0.160444	0.143138	0.171162	0.160454	0.235546	0.187737	0.318949	0.350235	0.297	0.261869	0.183479	0.163529	0.235072	0.251191	0.204454	0.124899	0.132264	0.120524	0.200863	0.19605	0.154874	0.249967	0.171522	0.199469	0.131007	0.164339	0.0825612	0.133359	0.15463	0.209882
0.129921	0.162154	0.104175	0.104374	0.158504	0.210634	0.162139	0.162139	0.174292	0.301274	0.154955	0.140937	0.166256	0.159364	0.234247	0.187563	0.317237	0.351595	0.304959	0.263653	0.182793	0.16135	0.240139	0.253056	0.207628	0.127566	0.135145	0.123139	0.207676	0.206352	0.159172	0.257973	0.176654	0.206905	0.131861	0.16934	0.084872	0.135744	0.156374	0.21818
0.161701	0.177579	0.13378	0.122636	0.177063	0.224597	0.173795	0.173795	0.193122	0.316748	0.157005	0.14715	0.164839	0.167383	0.251694	0.181981	0.335995	0.368745	0.3245	0.275954	0.193838	0.182239	0.253793	0.266419	0.214956	0.132808	0.140539	0.128638	0.215865	0.221218	0.167137	0.267356	0.192026	0.223649	0.137131	0.190899	0.0879492	0.141342	0.164746	0.228347
0.187343	0.194625	0.148834	0.138732	0.198265	0.239141	0.184194	0.184194	0.210522	0.326753	0.168438	0.162476	0.167188	0.178531	0.272744	0.191094	0.360359	0.384412	0.339044	0.291799	0.208888	0.198679	0.268303	0.278103	0.225749	0.136954	0.145342	0.132488	0.226792	0.230606	0.174285	0.277265	0.219509	0.252972	0.145893	0.222001	0.0907441	0.147826	0.185617	0.253385
0.171916	0.187151	0.119674	0.132899	0.194529	0.238997	0.181275	0.181275	0.192923	0.330141	0.172017	0.168598	0.165151	0.183925	0.281782	0.188762	0.361047	0.383381	0.342464	0.293604	0.217095	0.201044	0.270463	0.28558	0.231331	0.139028	0.14744	0.135172	0.231205	0.235824	0.175538	0.281312	0.230285	0.248968	0.148485	0.22314	0.0919	0.149285	0.18539	0.25289
0.184364	0.192857	0.141879	0.143684	0.205628	0.247119	0.185422	0.185422	0.215454	0.343602	0.182924	0.18462	0.184696	0.192442	0.312503	0.198619	0.372507	0.390227	0.356945	0.301459	0.230033	0.219292	0.289253	0.300433	0.235242	0.140775	0.149306	0.135656	0.235362	0.248933	0.178381	0.285345	0.245566	0.265906	0.153292	0.236564	0.0921876	0.151206	0.196277	0.25763
0.164443	0.180294	0.107318	0.137983	0.203771	0.24922	0.177013	0.177013	0.207764	0.346284	0.182859	0.183524	0.181215	0.1945	0.314104	0.193277	0.375315	0.384987	0.349867	0.306607	0.224939	0.217709	0.286111	0.296679	0.233393	0.139015	0.14707	0.134233	0.22812	0.241202	0.17502	0.276575	0.240694	0.249894	0.151361	0.219306	0.0901295	0.149834	0.186217	0.246213
0.180958	0.184262	0.115254	0.14397	0.203903	0.247237	0.176376	0.176376	0.222259	0.349612	0.191503	0.190949	0.191242	0.203855	0.335275	0.205288	0.387082	0.389387	0.360049	0.308894	0.232732	0.217464	0.288355	0.301493	0.232196	0.135998	0.145518	0.131838	0.226852	0.238323	0.170259	0.275361	0.242946	0.262025	0.153102	0.217562	0.0898272	0.149479	0.19235	0.25249
0.163892	0.175002	0.0891183	0.126119	0.189511	0.235572	0.167079	0.167079	0.21912	0.339272	0.189717	0.188373	0.180975	0.203607	0.326575	0.198597	0.386875	0.384758	0.356722	0.301208	0.222254	0.212537	0.27951	0.295264	0.228206	0.133788	0.143475	0.130474	0.218694	0.231989	0.164953	0.266807	0.222937	0.233785	0.148418	0.199027	0.0878091	0.143447	0.169888	0.236303
0.172382	0.180378	0.101644	0.127853	0.193252	0.23626	0.169039	0.169039	0.231297	0.34643	0.192452	0.190629	0.18859	0.204961	0.327203	0.199501	0.384813	0.383319	0.351385	0.305629	0.22547	0.21848	0.283558	0.29022	0.226205	0.133213	0.144055	0.129847	0.218104	0.227027	0.163776	0.266182	0.216226	0.231994	0.14589	0.196264	0.0874059	0.143165	0.170971	0.240407
0.155647	0.172162	0.081031	0.114402	0.183992	0.227452	0.165136	0.165136	0.22242	0.343792	0.187223	0.177988	0.177187	0.204062	0.307795	0.193429	0.375701	0.37848	0.343272	0.301003	0.220625	0.203514	0.270746	0.282902	0.221893	0.132156	0.144247	0.13147	0.212416	0.212379	0.16317	0.262517	0.195508	0.210501	0.138747	0.180261	0.0866487	0.141631	0.160845	0.230313
0.164548	0.177912	0.108935	0.128556	0.185341	0.222834	0.170822	0.170822	0.22471	0.336013	0.186778	0.176588	0.179184	0.205129	0.318378	0.184667	0.376839	0.379806	0.348418	0.297303	0.228526	0.205091	0.268041	0.286917	0.223014	0.134732	0.147111	0.134605	0.216859	0.212625	0.16702	0.262427	0.194468	0.214532	0.136704	0.179635	0.0885183	0.143746	0.158156	0.228494
0.150669	0.179951	0.097916	0.122573	0.184209	0.22584	0.17415	0.17415	0.208736	0.332785	0.176073	0.167087	0.167005	0.196767	0.29838	0.177316	0.360453	0.365371	0.330124	0.295117	0.220935	0.195409	0.259801	0.282046	0.226839	0.138729	0.154498	0.141345	0.21997	0.2122	0.172125	0.265408	0.186609	0.200848	0.13399	0.168089	0.0908554	0.14678	0.154613	0.21947
0.159494	0.191404	0.12614	0.135756	0.192278	0.237748	0.188247	0.188247	0.206133	0.341403	0.174963	0.166614	0.171218	0.197197	0.299857	0.182102	0.364133	0.364059	0.334764	0.310677	0.231202	0.196475	0.266041	0.284741	0.233783	0.145386	0.164086	0.151186	0.231285	0.222665	0.181558	0.281082	0.206499	0.219911	0.136335	0.180764	0.0971481	0.15398	0.186808	0.229962
0.15899	0.198559	0.112925	0.124118	0.197877	0.242456	0.204389	0.204389	0.201177	0.338159	0.173522	0.168476	0.161326	0.19383	0.296848	0.18207	0.359697	0.367435	0.338857	0.315401	0.224466	0.192518	0.259346	0.28803	0.243527	0.154383	0.176895	0.164805	0.239974	0.234317	0.194789	0.294169	0.207493	0.226739	0.139305	0.184466	0.106183	0.162765	0.186243	0.238279
0.20497	0.22329	0.149683	0.150728	0.227253	0.277464	0.235619	0.235619	0.214051	0.350275	0.189971	0.189532	0.179669	0.198733	0.318024	0.2041	0.38764	0.380487	0.353742	0.329544	0.234233	0.219821	0.276402	0.303309	0.266497	0.171063	0.198617	0.189111	0.266764	0.260958	0.215928	0.321929	0.241301	0.264527	0.154336	0.210067	0.122439	0.183012	0.206997	0.269737
0.240703	0.236336	0.181995	0.152883	0.266727	0.317316	0.280388	0.280388	0.225942	0.374624	0.207833	0.202628	0.195112	0.205197	0.325572	0.225548	0.394648	0.390961	0.369667	0.339957	0.243991	0.237786	0.293062	0.32174	0.298576	0.195823	0.233829	0.229044	0.303417	0.29486	0.249973	0.364665	0.268715	0.293047	0.166357	0.240674	0.14496	0.205849	0.23258	0.304022
0.296915	0.266249	0.229343	0.180218	0.320949	0.36918	0.340363	0.340363	0.261751	0.418816	0.240966	0.244272	0.227362	0.221746	0.3566	0.253814	0.43176	0.420391	0.397468	0.359628	0.272756	0.281355	0.321378	0.352999	0.345169	0.231293	0.284747	0.286553	0.359398	0.351322	0.298492	0.426765	0.316537	0.359012	0.190492	0.30364	0.177218	0.241195	0.267936	0.365077
0.362088	0.296599	0.286071	0.201185	0.377112	0.431171	0.397587	0.397587	0.306348	0.464301	0.283153	0.301177	0.259196	0.245363	0.404742	0.295456	0.469079	0.458209	0.429086	0.37555	0.310017	0.342196	0.367274	0.393036	0.41949	0.275423	0.346813	0.35526	0.439238	0.427445	0.362769	0.512687	0.374286	0.427278	0.217382	0.366018	0.213019	0.284355	0.302113	0.436775
0.43452	0.33863	0.371662	0.245406	0.431585	0.489364	0.447371	0.447371	0.39202	0.562351	0.35194	0.389309	0.339137	0.293048	0.514837	0.359943	0.554626	0.500574	0.488541	0.41453	0.378867	0.429605	0.432913	0.452232	0.502628	0.31842	0.402172	0.416288	0.526326	0.508126	0.42052	0.60624	0.454622	0.51052	0.245566	0.447606	0.24464	0.323631	0.37482	0.524422
0.426938	0.340233	0.366916	0.244625	0.433792	0.493431	0.462942	0.462942	0.45804	0.633074	0.401942	0.456273	0.403616	0.338544	0.603288	0.40275	0.580587	0.515889	0.508503	0.425508	0.408174	0.467752	0.45569	0.479129	0.547718	0.343976	0.430545	0.447453	0.567775	0.54425	0.449923	0.649288	0.47271	0.535036	0.251017	0.470544	0.263982	0.34035	0.39337	0.554892
0.426091	0.348374	0.369438	0.253895	0.421173	0.479731	0.45946	0.45946	0.505488	0.678754	0.434081	0.50177	0.45827	0.376182	0.671115	0.439164	0.609755	0.528527	0.524607	0.432893	0.422152	0.486177	0.473105	0.483935	0.559599	0.353099	0.431049	0.448016	0.576242	0.553655	0.452601	0.657786	0.476211	0.543715	0.254059	0.477834	0.274031	0.351002	0.399674	0.561684
0.385564	0.322217	0.349304	0.233253	0.384286	0.439508	0.429759	0.429759	0.49783	0.661869	0.426838	0.497342	0.469212	0.382256	0.679965	0.437754	0.601983	0.51571	0.521165	0.419548	0.411904	0.465102	0.455559	0.467208	0.539688	0.343293	0.40444	0.415037	0.551321	0.523834	0.429508	0.626149	0.448258	0.495917	0.239118	0.443751	0.267411	0.336991	0.372813	0.521277
0.344404	0.292066	0.300483	0.233717	0.347375	0.375792	0.391581	0.391581	0.480331	0.627483	0.404861	0.465123	0.475583	0.371451	0.655724	0.421117	0.568751	0.492288	0.497062	0.395698	0.381723	0.417396	0.417939	0.444868	0.481244	0.315431	0.355427	0.358843	0.485764	0.463299	0.379112	0.551747	0.399874	0.440628	0.217299	0.393201	0.24888	0.31104	0.327642	0.463335
0.285967	0.25439	0.24103	0.210259	0.295085	0.319288	0.346661	0.346661	0.409254	0.543574	0.350536	0.384715	0.424222	0.33554	0.563825	0.375159	0.503668	0.460921	0.445753	0.35691	0.323524	0.334749	0.362081	0.387248	0.401881	0.280129	0.303294	0.3009	0.406599	0.388008	0.323533	0.459119	0.324175	0.362445	0.189937	0.312954	0.225636	0.27729	0.256537	0.373412
0.28037	0.249892	0.24985	0.211499	0.279985	0.29146	0.322841	0.322841	0.346869	0.462567	0.29297	0.316762	0.361647	0.292009	0.480508	0.336631	0.471845	0.438562	0.425583	0.337619	0.28854	0.285207	0.328596	0.358406	0.342545	0.249802	0.263993	0.253846	0.34708	0.33737	0.282656	0.396366	0.289284	0.319763	0.174008	0.282528	0.203342	0.249587	0.225834	0.323697
0.248284	0.23417	0.208429	0.194793	0.25361	0.260844	0.290288	0.290288	0.285963	0.391395	0.243888	0.254616	0.300455	0.250917	0.393669	0.291213	0.428011	0.412533	0.392712	0.312437	0.257455	0.241052	0.28841	0.333144	0.29779	0.221108	0.232115	0.217865	0.301067	0.29131	0.246718	0.3452	0.254637	0.277153	0.155811	0.249451	0.178952	0.220292	0.191215	0.28026
0.259268	0.235073	0.214663	0.205004	0.238286	0.232264	0.268128	0.268128	0.266445	0.364428	0.216241	0.22616	0.271255	0.230461	0.359481	0.264372	0.408991	0.401851	0.377286	0.30668	0.24051	0.216904	0.27404	0.319192	0.262742	0.19804	0.203819	0.189984	0.269324	0.258768	0.218992	0.313164	0.236129	0.26797	0.144795	0.236331	0.158055	0.199701	0.179595	0.264982
0.241029	0.223327	0.223571	0.185832	0.215391	0.215825	0.24253	0.24253	0.229131	0.331764	0.186369	0.188443	0.229786	0.212608	0.324313	0.232307	0.390785	0.381305	0.359122	0.291828	0.219645	0.185761	0.257591	0.29526	0.230176	0.177166	0.182704	0.168298	0.243805	0.230813	0.195333	0.282561	0.204713	0.233574	0.127051	0.20714	0.139316	0.178756	0.161043	0.229825
0.241737	0.218833	0.243242	0.196608	0.20738	0.202106	0.2266	0.2266	0.216227	0.306804	0.162064	0.164023	0.207044	0.201894	0.305188	0.211862	0.381732	0.370669	0.350481	0.281004	0.211328	0.16487	0.242654	0.288043	0.208813	0.160303	0.166135	0.150701	0.219909	0.208284	0.17716	0.256282	0.196264	0.219008	0.115808	0.194966	0.125776	0.165326	0.152632	0.218096
0.220817	0.201713	0.217935	0.190547	0.189891	0.184476	0.203712	0.203712	0.182781	0.283354	0.139033	0.13599	0.183451	0.189289	0.277007	0.181081	0.356927	0.355853	0.330064	0.268583	0.194661	0.143226	0.224944	0.268221	0.189624	0.14677	0.151753	0.137434	0.204635	0.186574	0.161242	0.234695	0.183166	0.198396	0.105437	0.176688	0.114429	0.156697	0.139187	0.196457
0.246986	0.198826	0.257181	0.201627	0.197104	0.185293	0.1983	0.1983	0.192073	0.280177	0.127436	0.132787	0.177324	0.180104	0.270163	0.166879	0.36233	0.361856	0.334977	0.275458	0.18984	0.143456	0.227543	0.26882	0.177451	0.137091	0.14228	0.126021	0.197627	0.178444	0.153535	0.227345	0.19082	0.199373	0.100446	0.179653	0.107465	0.151383	0.148427	0.195513
0.22867	0.184028	0.235869	0.192661	0.186737	0.183666	0.182289	0.182289	0.168879	0.246813	0.113368	0.10932	0.148115	0.171363	0.251629	0.152826	0.350097	0.353311	0.322773	0.264554	0.179895	0.132299	0.21885	0.26246	0.165629	0.126822	0.134103	0.117234	0.179383	0.17031	0.141484	0.206804	0.177778	0.183515	0.0876931	0.155991	0.10018	0.144238	0.137318	0.17396
0.241006	0.193917	0.239956	0.201011	0.19213	0.182015	0.178153	0.178153	0.174695	0.246242	0.113998	0.104361	0.149116	0.173122	0.258482	0.149667	0.361235	0.366695	0.323817	0.268532	0.189771	0.141682	0.219981	0.267018	0.162653	0.122799	0.129244	0.111668	0.173912	0.166	0.135949	0.200993	0.186597	0.199229	0.0854664	0.159655	0.0978708	0.143234	0.143163	0.1811
0.23622	0.190732	0.217164	0.187678	0.193271	0.172781	0.169906	0.169906	0.161112	0.239759	0.10447	0.095971	0.132405	0.173569	0.260905	0.131983	0.356991	0.365252	0.317605	0.267377	0.183878	0.140167	0.22163	0.270377	0.154961	0.118542	0.125089	0.107201	0.167304	0.159358	0.133732	0.195752	0.180009	0.191282	0.0763235	0.154654	0.0945443	0.139823	0.140465	0.175916
0.255281	0.202423	0.26477	0.198024	0.203624	0.1774	0.173437	0.173437	0.179757	0.254734	0.106836	0.110439	0.145644	0.183219	0.277693	0.133097	0.384348	0.379188	0.336942	0.282446	0.198048	0.145044	0.240544	0.295236	0.157078	0.118152	0.125172	0.106664	0.167338	0.164589	0.135193	0.199482	0.185683	0.201243	0.0738768	0.161785	0.0949633	0.142413	0.151875	0.194657
0.229643	0.198304	0.244852	0.185244	0.18841	0.168625	0.164652	0.164652	0.158389	0.235338	0.0965195	0.0971849	0.127346	0.185336	0.273419	0.119766	0.370189	0.372696	0.31968	0.270821	0.193498	0.131282	0.229955	0.290074	0.15083	0.116251	0.121663	0.104187	0.161134	0.15862	0.130224	0.189233	0.169083	0.184883	0.0640517	0.138809	0.093576	0.13941	0.137853	0.17783
0.242546	0.200013	0.25922	0.199357	0.188623	0.169979	0.166222	0.166222	0.171861	0.246649	0.101183	0.103275	0.138522	0.193498	0.294056	0.118704	0.380848	0.377811	0.324679	0.278937	0.195859	0.133997	0.236578	0.296936	0.151826	0.117431	0.124395	0.1055	0.165299	0.160455	0.134455	0.190818	0.175104	0.186131	0.0659552	0.139342	0.0952826	0.141204	0.142533	0.186679
0.217819	0.182364	0.240294	0.179695	0.178656	0.162232	0.162387	0.162387	0.157938	0.236177	0.0839048	0.0977344	0.124594	0.191576	0.278235	0.104404	0.356688	0.358562	0.31177	0.269044	0.178359	0.119874	0.228112	0.287209	0.146757	0.116674	0.123045	0.106372	0.160285	0.156547	0.134256	0.182829	0.157293	0.166483	0.0597566	0.122774	0.0951631	0.140313	0.128028	0.166247
0.22022	0.183688	0.258422	0.187557	0.175394	0.167284	0.166645	0.166645	0.168587	0.234793	0.0852041	0.0993483	0.135588	0.194849	0.272497	0.108959	0.360092	0.358418	0.309802	0.267948	0.17992	0.125734	0.22851	0.282799	0.149725	0.120512	0.126704	0.109776	0.167647	0.161903	0.134778	0.185647	0.156462	0.174657	0.0610827	0.126864	0.100075	0.146461	0.127063	0.161245
0.195151	0.165357	0.198719	0.171838	0.161628	0.152885	0.164948	0.164948	0.136655	0.212801	0.0770677	0.0755771	0.114216	0.184882	0.249458	0.0924	0.337657	0.344194	0.293518	0.247119	0.159149	0.112707	0.210845	0.261311	0.142791	0.121594	0.127521	0.109985	0.162033	0.155463	0.131307	0.178371	0.141124	0.147721	0.0553734	0.107632	0.102569	0.144034	0.108626	0.128588
0.202305	0.168998	0.201679	0.181238	0.191703	0.156298	0.168665	0.168665	0.151423	0.227897	0.0833652	0.080895	0.121574	0.189856	0.257531	0.102105	0.361301	0.348279	0.309774	0.25952	0.164847	0.124281	0.22394	0.273664	0.148723	0.126939	0.133986	0.115405	0.166521	0.163349	0.13677	0.187022	0.149079	0.163508	0.0609258	0.120602	0.107483	0.150991	0.112701	0.136093
0.169762	0.152386	0.163695	0.157978	0.18543	0.138755	0.159551	0.159551	0.123109	0.205715	0.0683215	0.0619387	0.104502	0.178208	0.211242	0.0877693	0.332998	0.328145	0.295368	0.24151	0.146216	0.109179	0.198222	0.253614	0.141473	0.125706	0.129056	0.111221	0.160084	0.151868	0.131965	0.177699	0.132795	0.142765	0.0545687	0.110391	0.106637	0.146576	0.099197	0.115767
0.177413	0.158472	0.165155	0.169999	0.181712	0.139717	0.160198	0.160198	0.120075	0.202303	0.0709419	0.0627514	0.108778	0.171913	0.209835	0.0931112	0.347846	0.334555	0.303719	0.247466	0.148835	0.110446	0.19552	0.257323	0.14312	0.125635	0.128699	0.109386	0.158481	0.14904	0.130685	0.179758	0.137104	0.145681	0.0563008	0.114826	0.106786	0.14481	0.102132	0.119386
0.167757	0.149094	0.155523	0.157681	0.169753	0.128632	0.151391	0.151391	0.0971667	0.192738	0.0642879	0.0516253	0.0917885	0.158271	0.192091	0.0851437	0.325123	0.322963	0.29765	0.241513	0.138938	0.101463	0.177937	0.248801	0.133917	0.121668	0.123079	0.102746	0.142151	0.136221	0.12496	0.176428	0.132441	0.124353	0.0533803	0.102089	0.102306	0.136852	0.0915805	0.112919
0.186027	0.158398	0.176452	0.170677	0.173866	0.133978	0.14509	0.14509	0.105662	0.196573	0.0675284	0.0568198	0.0966215	0.15634	0.193454	0.0954658	0.331964	0.333375	0.30039	0.248548	0.146476	0.111057	0.185636	0.246204	0.134372	0.117946	0.118547	0.10011	0.14269	0.136054	0.123383	0.177464	0.140207	0.141084	0.0588389	0.107501	0.0987073	0.136846	0.0983634	0.13077
0.179256	0.148385	0.165993	0.157068	0.139137	0.131855	0.136082	0.136082	0.0903173	0.17861	0.0605993	0.0485096	0.0860452	0.147099	0.18317	0.0850762	0.304346	0.325191	0.288615	0.236033	0.141399	0.0949525	0.17544	0.232037	0.126533	0.111209	0.111588	0.0933152	0.131778	0.126934	0.115616	0.167459	0.128166	0.126496	0.0575158	0.0949588	0.091603	0.128561	0.0906673	0.122203
0.206882	0.173314	0.207801	0.173683	0.144003	0.134723	0.136763	0.136763	0.114495	0.194496	0.0707591	0.061261	0.104623	0.152615	0.215908	0.0966782	0.325685	0.342023	0.303658	0.253588	0.151085	0.106602	0.193807	0.2474	0.12638	0.107996	0.108442	0.092275	0.13288	0.132221	0.114129	0.173587	0.143666	0.146524	0.0636552	0.108804	0.0885266	0.128422	0.0987411	0.131679
0.198476	0.174307	0.194102	0.172597	0.142524	0.129751	0.128766	0.128766	0.1156	0.194277	0.0754668	0.0637285	0.101922	0.152933	0.218829	0.0942926	0.3195	0.343195	0.304953	0.249978	0.149222	0.100991	0.19637	0.247111	0.121161	0.104581	0.106487	0.0886274	0.13985	0.131674	0.110798	0.175203	0.141364	0.143689	0.0665639	0.111954	0.08483	0.126314	0.0921756	0.135676
0.221275	0.179375	0.197032	0.192836	0.148833	0.143138	0.128408	0.128408	0.136768	0.205309	0.0862772	0.0750597	0.116364	0.158672	0.228668	0.103423	0.339161	0.358355	0.312537	0.261449	0.160149	0.106401	0.218284	0.258154	0.126097	0.103039	0.105768	0.0872738	0.151671	0.139672	0.110968	0.180855	0.145652	0.156639	0.0766883	0.128715	0.0840631	0.127589	0.105009	0.147612
0.213308	0.178887	0.185281	0.19252	0.14318	0.147527	0.126036	0.126036	0.140021	0.208185	0.08937	0.0725687	0.115285	0.159917	0.229216	0.0981213	0.336606	0.354134	0.310862	0.260748	0.158753	0.106527	0.217691	0.26326	0.125116	0.101384	0.104218	0.0856437	0.147195	0.139234	0.109485	0.17881	0.137638	0.151522	0.0785098	0.127963	0.0817221	0.124442	0.0980338	0.144579
0.236426	0.198914	0.19646	0.221249	0.153508	0.157665	0.132731	0.132731	0.157154	0.228214	0.104553	0.0876099	0.137328	0.165312	0.242127	0.113941	0.35973	0.371081	0.322778	0.276092	0.170261	0.129657	0.23026	0.272541	0.130645	0.103314	0.105603	0.0861748	0.157203	0.146803	0.114762	0.184183	0.151024	0.175254	0.0896145	0.149534	0.0843311	0.129227	0.11334	0.16495
0.226052	0.190665	0.180817	0.2088	0.150331	0.164163	0.130832	0.130832	0.144193	0.222584	0.108127	0.0878659	0.129051	0.161969	0.237489	0.117585	0.352068	0.37487	0.319434	0.273889	0.178142	0.135487	0.235893	0.265618	0.134886	0.105008	0.107679	0.0869524	0.157899	0.148954	0.116996	0.185724	0.143083	0.167758	0.0989985	0.157289	0.0842627	0.128693	0.111766	0.165851
0.261851	0.198803	0.201563	0.224225	0.156039	0.180885	0.136961	0.136961	0.161529	0.23897	0.122	0.0990544	0.151418	0.166477	0.244053	0.132009	0.369217	0.383694	0.331916	0.284907	0.191575	0.156938	0.253895	0.277603	0.140802	0.107242	0.108624	0.0904047	0.153659	0.155479	0.122117	0.191078	0.163065	0.192173	0.113632	0.176249	0.086494	0.133359	0.126853	0.189093
0.262117	0.202858	0.181903	0.219425	0.159993	0.18631	0.14114	0.14114	0.157499	0.235998	0.133019	0.107375	0.153764	0.167537	0.255176	0.142405	0.372108	0.384514	0.340802	0.289339	0.193424	0.172931	0.259479	0.278833	0.142039	0.108784	0.111852	0.0940763	0.155032	0.160897	0.124753	0.189274	0.177713	0.197264	0.127921	0.183127	0.087051	0.133431	0.131286	0.199252
0.300392	0.219981	0.229006	0.242316	0.175042	0.195999	0.150275	0.150275	0.182042	0.251823	0.154675	0.134622	0.183849	0.179607	0.284477	0.169598	0.391852	0.403855	0.365559	0.313098	0.212016	0.201394	0.278652	0.292563	0.151628	0.113087	0.114407	0.0981108	0.169886	0.173737	0.132747	0.202949	0.209126	0.226629	0.150336	0.213218	0.0898761	0.140224	0.158783	0.230264
0.295433	0.217329	0.225524	0.238729	0.179676	0.194231	0.147885	0.147885	0.181386	0.254654	0.168089	0.152234	0.189637	0.1853	0.290207	0.185953	0.390918	0.40158	0.366766	0.315619	0.214574	0.2118	0.281165	0.300163	0.153729	0.112147	0.11382	0.0985514	0.167157	0.173724	0.13394	0.203996	0.21537	0.228141	0.165756	0.221956	0.0887407	0.138177	0.163808	0.240102
0.325648	0.236975	0.248933	0.261448	0.193645	0.207131	0.15508	0.15508	0.222045	0.286322	0.199508	0.18163	0.224249	0.20175	0.313488	0.218167	0.423096	0.418848	0.385936	0.333723	0.23124	0.239534	0.301802	0.32078	0.162937	0.113967	0.116066	0.101398	0.181424	0.180375	0.139284	0.217335	0.244757	0.269017	0.183066	0.24082	0.0914893	0.145104	0.190916	0.272289
0.313354	0.237582	0.250433	0.264493	0.192483	0.205249	0.150879	0.150879	0.225286	0.294477	0.219426	0.196507	0.23492	0.208451	0.329793	0.240402	0.429364	0.422162	0.392263	0.343186	0.23686	0.251982	0.304273	0.320438	0.166978	0.112869	0.116112	0.100032	0.181919	0.179243	0.139526	0.217422	0.243035	0.263708	0.189615	0.238094	0.0890133	0.139898	0.198834	0.273914
0.316967	0.251624	0.283722	0.282335	0.198725	0.206107	0.151982	0.151982	0.253372	0.316474	0.237114	0.217154	0.255392	0.217812	0.347147	0.261796	0.443257	0.429313	0.402169	0.349242	0.24423	0.266232	0.307657	0.336232	0.171298	0.111363	0.11347	0.0973682	0.182742	0.180197	0.140741	0.219879	0.249393	0.283434	0.192848	0.250756	0.0876935	0.142067	0.208497	0.283686
0.281586	0.238721	0.243825	0.264532	0.191496	0.202981	0.143183	0.143183	0.248538	0.315396	0.237689	0.212721	0.250474	0.215627	0.335732	0.26142	0.43026	0.41988	0.38805	0.339642	0.240723	0.25442	0.299489	0.328376	0.164472	0.105845	0.110679	0.0919981	0.172769	0.168339	0.135118	0.208034	0.231627	0.266389	0.186579	0.234619	0.0835814	0.134822	0.195048	0.267915
0.29651	0.238637	0.256648	0.269615	0.189178	0.202157	0.140686	0.140686	0.262618	0.329123	0.242127	0.208637	0.255643	0.214732	0.337781	0.262653	0.4429	0.424916	0.398509	0.342115	0.241214	0.25271	0.305556	0.332461	0.163657	0.103435	0.108302	0.0897039	0.170916	0.164376	0.131857	0.209652	0.232663	0.269435	0.176159	0.234939	0.0801466	0.132408	0.192057	0.262017
0.270684	0.222104	0.224336	0.266356	0.177539	0.19953	0.136048	0.136048	0.23978	0.315339	0.22456	0.194897	0.24236	0.208315	0.318582	0.24551	0.430466	0.41472	0.39158	0.332348	0.238997	0.232718	0.29302	0.321764	0.15336	0.0983408	0.103829	0.0842112	0.158409	0.155463	0.126111	0.196277	0.215102	0.246262	0.166157	0.216133	0.0751993	0.125571	0.173152	0.246856
0.282301	0.224604	0.23529	0.282521	0.184651	0.215412	0.139377	0.139377	0.250795	0.313819	0.214954	0.182242	0.239999	0.2081	0.313952	0.234691	0.434174	0.419705	0.389508	0.33735	0.237499	0.234395	0.290466	0.321271	0.150905	0.0955707	0.1016	0.081649	0.158605	0.154489	0.123645	0.193928	0.215894	0.255174	0.16548	0.217783	0.0737049	0.127266	0.175588	0.249412
0.278333	0.212002	0.216506	0.277841	0.18068	0.215222	0.138562	0.138562	0.234488	0.298548	0.192998	0.168319	0.225621	0.201203	0.29753	0.216944	0.425285	0.411736	0.389351	0.333989	0.235984	0.219069	0.281275	0.313336	0.144458	0.0927434	0.0981543	0.0790606	0.153189	0.147562	0.118632	0.187719	0.201129	0.245981	0.161182	0.206963	0.0699866	0.12161	0.168614	0.240669
0.311029	0.233719	0.247397	0.297153	0.187297	0.21631	0.143592	0.143592	0.246223	0.298347	0.189993	0.172452	0.230305	0.204573	0.307239	0.21581	0.442485	0.420143	0.391618	0.34109	0.237991	0.231254	0.289094	0.319882	0.148055	0.0919352	0.0964829	0.0766037	0.152765	0.150268	0.118597	0.19335	0.216918	0.267846	0.169727	0.229034	0.0690979	0.122675	0.180416	0.262282
0.324047	0.247917	0.260843	0.314892	0.194951	0.224311	0.148886	0.148886	0.237838	0.288516	0.190398	0.170911	0.232854	0.204415	0.304753	0.211597	0.448424	0.427016	0.391998	0.352631	0.252616	0.244614	0.297429	0.314224	0.150637	0.0920939	0.0956248	0.0765739	0.155946	0.156923	0.120071	0.19512	0.233239	0.281648	0.189042	0.243857	0.0691987	0.12295	0.191673	0.285022
0.37975	0.280642	0.316215	0.359974	0.224447	0.250608	0.162634	0.162634	0.273396	0.318662	0.216206	0.195137	0.265133	0.216427	0.345759	0.239244	0.480878	0.450795	0.416933	0.382973	0.268512	0.281195	0.318371	0.338959	0.162848	0.0950552	0.0968362	0.0785527	0.166692	0.172289	0.124787	0.211705	0.271607	0.319617	0.215938	0.291728	0.0698393	0.130891	0.230972	0.328397
0.388904	0.289769	0.315662	0.360788	0.230794	0.241272	0.16267	0.16267	0.282486	0.334555	0.232926	0.215348	0.282604	0.221779	0.359256	0.254882	0.491206	0.456896	0.428886	0.392036	0.282752	0.30392	0.326049	0.352541	0.166566	0.0960945	0.0942095	0.0772394	0.169307	0.173627	0.125836	0.217824	0.295453	0.338079	0.239854	0.319791	0.0692944	0.13175	0.242734	0.355754
0.424987	0.312253	0.368035	0.381719	0.248061	0.254523	0.164949	0.164949	0.326733	0.359425	0.270272	0.243775	0.326176	0.239737	0.3934	0.29058	0.523377	0.480884	0.43923	0.412158	0.299329	0.342199	0.351129	0.361728	0.17793	0.0978138	0.0939469	0.0753312	0.17778	0.182376	0.134107	0.232033	0.333401	0.364252	0.263948	0.361247	0.069844	0.137514	0.269982	0.396748
0.436461	0.312205	0.382289	0.379222	0.248707	0.261304	0.166409	0.166409	0.350412	0.384454	0.298763	0.265099	0.352594	0.247378	0.414016	0.322294	0.531323	0.492027	0.457497	0.426812	0.314588	0.364258	0.370235	0.376615	0.182237	0.0999571	0.0938163	0.0763907	0.186993	0.187168	0.136277	0.23893	0.349356	0.376037	0.275349	0.365979	0.0706068	0.137328	0.280876	0.413691
0.445763	0.304912	0.388602	0.384512	0.250007	0.260951	0.163817	0.163817	0.381591	0.398641	0.321121	0.290586	0.384731	0.263076	0.442794	0.35176	0.534753	0.493642	0.463435	0.423596	0.318248	0.381487	0.374657	0.389365	0.185091	0.099491	0.0916415	0.0728326	0.18759	0.186254	0.135157	0.237986	0.350593	0.385257	0.276814	0.372224	0.0702479	0.139088	0.288913	0.420435
0.414233	0.288208	0.364185	0.346244	0.228249	0.242292	0.153282	0.153282	0.375973	0.393667	0.318187	0.288349	0.381431	0.267356	0.439366	0.350294	0.518457	0.47636	0.448899	0.401532	0.30983	0.372761	0.366391	0.375169	0.179367	0.0963579	0.0887944	0.0690183	0.184192	0.17679	0.129227	0.226531	0.330925	0.367326	0.265046	0.345016	0.0678997	0.130012	0.268658	0.398414
0.420778	0.294806	0.38906	0.35968	0.224116	0.241033	0.152938	0.152938	0.377111	0.393736	0.316717	0.290343	0.387551	0.275474	0.457683	0.357811	0.506744	0.471164	0.445619	0.392157	0.305958	0.361159	0.369442	0.373567	0.175286	0.0942332	0.088377	0.0661659	0.17798	0.176644	0.126948	0.219976	0.328345	0.365256	0.251075	0.33568	0.0663056	0.12807	0.267736	0.385524
0.396045	0.286477	0.349518	0.339581	0.209829	0.229119	0.148096	0.148096	0.344039	0.377385	0.297233	0.274629	0.368778	0.266296	0.44816	0.338922	0.483707	0.457268	0.433145	0.379374	0.291745	0.335826	0.359503	0.369833	0.165695	0.091159	0.085809	0.0637119	0.166655	0.16947	0.117332	0.208035	0.313216	0.340273	0.23634	0.307301	0.0644407	0.122244	0.249117	0.361615
0.390489	0.282003	0.358788	0.344499	0.210231	0.214893	0.142178	0.142178	0.317144	0.352069	0.273974	0.255665	0.358586	0.257319	0.431723	0.31678	0.465199	0.441797	0.414831	0.363694	0.276493	0.311995	0.333745	0.350958	0.151659	0.0854101	0.0800629	0.057563	0.156352	0.155306	0.108956	0.192179	0.290808	0.320909	0.223401	0.291327	0.0603394	0.118818	0.241671	0.335335
0.367253	0.273237	0.348229	0.331825	0.205576	0.217028	0.141686	0.141686	0.284122	0.335353	0.248315	0.230487	0.332335	0.247944	0.41329	0.293512	0.451072	0.430855	0.406788	0.357547	0.261688	0.288002	0.324411	0.341106	0.142178	0.082244	0.0774821	0.0557271	0.148718	0.145795	0.103732	0.181408	0.280212	0.304636	0.214182	0.273589	0.0576287	0.113234	0.226705	0.313784
0.380517	0.277423	0.359999	0.332033	0.212842	0.208982	0.140703	0.140703	0.273489	0.316478	0.234841	0.217088	0.316681	0.238602	0.392574	0.276097	0.44192	0.426184	0.398478	0.353927	0.249097	0.279355	0.319601	0.338195	0.131173	0.0790315	0.0738328	0.0497473	0.138103	0.137519	0.100034	0.176376	0.27823	0.302208	0.207701	0.274027	0.0566823	0.113445	0.221729	0.309318
0.35776	0.258317	0.333812	0.296009	0.204666	0.198645	0.135101	0.135101	0.243949	0.284903	0.214582	0.195194	0.285546	0.22306	0.344887	0.249918	0.426684	0.410125	0.367387	0.341347	0.232222	0.258495	0.298152	0.31886	0.121101	0.0751231	0.0680307	0.0454958	0.131781	0.126976	0.0911953	0.163201	0.257713	0.279066	0.199215	0.261124	0.0543402	0.108487	0.212961	0.291833
0.364707	0.25711	0.358854	0.308467	0.213073	0.196419	0.136947	0.136947	0.241501	0.285979	0.214225	0.1925	0.279402	0.22332	0.329151	0.24556	0.423342	0.412424	0.371654	0.344585	0.233978	0.257397	0.29338	0.318437	0.119825	0.0739969	0.0645296	0.0417373	0.13309	0.121926	0.0896662	0.156733	0.257046	0.283647	0.198368	0.260126	0.0530602	0.10798	0.222818	0.296199
0.354653	0.249387	0.317907	0.290759	0.207616	0.196607	0.131743	0.131743	0.236468	0.272119	0.20768	0.182216	0.251816	0.221872	0.304032	0.234112	0.414854	0.404101	0.369045	0.331907	0.229471	0.250901	0.293764	0.313841	0.11934	0.072778	0.0644164	0.0394512	0.12374	0.119377	0.086225	0.14713	0.25208	0.279958	0.197734	0.249968	0.0522074	0.105625	0.213573	0.294291
0.369915	0.257987	0.327112	0.294006	0.207981	0.191349	0.130014	0.130014	0.244279	0.279543	0.211924	0.187488	0.253605	0.222129	0.298866	0.239604	0.42542	0.408766	0.364056	0.332698	0.232744	0.258084	0.294464	0.314185	0.120362	0.0719081	0.0623658	0.0381397	0.124087	0.119809	0.0859305	0.148833	0.257136	0.285917	0.199632	0.257098	0.0518907	0.107371	0.218435	0.308162
0.347146	0.237164	0.301253	0.277995	0.189932	0.178283	0.120951	0.120951	0.22298	0.270478	0.20991	0.186454	0.24242	0.213228	0.279529	0.235612	0.406445	0.395802	0.347685	0.316304	0.225811	0.242854	0.277536	0.297937	0.117748	0.0696047	0.0577651	0.0372934	0.117008	0.113553	0.0803941	0.135643	0.245959	0.272063	0.197197	0.241404	0.0487743	0.100047	0.210524	0.304168
0.362817	0.252068	0.323812	0.288019	0.198913	0.187028	0.122333	0.122333	0.251342	0.297458	0.223281	0.198519	0.26229	0.222949	0.305478	0.252363	0.419018	0.41266	0.375204	0.323495	0.238246	0.251497	0.292471	0.310649	0.122726	0.0714367	0.0593089	0.0391492	0.11831	0.1166	0.0823637	0.142566	0.258252	0.288542	0.203846	0.252644	0.0505962	0.103361	0.216166	0.320513
0.33524	0.230984	0.281665	0.262739	0.180209	0.170412	0.112757	0.112757	0.236595	0.281608	0.215148	0.18943	0.251818	0.215963	0.291737	0.248199	0.390716	0.394207	0.348376	0.295945	0.222522	0.239604	0.281767	0.288894	0.11248	0.0684468	0.0569136	0.0394973	0.110914	0.109844	0.0773102	0.136035	0.238005	0.280597	0.199163	0.239998	0.0491994	0.100715	0.19934	0.297375
0.33665	0.22958	0.309235	0.258135	0.181735	0.174866	0.110733	0.110733	0.241184	0.29353	0.21894	0.193942	0.261427	0.215454	0.298119	0.261463	0.388127	0.396775	0.348028	0.298569	0.215704	0.237307	0.279719	0.292447	0.110297	0.0680314	0.0563602	0.0407786	0.111984	0.113556	0.0769808	0.139906	0.246098	0.284356	0.198742	0.256279	0.0492086	0.100185	0.201828	0.298762
0.308392	0.215813	0.293887	0.238063	0.165875	0.15422	0.101995	0.101995	0.22788	0.268768	0.213416	0.178616	0.253617	0.205582	0.2793	0.250506	0.352535	0.381884	0.332653	0.282051	0.196441	0.217996	0.263573	0.282692	0.101157	0.0657934	0.0546575	0.0396044	0.10527	0.106727	0.0724292	0.12874	0.230744	0.271696	0.194353	0.243861	0.0477432	0.0953013	0.194473	0.279859
0.318162	0.218405	0.318824	0.256335	0.168288	0.150539	0.102866	0.102866	0.2397	0.266969	0.217863	0.178412	0.265324	0.204822	0.287101	0.26116	0.355362	0.388719	0.338823	0.284436	0.193076	0.220481	0.269329	0.284454	0.100408	0.0654144	0.0569986	0.0419474	0.107602	0.11085	0.0756134	0.131171	0.235905	0.278102	0.196959	0.255555	0.0499626	0.0988372	0.202458	0.280883
0.30624	0.200885	0.297947	0.251388	0.154362	0.137522	0.0980039	0.0980039	0.205283	0.242642	0.210327	0.168406	0.247771	0.188361	0.256888	0.251146	0.336573	0.370262	0.31058	0.270358	0.169422	0.210416	0.247373	0.268567	0.0937505	0.0608172	0.0538188	0.0407856	0.101043	0.102103	0.073172	0.12026	0.220502	0.257043	0.192596	0.246244	0.0478173	0.0934554	0.191898	0.26668
0.338445	0.220586	0.342907	0.273884	0.159436	0.142451	0.0986265	0.0986265	0.218417	0.24393	0.217307	0.173141	0.2523	0.184249	0.262318	0.258526	0.3457	0.373991	0.318693	0.278645	0.176029	0.220411	0.246043	0.276771	0.0967294	0.0615282	0.0570097	0.0431639	0.104942	0.109268	0.0772091	0.12221	0.233129	0.274199	0.201907	0.272973	0.0488933	0.0948732	0.203522	0.287293
0.319746	0.207601	0.308686	0.269007	0.142137	0.124459	0.0943776	0.0943776	0.210096	0.229517	0.223033	0.17827	0.256223	0.175919	0.246219	0.253358	0.341847	0.363415	0.303528	0.264853	0.169547	0.221694	0.22975	0.26738	0.0963307	0.0613658	0.0551647	0.0437736	0.105366	0.102885	0.0782606	0.118411	0.227873	0.268607	0.204577	0.269434	0.0477493	0.0925422	0.203285	0.287149
0.335691	0.207988	0.31289	0.279819	0.145647	0.130182	0.0926001	0.0926001	0.226062	0.249361	0.236968	0.197485	0.272757	0.179124	0.251798	0.264112	0.352547	0.361755	0.303524	0.267339	0.176674	0.228429	0.230119	0.265725	0.0988347	0.0617858	0.0561309	0.0443913	0.105368	0.107026	0.080225	0.124349	0.235067	0.28316	0.211085	0.282171	0.0482427	0.093283	0.212716	0.29848
0.327511	0.20301	0.290387	0.26382	0.140175	0.131945	0.0895531	0.0895531	0.225683	0.254255	0.235227	0.200824	0.267216	0.174831	0.236369	0.264387	0.343867	0.360348	0.300286	0.27172	0.179631	0.227697	0.225713	0.264022	0.1004	0.0640846	0.0582742	0.0452327	0.103544	0.106044	0.0825914	0.128645	0.233849	0.27749	0.217059	0.292571	0.0483835	0.0943609	0.206218	0.297932
0.324633	0.194755	0.278448	0.253904	0.134088	0.116287	0.0882041	0.0882041	0.233394	0.248597	0.234903	0.205161	0.275673	0.171215	0.233063	0.26557	0.326783	0.354919	0.295047	0.260721	0.176621	0.234086	0.224772	0.256043	0.100395	0.0651598	0.0583065	0.0451157	0.105949	0.106868	0.0834094	0.128548	0.23554	0.285583	0.221091	0.298352	0.0488309	0.0937033	0.206804	0.29692
0.27662	0.167772	0.225616	0.216818	0.111449	0.0927814	0.0764294	0.0764294	0.205228	0.234684	0.224204	0.195759	0.263801	0.159965	0.197776	0.249954	0.291464	0.330692	0.267704	0.233007	0.153684	0.212917	0.199408	0.233771	0.0906508	0.0620762	0.0532964	0.0435883	0.0939987	0.0936143	0.0781643	0.118511	0.21667	0.260869	0.210892	0.2698	0.0464011	0.0851047	0.187485	0.266532
0.284558	0.177589	0.24897	0.221155	0.119876	0.091265	0.0805749	0.0805749	0.200476	0.2388	0.222338	0.197076	0.264135	0.161244	0.195816	0.248999	0.283322	0.335279	0.267797	0.236897	0.156337	0.207218	0.202663	0.230928	0.0928594	0.0623386	0.0553138	0.0449126	0.094969	0.0973601	0.0791702	0.121859	0.214945	0.268744	0.209052	0.26915	0.0472131	0.0874018	0.184326	0.264098
0.294692	0.160793	0.202147	0.197089	0.107456	0.0762571	0.0789173	0.0789173	0.169133	0.224408	0.204183	0.180689	0.238846	0.144973	0.167084	0.236224	0.259044	0.321933	0.253845	0.219734	0.142174	0.190679	0.182669	0.208445	0.0888644	0.062076	0.0543172	0.0442914	0.0942145	0.0886033	0.0770588	0.111413	0.198727	0.236438	0.198163	0.247567	0.0466549	0.0847017	0.168073	0.249254
0.284917	0.151296	0.199204	0.187097	0.105389	0.0645992	0.0760997	0.0760997	0.158347	0.210076	0.197286	0.168104	0.234591	0.13583	0.151605	0.222696	0.246859	0.303202	0.242912	0.204992	0.130271	0.175033	0.172416	0.201716	0.0873168	0.0612594	0.052799	0.0451081	0.0916931	0.0880739	0.0750549	0.103402	0.188992	0.232403	0.186243	0.232586	0.0456644	0.0824402	0.167385	0.242994
0.249964	0.13534	0.17526	0.17192	0.0986442	0.0640169	0.0717324	0.0717324	0.142491	0.199914	0.18518	0.160828	0.219606	0.126679	0.120822	0.207742	0.23047	0.289188	0.226284	0.195029	0.118683	0.147685	0.155808	0.186166	0.0836269	0.0622813	0.0537995	0.0465522	0.0850067	0.0874684	0.0759397	0.0951305	0.172709	0.211872	0.173303	0.214708	0.0457339	0.0812685	0.151974	0.231229
0.267689	0.14543	0.188737	0.188265	0.113539	0.0821969	0.0843391	0.0843391	0.150454	0.206109	0.189433	0.165126	0.225651	0.129657	0.133577	0.214427	0.250191	0.29799	0.238848	0.208762	0.125868	0.153286	0.163038	0.196812	0.093945	0.0684844	0.0607541	0.0511142	0.0931651	0.0986305	0.0814458	0.10112	0.183076	0.220853	0.173617	0.221892	0.0509636	0.0900199	0.16226	0.245882
0.241091	0.12331	0.162475	0.173116	0.102946	0.0860306	0.089206	0.089206	0.139029	0.193973	0.180444	0.1569	0.207299	0.120433	0.114833	0.204798	0.235099	0.282846	0.228077	0.195171	0.116146	0.142931	0.151818	0.186206	0.0959646	0.072487	0.0654543	0.0550661	0.0921762	0.102899	0.0839414	0.100745	0.177691	0.207152	0.169408	0.209365	0.0542599	0.0897956	0.154178	0.234017
0.216165	0.130232	0.182637	0.174846	0.118499	0.104806	0.0995143	0.0995143	0.147185	0.19642	0.184982	0.162034	0.206674	0.124059	0.124384	0.206472	0.241928	0.286127	0.228182	0.196483	0.115911	0.145234	0.159079	0.19763	0.104032	0.0781989	0.0734821	0.0630912	0.0955333	0.116851	0.0914431	0.112482	0.18649	0.222954	0.17397	0.225883	0.0604535	0.0951936	0.163134	0.240569
0.201261	0.128689	0.165054	0.175032	0.120043	0.113142	0.106715	0.106715	0.142815	0.194435	0.186994	0.168196	0.19528	0.126436	0.126147	0.208781	0.23092	0.29008	0.218863	0.189057	0.114647	0.148914	0.156722	0.193894	0.111788	0.0839658	0.0798707	0.0688358	0.112804	0.116477	0.0953325	0.120817	0.182086	0.221507	0.180157	0.223426	0.0666244	0.0978726	0.162964	0.239752
0.24253	0.150604	0.203907	0.190404	0.135203	0.129396	0.120724	0.120724	0.167212	0.222637	0.208049	0.188962	0.2103	0.139442	0.152994	0.226801	0.247298	0.306599	0.240113	0.203231	0.128543	0.170993	0.172768	0.21642	0.127282	0.0926795	0.0892352	0.0782423	0.129566	0.131397	0.105467	0.137547	0.207053	0.248665	0.194876	0.245679	0.0736725	0.106985	0.188069	0.259014
0.248962	0.141299	0.19315	0.180138	0.13599	0.132793	0.126426	0.126426	0.174003	0.233744	0.216448	0.202294	0.210482	0.143995	0.148683	0.22986	0.243543	0.308149	0.240572	0.206371	0.127971	0.177307	0.173511	0.216391	0.134641	0.0972798	0.0955732	0.0844893	0.134134	0.133747	0.112339	0.148145	0.212749	0.243322	0.204905	0.2545	0.0765727	0.108449	0.19181	0.26393
0.27654	0.154628	0.202693	0.200973	0.145402	0.140255	0.130409	0.130409	0.196935	0.254203	0.235792	0.218375	0.230058	0.153123	0.171631	0.25216	0.249267	0.317282	0.241846	0.218654	0.139782	0.194285	0.18288	0.225891	0.142585	0.101824	0.0996899	0.0903944	0.144985	0.138871	0.119432	0.155408	0.229052	0.264051	0.220331	0.278821	0.0809121	0.113462	0.213074	0.293528
0.271863	0.154338	0.21252	0.197102	0.134356	0.124184	0.129929	0.129929	0.198961	0.255746	0.244366	0.227465	0.242566	0.15773	0.159173	0.265335	0.23213	0.317933	0.246201	0.214707	0.13978	0.204813	0.178782	0.223826	0.143346	0.104246	0.0998719	0.0910997	0.148179	0.136233	0.119272	0.156911	0.242255	0.262974	0.229694	0.282051	0.0817148	0.111594	0.213873	0.303539
0.307946	0.173654	0.246766	0.214061	0.144506	0.141995	0.135995	0.135995	0.221685	0.270623	0.267936	0.2465	0.277306	0.170017	0.178828	0.286862	0.246353	0.325249	0.265332	0.231532	0.146119	0.230964	0.188295	0.237347	0.148723	0.107683	0.102926	0.0946428	0.14663	0.152499	0.126103	0.165482	0.268316	0.288587	0.247027	0.312249	0.0836649	0.116313	0.233898	0.331123
0.308937	0.180103	0.237283	0.218369	0.144169	0.149723	0.136666	0.136666	0.223704	0.26944	0.277723	0.256374	0.291905	0.171392	0.184458	0.302462	0.251276	0.327323	0.264077	0.239604	0.150817	0.245305	0.197389	0.238277	0.152571	0.109509	0.10525	0.0954465	0.154675	0.153763	0.130181	0.175187	0.272952	0.294422	0.261918	0.323638	0.0844145	0.118763	0.238714	0.34104
0.326883	0.196548	0.2722	0.233676	0.152529	0.159647	0.140838	0.140838	0.251645	0.286485	0.299111	0.273458	0.314531	0.178586	0.206956	0.327388	0.267911	0.338797	0.276697	0.250313	0.167831	0.260039	0.209001	0.253034	0.159009	0.112357	0.105782	0.096329	0.165964	0.16366	0.134734	0.185436	0.287619	0.321928	0.277218	0.346256	0.0869125	0.12394	0.254107	0.363922
0.315452	0.197593	0.251827	0.225636	0.155068	0.166325	0.140949	0.140949	0.253369	0.298249	0.310907	0.283264	0.326627	0.179028	0.19927	0.33695	0.274878	0.339428	0.277815	0.253222	0.163666	0.267314	0.209917	0.260051	0.161528	0.114415	0.105644	0.0981625	0.165944	0.165378	0.135366	0.189254	0.2898	0.318169	0.284398	0.350118	0.0869818	0.126882	0.251319	0.364169
0.347798	0.211723	0.258156	0.257889	0.180982	0.196142	0.149895	0.149895	0.296295	0.315083	0.33041	0.308524	0.357699	0.191535	0.244673	0.35957	0.308127	0.356834	0.292538	0.281483	0.180274	0.289632	0.2308	0.278235	0.175257	0.119972	0.112214	0.104761	0.1829	0.182082	0.146148	0.20704	0.303799	0.347403	0.298681	0.37972	0.0910336	0.137079	0.27244	0.383233
0.330011	0.203774	0.232559	0.250447	0.183604	0.19519	0.153406	0.153406	0.293081	0.330638	0.331774	0.311321	0.353689	0.188255	0.238101	0.361873	0.301819	0.360451	0.284049	0.281609	0.184683	0.293682	0.234952	0.278254	0.176417	0.121226	0.112926	0.105977	0.186489	0.180044	0.149005	0.213073	0.300095	0.343993	0.299219	0.372372	0.0918336	0.13601	0.263618	0.373556
0.326398	0.203112	0.234968	0.260998	0.196392	0.197759	0.158112	0.158112	0.307142	0.336879	0.338708	0.315394	0.356544	0.192977	0.243553	0.369844	0.3195	0.359964	0.296152	0.282744	0.193167	0.294155	0.240522	0.283772	0.178391	0.123247	0.114165	0.110474	0.186447	0.185852	0.147283	0.220223	0.30668	0.350376	0.29859	0.372769	0.0940718	0.139058	0.26555	0.374204
0.305155	0.190444	0.217485	0.244678	0.199042	0.207664	0.159042	0.159042	0.300795	0.321089	0.329742	0.307071	0.350684	0.190103	0.244142	0.366436	0.311005	0.362079	0.294968	0.282446	0.191184	0.295149	0.245717	0.271688	0.178075	0.125265	0.115185	0.115	0.184799	0.183743	0.147426	0.218779	0.299427	0.340363	0.296233	0.355403	0.0956999	0.139662	0.258142	0.359833
0.332315	0.203054	0.261356	0.25544	0.217054	0.212059	0.17174	0.17174	0.304071	0.320484	0.320837	0.304455	0.348405	0.196517	0.264212	0.371515	0.321981	0.373325	0.312968	0.283422	0.199398	0.294406	0.258761	0.274935	0.177892	0.129151	0.119777	0.116762	0.187559	0.188937	0.149362	0.222848	0.310512	0.348439	0.300152	0.364063	0.0992534	0.142908	0.269221	0.361103
0.302685	0.201212	0.262636	0.231471	0.219402	0.21386	0.181006	0.181006	0.281635	0.318954	0.309527	0.288664	0.324539	0.191353	0.24435	0.360402	0.319962	0.371203	0.316563	0.282002	0.204079	0.29223	0.260326	0.274883	0.175345	0.132088	0.123328	0.119779	0.181726	0.185098	0.147332	0.218595	0.303215	0.339386	0.303122	0.340788	0.10191	0.144938	0.256348	0.352402
0.32658	0.211333	0.287737	0.224361	0.238305	0.232542	0.194459	0.194459	0.293516	0.3239	0.30776	0.288168	0.330927	0.201605	0.263426	0.36846	0.353093	0.385762	0.337387	0.296414	0.221557	0.295113	0.27185	0.283455	0.181165	0.140293	0.130824	0.126848	0.188754	0.191886	0.151871	0.224465	0.315698	0.348246	0.3106	0.344765	0.108653	0.15649	0.271198	0.36479
0.330621	0.201956	0.26633	0.206124	0.245952	0.238382	0.204872	0.204872	0.286714	0.327973	0.300197	0.275894	0.320155	0.207842	0.276028	0.363203	0.344353	0.397183	0.340832	0.298254	0.222923	0.293552	0.271311	0.286971	0.182153	0.14635	0.135885	0.130473	0.188892	0.194228	0.157423	0.219958	0.315411	0.337802	0.311845	0.337417	0.112009	0.161413	0.268766	0.362104
0.35673	0.216014	0.284871	0.219656	0.261964	0.241712	0.216865	0.216865	0.284451	0.344122	0.301662	0.276101	0.321133	0.219798	0.278176	0.370013	0.357591	0.406092	0.357227	0.3024	0.231342	0.303463	0.283393	0.307469	0.186397	0.152642	0.140341	0.132953	0.192344	0.200624	0.161937	0.221457	0.330093	0.35232	0.315572	0.349795	0.116181	0.168861	0.281406	0.381663
0.341365	0.205039	0.261943	0.203975	0.260418	0.252669	0.21814	0.21814	0.276769	0.338105	0.302824	0.268364	0.308886	0.225085	0.275904	0.361156	0.351955	0.403792	0.35549	0.305325	0.235058	0.305808	0.282303	0.309581	0.187961	0.156954	0.144109	0.137895	0.195401	0.203525	0.167912	0.225159	0.320439	0.350752	0.314996	0.341139	0.120306	0.173693	0.280449	0.38366
0.366686	0.209141	0.288513	0.209142	0.274124	0.262761	0.226223	0.226223	0.28845	0.347329	0.312517	0.271871	0.31494	0.233225	0.302384	0.370097	0.36145	0.413347	0.365174	0.312395	0.23927	0.307812	0.290122	0.321912	0.195397	0.162585	0.14847	0.141469	0.205343	0.210737	0.177085	0.234066	0.33794	0.360456	0.314865	0.353434	0.124818	0.181206	0.295554	0.393248
0.361421	0.202837	0.286154	0.197844	0.269539	0.255305	0.229882	0.229882	0.275736	0.341411	0.311944	0.267102	0.296998	0.236595	0.296016	0.365237	0.352816	0.405593	0.359295	0.302599	0.234859	0.301359	0.293532	0.325601	0.199451	0.165342	0.150816	0.145764	0.204902	0.213666	0.179763	0.234547	0.337763	0.346768	0.308124	0.349216	0.126768	0.18524	0.293251	0.382659
0.363075	0.214236	0.331748	0.196079	0.274373	0.266614	0.235192	0.235192	0.285661	0.347005	0.313774	0.269201	0.298865	0.24368	0.306227	0.371628	0.359584	0.41417	0.36676	0.313717	0.246315	0.314795	0.305598	0.334099	0.2075	0.170818	0.157917	0.152506	0.217903	0.22143	0.185558	0.246565	0.350658	0.361891	0.3068	0.354716	0.13456	0.192597	0.303439	0.394002
0.356987	0.205722	0.325205	0.184952	0.276721	0.272919	0.244242	0.244242	0.280767	0.34709	0.307614	0.269128	0.292735	0.247437	0.316137	0.358661	0.36089	0.410375	0.374411	0.317411	0.251422	0.3053	0.307927	0.336308	0.216867	0.176927	0.170725	0.164512	0.229266	0.229547	0.19717	0.254253	0.349106	0.352565	0.297611	0.346183	0.142563	0.199346	0.293805	0.379131
0.368652	0.215493	0.352335	0.183632	0.291761	0.276415	0.254311	0.254311	0.303069	0.356477	0.304494	0.272511	0.291467	0.254341	0.332228	0.357278	0.374881	0.416579	0.38813	0.323845	0.259687	0.30958	0.314012	0.351997	0.23059	0.186121	0.183325	0.177178	0.243843	0.241347	0.208702	0.269165	0.358765	0.36227	0.289871	0.345291	0.151239	0.211526	0.28935	0.375421
0.345172	0.201214	0.324155	0.164125	0.291614	0.276195	0.254001	0.254001	0.281377	0.353616	0.285608	0.266009	0.269886	0.254082	0.317616	0.338394	0.36361	0.411287	0.38124	0.311709	0.256648	0.296747	0.308866	0.341359	0.236274	0.193434	0.193872	0.190567	0.250055	0.247665	0.219169	0.275291	0.341365	0.351858	0.272154	0.331833	0.159528	0.217864	0.281455	0.363292
0.343762	0.208742	0.336976	0.181445	0.302127	0.282723	0.260971	0.260971	0.29447	0.367878	0.279125	0.270678	0.274624	0.25419	0.331451	0.334146	0.370712	0.419057	0.409399	0.317927	0.267299	0.293464	0.306815	0.352596	0.244576	0.201157	0.208757	0.203489	0.262919	0.261006	0.231098	0.288998	0.34318	0.366223	0.260554	0.336944	0.169787	0.22902	0.27969	0.367649
0.330815	0.196724	0.307999	0.183522	0.297572	0.278171	0.263442	0.263442	0.276342	0.36627	0.265078	0.26878	0.264062	0.245692	0.322695	0.313278	0.370112	0.407048	0.421144	0.304777	0.258316	0.277443	0.292806	0.344734	0.247573	0.206122	0.217095	0.211265	0.262602	0.265041	0.238418	0.292806	0.326033	0.354125	0.242938	0.323634	0.174178	0.234579	0.265193	0.355398
0.323987	0.208153	0.32121	0.188428	0.30163	0.280677	0.263166	0.263166	0.287215	0.372771	0.260433	0.269369	0.265094	0.240571	0.33011	0.309935	0.377839	0.426432	0.419162	0.310045	0.262983	0.272939	0.291476	0.343887	0.250235	0.209778	0.220015	0.215162	0.267742	0.271004	0.240844	0.302693	0.321903	0.35896	0.230591	0.319975	0.178469	0.238625	0.269795	0.360426
0.307943	0.196746	0.301408	0.181278	0.288211	0.273574	0.257536	0.257536	0.266798	0.366453	0.244004	0.263021	0.261826	0.230805	0.313714	0.299367	0.366581	0.416578	0.40975	0.304318	0.251703	0.255264	0.281504	0.330453	0.244788	0.207088	0.219044	0.211671	0.264806	0.263319	0.23913	0.298687	0.308108	0.337097	0.213292	0.309461	0.178144	0.233455	0.261995	0.348505
0.327009	0.211392	0.334953	0.200061	0.28385	0.273111	0.264021	0.264021	0.28189	0.375613	0.243687	0.264144	0.270672	0.230644	0.324313	0.303232	0.375295	0.424292	0.425488	0.311978	0.258376	0.254343	0.283257	0.340723	0.242456	0.20352	0.215494	0.206974	0.26498	0.261148	0.232774	0.296065	0.313721	0.340048	0.205511	0.313066	0.174714	0.233583	0.25745	0.348807
0.309342	0.201709	0.311848	0.187465	0.268239	0.263346	0.251205	0.251205	0.256407	0.351859	0.224715	0.247572	0.251787	0.221299	0.297701	0.279716	0.36386	0.410907	0.392338	0.296681	0.237898	0.239134	0.270703	0.314385	0.230319	0.19582	0.204722	0.195284	0.255546	0.245613	0.222492	0.281298	0.29495	0.310289	0.192293	0.286296	0.167333	0.22269	0.240167	0.326996
0.323571	0.218502	0.35405	0.193079	0.278935	0.271212	0.253431	0.253431	0.267011	0.346592	0.222879	0.238983	0.251946	0.223932	0.304881	0.280322	0.36906	0.416838	0.385245	0.301382	0.240453	0.240735	0.279384	0.320717	0.225871	0.189811	0.199381	0.188591	0.254368	0.242862	0.216769	0.278122	0.297195	0.311444	0.189907	0.291146	0.1624	0.213937	0.238695	0.327477
0.336387	0.213685	0.341441	0.177241	0.274913	0.267753	0.2503	0.2503	0.254117	0.342823	0.214452	0.225478	0.233715	0.221598	0.290131	0.271858	0.365415	0.392135	0.383585	0.295626	0.229489	0.233849	0.271955	0.314447	0.218656	0.183854	0.195343	0.181911	0.243164	0.232547	0.209553	0.269923	0.292969	0.305291	0.189258	0.283677	0.156314	0.207954	0.230936	0.318213
0.375832	0.228456	0.375981	0.198133	0.292036	0.278117	0.262807	0.262807	0.265899	0.345395	0.219193	0.223451	0.234588	0.223683	0.299095	0.27411	0.377213	0.402601	0.389381	0.302641	0.239927	0.245011	0.277221	0.320097	0.218874	0.183084	0.194364	0.181473	0.244459	0.236223	0.20619	0.271278	0.306438	0.323274	0.19644	0.287305	0.155513	0.211398	0.243862	0.332844
0.37108	0.222576	0.367998	0.192255	0.296418	0.281817	0.263795	0.263795	0.258262	0.331053	0.217536	0.215375	0.233536	0.224949	0.288894	0.268165	0.377995	0.39412	0.385931	0.305162	0.243916	0.245431	0.2756	0.317948	0.220175	0.186208	0.20012	0.184794	0.244576	0.238691	0.207678	0.272915	0.302944	0.32069	0.202672	0.278946	0.1579	0.212264	0.244164	0.333771
0.404379	0.240166	0.4133	0.207009	0.320591	0.296613	0.29002	0.29002	0.285666	0.355985	0.234257	0.229074	0.248076	0.238424	0.323189	0.29545	0.391843	0.414171	0.412927	0.326603	0.261864	0.271681	0.293689	0.341785	0.232656	0.195923	0.212148	0.196369	0.255407	0.252558	0.216259	0.282917	0.324379	0.353798	0.219399	0.293644	0.166775	0.222537	0.267779	0.357411
0.409627	0.227711	0.405813	0.196161	0.327196	0.306863	0.306908	0.306908	0.296283	0.357425	0.238903	0.228901	0.251625	0.241441	0.316851	0.30257	0.394292	0.415329	0.408521	0.334966	0.267182	0.272952	0.297376	0.341144	0.240633	0.20785	0.221764	0.207162	0.261808	0.252432	0.223259	0.286338	0.331029	0.352309	0.230342	0.29651	0.177017	0.23636	0.278352	0.359507
0.427699	0.239196	0.46656	0.215234	0.356731	0.328081	0.338445	0.338445	0.317452	0.369223	0.251656	0.243337	0.27288	0.253238	0.343816	0.321899	0.415258	0.433153	0.419349	0.351036	0.289056	0.290561	0.320392	0.360198	0.252357	0.223118	0.234255	0.218182	0.277212	0.263907	0.235243	0.300652	0.355683	0.370789	0.251715	0.316998	0.189872	0.25273	0.303153	0.381915
0.447076	0.242586	0.496446	0.217174	0.392505	0.363824	0.372488	0.372488	0.319211	0.377431	0.260346	0.252067	0.279111	0.270231	0.353359	0.335596	0.437106	0.450127	0.439212	0.365269	0.311401	0.315518	0.340124	0.381169	0.264858	0.238253	0.244366	0.227738	0.285202	0.274026	0.246095	0.311476	0.379036	0.388882	0.284771	0.340807	0.200393	0.266496	0.330547	0.4099
0.561059	0.295249	0.609655	0.284743	0.474956	0.437598	0.430605	0.430605	0.352525	0.398981	0.290143	0.277144	0.290538	0.298785	0.390981	0.37204	0.487911	0.494666	0.484967	0.403988	0.350453	0.374744	0.392141	0.420331	0.287798	0.255554	0.25138	0.236088	0.30919	0.297897	0.265362	0.337137	0.454026	0.468823	0.361569	0.419543	0.212768	0.28781	0.406467	0.497177
0.685423	0.341116	0.717434	0.33763	0.558001	0.513691	0.488106	0.488106	0.394706	0.431287	0.343403	0.329218	0.321263	0.333208	0.435932	0.423556	0.570896	0.553401	0.551001	0.470667	0.426512	0.473732	0.464162	0.493734	0.328674	0.278582	0.259446	0.246663	0.34611	0.337705	0.295566	0.383699	0.564231	0.582887	0.482747	0.539514	0.224885	0.316661	0.513148	0.634571
0.798371	0.403198	0.831245	0.387934	0.635918	0.57699	0.533921	0.533921	0.514606	0.531329	0.472471	0.462448	0.427032	0.415281	0.58143	0.561193	0.692919	0.639891	0.661058	0.562503	0.535323	0.634669	0.574603	0.603456	0.38076	0.302719	0.267936	0.257585	0.396666	0.388115	0.326443	0.437848	0.681846	0.724316	0.608435	0.660677	0.236254	0.345276	0.635049	0.792394
0.814	0.407921	0.828968	0.39241	0.657621	0.59726	0.54471	0.54471	0.626077	0.618197	0.592486	0.570442	0.552551	0.500777	0.710222	0.703952	0.743961	0.687422	0.710267	0.609536	0.602212	0.733872	0.638907	0.660221	0.403519	0.311817	0.265199	0.25631	0.412363	0.404459	0.331935	0.449382	0.726668	0.776052	0.66444	0.703145	0.237538	0.355089	0.68715	0.851401
0.797645	0.406106	0.818127	0.386361	0.646583	0.584453	0.527803	0.527803	0.68729	0.668695	0.656633	0.620226	0.642066	0.560328	0.800017	0.792104	0.758257	0.69827	0.737713	0.625412	0.628492	0.761089	0.659861	0.68331	0.401397	0.306995	0.251766	0.246345	0.406708	0.398961	0.321333	0.440194	0.74061	0.789741	0.67608	0.701359	0.229755	0.349642	0.697368	0.862118
0.69084	0.351561	0.71054	0.308978	0.573633	0.517966	0.472794	0.472794	0.679465	0.662752	0.654831	0.609399	0.656724	0.578475	0.813068	0.805393	0.718219	0.672442	0.702501	0.598352	0.609042	0.726209	0.630665	0.661842	0.373635	0.287731	0.232414	0.226919	0.369623	0.364627	0.291101	0.401372	0.680142	0.728218	0.624345	0.625317	0.210964	0.323871	0.640101	0.79069
0.55263	0.297966	0.599554	0.248366	0.491033	0.444342	0.402955	0.402955	0.657399	0.635869	0.614731	0.563214	0.653857	0.576294	0.799057	0.777682	0.651107	0.620205	0.64189	0.540565	0.553982	0.640014	0.571923	0.602911	0.323842	0.255409	0.207527	0.199116	0.319847	0.310158	0.246372	0.340718	0.573637	0.610388	0.513276	0.510441	0.187168	0.286232	0.537938	0.659659
0.405285	0.22091	0.44561	0.181754	0.393314	0.352824	0.326412	0.326412	0.523408	0.52556	0.486005	0.421921	0.540449	0.512906	0.663325	0.647814	0.513321	0.527653	0.523833	0.431319	0.440348	0.47326	0.454749	0.490583	0.248813	0.211149	0.177641	0.164818	0.240038	0.238689	0.18968	0.260823	0.43685	0.454627	0.379092	0.367603	0.155094	0.234074	0.406301	0.482581
0.345666	0.192374	0.381755	0.158571	0.331821	0.29661	0.271613	0.271613	0.3877	0.416156	0.352989	0.290905	0.39722	0.430579	0.512725	0.493977	0.426071	0.460154	0.455378	0.357621	0.348069	0.355075	0.363015	0.41417	0.197535	0.175364	0.151873	0.139845	0.18962	0.191096	0.150443	0.206566	0.355528	0.367126	0.300662	0.289897	0.129467	0.195925	0.323098	0.386361
0.279891	0.158822	0.296976	0.120601	0.27555	0.256188	0.224974	0.224974	0.293396	0.332404	0.264113	0.208186	0.284302	0.354005	0.403373	0.375145	0.363297	0.410294	0.393509	0.308716	0.27809	0.277071	0.306395	0.348252	0.166428	0.147818	0.134886	0.121037	0.156651	0.159817	0.12535	0.168227	0.285712	0.293235	0.242737	0.239191	0.110594	0.165496	0.259045	0.307442
0.245641	0.141096	0.275006	0.117118	0.248134	0.223176	0.197203	0.197203	0.257135	0.296676	0.221834	0.170149	0.242038	0.306522	0.33709	0.311027	0.32762	0.382641	0.362379	0.279164	0.238256	0.237165	0.263694	0.317999	0.142792	0.126281	0.120694	0.105778	0.133391	0.137822	0.106229	0.146872	0.249293	0.24539	0.203257	0.216845	0.0977144	0.143593	0.227254	0.261697
0.197372	0.112835	0.219831	0.0882611	0.203065	0.190552	0.164864	0.164864	0.193032	0.243738	0.173742	0.118004	0.183504	0.256913	0.268767	0.250458	0.275876	0.34129	0.315753	0.237081	0.186803	0.18246	0.216489	0.273368	0.117935	0.107647	0.107727	0.0932222	0.104087	0.110643	0.0862826	0.121574	0.207257	0.195196	0.168151	0.177824	0.0831178	0.120946	0.18817	0.207724
0.194531	0.113165	0.21688	0.0869885	0.187952	0.17518	0.147366	0.147366	0.168929	0.215373	0.146071	0.0938519	0.161001	0.224728	0.234194	0.215024	0.261262	0.3181	0.291973	0.218313	0.164239	0.155959	0.191678	0.24834	0.104826	0.0940904	0.0961024	0.0823373	0.0928799	0.0956861	0.0750952	0.103968	0.192277	0.174526	0.152079	0.157406	0.0746089	0.108192	0.170848	0.19305
0.169949	0.0934931	0.187772	0.0706793	0.170736	0.157167	0.128744	0.128744	0.134849	0.19889	0.12669	0.0648904	0.130049	0.196964	0.190598	0.183388	0.219827	0.299942	0.267331	0.200253	0.135907	0.126524	0.161432	0.224863	0.0914605	0.0825652	0.0878059	0.0737283	0.0813273	0.0853164	0.0626722	0.0908146	0.166051	0.148111	0.137405	0.138546	0.0654086	0.0941755	0.153551	0.165936
0.181516	0.099963	0.220144	0.0842384	0.172493	0.138656	0.120648	0.120648	0.14007	0.197476	0.127861	0.0671094	0.128735	0.183535	0.161267	0.180675	0.217799	0.295631	0.257704	0.192882	0.133336	0.131826	0.15443	0.223967	0.0861273	0.0772518	0.0839716	0.0687105	0.0771312	0.081584	0.060288	0.0871405	0.17691	0.162131	0.137114	0.143877	0.0602157	0.0879944	0.152177	0.170794
0.174313	0.0971342	0.197801	0.0729266	0.15563	0.129516	0.106999	0.106999	0.124182	0.191364	0.125034	0.0663894	0.125567	0.166433	0.137851	0.173432	0.205239	0.278702	0.239731	0.178606	0.120126	0.128696	0.146333	0.207502	0.0853038	0.0732102	0.0801771	0.066504	0.0807407	0.081041	0.0589586	0.0826738	0.171821	0.162043	0.139716	0.141983	0.056164	0.0835318	0.142868	0.170505
0.191133	0.0888338	0.196004	0.082408	0.152806	0.121182	0.100532	0.100532	0.13066	0.203352	0.146613	0.093232	0.136533	0.162486	0.146438	0.192508	0.195384	0.278775	0.239805	0.178998	0.122406	0.138204	0.145694	0.202516	0.0861601	0.0695632	0.0765052	0.0630294	0.0841072	0.0833144	0.060342	0.084203	0.177645	0.178877	0.14667	0.159397	0.0533393	0.0803592	0.151112	0.179325
0.169598	0.0818951	0.171189	0.072754	0.137031	0.109966	0.0921793	0.0921793	0.132336	0.223994	0.164125	0.115801	0.147844	0.160735	0.13969	0.201934	0.175861	0.279366	0.237127	0.178565	0.118011	0.137806	0.139079	0.204467	0.0895379	0.0676475	0.0730631	0.0629206	0.0841289	0.085677	0.0595653	0.0823344	0.169306	0.180231	0.146475	0.157444	0.0497923	0.076869	0.147639	0.17563
0.160405	0.0889451	0.175184	0.0893528	0.129564	0.110264	0.0900663	0.0900663	0.163478	0.235616	0.18093	0.139937	0.179714	0.163791	0.159437	0.221328	0.200422	0.28257	0.23132	0.179708	0.125359	0.149773	0.153681	0.208022	0.0930557	0.0667597	0.0727455	0.0629588	0.0877709	0.0892634	0.0652711	0.0877215	0.178778	0.189607	0.142398	0.166604	0.0497129	0.0748917	0.150406	0.182942
0.121876	0.0672522	0.110217	0.0636371	0.107284	0.0975113	0.0807146	0.0807146	0.145506	0.226285	0.17313	0.133932	0.170456	0.155433	0.154423	0.211075	0.169439	0.270932	0.218324	0.16926	0.108018	0.126452	0.138472	0.199106	0.0898143	0.0617171	0.0687709	0.0603621	0.0818002	0.0807124	0.060788	0.0814802	0.149312	0.160359	0.126204	0.147426	0.0459413	0.0659886	0.132744	0.158957
0.111982	0.0626255	0.0965782	0.0613657	0.0935147	0.0812803	0.0738137	0.0738137	0.14943	0.219892	0.166982	0.128805	0.158697	0.146709	0.153585	0.202346	0.160445	0.257182	0.205034	0.155249	0.0979287	0.106756	0.124423	0.194028	0.083617	0.0568703	0.0649223	0.0560938	0.0736301	0.069826	0.0571749	0.073316	0.130451	0.144201	0.104743	0.125679	0.0423049	0.0623018	0.119741	0.140896
0.0811842	0.0557253	0.0714965	0.0482798	0.0844087	0.0708281	0.0685268	0.0685268	0.131542	0.198214	0.146733	0.107641	0.135881	0.133896	0.114297	0.174749	0.144528	0.239189	0.188412	0.142136	0.076687	0.0816562	0.105234	0.180113	0.0801305	0.0531579	0.0637687	0.0544473	0.0651152	0.0630047	0.0523486	0.0636105	0.107554	0.110722	0.0841464	0.0908049	0.0408517	0.0580011	0.0932317	0.118532
0.0911953	0.04892	0.0808455	0.047601	0.0845893	0.0672087	0.0666122	0.0666122	0.126875	0.180717	0.12706	0.0940536	0.119087	0.120407	0.109437	0.15584	0.149107	0.230005	0.182583	0.13347	0.0717746	0.065819	0.0948155	0.170997	0.076804	0.0518172	0.0636665	0.0530938	0.0641646	0.0633768	0.0560315	0.0622908	0.100755	0.107418	0.0732094	0.0895969	0.0409846	0.056413	0.0842019	0.113543
0.0633537	0.0301115	0.05011	0.0197278	0.0737178	0.0564852	0.0550768	0.0550768	0.0949763	0.142357	0.102685	0.0748112	0.0849876	0.0996569	0.0733956	0.12244	0.11609	0.212562	0.157201	0.107627	0.0541747	0.0383043	0.0634241	0.145637	0.0725549	0.0490502	0.0598576	0.0513618	0.0549273	0.0551646	0.0529008	0.0571081	0.074643	0.0857369	0.0606319	0.0689605	0.0387468	0.0536224	0.0600733	0.087699
0.0683405	0.0302029	0.0887902	0.0314503	0.0729585	0.0558463	0.0510828	0.0510828	0.0917754	0.133999	0.0982661	0.0771374	0.0818049	0.0967916	0.0632463	0.120068	0.116278	0.20884	0.144511	0.103598	0.051283	0.033593	0.0602129	0.134585	0.0721252	0.0507667	0.0609413	0.0514599	0.0625456	0.0589706	0.0537865	0.0551943	0.0763393	0.0888894	0.0579343	0.0713688	0.0412904	0.0597713	0.0624587	0.0956488
0.0278053	0.00784307	0.055131	0.0103704	0.06533	0.0469133	0.0426755	0.0426755	0.0695068	0.110332	0.0873716	0.0692994	0.0648022	0.0898544	0.0413272	0.110557	0.0852708	0.201575	0.128513	0.101993	0.0352647	0.0174846	0.0466753	0.115369	0.0700645	0.0506523	0.0611876	0.0518025	0.0587749	0.0629716	0.0498975	0.0552983	0.0779995	0.0729211	0.0512242	0.059991	0.0403846	0.0554365	0.0512696	0.0824824
0.0355512	0.0114723	0.0674975	0.0186041	0.072119	0.0442	0.0427288	0.0427288	0.0888379	0.0975255	0.0851715	0.071799	0.0651213	0.0929605	0.040708	0.109167	0.0867951	0.207139	0.11835	0.0995412	0.0343681	0.0198658	0.0455439	0.11486	0.068054	0.0523854	0.0614989	0.0529946	0.0652923	0.0677912	0.0520613	0.0547206	0.0759439	0.0803307	0.0500827	0.0684686	0.0411861	0.0564993	0.0518088	0.0884759
0	0.00286107	0.0395451	0.00336333	0.0632605	0.0296871	0.0359215	0.0359215	0.0591383	0.0654471	0.07334	0.0602847	0.0443558	0.0822839	0.00407256	0.0958019	0.0568302	0.19767	0.0873141	0.082166	0.0165656	0.0112474	0.0348279	0.0943306	0.061347	0.0507694	0.0604385	0.0513596	0.0613008	0.0616569	0.0459654	0.0498157	0.0656114	0.0574387	0.0432101	0.0552759	0.0407841	0.0543789	0.0398817	0.0692904
0.0247023	0.0140583	0.0675742	0.0177746	0.0711021	0.0320179	0.0389395	0.0389395	0.0675762	0.058685	0.0778134	0.0678614	0.0493513	0.0853464	0.0175605	0.102905	0.0678759	0.207261	0.0993202	0.0995729	0.0218684	0.0205151	0.0486783	0.105792	0.0641952	0.0533113	0.0652846	0.053029	0.0710505	0.0692057	0.0512724	0.0557329	0.079363	0.0699113	0.0459736	0.0608478	0.0439849	0.0558678	0.0513136	0.08325
0.0105577	0.00490513	0.0399355	0	0.0642968	0.0195283	0.0317019	0.0317019	0.0518616	0.0264408	0.0653062	0.051865	0.0364753	0.0746923	0.000332562	0.0876674	0.045311	0.195291	0.0854683	0.0853054	0.00986377	0.0151992	0.0335957	0.097451	0.057172	0.0493495	0.0621379	0.0509454	0.0573595	0.0637839	0.0475513	0.0518692	0.0647021	0.0557787	0.0408357	0.0501561	0.0410629	0.0503022	0.0393134	0.0672796
0.0325306	0.0260512	0.0664685	0.0156253	0.0738338	0.0230376	0.0326983	0.0326983	0.0486103	0.00629739	0.0624232	0.0521786	0.0440416	0.0735047	0	0.0852615	0.0599039	0.195362	0.0844363	0.077973	0.00669014	0.0205636	0.0388667	0.100825	0.0547665	0.0483296	0.0606971	0.0498097	0.0580318	0.0632456	0.0501433	0.0493614	0.0571176	0.0643374	0.0447611	0.0596425	0.0425047	0.051133	0.0462744	0.0701181
0.0293786	0.0203663	0.0510908	0.00964232	0.0660747	0.0265235	0.0272627	0.0272627	0.0309545	0	0.054363	0.0443678	0.0433983	0.0669469	0.00299283	0.0832684	0.0537003	0.190842	0.0906915	0.0743645	0.00904496	0.021574	0.0399812	0.101689	0.0550984	0.0477236	0.0604073	0.0488455	0.0532805	0.0598279	0.0496941	0.0546146	0.060773	0.0648867	0.0450807	0.0561165	0.04243	0.0478511	0.0456888	0.0592556
0.0566251	0.0326632	0.0804638	0.032692	0.0741784	0.0405557	0.0313618	0.0313618	0.05277	0.0105077	0.0596025	0.05203	0.059991	0.0724032	0.024378	0.100475	0.0729736	0.195026	0.115061	0.0849376	0.0189867	0.0276659	0.0435115	0.118191	0.0595179	0.0495675	0.0618881	0.0518184	0.0569506	0.0646295	0.0545527	0.0627256	0.074207	0.0839653	0.04907	0.0768444	0.044074	0.050172	0.0577584	0.0689423
0.0472938	0.0245297	0.0488773	0.0217228	0.0635989	0.0368856	0.0311778	0.0311778	0.0437833	0.0136928	0.0555162	0.0470682	0.0565401	0.0770665	0.00385307	0.0966702	0.0701781	0.182636	0.106028	0.0745931	0.0167449	0.0200547	0.0345494	0.109037	0.0565215	0.0495595	0.0614012	0.053697	0.0558766	0.0626649	0.0526113	0.0588188	0.072581	0.0784216	0.0457254	0.0743078	0.043956	0.0513009	0.0558085	0.0639164
0.0763535	0.0465537	0.0792791	0.0517074	0.0740935	0.0567432	0.0456898	0.0456898	0.0791958	0.0518135	0.0698898	0.0605249	0.0785183	0.0905089	0.0319157	0.112579	0.104119	0.204929	0.134823	0.0952324	0.0383097	0.0359807	0.0602262	0.128365	0.0670812	0.0571052	0.0706362	0.0624848	0.0731918	0.0745651	0.0642282	0.0747867	0.0900068	0.0987126	0.0514001	0.0851625	0.0510035	0.0594446	0.0738361	0.0825128
0.0703969	0.0483123	0.0756598	0.0508812	0.0641663	0.0586342	0.0528162	0.0528162	0.0760334	0.0807455	0.0695769	0.0621405	0.0718254	0.0889348	0.0344168	0.113023	0.107459	0.211422	0.13961	0.0976955	0.0458858	0.0394202	0.0609144	0.13402	0.0768517	0.0638066	0.0795286	0.0710057	0.0799234	0.0760415	0.0710724	0.0808736	0.0949515	0.0961783	0.0498091	0.08588	0.055974	0.06437	0.0701293	0.0801535
0.081355	0.0694956	0.0996191	0.0670425	0.0744452	0.0626503	0.0682862	0.0682862	0.084567	0.110829	0.0779104	0.0702348	0.0852536	0.0960181	0.0416273	0.115368	0.123675	0.210717	0.14663	0.108988	0.0536463	0.050289	0.0675277	0.140047	0.0887478	0.0715244	0.0907256	0.0811479	0.0887191	0.0876033	0.0810104	0.0931309	0.0996221	0.109521	0.0487241	0.0942788	0.0646605	0.0769065	0.0769186	0.095784
0.0632353	0.0648726	0.0844928	0.0671012	0.0720636	0.0636199	0.0779322	0.0779322	0.0870867	0.130662	0.0764723	0.0690028	0.0851554	0.0952533	0.0441506	0.09809	0.117926	0.203264	0.148703	0.110797	0.0544077	0.0533023	0.0671788	0.137384	0.0963977	0.0797834	0.101493	0.0893555	0.0929396	0.091893	0.0892454	0.102313	0.0985318	0.110903	0.0467064	0.0821373	0.0721426	0.0817108	0.0716766	0.104617
0.0945741	0.089159	0.129841	0.0904289	0.0919867	0.0728708	0.0971698	0.0971698	0.109363	0.15789	0.0886013	0.0804396	0.0975561	0.09899	0.0748727	0.110023	0.139899	0.218521	0.174062	0.126111	0.064416	0.0790451	0.0842586	0.16059	0.108947	0.0891835	0.110375	0.099002	0.105509	0.102736	0.100861	0.117164	0.111607	0.127886	0.0530801	0.100093	0.0807277	0.093591	0.0830679	0.128653
0.0840001	0.0844978	0.101548	0.082204	0.0916892	0.0726044	0.101406	0.101406	0.0944948	0.148266	0.0820823	0.0781688	0.0898942	0.0994471	0.0673644	0.0984771	0.136236	0.204575	0.165878	0.123088	0.0545399	0.0749171	0.0714857	0.15318	0.11327	0.0941116	0.115398	0.10449	0.105951	0.101316	0.10448	0.120642	0.111047	0.128786	0.0519205	0.0958529	0.0847173	0.0972492	0.0744218	0.123148
0.122392	0.0932102	0.133716	0.100313	0.112101	0.0841837	0.115811	0.115811	0.129673	0.16515	0.0950248	0.101136	0.113487	0.108551	0.0992794	0.116424	0.159828	0.219018	0.188896	0.14444	0.0716135	0.0932908	0.0939071	0.165489	0.121446	0.101474	0.122456	0.110452	0.117444	0.116748	0.115372	0.137061	0.121641	0.152755	0.0583604	0.110253	0.0905272	0.105943	0.0925668	0.144635
0.116907	0.0899683	0.130089	0.0929839	0.10996	0.0918272	0.115218	0.115218	0.139568	0.163559	0.0976479	0.106061	0.110346	0.107282	0.102969	0.117584	0.160919	0.229611	0.191958	0.14327	0.0726278	0.0832562	0.0924001	0.167244	0.122616	0.105825	0.124818	0.113614	0.120723	0.1208	0.117043	0.135687	0.119024	0.154951	0.0614362	0.114433	0.0927152	0.104786	0.0949351	0.145427
0.159955	0.106173	0.169545	0.108213	0.126054	0.099964	0.121885	0.121885	0.160815	0.173627	0.11207	0.119349	0.132253	0.12215	0.118913	0.135298	0.181809	0.259351	0.207754	0.161829	0.0825039	0.0992404	0.117807	0.179452	0.130699	0.109595	0.130535	0.119551	0.134972	0.129953	0.122008	0.143249	0.128622	0.175755	0.066631	0.132638	0.0975656	0.113486	0.107182	0.156484
0.146342	0.0989635	0.152254	0.104509	0.127962	0.10405	0.123151	0.123151	0.157477	0.174842	0.111392	0.123312	0.13518	0.127107	0.118514	0.129966	0.181061	0.262212	0.212577	0.161291	0.0850259	0.0925244	0.121282	0.175685	0.135632	0.111656	0.135027	0.1246	0.136459	0.133493	0.12452	0.147408	0.122332	0.170928	0.0653207	0.126191	0.0989805	0.113735	0.101592	0.149647
0.160871	0.107786	0.17815	0.109201	0.137931	0.111231	0.132844	0.132844	0.178904	0.201284	0.126285	0.138372	0.156581	0.132017	0.136765	0.142226	0.194712	0.286783	0.232452	0.173294	0.101097	0.111137	0.142122	0.19403	0.141127	0.116603	0.138564	0.129075	0.144963	0.14529	0.129895	0.155448	0.135028	0.182737	0.0689089	0.139859	0.103001	0.11943	0.110977	0.161244
0.143273	0.102634	0.15225	0.0988974	0.135139	0.116861	0.127615	0.127615	0.170727	0.216697	0.126977	0.134492	0.15689	0.138071	0.135665	0.138063	0.193706	0.288194	0.234988	0.174196	0.105636	0.106471	0.140443	0.197951	0.144961	0.119103	0.141336	0.132838	0.151614	0.148646	0.131232	0.158838	0.132362	0.176851	0.0652395	0.141979	0.105728	0.121385	0.102948	0.155133
0.160138	0.1072	0.184792	0.109949	0.14294	0.116066	0.130325	0.130325	0.183151	0.22618	0.133779	0.147509	0.175346	0.151964	0.155035	0.142605	0.215271	0.301876	0.25248	0.18765	0.119269	0.123737	0.159351	0.21109	0.149699	0.122555	0.142598	0.134947	0.164505	0.154748	0.140128	0.170399	0.143683	0.180732	0.0645859	0.147167	0.10784	0.127161	0.106923	0.160554
0.138812	0.102838	0.154703	0.0952439	0.134176	0.115667	0.12692	0.12692	0.169151	0.224385	0.128064	0.141644	0.168496	0.151448	0.159458	0.136196	0.218088	0.287871	0.251049	0.184741	0.124676	0.118894	0.155313	0.213816	0.149805	0.123654	0.139515	0.132082	0.1591	0.15526	0.139912	0.171332	0.130986	0.15932	0.0591227	0.134438	0.105342	0.12503	0.0974452	0.141845
0.148975	0.113725	0.169652	0.0902417	0.132015	0.111842	0.120037	0.120037	0.173279	0.231752	0.125537	0.147037	0.174462	0.152724	0.172985	0.141689	0.235193	0.293875	0.25294	0.190928	0.129488	0.118299	0.166652	0.216928	0.150662	0.12349	0.135033	0.125025	0.159347	0.15594	0.14094	0.173387	0.136505	0.160752	0.0585411	0.139387	0.103013	0.126031	0.100643	0.135426
0.128712	0.117544	0.160111	0.0928914	0.12651	0.109322	0.108892	0.108892	0.159092	0.230062	0.120594	0.138449	0.160601	0.15261	0.187755	0.138958	0.244038	0.290463	0.250623	0.192539	0.136466	0.112154	0.170168	0.210731	0.150759	0.12005	0.131755	0.120371	0.160314	0.154183	0.138397	0.173964	0.126451	0.147922	0.0555505	0.136618	0.0980369	0.122583	0.0967837	0.129501
0.157766	0.138	0.171298	0.106491	0.135323	0.11973	0.112186	0.112186	0.175057	0.231861	0.129068	0.151342	0.169043	0.160435	0.210087	0.139033	0.267638	0.306975	0.268734	0.20467	0.146651	0.129757	0.187887	0.226381	0.151481	0.117263	0.12811	0.115819	0.160471	0.157726	0.137849	0.180458	0.140935	0.157442	0.0614266	0.143842	0.0942799	0.123721	0.10307	0.141125
0.133519	0.135528	0.123103	0.0975242	0.129591	0.121153	0.106999	0.106999	0.161784	0.231169	0.120791	0.138741	0.148964	0.156431	0.200652	0.132853	0.260779	0.305391	0.255279	0.200546	0.140152	0.127269	0.189712	0.223323	0.149513	0.113176	0.12307	0.112127	0.155083	0.154746	0.133778	0.177482	0.127711	0.151817	0.0597753	0.131535	0.0892861	0.121199	0.100345	0.137279
0.144574	0.143395	0.130089	0.109849	0.134774	0.130185	0.108242	0.108242	0.179949	0.24972	0.128521	0.150911	0.158282	0.164127	0.219681	0.138754	0.273639	0.322894	0.276074	0.214666	0.144249	0.138886	0.203131	0.238608	0.153714	0.113472	0.122882	0.112521	0.165213	0.162111	0.138704	0.186618	0.135517	0.164025	0.0643192	0.141467	0.0886768	0.123286	0.107696	0.149981
0.117855	0.137338	0.104459	0.11386	0.13424	0.143661	0.115592	0.115592	0.186943	0.258536	0.132212	0.15226	0.153831	0.165649	0.225924	0.14312	0.274549	0.330458	0.277576	0.22553	0.150038	0.152237	0.206551	0.246184	0.15862	0.116412	0.126963	0.116339	0.171915	0.165412	0.142262	0.197349	0.137972	0.165217	0.0662879	0.14005	0.0906032	0.124958	0.101587	0.156954
0.157787	0.142816	0.124147	0.129299	0.150186	0.164868	0.132623	0.132623	0.222659	0.274982	0.139274	0.168346	0.176158	0.175488	0.243393	0.153634	0.299907	0.346223	0.297016	0.241736	0.164366	0.171339	0.219871	0.260455	0.169809	0.123293	0.134623	0.123425	0.188402	0.178346	0.154115	0.214044	0.1503	0.182714	0.071921	0.15286	0.0970257	0.13559	0.108165	0.173748
0.1212	0.126304	0.0940445	0.114087	0.139891	0.158284	0.131674	0.131674	0.194952	0.264363	0.122681	0.147201	0.157393	0.165993	0.21394	0.143979	0.274096	0.323853	0.278851	0.227712	0.150973	0.153477	0.199343	0.24213	0.169786	0.127872	0.138614	0.129201	0.188267	0.172353	0.157271	0.215431	0.131886	0.159131	0.0628339	0.1271	0.100705	0.136236	0.094813	0.158766
0.13531	0.13748	0.104603	0.117777	0.154791	0.175274	0.151928	0.151928	0.209244	0.279213	0.128274	0.156438	0.167966	0.168417	0.234276	0.151521	0.277602	0.324207	0.30047	0.237835	0.15737	0.157954	0.200483	0.250274	0.181931	0.138002	0.153754	0.14328	0.202439	0.188334	0.169115	0.22753	0.144587	0.159775	0.0652802	0.139937	0.111278	0.147288	0.0944385	0.158127
0.128921	0.126116	0.106375	0.116335	0.160713	0.18822	0.174639	0.174639	0.193805	0.275078	0.120771	0.14976	0.162084	0.164651	0.221738	0.154257	0.276971	0.322131	0.292729	0.235088	0.160057	0.161957	0.197564	0.238632	0.192764	0.150873	0.17177	0.159666	0.212504	0.196488	0.18141	0.238134	0.141778	0.15202	0.0652709	0.136143	0.123292	0.159682	0.0867101	0.154366
0.155042	0.132118	0.129098	0.125685	0.174366	0.199206	0.197519	0.197519	0.19846	0.280437	0.119179	0.150381	0.173108	0.166238	0.225384	0.159653	0.277494	0.317205	0.305186	0.238627	0.169023	0.163229	0.195376	0.239644	0.204833	0.16647	0.189993	0.180167	0.229752	0.212318	0.196337	0.25153	0.146792	0.164967	0.0669359	0.145685	0.138798	0.175466	0.0967231	0.164945
0.144115	0.132059	0.113347	0.107843	0.173361	0.205567	0.216401	0.216401	0.167954	0.269262	0.114999	0.144405	0.149829	0.165051	0.203691	0.154911	0.262122	0.307552	0.298242	0.232318	0.161518	0.154993	0.192589	0.234164	0.21727	0.183393	0.209407	0.200969	0.235891	0.224272	0.210566	0.264027	0.140616	0.156527	0.06895	0.141202	0.153936	0.186229	0.0945508	0.162293
0.182814	0.14665	0.159198	0.135996	0.20983	0.236714	0.261431	0.261431	0.194177	0.292216	0.135992	0.166133	0.173929	0.181296	0.233935	0.18008	0.306601	0.335067	0.331823	0.258625	0.182343	0.178706	0.225134	0.257209	0.243863	0.20747	0.236875	0.230327	0.267126	0.254183	0.238897	0.291654	0.166096	0.192183	0.088224	0.181099	0.175761	0.209942	0.122141	0.186961
0.201637	0.145177	0.171325	0.14815	0.229542	0.258573	0.300463	0.300463	0.188174	0.302744	0.143425	0.176433	0.176041	0.189552	0.24502	0.192312	0.332567	0.349176	0.337686	0.271154	0.19446	0.199935	0.24122	0.264221	0.263648	0.232316	0.261199	0.257098	0.292423	0.273258	0.261407	0.319139	0.184272	0.210483	0.104889	0.201225	0.195801	0.22939	0.137468	0.216633
0.256793	0.185964	0.233505	0.173285	0.280037	0.305489	0.352233	0.352233	0.233522	0.335424	0.172454	0.208101	0.198306	0.209321	0.291452	0.220562	0.380363	0.379981	0.369474	0.302364	0.223587	0.240574	0.278788	0.295353	0.295893	0.260872	0.293688	0.295033	0.331682	0.310648	0.295611	0.35908	0.235591	0.263342	0.137145	0.253448	0.219048	0.258566	0.180129	0.268446
0.296506	0.21282	0.28549	0.188776	0.322591	0.348885	0.408803	0.408803	0.252411	0.353714	0.206756	0.23674	0.221995	0.230873	0.321339	0.248747	0.421264	0.411582	0.394645	0.331461	0.249443	0.291477	0.313684	0.323712	0.338163	0.293197	0.338186	0.34152	0.372307	0.346542	0.334807	0.401974	0.275235	0.302526	0.173706	0.295506	0.246626	0.288769	0.217178	0.314234
0.353305	0.238551	0.346606	0.227339	0.373813	0.3997	0.465991	0.465991	0.314679	0.417571	0.259175	0.296314	0.276381	0.263881	0.390493	0.310552	0.478181	0.45369	0.44358	0.380992	0.298442	0.363199	0.362611	0.366121	0.385734	0.33092	0.386911	0.397131	0.429564	0.393646	0.377583	0.459546	0.345702	0.376253	0.216293	0.347839	0.276189	0.322023	0.277864	0.382112
0.364881	0.249512	0.350859	0.231085	0.390224	0.427439	0.496675	0.496675	0.366946	0.470834	0.304734	0.344918	0.323343	0.300013	0.448162	0.366101	0.502835	0.477587	0.470552	0.407129	0.33783	0.416085	0.398431	0.394007	0.425229	0.36155	0.425547	0.443679	0.465157	0.428282	0.407971	0.505162	0.382208	0.421527	0.245982	0.366694	0.298664	0.348654	0.30679	0.428709
0.392202	0.265339	0.370628	0.246043	0.408297	0.441545	0.510664	0.510664	0.430236	0.521074	0.352019	0.390966	0.393676	0.335925	0.503798	0.424274	0.524412	0.5045	0.504323	0.432352	0.374258	0.454256	0.431904	0.425435	0.451008	0.379387	0.448755	0.469921	0.488003	0.446145	0.424595	0.525557	0.406705	0.458292	0.266911	0.389334	0.313261	0.367257	0.330499	0.462836
0.344873	0.236763	0.310737	0.220804	0.389741	0.422509	0.485734	0.485734	0.421691	0.527302	0.358943	0.393029	0.409624	0.356855	0.520546	0.44408	0.507437	0.497316	0.503289	0.431962	0.37916	0.444851	0.431759	0.424786	0.447294	0.37947	0.446645	0.467389	0.474	0.431927	0.411651	0.513055	0.388539	0.433173	0.259737	0.359804	0.312772	0.359745	0.321128	0.443806
0.312726	0.219667	0.264825	0.205687	0.363565	0.394419	0.443181	0.443181	0.416316	0.526702	0.343361	0.374381	0.407416	0.367908	0.524515	0.438974	0.496717	0.487027	0.501752	0.423949	0.375271	0.419379	0.423911	0.421065	0.418033	0.36175	0.416047	0.435733	0.439736	0.403745	0.37896	0.477882	0.363738	0.399714	0.240789	0.316448	0.296755	0.34228	0.300534	0.407062
0.256873	0.195111	0.201385	0.171424	0.327266	0.362009	0.395756	0.395756	0.360661	0.482493	0.293658	0.31086	0.367621	0.358505	0.484122	0.395278	0.462091	0.464167	0.468575	0.390182	0.343779	0.364031	0.394634	0.391847	0.370219	0.328487	0.369504	0.381748	0.37887	0.350273	0.329549	0.413701	0.309529	0.326828	0.21113	0.255574	0.269032	0.312018	0.251752	0.340954
0.248954	0.18615	0.212633	0.166244	0.318275	0.353206	0.365376	0.365376	0.315454	0.43295	0.241235	0.246277	0.322328	0.342173	0.4544	0.346577	0.44408	0.455138	0.453272	0.380335	0.326698	0.320278	0.375048	0.376682	0.32238	0.294384	0.322421	0.324852	0.328123	0.302808	0.283655	0.359063	0.282886	0.280584	0.192077	0.221611	0.239615	0.283215	0.230542	0.296847
0.21737	0.168324	0.186947	0.142862	0.30285	0.3456	0.342159	0.342159	0.237329	0.362734	0.178277	0.169418	0.236138	0.316535	0.385372	0.27648	0.419831	0.44055	0.425031	0.362535	0.302132	0.271148	0.349066	0.352397	0.275976	0.263881	0.280653	0.276169	0.273103	0.256063	0.241167	0.311156	0.249944	0.231234	0.180497	0.166287	0.2115	0.256383	0.209663	0.241064
0.250256	0.188819	0.219025	0.153523	0.320419	0.369802	0.356588	0.356588	0.219522	0.334724	0.141029	0.127603	0.190664	0.306302	0.359221	0.241199	0.42631	0.450104	0.428951	0.372488	0.309056	0.266115	0.354781	0.357003	0.250534	0.246868	0.25376	0.245712	0.250355	0.236213	0.217844	0.288299	0.257708	0.224109	0.19508	0.15478	0.196335	0.247671	0.217927	0.243616
0.273998	0.196023	0.232376	0.156911	0.353154	0.404823	0.381253	0.381253	0.192671	0.30183	0.117503	0.0919578	0.151104	0.305734	0.340053	0.220923	0.422582	0.464351	0.434708	0.385879	0.316298	0.274524	0.363564	0.35565	0.23729	0.242669	0.239641	0.226787	0.233174	0.220657	0.206149	0.27493	0.27397	0.230427	0.227148	0.158682	0.188474	0.244384	0.235435	0.251988
0.349663	0.244651	0.308178	0.187432	0.416753	0.467946	0.43125	0.43125	0.203291	0.302888	0.131588	0.093065	0.153059	0.324173	0.359316	0.234905	0.454623	0.496462	0.47444	0.429276	0.357432	0.310575	0.405016	0.393956	0.239344	0.252034	0.233128	0.219386	0.235697	0.226788	0.206419	0.281402	0.328783	0.279825	0.287236	0.195467	0.192464	0.262752	0.291624	0.300852
0.428008	0.27917	0.360763	0.199336	0.49438	0.541673	0.496641	0.496641	0.200476	0.30912	0.144213	0.0941678	0.146707	0.36005	0.376607	0.254077	0.496126	0.534644	0.512509	0.473457	0.406093	0.367987	0.4528	0.438678	0.245872	0.271355	0.234143	0.217192	0.242373	0.235018	0.211633	0.286694	0.39142	0.325377	0.371736	0.235314	0.204704	0.288322	0.364699	0.367669
0.566512	0.330474	0.508458	0.243619	0.619956	0.657554	0.595115	0.595115	0.250523	0.34093	0.189245	0.123654	0.188591	0.429135	0.457734	0.325425	0.580316	0.606184	0.60156	0.565843	0.49634	0.4734	0.540377	0.52561	0.269508	0.30316	0.239896	0.222906	0.271079	0.263303	0.231668	0.315483	0.509334	0.421219	0.494793	0.318124	0.225358	0.327239	0.488801	0.487689
0.711114	0.363823	0.62384	0.276235	0.748212	0.775148	0.697101	0.697101	0.285767	0.364263	0.240072	0.149767	0.220039	0.516185	0.536989	0.400949	0.670359	0.695568	0.688731	0.663511	0.593265	0.592574	0.633957	0.630396	0.29503	0.339343	0.242456	0.22199	0.292646	0.28058	0.246433	0.339224	0.643001	0.52225	0.639924	0.397092	0.246776	0.375265	0.623169	0.611973
0.887582	0.415505	0.789395	0.327147	0.890674	0.907915	0.807976	0.807976	0.365636	0.43055	0.315736	0.20861	0.284538	0.639714	0.676647	0.514681	0.807165	0.816978	0.812365	0.798746	0.741435	0.744323	0.772887	0.772232	0.329549	0.382105	0.247201	0.229721	0.334771	0.315084	0.268537	0.377482	0.807156	0.650884	0.80449	0.509145	0.271735	0.431225	0.790455	0.7852
0.971019	0.420792	0.87672	0.336101	0.977218	0.984641	0.881046	0.881046	0.433082	0.473784	0.379958	0.248262	0.331864	0.777564	0.80717	0.616129	0.913247	0.924287	0.924714	0.920991	0.874398	0.888371	0.893445	0.901366	0.358777	0.417988	0.250524	0.231463	0.361407	0.3334	0.284343	0.401428	0.930397	0.744697	0.936626	0.591555	0.291076	0.472427	0.925964	0.915005
0.996308	0.426552	0.914123	0.34391	1	1	0.895974	0.895974	0.505818	0.512997	0.447629	0.28965	0.389167	0.905796	0.932709	0.701419	0.994748	0.994685	1	1	0.973154	0.984604	0.983053	0.988486	0.378767	0.436725	0.24675	0.230501	0.374356	0.346465	0.289906	0.41669	1	0.797064	1	0.642092	0.299387	0.4952	1	0.993863
0.925638	0.39946	0.818612	0.308812	0.932904	0.938821	0.850671	0.850671	0.520872	0.531658	0.469839	0.29804	0.402918	0.985895	0.992117	0.730949	1	1	0.993556	0.994638	1	1	1	1	0.377904	0.434469	0.243346	0.226834	0.37088	0.33943	0.280285	0.406605	0.976142	0.771779	0.971715	0.626062	0.29671	0.491168	0.979862	0.971292
0.819235	0.368936	0.726203	0.284994	0.820012	0.826704	0.767453	0.767453	0.527054	0.525671	0.467923	0.300353	0.410673	1	1	0.720509	0.955776	0.954902	0.951475	0.937125	0.963347	0.949467	0.960929	0.950772	0.364386	0.417225	0.243416	0.229195	0.359877	0.328481	0.276248	0.394139	0.886189	0.718583	0.870349	0.585999	0.288024	0.463933	0.895792	0.892231
0.635697	0.31855	0.542738	0.228494	0.673047	0.696881	0.671445	0.671445	0.474259	0.484968	0.421743	0.264441	0.376039	0.933688	0.919921	0.63854	0.849862	0.853993	0.840904	0.827661	0.850383	0.822587	0.862466	0.846835	0.344674	0.390117	0.251517	0.236045	0.337235	0.311505	0.268736	0.375198	0.729175	0.601938	0.710887	0.491249	0.278233	0.424997	0.74276	0.732157
0.507541	0.282925	0.415359	0.20694	0.557315	0.578628	0.595413	0.595413	0.416663	0.4424	0.358464	0.231019	0.318969	0.816004	0.804498	0.539095	0.734417	0.742048	0.715426	0.690417	0.71427	0.677125	0.738933	0.717453	0.328548	0.36801	0.267031	0.254944	0.332911	0.309877	0.271839	0.368912	0.580902	0.495709	0.546588	0.403819	0.277105	0.393912	0.583699	0.588828
0.384291	0.252873	0.304924	0.164791	0.458984	0.49593	0.551669	0.551669	0.335708	0.384555	0.285066	0.187106	0.249985	0.665331	0.655164	0.433065	0.608063	0.635931	0.601331	0.568248	0.577356	0.534767	0.611438	0.591321	0.320422	0.359554	0.295177	0.281388	0.332931	0.308394	0.283986	0.366162	0.458448	0.405734	0.408792	0.325636	0.287585	0.374275	0.444177	0.456356
0.332974	0.255777	0.280673	0.173501	0.423598	0.456861	0.535721	0.535721	0.296496	0.368629	0.24193	0.178366	0.219942	0.540243	0.553314	0.362939	0.554945	0.569674	0.551443	0.499499	0.488916	0.448668	0.543861	0.52095	0.333317	0.367979	0.330712	0.316105	0.349704	0.326113	0.312509	0.3851	0.392009	0.379892	0.325101	0.301848	0.309722	0.375167	0.361034	0.402549
0.267056	0.245448	0.222832	0.14775	0.386147	0.433566	0.518119	0.518119	0.249055	0.362734	0.212006	0.17097	0.187485	0.442007	0.465944	0.303221	0.511528	0.524196	0.499539	0.447825	0.433877	0.3845	0.501561	0.463576	0.345509	0.377921	0.35974	0.345505	0.362623	0.341263	0.332263	0.394861	0.338512	0.343457	0.274623	0.272352	0.329585	0.379825	0.297513	0.349215
0.261191	0.238981	0.224042	0.154146	0.359788	0.402655	0.486844	0.486844	0.237707	0.362967	0.201646	0.178615	0.178388	0.386467	0.43085	0.285024	0.488406	0.497896	0.490964	0.414895	0.401128	0.361694	0.470856	0.431883	0.351372	0.380539	0.372145	0.355932	0.367855	0.342382	0.338682	0.396601	0.318306	0.339199	0.246625	0.265931	0.338935	0.37907	0.270867	0.334434
0.225566	0.236602	0.181693	0.136298	0.316102	0.368272	0.432863	0.432863	0.201047	0.358271	0.19355	0.170051	0.178673	0.346063	0.387297	0.265788	0.46074	0.471268	0.464108	0.392808	0.365439	0.329629	0.437649	0.398277	0.342084	0.364947	0.363806	0.344688	0.345597	0.324436	0.323269	0.380619	0.285542	0.311849	0.219824	0.236786	0.326053	0.358568	0.234094	0.296344
0.22684	0.232238	0.186883	0.152186	0.289505	0.338024	0.376922	0.376922	0.211878	0.372345	0.188356	0.174979	0.182142	0.328649	0.377366	0.2531	0.460467	0.458355	0.452669	0.380581	0.346159	0.315714	0.422247	0.382189	0.318299	0.333056	0.333529	0.313704	0.32064	0.298054	0.295316	0.354809	0.262035	0.29446	0.202552	0.227292	0.297038	0.327786	0.214257	0.275845
0.189304	0.205113	0.148108	0.132248	0.238053	0.303125	0.307269	0.307269	0.183331	0.3311	0.167172	0.147341	0.160616	0.302697	0.333911	0.217687	0.414897	0.438689	0.414269	0.351875	0.315581	0.27315	0.387986	0.345427	0.274502	0.285355	0.283418	0.264641	0.269611	0.254108	0.246626	0.307896	0.21392	0.238106	0.179067	0.185256	0.249983	0.277734	0.179599	0.218724
0.192045	0.205265	0.148076	0.141219	0.206052	0.271782	0.255239	0.255239	0.159806	0.31088	0.149079	0.12026	0.144094	0.281477	0.314806	0.189889	0.398661	0.414743	0.397028	0.335816	0.282675	0.245284	0.35392	0.324938	0.230351	0.233947	0.231375	0.207594	0.222599	0.20828	0.196102	0.262634	0.19516	0.213648	0.161077	0.160156	0.200234	0.229908	0.164585	0.193065
0.163915	0.205143	0.127671	0.126203	0.180601	0.254951	0.213923	0.213923	0.125335	0.278467	0.122862	0.0852664	0.107167	0.26066	0.278401	0.152119	0.379976	0.3967	0.365555	0.316614	0.258634	0.212765	0.326817	0.296212	0.187283	0.187107	0.18034	0.155947	0.176144	0.167318	0.150913	0.219812	0.168076	0.167957	0.14948	0.124973	0.152306	0.185785	0.144128	0.16133
0.161389	0.204357	0.148027	0.136663	0.182076	0.252681	0.194154	0.194154	0.12648	0.258598	0.103174	0.0663262	0.0856948	0.251304	0.269716	0.129809	0.378117	0.396564	0.36239	0.311988	0.259421	0.19713	0.330207	0.293586	0.153359	0.151899	0.141662	0.114526	0.14694	0.135801	0.118445	0.181955	0.154121	0.156716	0.151507	0.120435	0.117171	0.156266	0.150691	0.159512
0.154599	0.200319	0.126515	0.127325	0.173183	0.248762	0.177422	0.177422	0.098491	0.230482	0.0878088	0.0381961	0.0601514	0.242231	0.250997	0.109948	0.366506	0.396618	0.356268	0.311562	0.252969	0.188372	0.329433	0.290908	0.128799	0.125323	0.114272	0.0845709	0.120278	0.11168	0.092321	0.15808	0.142352	0.147339	0.158013	0.103245	0.090602	0.133798	0.146319	0.150923
0.185	0.217905	0.147883	0.137694	0.179945	0.247215	0.172128	0.172128	0.0992149	0.23506	0.0889161	0.0305724	0.0547531	0.245623	0.260923	0.104675	0.383227	0.40281	0.356203	0.325887	0.259134	0.192943	0.33198	0.298958	0.115726	0.109435	0.0969165	0.0648996	0.109934	0.0980612	0.0769314	0.150368	0.162976	0.159133	0.170394	0.114794	0.0750087	0.126143	0.162181	0.168749
0.172843	0.218972	0.138105	0.131544	0.184776	0.252437	0.16563	0.16563	0.0921468	0.212302	0.0854401	0.0201139	0.0473458	0.251636	0.253776	0.100598	0.372781	0.412723	0.358482	0.338751	0.271108	0.200946	0.341902	0.301693	0.110154	0.100732	0.0822723	0.0543685	0.101379	0.0874478	0.0667917	0.143524	0.160906	0.15595	0.179747	0.116248	0.0656736	0.120379	0.166152	0.177053
0.199109	0.235976	0.170469	0.153079	0.187276	0.253448	0.163732	0.163732	0.105395	0.219578	0.0980172	0.0292298	0.0633539	0.263551	0.263621	0.110762	0.393164	0.425762	0.366468	0.357423	0.289202	0.218699	0.357786	0.316352	0.107549	0.0943712	0.07863	0.0483131	0.102772	0.0903357	0.063085	0.146116	0.176859	0.180972	0.191917	0.139422	0.0606903	0.120266	0.182266	0.192019
0.199049	0.233909	0.160047	0.150605	0.168906	0.244326	0.150379	0.150379	0.0956251	0.209646	0.101968	0.025425	0.0604408	0.265682	0.246896	0.111271	0.389128	0.419136	0.358523	0.354027	0.282926	0.229469	0.353022	0.304119	0.103042	0.0866031	0.0713424	0.0445911	0.0962407	0.0856517	0.0576231	0.14455	0.179098	0.181803	0.196274	0.139018	0.0558752	0.110921	0.174943	0.190356
0.212087	0.24508	0.162942	0.167359	0.171342	0.239867	0.142461	0.142461	0.0963708	0.211572	0.113216	0.0411974	0.0771172	0.267822	0.251222	0.123623	0.390197	0.419425	0.363917	0.356069	0.285253	0.240278	0.358447	0.303739	0.104883	0.083181	0.0709898	0.0443136	0.101996	0.0910449	0.0584388	0.144543	0.188794	0.193622	0.197844	0.150686	0.0538453	0.108179	0.178869	0.197029
0.199048	0.239479	0.140134	0.169348	0.156465	0.234199	0.131246	0.131246	0.0870811	0.20263	0.117704	0.0513014	0.0828013	0.259406	0.24427	0.129867	0.382118	0.411815	0.358796	0.346936	0.275478	0.244545	0.360697	0.296063	0.106983	0.0789694	0.0712483	0.0455005	0.102602	0.094369	0.0612977	0.141586	0.175178	0.201801	0.198106	0.152469	0.0510453	0.102088	0.160932	0.192249
0.226066	0.256364	0.17284	0.200655	0.160433	0.228036	0.129539	0.129539	0.109305	0.237219	0.137537	0.0756542	0.110011	0.25754	0.266071	0.149129	0.40896	0.415878	0.364054	0.350839	0.281939	0.258748	0.369973	0.298281	0.114014	0.0783748	0.0775716	0.0500043	0.117485	0.109332	0.0717441	0.156901	0.187189	0.231965	0.204762	0.175235	0.0513959	0.101595	0.169347	0.20591
0.208265	0.254228	0.141898	0.200504	0.157764	0.226899	0.124781	0.124781	0.115681	0.246327	0.149242	0.0918356	0.115875	0.24217	0.25929	0.153284	0.385017	0.408202	0.363816	0.341136	0.265847	0.258679	0.366467	0.292746	0.122221	0.0785393	0.0795679	0.0560671	0.123514	0.115706	0.0767706	0.161606	0.183959	0.237569	0.202279	0.181055	0.0516482	0.0979469	0.160806	0.212787
0.237151	0.274928	0.173507	0.225001	0.176115	0.242222	0.135333	0.135333	0.151883	0.276311	0.183929	0.128956	0.145954	0.240065	0.289918	0.176313	0.40743	0.424665	0.379124	0.355768	0.272921	0.277817	0.378763	0.309582	0.13891	0.0844719	0.0918445	0.0659027	0.138735	0.132927	0.0916313	0.180678	0.199627	0.266217	0.210626	0.218187	0.057505	0.109255	0.171673	0.238132
0.247799	0.288947	0.175127	0.230393	0.178638	0.252309	0.144137	0.144137	0.180826	0.304687	0.208848	0.152912	0.167151	0.232281	0.315788	0.193951	0.418963	0.429588	0.383395	0.366063	0.279169	0.292316	0.385137	0.314844	0.156299	0.0928466	0.102589	0.0797372	0.151326	0.149643	0.106148	0.201959	0.200118	0.276431	0.216637	0.233929	0.0659111	0.116966	0.174715	0.253688
0.259098	0.305225	0.201226	0.243889	0.18911	0.256757	0.157592	0.157592	0.215027	0.335222	0.231033	0.179939	0.197437	0.234845	0.343262	0.217585	0.432648	0.434404	0.396756	0.369611	0.288222	0.311721	0.386474	0.329557	0.170509	0.102231	0.114567	0.0915848	0.167577	0.162713	0.120539	0.213084	0.21537	0.283336	0.217681	0.253396	0.0779037	0.128146	0.192451	0.278357
0.233896	0.303928	0.164928	0.231722	0.176668	0.261694	0.16096	0.16096	0.226075	0.32312	0.235696	0.187299	0.200063	0.23243	0.326323	0.223677	0.424123	0.424456	0.392623	0.359578	0.277612	0.297705	0.375023	0.328642	0.175581	0.110859	0.126943	0.104417	0.167915	0.167924	0.126031	0.211411	0.205351	0.270021	0.208367	0.243269	0.0868643	0.135455	0.177121	0.271853
0.259707	0.316704	0.201631	0.237668	0.178061	0.263809	0.170667	0.170667	0.244367	0.332777	0.239433	0.198514	0.220783	0.238827	0.349724	0.238098	0.445742	0.436189	0.403517	0.369928	0.292483	0.299983	0.381134	0.330824	0.184802	0.122966	0.141889	0.118891	0.177901	0.181636	0.140529	0.220927	0.205602	0.274962	0.203811	0.244226	0.102329	0.149389	0.177219	0.277485
0.233215	0.308888	0.173234	0.223417	0.161902	0.244899	0.168787	0.168787	0.227294	0.32519	0.220238	0.185301	0.213368	0.231754	0.340461	0.229014	0.427103	0.42173	0.397886	0.353304	0.285456	0.271031	0.366062	0.319352	0.186112	0.131456	0.152321	0.129691	0.184977	0.18208	0.147158	0.224995	0.192652	0.254289	0.184275	0.224169	0.112316	0.153094	0.161681	0.255115
0.233489	0.316738	0.185082	0.237147	0.155731	0.236597	0.175251	0.175251	0.224627	0.321095	0.206463	0.187938	0.217185	0.231562	0.333876	0.22029	0.435427	0.420381	0.394702	0.35039	0.283376	0.255475	0.363137	0.314717	0.191676	0.141521	0.167799	0.143747	0.19285	0.18735	0.158511	0.229133	0.193508	0.261109	0.16888	0.230439	0.125634	0.163784	0.155061	0.249101
0.219383	0.320754	0.173156	0.23633	0.150044	0.233742	0.181335	0.181335	0.21596	0.313556	0.19265	0.185788	0.192767	0.220835	0.309144	0.19871	0.41676	0.418097	0.391315	0.349763	0.281519	0.234411	0.357743	0.295135	0.20264	0.155484	0.187288	0.164704	0.203337	0.197913	0.17386	0.244354	0.179713	0.261778	0.152703	0.219943	0.142862	0.178015	0.140243	0.232115
0.246321	0.339371	0.202213	0.257224	0.159656	0.241707	0.199981	0.199981	0.220355	0.333099	0.193951	0.198153	0.19424	0.216774	0.32102	0.195001	0.421076	0.426027	0.404646	0.358281	0.284847	0.24556	0.36754	0.298091	0.224528	0.175488	0.211383	0.190585	0.229726	0.221196	0.198748	0.272495	0.182741	0.277733	0.144188	0.243449	0.167267	0.199943	0.143905	0.237605
0.231139	0.346205	0.172267	0.264906	0.154751	0.238543	0.212699	0.212699	0.21006	0.341875	0.195202	0.203589	0.1785	0.202726	0.301587	0.185868	0.41432	0.416552	0.393011	0.344327	0.270671	0.239337	0.358728	0.292651	0.24223	0.194146	0.234406	0.213993	0.247705	0.236834	0.221401	0.292447	0.175789	0.292728	0.134563	0.25299	0.187489	0.216057	0.136031	0.236332
0.264962	0.37802	0.210639	0.302627	0.169273	0.256499	0.23531	0.23531	0.241293	0.371273	0.208933	0.235586	0.207427	0.202088	0.326431	0.197208	0.443069	0.431699	0.405424	0.358495	0.28489	0.272344	0.378362	0.30209	0.268524	0.21581	0.256905	0.23745	0.276748	0.267277	0.249791	0.322744	0.19132	0.324918	0.139053	0.285052	0.20789	0.236644	0.152189	0.266364
0.260711	0.390546	0.216503	0.31052	0.176168	0.259819	0.243805	0.243805	0.244106	0.386072	0.223746	0.252338	0.213135	0.199323	0.342346	0.204444	0.440103	0.439019	0.418121	0.35714	0.290069	0.278449	0.388071	0.310349	0.287404	0.228701	0.267306	0.249325	0.29708	0.284657	0.268504	0.343378	0.190123	0.334515	0.141085	0.290142	0.217338	0.246355	0.157216	0.273452
0.29225	0.41722	0.250826	0.337064	0.191932	0.266977	0.252156	0.252156	0.2801	0.419254	0.247953	0.283334	0.243479	0.207233	0.377196	0.220626	0.48273	0.453073	0.436568	0.373281	0.294548	0.301965	0.416253	0.332391	0.301135	0.235085	0.269747	0.250314	0.315081	0.30208	0.278734	0.364982	0.208634	0.36284	0.152252	0.318812	0.217424	0.251881	0.169518	0.29204
0.288602	0.417422	0.254674	0.349793	0.191874	0.259703	0.240304	0.240304	0.289036	0.42403	0.260323	0.300752	0.251821	0.206366	0.39692	0.224618	0.49112	0.456302	0.436537	0.377989	0.301867	0.309274	0.421657	0.330983	0.304257	0.23031	0.25772	0.241783	0.319367	0.305857	0.279516	0.372752	0.213579	0.365879	0.157652	0.32507	0.207477	0.244485	0.172794	0.297167
0.324798	0.448599	0.312849	0.387536	0.211532	0.270544	0.237592	0.237592	0.325434	0.452082	0.282672	0.334326	0.294313	0.215601	0.450546	0.252697	0.525763	0.479049	0.46518	0.40299	0.329487	0.335352	0.451881	0.354566	0.314023	0.223191	0.248734	0.229368	0.330028	0.314554	0.27931	0.394235	0.233218	0.392397	0.174155	0.355313	0.195474	0.240972	0.192791	0.32377
0.312519	0.454014	0.293153	0.379027	0.204653	0.265894	0.223673	0.223673	0.312603	0.445061	0.287352	0.342267	0.286739	0.216094	0.448836	0.256021	0.524108	0.478235	0.466743	0.401801	0.329476	0.324295	0.451773	0.350994	0.309539	0.209957	0.231203	0.213008	0.32334	0.309208	0.269954	0.39247	0.234592	0.38936	0.177993	0.351407	0.180128	0.228672	0.185457	0.311177
0.349675	0.477608	0.31422	0.396066	0.216206	0.282365	0.218648	0.218648	0.331645	0.458866	0.297814	0.353255	0.30474	0.225128	0.466191	0.270027	0.540953	0.484339	0.471997	0.415421	0.34242	0.340939	0.462032	0.356522	0.308935	0.20077	0.218724	0.201909	0.326854	0.312477	0.261955	0.397277	0.250617	0.401207	0.188174	0.374617	0.16917	0.222703	0.194109	0.328916
0.350709	0.489837	0.318644	0.406393	0.217502	0.287534	0.21465	0.21465	0.332499	0.463556	0.306013	0.358459	0.310051	0.230416	0.480431	0.281785	0.544271	0.490118	0.476719	0.423876	0.358385	0.350966	0.467624	0.36392	0.311327	0.194604	0.210911	0.193521	0.326092	0.311395	0.261146	0.403943	0.255084	0.407006	0.193899	0.380467	0.160399	0.215205	0.199916	0.343339
0.389024	0.529871	0.37169	0.43423	0.235063	0.310062	0.220259	0.220259	0.36516	0.498111	0.324344	0.378339	0.342464	0.253897	0.525474	0.308876	0.570721	0.516129	0.498298	0.446244	0.378599	0.379894	0.49148	0.388869	0.32167	0.192281	0.209151	0.187766	0.332122	0.318751	0.26221	0.421034	0.28284	0.443796	0.21072	0.405785	0.155644	0.218553	0.217033	0.380819
0.385708	0.529355	0.35799	0.429909	0.230353	0.316276	0.214917	0.214917	0.357766	0.491985	0.327899	0.379189	0.337432	0.258762	0.517997	0.305554	0.564867	0.519945	0.493465	0.443914	0.378042	0.381198	0.500559	0.385553	0.318289	0.188873	0.201041	0.182716	0.334531	0.316485	0.259189	0.413362	0.28498	0.434213	0.211199	0.403183	0.148812	0.213868	0.214862	0.38167
0.428234	0.54599	0.40741	0.462703	0.253481	0.334954	0.219181	0.219181	0.393468	0.523245	0.346766	0.400798	0.36132	0.271607	0.556134	0.32419	0.591091	0.535538	0.514953	0.462867	0.39781	0.413398	0.525038	0.406695	0.326547	0.189471	0.200992	0.180971	0.347289	0.328113	0.263281	0.427108	0.303823	0.462045	0.224958	0.425246	0.146935	0.217885	0.235949	0.413655
0.42734	0.549625	0.405081	0.468276	0.25229	0.338643	0.218889	0.218889	0.405308	0.536946	0.356846	0.409198	0.366635	0.276429	0.574861	0.328399	0.607719	0.542477	0.526833	0.469086	0.406072	0.424292	0.533082	0.416034	0.328889	0.189431	0.198216	0.176787	0.344865	0.329491	0.264892	0.428019	0.304848	0.478303	0.235351	0.435862	0.144012	0.219547	0.235879	0.426008
0.464559	0.576837	0.436005	0.486373	0.261895	0.35675	0.221403	0.221403	0.416312	0.558755	0.369792	0.42125	0.392068	0.284459	0.596392	0.344337	0.623916	0.556768	0.539917	0.480978	0.416621	0.439265	0.54343	0.41755	0.3315	0.187073	0.194815	0.174245	0.353909	0.334753	0.266449	0.435188	0.323708	0.49397	0.250935	0.453837	0.141561	0.22325	0.251322	0.440216
0.459876	0.583455	0.429704	0.482066	0.262901	0.361001	0.222292	0.222292	0.410993	0.555882	0.369442	0.422571	0.39348	0.273332	0.590325	0.349043	0.642427	0.559066	0.550002	0.486285	0.421279	0.434392	0.549754	0.419498	0.326951	0.182342	0.188329	0.166653	0.353784	0.329967	0.261274	0.427978	0.322636	0.494634	0.258303	0.46091	0.134242	0.216427	0.26083	0.431224
0.487755	0.604657	0.460339	0.499767	0.276234	0.36252	0.225627	0.225627	0.443683	0.577772	0.38259	0.427163	0.407555	0.283384	0.621026	0.360702	0.669421	0.565069	0.56909	0.505764	0.435933	0.451075	0.559332	0.432833	0.32626	0.176188	0.181505	0.157564	0.34889	0.327707	0.258791	0.431473	0.340618	0.521306	0.272602	0.475523	0.129316	0.215841	0.280185	0.445616
0.486924	0.613706	0.450285	0.498452	0.263268	0.371301	0.218158	0.218158	0.443368	0.569874	0.384553	0.425056	0.407141	0.284739	0.624018	0.359143	0.678082	0.567639	0.56451	0.520161	0.439079	0.448867	0.565531	0.434787	0.320075	0.16695	0.172224	0.147313	0.337855	0.316426	0.249189	0.421263	0.33918	0.52286	0.27939	0.477579	0.1199	0.209742	0.279985	0.446475
0.516101	0.631266	0.483326	0.532118	0.273661	0.383016	0.211622	0.211622	0.457652	0.582859	0.397361	0.433939	0.427418	0.294655	0.632636	0.372376	0.699396	0.582219	0.57961	0.537454	0.452729	0.461588	0.586093	0.445875	0.314837	0.156651	0.162969	0.137322	0.336679	0.312209	0.242141	0.42136	0.358203	0.541155	0.291092	0.49345	0.110726	0.202209	0.303315	0.462545
0.521451	0.632929	0.474758	0.536367	0.272219	0.383201	0.201395	0.201395	0.459875	0.572712	0.402133	0.433668	0.422507	0.293207	0.646314	0.370674	0.714607	0.590595	0.58354	0.549333	0.460092	0.473827	0.596212	0.455238	0.307326	0.146589	0.153804	0.126433	0.319753	0.303845	0.231658	0.406826	0.35765	0.551343	0.30013	0.499021	0.099925	0.194638	0.302041	0.465656
0.547439	0.629553	0.482479	0.555459	0.269422	0.378183	0.188025	0.188025	0.459642	0.577986	0.406682	0.432752	0.419424	0.298108	0.639702	0.362504	0.715347	0.585166	0.567673	0.546627	0.456719	0.480361	0.592528	0.451381	0.294182	0.134216	0.141435	0.113505	0.305056	0.291845	0.219178	0.39499	0.361572	0.554038	0.30494	0.501995	0.0908617	0.185755	0.304854	0.478072
0.552998	0.629668	0.461269	0.569777	0.265287	0.387114	0.177447	0.177447	0.443646	0.567751	0.406107	0.425045	0.421003	0.300752	0.62382	0.359372	0.707403	0.591989	0.569029	0.548953	0.458143	0.482975	0.59799	0.452568	0.28387	0.124214	0.132355	0.104744	0.296463	0.281517	0.207626	0.378386	0.36184	0.553111	0.311058	0.506685	0.0817729	0.176335	0.301609	0.482443
0.593775	0.651713	0.496701	0.599767	0.285301	0.397878	0.179688	0.179688	0.460477	0.580456	0.419757	0.427124	0.441225	0.307137	0.646666	0.372233	0.729367	0.610293	0.588997	0.557277	0.475893	0.507323	0.610836	0.472177	0.279916	0.11746	0.12714	0.0981926	0.289733	0.280623	0.203368	0.374305	0.383765	0.582047	0.327188	0.528416	0.0776503	0.176286	0.319314	0.509303
0.600096	0.651707	0.503681	0.597041	0.283391	0.394635	0.176059	0.176059	0.45167	0.566303	0.41581	0.419516	0.429549	0.304822	0.647524	0.371277	0.725107	0.61407	0.576052	0.548928	0.47313	0.510537	0.610777	0.467398	0.270718	0.111224	0.12176	0.0900342	0.280581	0.268433	0.192521	0.366019	0.38292	0.57571	0.334597	0.530293	0.0722985	0.171198	0.323018	0.50643
0.625347	0.665586	0.53926	0.623526	0.289059	0.40295	0.173479	0.173479	0.460939	0.578386	0.420166	0.416838	0.450718	0.31213	0.6583	0.383323	0.73269	0.620514	0.588498	0.557758	0.479926	0.520156	0.624075	0.474877	0.266087	0.105916	0.115208	0.0855333	0.282109	0.260963	0.183103	0.364314	0.399022	0.586267	0.343953	0.547484	0.0696875	0.168602	0.343287	0.521915
0.621848	0.683177	0.528046	0.626324	0.287055	0.407961	0.169593	0.169593	0.465162	0.574307	0.423212	0.416679	0.449855	0.312636	0.672161	0.390075	0.739687	0.628865	0.599828	0.558527	0.487884	0.528346	0.640935	0.482251	0.262785	0.101574	0.113059	0.0811996	0.276842	0.257194	0.176778	0.353098	0.400936	0.599127	0.353925	0.555314	0.0663864	0.168533	0.345603	0.530526
0.643061	0.695197	0.581088	0.652152	0.288295	0.407546	0.168032	0.168032	0.479407	0.580879	0.433322	0.421064	0.462623	0.320317	0.696627	0.399551	0.762405	0.636339	0.602869	0.566734	0.496994	0.536273	0.649399	0.486748	0.259452	0.0974008	0.109357	0.0783956	0.271387	0.254725	0.171138	0.350749	0.411391	0.609149	0.361548	0.5788	0.0651996	0.169042	0.360329	0.540905
0.613936	0.690605	0.558463	0.643957	0.270836	0.389838	0.152633	0.152633	0.460608	0.56808	0.426776	0.409535	0.454679	0.316242	0.673325	0.394025	0.748564	0.627707	0.588525	0.559065	0.481075	0.520938	0.642598	0.468507	0.248937	0.091007	0.104787	0.0735909	0.261118	0.243037	0.160349	0.336597	0.394408	0.595047	0.359258	0.575547	0.0604273	0.161751	0.353488	0.52629
0.630726	0.713677	0.589434	0.656239	0.269379	0.393071	0.152803	0.152803	0.477456	0.573572	0.434117	0.413096	0.463882	0.31698	0.692684	0.40015	0.775037	0.632617	0.598315	0.579309	0.489525	0.525048	0.654671	0.476838	0.246487	0.0884591	0.105993	0.0723652	0.259642	0.243461	0.160668	0.333998	0.406439	0.615423	0.363123	0.593908	0.060161	0.164061	0.354499	0.535402
0.611393	0.709196	0.584258	0.657585	0.256252	0.381563	0.146347	0.146347	0.477563	0.552389	0.425862	0.403408	0.446921	0.311261	0.685401	0.390723	0.768829	0.621045	0.580121	0.564763	0.47788	0.515441	0.645279	0.462972	0.238076	0.0841119	0.103667	0.0687811	0.245294	0.235996	0.154457	0.325601	0.396723	0.611963	0.360083	0.587071	0.0589897	0.159904	0.344344	0.529081
0.636447	0.725676	0.618941	0.682179	0.26133	0.386025	0.151366	0.151366	0.485743	0.553966	0.430176	0.401685	0.463997	0.315861	0.686908	0.399885	0.778641	0.626595	0.581002	0.574732	0.48039	0.518912	0.648148	0.464151	0.23928	0.0838216	0.105268	0.0703299	0.246658	0.238653	0.157269	0.326851	0.404831	0.616724	0.36265	0.605075	0.0611768	0.161639	0.360032	0.539386
0.640433	0.736302	0.610164	0.677911	0.253627	0.384213	0.147449	0.147449	0.480174	0.549899	0.420992	0.395907	0.463354	0.308229	0.66785	0.403139	0.770528	0.618521	0.572959	0.570668	0.477209	0.508551	0.637244	0.463404	0.236015	0.0832468	0.108637	0.0696138	0.240299	0.236886	0.156633	0.323346	0.400492	0.623631	0.363001	0.601529	0.0610639	0.163677	0.351841	0.541084
0.672015	0.75429	0.650566	0.698254	0.262728	0.386068	0.151485	0.151485	0.49619	0.558079	0.422557	0.404547	0.470542	0.308113	0.682506	0.413121	0.771205	0.61845	0.565013	0.57889	0.47767	0.511033	0.63485	0.46513	0.234906	0.0835518	0.108884	0.0705777	0.243272	0.235598	0.157442	0.326937	0.4131	0.636024	0.36726	0.619659	0.0634403	0.16511	0.365399	0.554946
0.665165	0.754739	0.630547	0.708075	0.253927	0.381092	0.147276	0.147276	0.482181	0.552949	0.420769	0.400755	0.470629	0.306603	0.661864	0.407544	0.757924	0.605116	0.553945	0.568478	0.468466	0.509928	0.620683	0.452382	0.234717	0.0822478	0.109693	0.0706623	0.237035	0.230851	0.155225	0.319597	0.409363	0.630786	0.364446	0.613099	0.0638741	0.16729	0.364736	0.552479
0.702334	0.780854	0.653744	0.732813	0.260713	0.386601	0.150355	0.150355	0.482311	0.563329	0.427137	0.407985	0.474959	0.308886	0.658094	0.418699	0.757924	0.605234	0.559591	0.574832	0.470983	0.5145	0.619431	0.462139	0.234639	0.081372	0.111478	0.0731916	0.238104	0.23514	0.158362	0.316768	0.416133	0.650064	0.367174	0.634645	0.0661369	0.172439	0.373612	0.564498
0.691726	0.786159	0.651419	0.734549	0.250203	0.373321	0.148548	0.148548	0.471795	0.558515	0.427193	0.407638	0.472132	0.301039	0.651425	0.411341	0.742139	0.595252	0.548043	0.567834	0.461886	0.51139	0.602809	0.45253	0.230598	0.0806251	0.11461	0.0745562	0.236242	0.228579	0.156245	0.311185	0.413252	0.65779	0.365525	0.638073	0.0670625	0.172945	0.3679	0.557855
0.712759	0.807102	0.673306	0.756479	0.265933	0.3828	0.157687	0.157687	0.478519	0.558905	0.437126	0.42097	0.483389	0.298724	0.663135	0.415703	0.748996	0.595585	0.549689	0.571309	0.458826	0.529715	0.61043	0.457589	0.232388	0.0826472	0.119361	0.0816009	0.246221	0.230583	0.162301	0.316968	0.433717	0.678654	0.374313	0.657923	0.0719514	0.175466	0.383616	0.569942
0.711615	0.816861	0.675031	0.750572	0.268876	0.382319	0.170095	0.170095	0.483859	0.55714	0.444183	0.425767	0.484175	0.293326	0.649812	0.414507	0.750178	0.582392	0.544373	0.566458	0.458275	0.527154	0.604631	0.451318	0.237988	0.0873792	0.129215	0.0934322	0.249106	0.236866	0.168622	0.317618	0.440088	0.688966	0.381356	0.667252	0.080766	0.183356	0.380625	0.572556
0.757362	0.835589	0.726992	0.779972	0.296663	0.398458	0.199678	0.199678	0.517032	0.574911	0.458092	0.451988	0.511757	0.300605	0.662389	0.432903	0.753623	0.592915	0.554377	0.577025	0.4671	0.549583	0.6174	0.465728	0.25015	0.101584	0.149071	0.115911	0.265316	0.25449	0.187602	0.334819	0.466508	0.731185	0.39947	0.695848	0.0997243	0.197032	0.400149	0.599824
0.753767	0.833343	0.71391	0.781602	0.314427	0.410378	0.237677	0.237677	0.529751	0.584247	0.475666	0.471912	0.537297	0.301337	0.667937	0.445439	0.771848	0.601459	0.56182	0.583035	0.472704	0.559667	0.625503	0.46309	0.273727	0.125918	0.18145	0.150716	0.29239	0.276953	0.214178	0.360322	0.477386	0.743911	0.411682	0.71954	0.125948	0.220409	0.414637	0.626855
0.805621	0.851266	0.7649	0.802535	0.354491	0.439549	0.284547	0.284547	0.566354	0.611599	0.49831	0.507047	0.564055	0.312163	0.680368	0.47135	0.789843	0.61308	0.579356	0.600073	0.485069	0.582387	0.646073	0.475424	0.307176	0.160234	0.219371	0.195143	0.321498	0.312294	0.25404	0.398681	0.504983	0.784179	0.427275	0.751044	0.161853	0.255292	0.431886	0.664761
0.806949	0.860167	0.766884	0.805245	0.372259	0.451324	0.333096	0.333096	0.584501	0.628904	0.516357	0.534938	0.575903	0.320981	0.685033	0.486255	0.795066	0.618043	0.584295	0.605513	0.498455	0.595043	0.659765	0.477144	0.347032	0.200421	0.260395	0.239329	0.359908	0.347846	0.291902	0.435643	0.509949	0.810307	0.438375	0.770736	0.202317	0.293136	0.444021	0.683792
0.849976	0.884387	0.816564	0.839275	0.40487	0.48026	0.379075	0.379075	0.613864	0.663867	0.540078	0.571857	0.617347	0.34003	0.717276	0.512879	0.81724	0.641207	0.615511	0.620749	0.51864	0.629407	0.691639	0.503506	0.389416	0.241729	0.300723	0.2807	0.405488	0.391389	0.335392	0.483248	0.537426	0.855941	0.450375	0.811663	0.242043	0.3329	0.47315	0.725886
0.827993	0.890049	0.812366	0.836279	0.410846	0.487748	0.402639	0.402639	0.612958	0.680014	0.545715	0.590524	0.618047	0.342866	0.718698	0.528442	0.819937	0.640481	0.620563	0.615015	0.520003	0.629909	0.687153	0.508906	0.419133	0.272305	0.322726	0.309507	0.438203	0.422493	0.36258	0.510351	0.539855	0.866516	0.453381	0.834141	0.267711	0.359316	0.481512	0.749778
0.889686	0.921931	0.881814	0.858301	0.429917	0.514586	0.418487	0.418487	0.646106	0.720355	0.566245	0.627322	0.64571	0.359936	0.743036	0.553325	0.841642	0.658759	0.640311	0.63249	0.54221	0.658397	0.710201	0.529802	0.448124	0.29419	0.338149	0.326248	0.473385	0.455568	0.385364	0.542214	0.57808	0.921025	0.467593	0.874164	0.283501	0.375539	0.506357	0.790639
0.893936	0.924896	0.883842	0.853594	0.418361	0.506686	0.404925	0.404925	0.641439	0.720864	0.570591	0.63989	0.650338	0.361539	0.739992	0.557782	0.833288	0.655631	0.635767	0.621971	0.542876	0.65691	0.709284	0.53995	0.456916	0.295873	0.32914	0.319353	0.487002	0.46338	0.386169	0.555031	0.593577	0.937421	0.477152	0.89924	0.278767	0.371114	0.523359	0.807812
0.934922	0.946584	0.923447	0.878528	0.423332	0.504346	0.389247	0.389247	0.662804	0.74664	0.590036	0.671247	0.668989	0.367436	0.755238	0.577409	0.853471	0.658763	0.642106	0.633165	0.547319	0.672703	0.714654	0.552514	0.461201	0.287099	0.311641	0.303232	0.491334	0.470098	0.380974	0.562395	0.61914	0.962822	0.488202	0.931168	0.261371	0.360262	0.547903	0.851578
0.942226	0.954881	0.909025	0.89235	0.400746	0.480955	0.357616	0.357616	0.663659	0.756755	0.60091	0.691501	0.673033	0.369912	0.760015	0.586337	0.853448	0.657009	0.637257	0.626297	0.549259	0.674825	0.703735	0.550227	0.452619	0.266619	0.286949	0.27868	0.483309	0.457459	0.362527	0.556567	0.626606	0.976859	0.496155	0.939985	0.235995	0.337827	0.556559	0.860855
0.97747	0.977346	0.941413	0.917019	0.393735	0.464363	0.324039	0.324039	0.690812	0.768985	0.62361	0.713833	0.702241	0.376061	0.78719	0.601233	0.863725	0.663724	0.638883	0.632123	0.560049	0.679235	0.718415	0.556967	0.440925	0.242072	0.258953	0.250001	0.471824	0.442643	0.343747	0.549402	0.639177	0.996321	0.503874	0.954611	0.209885	0.313669	0.5683	0.87049
0.938461	0.97609	0.906418	0.910067	0.364513	0.419166	0.282402	0.282402	0.690419	0.747479	0.618844	0.709974	0.689268	0.364194	0.763992	0.599003	0.834911	0.640497	0.608163	0.613747	0.54025	0.661436	0.695675	0.545976	0.409473	0.212214	0.223813	0.213122	0.437414	0.407701	0.312937	0.514269	0.619812	0.970471	0.499947	0.936523	0.181132	0.287875	0.547948	0.843822
0.95433	0.995019	0.928979	0.936518	0.358566	0.40429	0.257952	0.257952	0.706197	0.753988	0.630041	0.709095	0.700497	0.36283	0.785542	0.605493	0.842099	0.638325	0.603725	0.616322	0.544041	0.662457	0.694594	0.540814	0.385843	0.188599	0.20227	0.18694	0.41964	0.386463	0.290338	0.48681	0.616868	0.965518	0.500011	0.928483	0.163436	0.272809	0.541738	0.836509
0.961134	0.975016	0.91931	0.934934	0.329516	0.377318	0.22573	0.22573	0.681789	0.717387	0.605188	0.678967	0.684256	0.34698	0.752997	0.584901	0.80796	0.620956	0.574526	0.583217	0.516248	0.625177	0.663737	0.511245	0.34765	0.163806	0.178333	0.161085	0.383951	0.350043	0.263343	0.444584	0.588505	0.932159	0.485226	0.899623	0.146563	0.252747	0.512701	0.787613
0.959938	0.975392	0.925965	0.941134	0.32399	0.369008	0.211768	0.211768	0.681506	0.691768	0.589335	0.649671	0.672553	0.334094	0.729981	0.570639	0.787512	0.610667	0.554139	0.570137	0.500732	0.597815	0.649416	0.500435	0.317881	0.14763	0.16032	0.141583	0.352724	0.32923	0.246611	0.408711	0.566888	0.916134	0.472905	0.88518	0.135454	0.244981	0.494612	0.766823
0.944687	0.961377	0.897529	0.930965	0.303546	0.348707	0.198634	0.198634	0.641868	0.651073	0.560783	0.611494	0.632854	0.311125	0.670489	0.537508	0.757888	0.586991	0.518076	0.546908	0.470416	0.566593	0.617985	0.469314	0.290693	0.135079	0.150616	0.125915	0.325572	0.303153	0.229743	0.379625	0.537143	0.885439	0.455595	0.850505	0.130286	0.237006	0.471474	0.729115
0.969211	0.967825	0.941087	0.949303	0.309474	0.354971	0.200616	0.200616	0.618295	0.629779	0.546063	0.594661	0.62456	0.302448	0.662693	0.514553	0.750454	0.579049	0.52066	0.530716	0.462084	0.548962	0.609728	0.457066	0.27966	0.130476	0.148158	0.12222	0.317316	0.292821	0.225132	0.368005	0.531102	0.875997	0.445905	0.845791	0.13111	0.235802	0.472056	0.720152
0.943879	0.957242	0.8996	0.945934	0.297575	0.341492	0.204682	0.204682	0.585249	0.601189	0.518988	0.569214	0.589156	0.283904	0.611782	0.488131	0.722602	0.561904	0.507523	0.50328	0.445733	0.518466	0.591078	0.437419	0.267595	0.129888	0.147256	0.125701	0.299729	0.280659	0.222406	0.356699	0.50293	0.858251	0.433401	0.828626	0.134432	0.236427	0.452885	0.702421
0.963158	0.967356	0.913593	0.951373	0.311969	0.359609	0.22646	0.22646	0.591577	0.590492	0.516644	0.565071	0.580913	0.282178	0.616601	0.47963	0.724427	0.566504	0.516843	0.506866	0.446868	0.517431	0.591809	0.439292	0.276295	0.139576	0.162971	0.140735	0.304715	0.293115	0.231173	0.365877	0.507106	0.872386	0.434807	0.836334	0.150599	0.251507	0.451763	0.71615
0.950019	0.967098	0.915	0.954822	0.320463	0.364215	0.249812	0.249812	0.565926	0.581947	0.508544	0.55692	0.562716	0.273853	0.594196	0.466157	0.707276	0.560265	0.507808	0.499968	0.43635	0.505118	0.587369	0.4321	0.289896	0.155944	0.186794	0.166019	0.314933	0.299141	0.244461	0.371753	0.506982	0.86155	0.433938	0.825287	0.172794	0.26816	0.441711	0.711817
0.984016	0.992822	0.970859	0.979791	0.355133	0.391737	0.294926	0.294926	0.579787	0.596155	0.518087	0.575542	0.579362	0.278589	0.610166	0.481277	0.720095	0.567993	0.528742	0.506971	0.442497	0.513955	0.593772	0.44791	0.314945	0.184243	0.222354	0.208584	0.338431	0.329522	0.27511	0.396993	0.536596	0.885546	0.443966	0.859722	0.205869	0.301362	0.454717	0.750957
0.970053	0.980277	0.949999	0.973005	0.37636	0.408406	0.338458	0.338458	0.581139	0.600224	0.519196	0.583209	0.571714	0.275281	0.587012	0.486273	0.714353	0.564037	0.512502	0.509143	0.439175	0.512543	0.58468	0.446517	0.344222	0.219686	0.264579	0.253063	0.361797	0.35742	0.307846	0.41987	0.537084	0.898185	0.448757	0.870897	0.24778	0.337594	0.45219	0.764913
1	0.995435	1	1	0.422635	0.444228	0.39313	0.39313	0.618178	0.618709	0.540801	0.615156	0.606165	0.292961	0.611928	0.511297	0.740091	0.580154	0.52941	0.533027	0.448963	0.533516	0.602139	0.465283	0.386731	0.265945	0.313289	0.301096	0.403283	0.399893	0.351815	0.454956	0.566676	0.934781	0.459351	0.898578	0.297577	0.383899	0.471378	0.796978
0.949974	0.996151	0.978937	0.989254	0.444809	0.453944	0.429963	0.429963	0.619382	0.640968	0.548754	0.635152	0.619791	0.293509	0.605671	0.528538	0.728712	0.566692	0.523902	0.52541	0.44634	0.530009	0.596593	0.463427	0.41629	0.307231	0.347822	0.339199	0.430515	0.427413	0.39077	0.472724	0.57529	0.946087	0.45862	0.903436	0.338788	0.419689	0.471224	0.798722
0.954507	1	0.992486	0.995619	0.465203	0.459437	0.458957	0.458957	0.65212	0.658703	0.56742	0.659152	0.642389	0.304429	0.616642	0.559592	0.748249	0.571252	0.533461	0.529353	0.454115	0.541101	0.602401	0.472675	0.441443	0.340243	0.370579	0.360301	0.463546	0.456575	0.421024	0.501339	0.584224	0.961917	0.45938	0.921615	0.369075	0.447754	0.482724	0.815019
0.908307	0.970372	0.933854	0.971628	0.453455	0.444971	0.455117	0.455117	0.636718	0.648117	0.552404	0.653474	0.631145	0.298164	0.585214	0.551669	0.731481	0.548795	0.512923	0.515518	0.445112	0.522996	0.586606	0.459821	0.44269	0.349357	0.365906	0.354032	0.465497	0.452804	0.422021	0.494682	0.562434	0.937604	0.445337	0.895125	0.37342	0.445319	0.470481	0.781078
0.895288	0.969345	0.924166	0.958856	0.439805	0.423859	0.433368	0.433368	0.643712	0.640262	0.543278	0.644909	0.631522	0.301335	0.576102	0.546444	0.717316	0.54146	0.506957	0.500643	0.436616	0.5039	0.577613	0.450166	0.426836	0.33986	0.34595	0.33186	0.457977	0.442772	0.41068	0.48311	0.548527	0.927929	0.428131	0.865185	0.358389	0.431238	0.461024	0.749844
0.84317	0.937183	0.872142	0.92223	0.390425	0.394068	0.386786	0.386786	0.602576	0.606942	0.506861	0.608538	0.594906	0.280146	0.524127	0.515396	0.665055	0.509041	0.467357	0.466927	0.407041	0.457998	0.538653	0.415445	0.392969	0.311093	0.314425	0.298531	0.424818	0.408424	0.378611	0.448818	0.508374	0.873184	0.39791	0.812223	0.326382	0.399972	0.434516	0.69537
0.835894	0.928355	0.871683	0.911794	0.35929	0.361699	0.348229	0.348229	0.586189	0.578471	0.475836	0.574178	0.570893	0.267784	0.501904	0.486216	0.646133	0.495732	0.45838	0.458759	0.39131	0.431957	0.524075	0.404847	0.362417	0.279723	0.286899	0.265862	0.398729	0.374453	0.349564	0.427268	0.479719	0.831557	0.373824	0.777336	0.29619	0.368543	0.42599	0.665627
0.800612	0.889382	0.81149	0.863669	0.313675	0.334074	0.303102	0.303102	0.526266	0.530479	0.421516	0.522409	0.511008	0.243848	0.441114	0.424803	0.592945	0.458677	0.422161	0.418024	0.356364	0.379219	0.484676	0.366505	0.322532	0.24879	0.259351	0.241777	0.35738	0.334667	0.313966	0.38429	0.438825	0.771637	0.338993	0.719993	0.267839	0.335443	0.394641	0.606218
0.785781	0.884049	0.82126	0.854641	0.294728	0.314871	0.281608	0.281608	0.50065	0.506242	0.394918	0.4808	0.480277	0.232074	0.432537	0.388173	0.571283	0.452185	0.403303	0.401265	0.337666	0.354244	0.468677	0.349588	0.305345	0.23222	0.2513	0.233204	0.340404	0.315314	0.299596	0.364121	0.413431	0.747039	0.312	0.686626	0.256818	0.324528	0.372886	0.584829
0.753803	0.857893	0.779481	0.834502	0.268538	0.301873	0.263827	0.263827	0.439913	0.47903	0.357893	0.438917	0.425666	0.20876	0.4088	0.343236	0.540159	0.431617	0.383407	0.379415	0.308427	0.315607	0.440219	0.32831	0.294087	0.223282	0.248221	0.232706	0.322168	0.295068	0.290332	0.347132	0.388908	0.700999	0.281882	0.648586	0.252518	0.317466	0.346697	0.55105
0.748702	0.860156	0.779642	0.82982	0.27585	0.29187	0.264999	0.264999	0.431307	0.469656	0.333581	0.418891	0.408173	0.200284	0.401795	0.319579	0.541406	0.430995	0.386351	0.375964	0.306705	0.301541	0.435419	0.336797	0.291492	0.224788	0.251291	0.240481	0.322272	0.298668	0.295261	0.352608	0.382259	0.69005	0.263623	0.636628	0.257949	0.318166	0.330366	0.534172
0.689551	0.824446	0.739921	0.792038	0.259429	0.272024	0.260795	0.260795	0.376711	0.429996	0.297888	0.384994	0.365046	0.178263	0.352475	0.274507	0.510902	0.408673	0.348523	0.336229	0.28226	0.259476	0.401681	0.313162	0.281719	0.226574	0.251474	0.246934	0.314283	0.290088	0.292308	0.340618	0.352129	0.647753	0.235088	0.600066	0.26235	0.314207	0.296959	0.489195
0.663492	0.814953	0.734499	0.790748	0.262833	0.263304	0.275004	0.275004	0.358626	0.408478	0.280278	0.372029	0.356031	0.169107	0.348044	0.258171	0.50097	0.402034	0.341524	0.333847	0.272362	0.245362	0.386179	0.310995	0.285013	0.235418	0.259985	0.256388	0.320023	0.296084	0.303669	0.348873	0.349568	0.641523	0.218285	0.590817	0.273709	0.323321	0.288454	0.481765
0.642374	0.793256	0.686862	0.765832	0.251504	0.258006	0.284949	0.284949	0.337541	0.389352	0.255166	0.359244	0.334712	0.158555	0.324482	0.237972	0.482208	0.391006	0.33933	0.324067	0.260191	0.226572	0.370452	0.302202	0.288698	0.24891	0.270502	0.268189	0.324386	0.305003	0.312574	0.355721	0.332284	0.614873	0.198305	0.576407	0.286439	0.334469	0.271163	0.453707
0.628896	0.792825	0.709222	0.761624	0.25931	0.253585	0.308793	0.308793	0.340212	0.388605	0.241318	0.353213	0.340629	0.156684	0.307317	0.225895	0.477069	0.383861	0.340004	0.322258	0.264393	0.220015	0.373142	0.30204	0.297954	0.269081	0.282315	0.281752	0.339532	0.318654	0.329315	0.370825	0.33903	0.60572	0.183494	0.571986	0.306659	0.35102	0.266466	0.448986
0.588441	0.755353	0.671757	0.725147	0.252919	0.245578	0.331952	0.331952	0.296906	0.361457	0.218041	0.338407	0.31188	0.150899	0.284486	0.204449	0.454373	0.365422	0.325738	0.312497	0.244791	0.199839	0.351837	0.2801	0.306398	0.289785	0.298751	0.294734	0.348486	0.324815	0.34094	0.369759	0.317103	0.572991	0.162716	0.544358	0.32561	0.366055	0.250319	0.422538
0.592678	0.749746	0.678388	0.729484	0.264464	0.256688	0.358281	0.358281	0.308662	0.36974	0.210186	0.335053	0.315269	0.158659	0.290296	0.201857	0.462252	0.366247	0.345216	0.326727	0.255558	0.200528	0.359489	0.290361	0.326111	0.31611	0.318037	0.314485	0.365633	0.350748	0.359971	0.391421	0.322736	0.576458	0.150909	0.550678	0.34842	0.392887	0.242006	0.42268
0.569684	0.731705	0.653961	0.69958	0.262215	0.265078	0.377402	0.377402	0.293561	0.369093	0.193959	0.323065	0.298224	0.157861	0.279855	0.186744	0.460216	0.362926	0.349017	0.319614	0.250223	0.188649	0.357767	0.285652	0.337908	0.341919	0.337152	0.330973	0.379114	0.363542	0.375198	0.401464	0.304192	0.553529	0.133919	0.526652	0.371656	0.409991	0.224032	0.401521
0.543479	0.712356	0.632634	0.678972	0.2664	0.262621	0.389688	0.389688	0.287352	0.350504	0.181409	0.309373	0.283978	0.15605	0.2658	0.175151	0.439926	0.357069	0.345761	0.307008	0.247704	0.173199	0.345587	0.280095	0.348489	0.36426	0.350112	0.341652	0.38812	0.37037	0.391692	0.405666	0.303782	0.545362	0.117931	0.506766	0.395774	0.425243	0.214164	0.394268
0.503033	0.674379	0.582189	0.649409	0.252979	0.248628	0.384432	0.384432	0.261677	0.326495	0.157908	0.292782	0.254256	0.147747	0.250733	0.158851	0.417531	0.352442	0.336388	0.289428	0.236155	0.150015	0.322312	0.273223	0.356277	0.382346	0.361453	0.34813	0.38608	0.37534	0.396521	0.401161	0.275966	0.518623	0.0996303	0.482809	0.41505	0.436577	0.189036	0.371819
0.4992	0.664054	0.583002	0.639336	0.247351	0.242001	0.367621	0.367621	0.280182	0.329016	0.153446	0.282306	0.253742	0.146531	0.260007	0.152408	0.411416	0.351748	0.336531	0.277282	0.231647	0.139949	0.324202	0.270435	0.36055	0.389867	0.36092	0.346374	0.381657	0.37591	0.395476	0.398117	0.276607	0.510309	0.0923451	0.476642	0.425784	0.438475	0.183843	0.364939
0.474374	0.636777	0.539561	0.615803	0.223123	0.207039	0.336585	0.336585	0.25467	0.318926	0.138213	0.260997	0.226496	0.135149	0.234627	0.133393	0.377162	0.339509	0.316068	0.25446	0.214891	0.120922	0.301138	0.244852	0.344721	0.377718	0.346165	0.325215	0.3552	0.350984	0.374927	0.365553	0.252388	0.480886	0.0811912	0.432618	0.415091	0.416697	0.169167	0.34831
0.478816	0.627093	0.543195	0.618039	0.219067	0.175842	0.299223	0.299223	0.262229	0.307759	0.13451	0.257168	0.223327	0.124615	0.219344	0.119735	0.359147	0.327554	0.304542	0.244297	0.205569	0.113144	0.288073	0.236276	0.322815	0.347438	0.315737	0.294151	0.321401	0.326747	0.344513	0.337197	0.242049	0.469436	0.0775926	0.422056	0.387366	0.388375	0.164626	0.340612
0.464166	0.599879	0.516944	0.598422	0.207473	0.15199	0.265854	0.265854	0.254481	0.305868	0.128687	0.246101	0.212839	0.115567	0.205545	0.102392	0.344513	0.31934	0.285751	0.236353	0.193742	0.103417	0.274285	0.21913	0.290336	0.307785	0.281208	0.259906	0.283179	0.297139	0.304438	0.307651	0.220294	0.440584	0.0762932	0.404538	0.344942	0.347245	0.149637	0.319205
0.4829	0.598295	0.51901	0.581918	0.211718	0.141529	0.244755	0.244755	0.27013	0.301839	0.137439	0.242504	0.227968	0.114082	0.195253	0.101132	0.339992	0.314793	0.285453	0.238698	0.191509	0.104869	0.27155	0.208894	0.255323	0.262487	0.242013	0.225261	0.250605	0.267454	0.267613	0.278112	0.219081	0.432562	0.0846344	0.399029	0.297626	0.306042	0.155078	0.312792
0.464262	0.58966	0.488972	0.560588	0.20835	0.129833	0.236254	0.236254	0.254676	0.296319	0.140581	0.23515	0.21441	0.108425	0.184316	0.0983293	0.334599	0.315826	0.278629	0.239968	0.186304	0.105907	0.258311	0.201398	0.226305	0.224069	0.212776	0.19687	0.220263	0.239636	0.238794	0.255236	0.206907	0.408153	0.088216	0.386354	0.255497	0.272515	0.149623	0.308696
0.480358	0.591583	0.50624	0.562433	0.235209	0.163598	0.245208	0.245208	0.288333	0.301146	0.162007	0.253066	0.253499	0.117901	0.21814	0.117074	0.355714	0.330157	0.285995	0.261617	0.194014	0.125248	0.270187	0.21691	0.215375	0.202619	0.19879	0.187503	0.219143	0.232989	0.229858	0.260667	0.221632	0.418343	0.0994544	0.403401	0.234554	0.258575	0.17	0.313489
0.458289	0.572114	0.484514	0.545683	0.247789	0.187285	0.258965	0.258965	0.293832	0.313708	0.175676	0.255952	0.264371	0.121621	0.241499	0.131009	0.36381	0.342512	0.295853	0.275795	0.203184	0.132254	0.271003	0.219075	0.220065	0.197954	0.196879	0.188655	0.223662	0.233858	0.232218	0.269026	0.22832	0.41856	0.105943	0.405999	0.227723	0.253986	0.1724	0.313009
0.477283	0.582223	0.522781	0.555437	0.271168	0.217414	0.278573	0.278573	0.322808	0.333995	0.199839	0.276041	0.295757	0.135315	0.270298	0.15655	0.385271	0.363671	0.314594	0.298549	0.216534	0.152834	0.291822	0.2409	0.232319	0.20475	0.204952	0.199056	0.242835	0.246969	0.242404	0.282619	0.250915	0.436689	0.117229	0.418122	0.23316	0.263246	0.18913	0.325819
0.467765	0.56083	0.491546	0.554909	0.272522	0.225093	0.287929	0.287929	0.33877	0.345544	0.217453	0.292821	0.311068	0.141742	0.296769	0.168841	0.39397	0.369537	0.306981	0.303013	0.214356	0.168913	0.300216	0.248105	0.249275	0.217591	0.218502	0.211346	0.258748	0.256965	0.257906	0.29699	0.255447	0.439959	0.12036	0.412918	0.244681	0.269828	0.190892	0.329285
0.486343	0.556281	0.517327	0.569376	0.279813	0.241064	0.29128	0.29128	0.379209	0.37282	0.235116	0.320952	0.357746	0.149755	0.312647	0.187613	0.415677	0.378387	0.324259	0.314121	0.226348	0.190808	0.315447	0.260261	0.269208	0.233041	0.231638	0.224055	0.286909	0.278709	0.274596	0.318134	0.276113	0.468393	0.125335	0.424027	0.25905	0.280072	0.204862	0.341736
0.464519	0.54333	0.483843	0.554746	0.257845	0.229658	0.282859	0.282859	0.38487	0.385818	0.241905	0.330605	0.353095	0.150831	0.310235	0.191873	0.412299	0.380179	0.332742	0.309353	0.227334	0.20143	0.319991	0.269342	0.280495	0.243139	0.237433	0.230494	0.296138	0.290312	0.284357	0.323842	0.274843	0.461684	0.124667	0.417191	0.265106	0.282653	0.191839	0.343143
0.476713	0.545627	0.494978	0.556046	0.242485	0.216958	0.267495	0.267495	0.397414	0.39889	0.247867	0.343724	0.371019	0.158074	0.323483	0.208185	0.436294	0.385627	0.3348	0.307807	0.231869	0.220175	0.330568	0.279377	0.283598	0.243769	0.237784	0.228406	0.305062	0.29549	0.283512	0.324197	0.280816	0.462161	0.126428	0.417233	0.262472	0.277201	0.196205	0.34926
0.446557	0.524017	0.465133	0.53329	0.212279	0.189889	0.234783	0.234783	0.383624	0.38991	0.24355	0.339532	0.36692	0.152547	0.320863	0.213942	0.433663	0.376934	0.328643	0.30108	0.22735	0.212375	0.325687	0.269713	0.273327	0.231465	0.22195	0.213152	0.292542	0.285228	0.267693	0.311791	0.267648	0.446335	0.123311	0.402792	0.246364	0.257034	0.193024	0.343305
0.45064	0.533061	0.484087	0.530246	0.199353	0.184828	0.206597	0.206597	0.387299	0.402334	0.245365	0.331704	0.375578	0.156635	0.322841	0.229779	0.452765	0.384095	0.344669	0.306421	0.232089	0.221214	0.32845	0.277856	0.256094	0.209858	0.202195	0.191081	0.276362	0.274405	0.248454	0.298424	0.263739	0.443132	0.125554	0.403841	0.221368	0.237118	0.194052	0.346155
0.417718	0.510867	0.449476	0.510928	0.173226	0.15728	0.168915	0.168915	0.35466	0.385734	0.240798	0.315672	0.368281	0.151718	0.320106	0.218452	0.443232	0.382322	0.332999	0.294752	0.227245	0.216019	0.323109	0.278521	0.227483	0.178533	0.172068	0.163309	0.246004	0.246788	0.215292	0.268643	0.237906	0.416146	0.123721	0.382784	0.186775	0.203831	0.175663	0.325616
0.422332	0.50877	0.461889	0.517988	0.160385	0.141933	0.136436	0.136436	0.349061	0.383637	0.235695	0.303565	0.374996	0.149358	0.319499	0.220393	0.453306	0.383854	0.333071	0.298574	0.218294	0.218127	0.318272	0.272851	0.197568	0.146187	0.142766	0.130665	0.219563	0.218399	0.182121	0.24535	0.232057	0.41211	0.125285	0.377915	0.15235	0.172106	0.180527	0.315389
0.404536	0.483807	0.423886	0.496795	0.134002	0.120264	0.100475	0.100475	0.317486	0.356002	0.225574	0.280789	0.358536	0.136924	0.294285	0.207259	0.420475	0.36944	0.311955	0.28382	0.203141	0.202484	0.294109	0.258862	0.161305	0.112103	0.109905	0.0980455	0.178782	0.181622	0.145716	0.208876	0.209576	0.39213	0.119329	0.355088	0.117236	0.138792	0.165759	0.293275
0.417435	0.482444	0.444935	0.504014	0.126726	0.117231	0.0795277	0.0795277	0.330036	0.357295	0.223227	0.277171	0.366341	0.138045	0.301743	0.203713	0.429082	0.365894	0.310833	0.282398	0.19797	0.218634	0.292536	0.263124	0.141371	0.0853176	0.0906226	0.0750054	0.158517	0.161123	0.126523	0.190714	0.205291	0.384907	0.1239	0.350561	0.0921185	0.117881	0.165739	0.29218
0.382195	0.464511	0.433735	0.495357	0.108347	0.095279	0.0608479	0.0608479	0.313178	0.322907	0.215573	0.266516	0.363212	0.132431	0.288931	0.189981	0.411847	0.357467	0.299029	0.275335	0.192117	0.213506	0.275154	0.255152	0.123294	0.0647649	0.0717412	0.0582144	0.139367	0.139636	0.103206	0.168684	0.196494	0.366778	0.124337	0.340137	0.0712078	0.0960062	0.155953	0.274742
0.409221	0.471709	0.439622	0.5028	0.118258	0.104317	0.0575965	0.0575965	0.33221	0.320429	0.21883	0.265598	0.369071	0.135061	0.313603	0.202525	0.415021	0.35464	0.301331	0.287466	0.192788	0.224315	0.275069	0.257959	0.114204	0.0523448	0.0617916	0.0467738	0.131481	0.128627	0.0936217	0.160336	0.207643	0.378545	0.130012	0.346198	0.0600161	0.0873188	0.162475	0.291821
0.391721	0.457679	0.429697	0.476506	0.112598	0.102901	0.053109	0.053109	0.32238	0.313462	0.220726	0.258944	0.362829	0.133217	0.31522	0.204403	0.399128	0.348238	0.289167	0.277661	0.18993	0.220934	0.266756	0.251351	0.110039	0.0447511	0.0565301	0.0429349	0.122215	0.122782	0.0859693	0.152327	0.203255	0.364542	0.13528	0.342661	0.0538294	0.0823158	0.157707	0.292809
0.420599	0.464695	0.459621	0.491716	0.130384	0.110839	0.0663552	0.0663552	0.35692	0.33706	0.240295	0.273493	0.391191	0.147427	0.347954	0.219576	0.419271	0.362601	0.314057	0.297677	0.205746	0.251426	0.285855	0.265337	0.122029	0.0483112	0.0612072	0.0504769	0.136687	0.134447	0.0962951	0.166767	0.224101	0.381022	0.151297	0.364224	0.0580085	0.0871432	0.17761	0.314505
0.404688	0.457448	0.428606	0.475318	0.134386	0.124069	0.078097	0.078097	0.345913	0.341367	0.254783	0.282791	0.396928	0.149179	0.359286	0.230533	0.415866	0.36998	0.323131	0.300873	0.209009	0.260405	0.291538	0.270415	0.132277	0.0578283	0.0690817	0.0613959	0.14378	0.141361	0.104758	0.175133	0.224735	0.386317	0.156641	0.368542	0.0677607	0.0943089	0.178084	0.320274
0.433532	0.452697	0.430169	0.480649	0.153811	0.147064	0.0974064	0.0974064	0.359208	0.372667	0.270984	0.297937	0.406774	0.156449	0.387179	0.253705	0.422681	0.380543	0.338833	0.315191	0.219776	0.277872	0.303554	0.284529	0.147678	0.0722771	0.0847259	0.0752183	0.165571	0.15927	0.121196	0.194533	0.238705	0.406138	0.167244	0.383705	0.0839212	0.106958	0.191608	0.337428
0.418619	0.433459	0.416451	0.459394	0.151399	0.148323	0.114892	0.114892	0.350574	0.385609	0.277772	0.303372	0.401853	0.159271	0.3748	0.260392	0.413647	0.386275	0.343173	0.311747	0.22165	0.281096	0.299438	0.284037	0.163119	0.0893917	0.0996556	0.0922102	0.178578	0.173722	0.13855	0.208879	0.235877	0.395017	0.172434	0.385287	0.100614	0.119149	0.199188	0.333195
0.44008	0.443364	0.432469	0.464853	0.182459	0.171603	0.146514	0.146514	0.377553	0.414369	0.30163	0.328854	0.42799	0.175821	0.403637	0.287288	0.447311	0.407063	0.368585	0.335226	0.237738	0.304228	0.318452	0.308038	0.189473	0.11164	0.120395	0.111507	0.204846	0.200933	0.165215	0.233017	0.256977	0.423727	0.183108	0.406871	0.121707	0.139029	0.215773	0.358029
0.419091	0.430269	0.429403	0.444574	0.201685	0.195805	0.167767	0.167767	0.388327	0.418563	0.31246	0.338566	0.428128	0.179307	0.411986	0.295796	0.445244	0.416359	0.372846	0.339331	0.236482	0.307108	0.325717	0.317262	0.207505	0.1314	0.139336	0.128384	0.227099	0.220376	0.18395	0.250564	0.263473	0.431538	0.194828	0.400288	0.139376	0.157215	0.211376	0.37094
0.44582	0.435517	0.454595	0.45781	0.234234	0.210228	0.196751	0.196751	0.421026	0.450799	0.331956	0.362099	0.453527	0.187526	0.42791	0.317012	0.45916	0.430134	0.398192	0.352936	0.249482	0.33323	0.337766	0.331891	0.22722	0.149573	0.152037	0.140759	0.255261	0.241949	0.205116	0.274661	0.298553	0.471894	0.218596	0.418337	0.153661	0.176412	0.231058	0.402126
0.44769	0.439861	0.462267	0.449534	0.254695	0.226219	0.215927	0.215927	0.431894	0.474878	0.354924	0.387622	0.471837	0.197778	0.443141	0.333218	0.46861	0.444817	0.403439	0.3576	0.260314	0.353054	0.359393	0.343761	0.24657	0.164424	0.160056	0.150943	0.267342	0.263163	0.222771	0.292018	0.322026	0.498398	0.24934	0.440305	0.16148	0.188186	0.245305	0.436572
0.491467	0.469595	0.517149	0.476717	0.292973	0.25622	0.238917	0.238917	0.486603	0.511228	0.401588	0.434315	0.51516	0.218949	0.497979	0.37888	0.518344	0.475511	0.42826	0.392166	0.289645	0.399131	0.391887	0.372422	0.266773	0.175859	0.163375	0.157824	0.294789	0.291084	0.241249	0.321956	0.380847	0.558377	0.295797	0.493108	0.167151	0.202276	0.287788	0.501895
0.51121	0.475783	0.540066	0.484146	0.304518	0.271226	0.246563	0.246563	0.519765	0.532235	0.443545	0.47841	0.543247	0.234774	0.538224	0.422855	0.536931	0.495878	0.449087	0.413299	0.30826	0.450462	0.416382	0.386866	0.283194	0.178354	0.159183	0.156374	0.313478	0.305667	0.252018	0.33956	0.422128	0.599489	0.348591	0.535609	0.161651	0.204458	0.324437	0.551573
0.577222	0.511889	0.593566	0.526605	0.328623	0.295904	0.253337	0.253337	0.576542	0.590948	0.501125	0.538584	0.610296	0.270047	0.600859	0.49567	0.585917	0.527569	0.494283	0.456176	0.345466	0.520301	0.457502	0.423684	0.303088	0.178915	0.152687	0.152747	0.331307	0.327518	0.264308	0.364762	0.477594	0.65918	0.405082	0.600643	0.154094	0.207252	0.379212	0.615149
0.612567	0.528683	0.615614	0.541143	0.342799	0.307725	0.251955	0.251955	0.620569	0.625761	0.56291	0.595263	0.658332	0.30173	0.656827	0.561395	0.63264	0.559689	0.514465	0.494232	0.380436	0.56966	0.482309	0.445455	0.318908	0.175866	0.145037	0.146649	0.343101	0.339641	0.271607	0.381198	0.521995	0.693074	0.459197	0.65136	0.142657	0.204399	0.421574	0.667594
0.681629	0.565285	0.678564	0.577875	0.37067	0.331934	0.259114	0.259114	0.693831	0.681402	0.623552	0.658543	0.728922	0.334398	0.724829	0.634656	0.67152	0.589542	0.548095	0.539738	0.414893	0.632343	0.514558	0.482257	0.333483	0.17189	0.136775	0.140143	0.36302	0.351757	0.276344	0.403555	0.574619	0.75093	0.509464	0.704311	0.133835	0.204415	0.482126	0.735119
0.701563	0.567847	0.685376	0.582596	0.378156	0.343808	0.255711	0.255711	0.725181	0.716251	0.66858	0.701247	0.767981	0.358955	0.75712	0.690556	0.690962	0.601807	0.573016	0.554023	0.430328	0.672196	0.531898	0.50737	0.346998	0.168955	0.13225	0.133503	0.369599	0.360453	0.281619	0.417989	0.600473	0.782813	0.548194	0.737168	0.125649	0.20104	0.507493	0.766271
0.742908	0.580174	0.714694	0.61641	0.400369	0.360699	0.260331	0.260331	0.77272	0.75624	0.720799	0.755018	0.820955	0.390398	0.811241	0.744154	0.725882	0.624927	0.597568	0.581194	0.464139	0.717069	0.556802	0.534622	0.361013	0.169699	0.132313	0.134402	0.385181	0.375089	0.28674	0.438127	0.631972	0.819941	0.582896	0.777819	0.122158	0.204498	0.54415	0.810826
0.730297	0.573818	0.699006	0.612627	0.401157	0.366991	0.26187	0.26187	0.787377	0.779817	0.757307	0.792345	0.845656	0.404866	0.836294	0.779024	0.743303	0.640519	0.601972	0.588848	0.469704	0.736428	0.560895	0.535816	0.369484	0.170891	0.131456	0.133861	0.391306	0.377984	0.290156	0.44476	0.647993	0.836974	0.602614	0.802771	0.119906	0.203045	0.559024	0.832784
0.761616	0.587714	0.734701	0.621455	0.410469	0.378418	0.2653	0.2653	0.823592	0.812806	0.782109	0.825225	0.888912	0.423492	0.871938	0.815262	0.752629	0.646247	0.613228	0.593613	0.477518	0.761513	0.579294	0.561735	0.379077	0.173319	0.132519	0.136974	0.402121	0.392084	0.293826	0.457853	0.657649	0.859606	0.61351	0.835034	0.120601	0.202711	0.574959	0.85634
0.721608	0.552494	0.691526	0.598541	0.387058	0.365086	0.25108	0.25108	0.817143	0.813848	0.793712	0.828372	0.887513	0.420719	0.877719	0.823808	0.744682	0.637705	0.598102	0.581777	0.466082	0.756765	0.567068	0.549972	0.377649	0.171502	0.12975	0.136949	0.397793	0.392282	0.292168	0.455154	0.640352	0.839949	0.603892	0.820098	0.118264	0.196796	0.558305	0.827806
0.718824	0.547155	0.686047	0.589231	0.381839	0.358656	0.245677	0.245677	0.816059	0.810941	0.797583	0.833521	0.91462	0.423151	0.892467	0.830755	0.727423	0.641102	0.593696	0.573295	0.463786	0.753067	0.561944	0.541388	0.375099	0.170212	0.130152	0.135586	0.398891	0.390196	0.288409	0.448504	0.623896	0.821346	0.588559	0.803691	0.116294	0.193021	0.545106	0.811966
0.684236	0.536474	0.642758	0.568164	0.36295	0.347686	0.230073	0.230073	0.789585	0.811603	0.779414	0.816067	0.903668	0.411194	0.870967	0.816817	0.703398	0.638025	0.586029	0.563708	0.444234	0.730338	0.547116	0.537113	0.369245	0.168372	0.128531	0.134553	0.389496	0.384296	0.283408	0.438394	0.597976	0.790822	0.56152	0.763415	0.114408	0.188472	0.516849	0.778267
0.678713	0.513438	0.635491	0.539079	0.340768	0.320406	0.214591	0.214591	0.77481	0.780018	0.752892	0.792946	0.884732	0.395544	0.847476	0.794052	0.674685	0.61331	0.554745	0.529631	0.418902	0.69317	0.5179	0.519992	0.354187	0.162215	0.122734	0.128022	0.375002	0.373209	0.273001	0.421797	0.567477	0.762186	0.532628	0.731203	0.111471	0.177283	0.493224	0.74541
0.607937	0.471247	0.561566	0.503194	0.305175	0.290484	0.192255	0.192255	0.727877	0.73676	0.71556	0.747026	0.834844	0.370802	0.797529	0.748955	0.626586	0.586411	0.517616	0.494733	0.386825	0.644454	0.475967	0.485973	0.333223	0.152914	0.116583	0.120995	0.353028	0.354403	0.259102	0.399428	0.527215	0.706603	0.499202	0.673416	0.105831	0.166316	0.450161	0.688415
0.586001	0.46313	0.555046	0.491933	0.297652	0.277426	0.184141	0.184141	0.712054	0.716202	0.684506	0.728253	0.809694	0.364439	0.774093	0.722068	0.616717	0.58328	0.52415	0.485632	0.370341	0.62547	0.457031	0.477106	0.321215	0.148393	0.11517	0.117881	0.342607	0.345014	0.25111	0.38885	0.513567	0.687023	0.475476	0.653191	0.103453	0.164409	0.431967	0.67052
0.518653	0.426694	0.503252	0.458802	0.263607	0.249622	0.163399	0.163399	0.670473	0.684786	0.644402	0.685794	0.757721	0.342781	0.71923	0.682272	0.584068	0.549937	0.487054	0.453586	0.33813	0.589439	0.421759	0.448119	0.301609	0.138856	0.109948	0.112477	0.319791	0.323165	0.234557	0.364423	0.479694	0.638048	0.443951	0.610987	0.0984103	0.15457	0.398962	0.623958
0.487667	0.396251	0.482896	0.428752	0.234018	0.221878	0.150325	0.150325	0.641236	0.644789	0.609179	0.650812	0.7315	0.321748	0.678472	0.647352	0.541482	0.509325	0.45104	0.412744	0.307512	0.543385	0.385639	0.418013	0.278273	0.12767	0.103634	0.103836	0.294206	0.302649	0.215882	0.335576	0.443767	0.596174	0.407955	0.574498	0.0922966	0.139946	0.368281	0.581139
0.419613	0.363562	0.430447	0.397223	0.210479	0.198236	0.133931	0.133931	0.592479	0.611917	0.560733	0.604712	0.681482	0.302818	0.62792	0.599886	0.501179	0.482339	0.419604	0.395685	0.285227	0.505552	0.355334	0.393754	0.260808	0.117983	0.0972317	0.0988082	0.270153	0.280454	0.19743	0.310254	0.406013	0.53303	0.366625	0.516444	0.0862177	0.129969	0.327242	0.523899
0.389224	0.335821	0.404876	0.37355	0.189264	0.174786	0.121329	0.121329	0.55428	0.581691	0.51745	0.563021	0.641541	0.289801	0.584259	0.560116	0.471929	0.463651	0.399877	0.376676	0.267865	0.470692	0.334401	0.371086	0.24148	0.108995	0.0909602	0.090547	0.24762	0.255434	0.181043	0.28383	0.36863	0.488574	0.327829	0.468489	0.0818075	0.117847	0.305029	0.469458
0.320071	0.298029	0.330221	0.324409	0.151655	0.144913	0.0993447	0.0993447	0.489579	0.521212	0.460324	0.503715	0.579137	0.26272	0.523787	0.490248	0.41354	0.419432	0.351938	0.324915	0.227884	0.403127	0.29799	0.333534	0.212719	0.0965773	0.0819186	0.0796388	0.217068	0.21978	0.158288	0.243421	0.314077	0.403595	0.278268	0.396549	0.0728828	0.0996756	0.254773	0.39181
0.288263	0.267683	0.302467	0.305651	0.130147	0.121463	0.084898	0.084898	0.458741	0.475982	0.404017	0.455474	0.530772	0.243839	0.471338	0.438354	0.369606	0.395372	0.323267	0.300916	0.203782	0.342223	0.269719	0.316577	0.186448	0.0844037	0.070217	0.0689028	0.185458	0.191657	0.137971	0.213446	0.269577	0.35502	0.232421	0.342554	0.0640245	0.0832408	0.217275	0.33338
0.22594	0.226771	0.244008	0.257308	0.105689	0.090408	0.0646849	0.0646849	0.391492	0.417132	0.334403	0.385966	0.455338	0.218849	0.41005	0.366266	0.332891	0.370207	0.286826	0.266963	0.173791	0.284457	0.228051	0.275698	0.155272	0.0705945	0.0572792	0.056975	0.15777	0.156698	0.117085	0.18175	0.218804	0.290972	0.186425	0.279165	0.0554364	0.0658273	0.173091	0.262195
0.199107	0.209127	0.218272	0.220604	0.0795378	0.0680651	0.0507409	0.0507409	0.346769	0.372548	0.284989	0.332595	0.404185	0.202459	0.364951	0.30956	0.311552	0.346298	0.274479	0.236542	0.150693	0.234488	0.200228	0.255773	0.124387	0.0572404	0.0477365	0.0466534	0.131841	0.130552	0.0965673	0.149659	0.184603	0.246665	0.146904	0.235974	0.0456938	0.0545502	0.144103	0.21357
0.155258	0.181832	0.171752	0.177402	0.0628314	0.0528596	0.0345395	0.0345395	0.29334	0.328949	0.227359	0.277067	0.343511	0.177688	0.312689	0.24226	0.275818	0.321065	0.251261	0.206073	0.120877	0.185546	0.182812	0.237378	0.094039	0.0444523	0.0379811	0.0375101	0.100053	0.106623	0.0761516	0.116021	0.14083	0.192767	0.103932	0.187687	0.0350253	0.0409796	0.105723	0.167412
0.166818	0.167412	0.161035	0.169415	0.0658278	0.0504639	0.0267695	0.0267695	0.26264	0.287886	0.183087	0.234738	0.303341	0.161903	0.274189	0.200078	0.26381	0.312378	0.237961	0.193984	0.111537	0.152338	0.161144	0.22463	0.0728596	0.0337328	0.0308595	0.0290649	0.0805885	0.0870535	0.0600148	0.096145	0.112338	0.176389	0.0747265	0.157064	0.0286832	0.0324	0.0951745	0.139032
0.110844	0.142547	0.116309	0.124019	0.0452536	0.0359436	0.0151055	0.0151055	0.190603	0.241592	0.137084	0.181576	0.242871	0.14187	0.225515	0.134154	0.227867	0.287236	0.215595	0.171472	0.080739	0.114874	0.130851	0.194334	0.0483224	0.0218291	0.0212639	0.0194026	0.0592099	0.065154	0.0404715	0.0698306	0.0754167	0.122383	0.0460245	0.111369	0.0197547	0.022196	0.0720844	0.0933021
0.100118	0.128066	0.105736	0.107935	0.0312264	0.0224385	0.00673299	0.00673299	0.171106	0.204678	0.107665	0.145845	0.209253	0.131133	0.192526	0.0938322	0.194675	0.274621	0.194327	0.160898	0.0629731	0.0902105	0.110927	0.186098	0.0301856	0.0133595	0.0112571	0.0114084	0.0383139	0.0461871	0.0265276	0.0460689	0.0547695	0.096694	0.0270765	0.0806155	0.0122031	0.0170129	0.0571231	0.0659818
0.0709034	0.10498	0.0591854	0.0879324	0.022607	0.0222107	0.00222004	0.00222004	0.139657	0.170613	0.0767634	0.109448	0.171134	0.120119	0.155089	0.0505215	0.156073	0.260833	0.174593	0.145292	0.0523882	0.066712	0.0984531	0.175051	0.0174578	0.0076154	0.00816423	0.0073609	0.0206202	0.0297515	0.0143623	0.0341616	0.0272202	0.0650538	0.0116102	0.0461581	0.00723477	0.00755608	0.0348083	0.0310903
0.0566632	0.0886342	0.0665576	0.0860536	0.0161436	0.0139503	0.00125765	0.00125765	0.114023	0.137607	0.0556123	0.0813479	0.152574	0.11693	0.128846	0.0285969	0.133511	0.242473	0.164695	0.127177	0.0317396	0.0460779	0.0563011	0.159201	0.00646438	0.00220271	0.00275374	0	0.0135806	0.0137362	0.00497302	0.0186128	0.0166533	0.0446446	0.00502571	0.0322307	0.00330924	0.00289576	0.0219962	0.0209677
0.00371134	0.067311	0.0531764	0.0515658	0	0	0	0	0.0853087	0.12279	0.0350066	0.0481441	0.126363	0.108378	0.0984117	0.00894266	0.105759	0.22809	0.145172	0.12027	0.0188517	0.029737	0.0389954	0.14534	0.00118244	0	0	3.69242e-05	0	0.00661303	0	0.00798908	0	0.0115615	0	0.011165	0	0	0	0.00215569
0.0292603	0.056589	0.0688317	0.0495689	0.0160205	0.0104396	0.00862054	0.00862054	0.087213	0.108467	0.0268641	0.0347064	0.11681	0.112028	0.0850416	0.00658887	0.109136	0.227621	0.139433	0.111108	0.0194697	0.0222072	0.0392595	0.14793	0	0.00304014	0.00360736	0.00381954	0.00281448	0.00162154	0.00189557	0.00436536	0.00473009	0.0138263	0.00548806	0.011818	0.00225844	0.00152293	0.00412346	0.00850538
0.0101669	0.0345761	0.0504632	0.033568	0.0210161	0.0186371	0.0159567	0.0159567	0.0485176	0.0989466	0.0122821	0.0184362	0.0897905	0.109629	0.0651575	0	0.0963501	0.215844	0.13479	0.101216	0.00777278	0.00957029	0.0348003	0.146774	0.00233553	0.007715	0.00955241	0.00994496	0.00507084	0	0.000913369	7.39639e-05	0.00377276	0	0.0135368	0	0.00450975	0.00202637	0.00462447	0
0.00416042	0.0333186	0.0434348	0.0385054	0.0363946	0.0266452	0.0301391	0.0301391	0.0422367	0.0975279	0.00693013	0.0130008	0.0808049	0.108069	0.0539275	0.0120599	0.0872278	0.22033	0.135872	0.103298	0	0.00651705	0.0327013	0.143691	0.00370611	0.015208	0.0119727	0.0137927	0.00762437	0.00187635	0.00719888	0	0.0166221	0.00642237	0.0284412	0.00462339	0.0101853	0.012529	0.0186399	0.0147563
0.00716467	0.0227346	0.0250835	0.0155877	0.0403139	0.0382417	0.0477743	0.0477743	0.0213792	0.086214	0	0.00308136	0.0609218	0.106648	0.0319631	0.0126179	0.0820458	0.218358	0.123612	0.114118	0.00315249	0	0.0391522	0.135205	0.0099232	0.0241347	0.0182527	0.0225242	0.00766733	0.00697487	0.0096972	0.00169639	0.0271286	0.00564144	0.0470636	0.000256735	0.0168957	0.021578	0.0303982	0.0223035
0.044633	0.0215273	0.034807	0.0276472	0.0643364	0.0603753	0.0751355	0.0751355	0.013935	0.0822375	0.00483485	0.00479868	0.0567369	0.114819	0.0259014	0.0295361	0.0857561	0.220546	0.135434	0.11662	0.0161353	0.0128765	0.0523462	0.152213	0.0159895	0.0371827	0.0254196	0.0289566	0.0212782	0.0141557	0.0158844	0.00680981	0.0514192	0.0240682	0.0744339	0.00904375	0.0261433	0.0325867	0.0579028	0.0473953
0.0344586	0.0186747	0.0154889	0.0125885	0.079388	0.0733494	0.101554	0.101554	0	0.0662999	0.00352689	0	0.0385598	0.120242	0.0129848	0.0365452	0.0799804	0.22323	0.135769	0.125256	0.0239936	0.0290539	0.0508817	0.158636	0.0230473	0.0501829	0.0302816	0.0325004	0.0219537	0.0144406	0.0210105	0.0108858	0.0665087	0.0306385	0.103125	0.00678075	0.0364706	0.0451694	0.0759039	0.064486
0.0889795	0.0448679	0.0809134	0.0366873	0.127804	0.124977	0.143901	0.143901	0.0303727	0.0817714	0.0150248	0.00512509	0.0527507	0.145582	0.0289551	0.0677424	0.119788	0.253111	0.169522	0.160257	0.0600404	0.0646921	0.084593	0.187631	0.0353586	0.0691118	0.0392463	0.0399914	0.0348324	0.0312766	0.0328691	0.0276932	0.105027	0.0627984	0.14937	0.0400586	0.0531757	0.0692066	0.11833	0.113726
0.129843	0.0428652	0.127223	0.0405528	0.171889	0.168814	0.186715	0.186715	0.0208957	0.0683108	0.0207044	0.00239505	0.0439791	0.165374	0.0441018	0.0897449	0.142715	0.272649	0.192103	0.186162	0.0863855	0.0974681	0.10121	0.207142	0.0452855	0.0867631	0.0467009	0.0462881	0.0443533	0.0397759	0.0375333	0.0339844	0.139383	0.0852999	0.204492	0.0613224	0.0669192	0.0861392	0.161497	0.145025
0.183292	0.0535603	0.179228	0.0566903	0.235568	0.228305	0.235509	0.235509	0.0396253	0.0780028	0.0378574	0.00689416	0.0516481	0.202459	0.0677007	0.128197	0.167555	0.310818	0.22322	0.21538	0.123437	0.145578	0.136311	0.251561	0.0558291	0.105533	0.0497744	0.0483773	0.0493256	0.0417715	0.0421523	0.0435288	0.199294	0.123898	0.269283	0.092422	0.0811103	0.110286	0.228084	0.188778
0.239505	0.0552527	0.226677	0.0452567	0.302995	0.288004	0.288524	0.288524	0.0445757	0.0777041	0.0522864	0.0056842	0.0447346	0.245914	0.0904281	0.162874	0.202453	0.357912	0.247597	0.259856	0.163936	0.19382	0.171451	0.285752	0.063615	0.124108	0.0514525	0.0497315	0.0478087	0.0460131	0.0482661	0.0462074	0.25876	0.157743	0.345909	0.12039	0.0939208	0.132343	0.300676	0.234587
0.34189	0.087959	0.332214	0.0823697	0.391051	0.379037	0.356189	0.356189	0.0813442	0.118109	0.0869729	0.0276278	0.0750442	0.308488	0.152772	0.221407	0.271596	0.43066	0.322776	0.336464	0.236407	0.272889	0.24272	0.361178	0.0808179	0.148843	0.0557596	0.0557891	0.0598774	0.0642111	0.0569406	0.0621867	0.354861	0.234939	0.442398	0.186735	0.110298	0.166199	0.402648	0.317483
0.413172	0.0860112	0.37642	0.083	0.469404	0.446699	0.426223	0.426223	0.0946314	0.111496	0.111201	0.033002	0.0735782	0.366133	0.189487	0.263184	0.317779	0.489436	0.37651	0.398009	0.306456	0.347213	0.306365	0.42889	0.0933829	0.171393	0.0591134	0.0577758	0.0617086	0.0690906	0.0628748	0.0679188	0.443516	0.283173	0.539171	0.223608	0.121911	0.194975	0.489655	0.395008
0.511669	0.117036	0.507195	0.10596	0.567528	0.526038	0.505566	0.505566	0.125567	0.153025	0.151295	0.0567236	0.106306	0.446035	0.256829	0.315301	0.394496	0.569324	0.455203	0.485389	0.399005	0.448429	0.392108	0.51988	0.113278	0.198991	0.0644455	0.0642175	0.0793588	0.0860353	0.0772501	0.082878	0.552633	0.3618	0.644791	0.287607	0.139271	0.232493	0.600008	0.50465
0.589529	0.143457	0.582553	0.122299	0.653053	0.59898	0.579946	0.579946	0.154252	0.172386	0.188374	0.077451	0.118059	0.523169	0.32437	0.35961	0.47927	0.644369	0.536925	0.574506	0.497948	0.551559	0.47454	0.608484	0.133867	0.231083	0.0725226	0.0757045	0.103522	0.110001	0.0964662	0.103089	0.64325	0.434929	0.747553	0.340499	0.157192	0.265899	0.696652	0.600883
0.67661	0.17741	0.678206	0.157202	0.726557	0.669291	0.653897	0.653897	0.210069	0.215927	0.237645	0.106502	0.167695	0.613874	0.411853	0.407213	0.564897	0.721296	0.632364	0.661315	0.595598	0.657663	0.565573	0.708374	0.161279	0.263937	0.0838357	0.0885573	0.132549	0.137304	0.112967	0.134421	0.744461	0.520268	0.838626	0.411408	0.178634	0.306309	0.795169	0.708983
0.718287	0.168121	0.71052	0.147149	0.77386	0.70617	0.706513	0.706513	0.220712	0.23402	0.271492	0.119806	0.18255	0.689604	0.470099	0.437427	0.616055	0.765232	0.686906	0.718872	0.65937	0.73325	0.616474	0.764872	0.181675	0.293202	0.0968154	0.101555	0.154844	0.155151	0.13004	0.152643	0.803271	0.557649	0.901164	0.437237	0.195405	0.332512	0.853126	0.776115
0.741468	0.184734	0.745115	0.151783	0.801991	0.733334	0.741299	0.741299	0.251542	0.268842	0.312267	0.151238	0.213826	0.764452	0.536848	0.465111	0.652907	0.808329	0.734405	0.7572	0.711664	0.793763	0.651496	0.807059	0.203733	0.318485	0.107963	0.116268	0.179867	0.178847	0.145266	0.172592	0.8467	0.603678	0.936179	0.46807	0.210178	0.353217	0.899853	0.826763
0.721035	0.167158	0.683536	0.132589	0.792561	0.727625	0.748504	0.748504	0.272799	0.279871	0.331788	0.158825	0.223918	0.816103	0.562441	0.475253	0.657635	0.805455	0.73331	0.758764	0.72365	0.803247	0.657037	0.811758	0.219101	0.335551	0.118016	0.128028	0.190341	0.187471	0.157251	0.182804	0.842146	0.592068	0.931387	0.46119	0.218533	0.362307	0.897877	0.823128
0.688881	0.156944	0.647475	0.13946	0.770965	0.702223	0.744209	0.744209	0.304757	0.309164	0.354859	0.180355	0.254547	0.861006	0.596189	0.486622	0.648821	0.788586	0.723693	0.737171	0.713879	0.790683	0.64641	0.796879	0.231167	0.347287	0.134687	0.142265	0.199751	0.197669	0.169938	0.201819	0.820674	0.576668	0.894774	0.453474	0.225435	0.365032	0.865939	0.798897
0.587037	0.124111	0.543784	0.120085	0.712568	0.647895	0.709001	0.709001	0.291702	0.290328	0.346824	0.182048	0.242563	0.867743	0.580365	0.466841	0.591944	0.731412	0.674109	0.677224	0.664004	0.737429	0.602784	0.732484	0.232547	0.349201	0.147625	0.156366	0.199946	0.199651	0.176303	0.200836	0.748258	0.515819	0.816677	0.399913	0.224925	0.351077	0.78198	0.72709
0.504126	0.121429	0.465915	0.117477	0.634995	0.574386	0.654973	0.654973	0.303476	0.298356	0.333583	0.192614	0.242957	0.852049	0.552767	0.440983	0.534805	0.670322	0.613796	0.598919	0.602687	0.664783	0.549829	0.662436	0.233559	0.342953	0.160935	0.172234	0.196332	0.203826	0.183032	0.201974	0.66163	0.463495	0.718471	0.353469	0.223726	0.33447	0.687102	0.643942
0.378941	0.0827005	0.342636	0.0923805	0.536519	0.484372	0.584434	0.584434	0.278134	0.284818	0.303879	0.176485	0.221407	0.802355	0.493988	0.398288	0.458113	0.581151	0.526057	0.507148	0.510178	0.554165	0.470482	0.570703	0.227175	0.332342	0.17942	0.188728	0.192945	0.195204	0.188303	0.200811	0.555997	0.373415	0.598121	0.295213	0.224222	0.311209	0.566818	0.534526
0.286444	0.0663712	0.260909	0.0869157	0.437794	0.400682	0.517754	0.517754	0.25576	0.265184	0.274058	0.170361	0.20954	0.731005	0.44083	0.356008	0.377966	0.507272	0.449387	0.418525	0.422079	0.453324	0.388068	0.49103	0.223544	0.322047	0.202686	0.211832	0.194448	0.198924	0.195346	0.207494	0.452058	0.312243	0.478978	0.246742	0.229596	0.289717	0.449284	0.430898
0.17233	0.0356123	0.174126	0.0521651	0.337067	0.314984	0.450594	0.450594	0.20466	0.233021	0.221412	0.150362	0.164213	0.631335	0.347205	0.289717	0.294918	0.431278	0.363306	0.322698	0.325597	0.336657	0.298077	0.398615	0.221514	0.311226	0.224251	0.236123	0.1955	0.200476	0.203693	0.200447	0.342792	0.236791	0.362838	0.186142	0.237084	0.273328	0.333551	0.327966
0.112419	0.0326637	0.117003	0.0521026	0.262413	0.250029	0.40245	0.40245	0.173895	0.22954	0.180476	0.142581	0.136664	0.530277	0.268869	0.242439	0.23814	0.372277	0.301359	0.255265	0.243217	0.238666	0.2243	0.328078	0.229127	0.308196	0.255176	0.26578	0.206535	0.207048	0.224088	0.209064	0.270261	0.184127	0.270212	0.154558	0.25434	0.267142	0.250398	0.25504
0.0439378	0.0177713	0.0395287	0.0332119	0.203797	0.210408	0.372312	0.372312	0.120467	0.199017	0.13444	0.121257	0.0916096	0.420681	0.178547	0.190074	0.179013	0.317725	0.249632	0.194444	0.170059	0.154315	0.162951	0.267452	0.240085	0.312762	0.289305	0.29819	0.221848	0.218684	0.244052	0.21755	0.20859	0.133855	0.19486	0.120719	0.275017	0.26894	0.170814	0.191014
0.0342225	0.0386843	0.0446805	0.0436375	0.176971	0.190258	0.366541	0.366541	0.105048	0.201935	0.112095	0.126468	0.0752398	0.335926	0.113571	0.158873	0.14982	0.295129	0.227951	0.160255	0.12733	0.114146	0.128805	0.233682	0.260093	0.324695	0.324638	0.331913	0.236891	0.242547	0.270773	0.242152	0.179074	0.134041	0.146781	0.118211	0.30126	0.284955	0.135373	0.167599
0.0100998	0.0418993	0	0.0422219	0.159766	0.176026	0.364265	0.364265	0.086001	0.203695	0.0885082	0.12493	0.0524077	0.266729	0.0480081	0.128767	0.13981	0.273431	0.213978	0.137602	0.100836	0.0776656	0.106348	0.198857	0.284299	0.339744	0.359243	0.364432	0.256295	0.265838	0.299082	0.26273	0.155531	0.124047	0.110885	0.105039	0.32611	0.301453	0.107346	0.150638
0.0426689	0.0706908	0.0177888	0.0690383	0.163427	0.188852	0.36774	0.36774	0.0874069	0.222351	0.0840534	0.138502	0.0492178	0.21632	0.0262561	0.123435	0.136514	0.270356	0.22176	0.14007	0.086613	0.071777	0.099728	0.195565	0.311117	0.358729	0.392436	0.392363	0.281129	0.288232	0.326394	0.292828	0.157224	0.142496	0.0937302	0.122671	0.352204	0.320953	0.1026	0.152917
0.0640424	0.0920052	0.0457688	0.086685	0.165828	0.198965	0.37177	0.37177	0.0977648	0.235756	0.0846901	0.148882	0.0460119	0.178929	0.00605817	0.118407	0.141713	0.273249	0.229435	0.143858	0.0816816	0.0748978	0.0922791	0.197739	0.336115	0.375597	0.419871	0.417906	0.301355	0.311536	0.350498	0.313061	0.152046	0.161484	0.0855793	0.142815	0.374271	0.341586	0.0879179	0.160395
0.134502	0.132309	0.134222	0.150987	0.19242	0.217735	0.39227	0.39227	0.129366	0.26585	0.100032	0.170966	0.0677292	0.163899	0.0183644	0.126563	0.164227	0.292119	0.238177	0.162187	0.0953402	0.0857999	0.107578	0.206262	0.359532	0.391368	0.443663	0.437843	0.322978	0.336462	0.374892	0.344401	0.172153	0.195189	0.0847174	0.192019	0.395142	0.359359	0.106852	0.191866
0.215392	0.188529	0.233939	0.226251	0.233699	0.249412	0.41698	0.41698	0.147661	0.28922	0.113716	0.190292	0.0832353	0.152195	0.0420273	0.136746	0.208918	0.305851	0.261491	0.182861	0.111775	0.105223	0.127028	0.221852	0.383496	0.408231	0.464114	0.45624	0.354917	0.361116	0.399663	0.371043	0.195893	0.236049	0.0890533	0.226691	0.41394	0.378878	0.123329	0.216598
0.423989	0.317162	0.501337	0.378723	0.327604	0.324003	0.468052	0.468052	0.212163	0.346426	0.148085	0.234284	0.124568	0.155923	0.101761	0.168026	0.303303	0.363265	0.331236	0.240921	0.154477	0.164461	0.184197	0.286475	0.418772	0.429602	0.488955	0.478288	0.405606	0.410153	0.434786	0.425034	0.27521	0.350608	0.112111	0.331804	0.43742	0.417013	0.190798	0.312328
0.543149	0.400283	0.659215	0.474188	0.378979	0.359672	0.51139	0.51139	0.288619	0.396872	0.188904	0.289303	0.183	0.167966	0.162349	0.206494	0.39495	0.416458	0.397358	0.29112	0.207589	0.228882	0.243909	0.346623	0.45014	0.448245	0.508761	0.498265	0.453471	0.4608	0.470133	0.470687	0.354408	0.455719	0.134823	0.426727	0.45886	0.450449	0.253449	0.408597
0.577791	0.431191	0.699278	0.508092	0.400604	0.378591	0.533907	0.533907	0.422032	0.488742	0.247213	0.369315	0.30294	0.206802	0.293176	0.275768	0.482928	0.463789	0.462953	0.328477	0.255442	0.2842	0.296771	0.398692	0.478612	0.467274	0.524335	0.513865	0.491253	0.495905	0.494233	0.512447	0.397677	0.526503	0.145117	0.473918	0.475211	0.475574	0.297408	0.461241
0.53508	0.429234	0.644832	0.484381	0.38995	0.371817	0.545466	0.545466	0.500849	0.544263	0.275397	0.406057	0.389778	0.232911	0.375772	0.323711	0.50781	0.472078	0.482614	0.338399	0.263004	0.296138	0.306708	0.412165	0.494707	0.483251	0.53702	0.524714	0.511249	0.510574	0.511816	0.529226	0.39222	0.532795	0.140723	0.459216	0.487134	0.490755	0.287096	0.453192
0.472894	0.407198	0.553148	0.446237	0.365356	0.364615	0.544832	0.544832	0.512085	0.548565	0.274677	0.418527	0.418493	0.236446	0.384782	0.331036	0.495809	0.468423	0.47268	0.329681	0.263895	0.286352	0.306564	0.409995	0.504061	0.496681	0.54482	0.535158	0.5199	0.521538	0.524347	0.535678	0.374763	0.518164	0.134313	0.447256	0.497061	0.500711	0.269474	0.440921
0.290971	0.320498	0.340207	0.340586	0.289826	0.313711	0.514674	0.514674	0.462938	0.519452	0.256824	0.400183	0.385131	0.222966	0.330041	0.306085	0.42801	0.42584	0.418374	0.284568	0.230686	0.241891	0.270634	0.366432	0.496514	0.502845	0.543652	0.533931	0.502392	0.505967	0.522119	0.517545	0.309746	0.43338	0.112186	0.375293	0.498772	0.491242	0.204532	0.368764
0.197557	0.282671	0.212182	0.292793	0.256146	0.298249	0.495108	0.495108	0.410207	0.500763	0.233237	0.373494	0.355826	0.206568	0.298085	0.284198	0.377712	0.3906	0.378425	0.254627	0.199238	0.192699	0.245624	0.323808	0.489733	0.506608	0.541377	0.531721	0.489051	0.488424	0.514109	0.504082	0.257685	0.359445	0.0920463	0.315375	0.497991	0.484577	0.149988	0.312557
0.166397	0.281401	0.183685	0.290356	0.254652	0.287343	0.483029	0.483029	0.280596	0.433187	0.180197	0.309268	0.241051	0.164407	0.177316	0.21683	0.312056	0.357524	0.319676	0.225597	0.169135	0.136493	0.220136	0.277505	0.475313	0.502163	0.532908	0.522768	0.474366	0.47613	0.5072	0.495223	0.226555	0.316581	0.0819053	0.28546	0.491883	0.476666	0.11642	0.267486
0.202035	0.319154	0.231236	0.334835	0.28321	0.3002	0.469945	0.469945	0.212182	0.403878	0.164491	0.293127	0.163235	0.144105	0.111106	0.179057	0.310538	0.364684	0.325221	0.235554	0.17943	0.136758	0.237226	0.276867	0.471094	0.497124	0.521309	0.514783	0.476519	0.480153	0.502385	0.501394	0.242887	0.340729	0.0883396	0.311461	0.484319	0.476977	0.134744	0.287657
0.230438	0.346259	0.257815	0.358432	0.28607	0.305991	0.45696	0.45696	0.210114	0.402869	0.167024	0.295666	0.140938	0.140193	0.110069	0.170667	0.331451	0.378961	0.335407	0.255192	0.189865	0.148391	0.256881	0.286945	0.468437	0.487001	0.511089	0.503946	0.476721	0.480509	0.496604	0.506001	0.253774	0.36321	0.0957683	0.328443	0.472624	0.47411	0.149507	0.305944
0.274642	0.397777	0.323893	0.406987	0.303772	0.332094	0.45884	0.45884	0.245702	0.427414	0.185092	0.321279	0.170804	0.152597	0.153095	0.18415	0.37082	0.404902	0.361296	0.279452	0.217602	0.172787	0.289926	0.306624	0.468615	0.479728	0.504222	0.500915	0.483383	0.487224	0.494202	0.514142	0.284672	0.401989	0.1101	0.36508	0.464944	0.474953	0.180595	0.334503
0.289392	0.418541	0.34609	0.42546	0.313882	0.338543	0.467437	0.467437	0.249033	0.425462	0.191773	0.329102	0.1615	0.160491	0.164296	0.178792	0.380423	0.419799	0.364587	0.291143	0.228805	0.180805	0.308763	0.313675	0.473383	0.478604	0.506202	0.50466	0.48704	0.492132	0.497471	0.518102	0.289843	0.425093	0.122201	0.384184	0.462998	0.480217	0.194133	0.340446
0.354636	0.473944	0.414752	0.468567	0.339013	0.372609	0.505292	0.505292	0.289364	0.448912	0.216833	0.362768	0.194441	0.183253	0.211814	0.197392	0.435945	0.452672	0.399097	0.327931	0.260202	0.218542	0.345702	0.34544	0.495783	0.496622	0.527453	0.528243	0.512125	0.514495	0.520933	0.54126	0.340556	0.480726	0.144744	0.432224	0.482259	0.505939	0.229687	0.391218
0.388222	0.495591	0.451018	0.496393	0.354108	0.412073	0.556808	0.556808	0.320432	0.469522	0.237715	0.382628	0.208406	0.194877	0.227204	0.209135	0.477277	0.478155	0.423994	0.35143	0.287246	0.250993	0.376896	0.364723	0.534294	0.531902	0.568829	0.571002	0.550674	0.554282	0.560268	0.575268	0.373545	0.529408	0.163699	0.471399	0.522855	0.546052	0.251955	0.424566
0.457161	0.551769	0.526545	0.55422	0.413282	0.460618	0.6391	0.6391	0.364907	0.511301	0.269552	0.426781	0.239632	0.217454	0.265481	0.243958	0.518552	0.512511	0.468347	0.38091	0.328165	0.29829	0.418054	0.397993	0.592932	0.590664	0.626546	0.634198	0.614091	0.613728	0.620699	0.634056	0.433202	0.602925	0.187958	0.5397	0.586972	0.611197	0.295753	0.491316
0.509364	0.589728	0.551775	0.58322	0.464667	0.508171	0.731884	0.731884	0.385741	0.553251	0.294517	0.46248	0.259014	0.238865	0.301755	0.277111	0.568167	0.545163	0.506009	0.415704	0.364155	0.338666	0.458372	0.432303	0.669402	0.67052	0.704884	0.7114	0.691741	0.687175	0.699183	0.706714	0.48501	0.679334	0.213373	0.605794	0.671453	0.695677	0.331633	0.557098
0.58547	0.652849	0.626673	0.639435	0.531518	0.572232	0.833253	0.833253	0.452482	0.62278	0.338993	0.517705	0.312883	0.267573	0.352707	0.33148	0.648941	0.588973	0.566152	0.460661	0.420621	0.394503	0.511624	0.479467	0.764183	0.768151	0.797183	0.806024	0.786291	0.786548	0.7923	0.798815	0.562123	0.774274	0.241395	0.69005	0.775081	0.794256	0.383267	0.649784
0.606376	0.680801	0.648471	0.663397	0.575681	0.618935	0.923576	0.923576	0.491488	0.685577	0.37734	0.573227	0.342262	0.283202	0.38528	0.373377	0.692652	0.615741	0.60811	0.483871	0.45678	0.43227	0.552948	0.514827	0.862342	0.86625	0.887019	0.894854	0.876725	0.880602	0.885279	0.884824	0.603616	0.846695	0.263907	0.744409	0.876751	0.887277	0.418084	0.707786
0.652211	0.725765	0.692315	0.712793	0.618662	0.652035	0.988042	0.988042	0.555633	0.752422	0.413985	0.640784	0.394472	0.310644	0.455776	0.436646	0.742396	0.64153	0.659371	0.513059	0.494511	0.46966	0.590544	0.556952	0.94566	0.950453	0.961401	0.965152	0.955654	0.955611	0.962806	0.960013	0.656349	0.913329	0.286841	0.802856	0.958808	0.966412	0.449536	0.773115
0.647751	0.733667	0.68438	0.723077	0.616034	0.652184	1	1	0.617185	0.796255	0.433044	0.670358	0.420438	0.31719	0.469387	0.471853	0.761289	0.647604	0.668027	0.522254	0.500137	0.463024	0.60652	0.56494	0.991978	0.997936	1	1	0.992216	0.99544	1	0.995639	0.664719	0.92888	0.295573	0.818653	1	1	0.450341	0.783096
0.661053	0.756438	0.705615	0.757979	0.610572	0.647403	0.977484	0.977484	0.658719	0.827336	0.445985	0.690275	0.439807	0.318964	0.483768	0.497093	0.764562	0.652449	0.675325	0.530126	0.510012	0.46401	0.615877	0.564254	1	1	0.9978	0.994313	1	1	0.998816	1	0.667907	0.932906	0.301143	0.819912	0.99442	0.993663	0.447264	0.784377
0.650564	0.757124	0.691201	0.759754	0.574104	0.614519	0.915002	0.915002	0.640457	0.821988	0.432245	0.675817	0.434111	0.310173	0.459475	0.487474	0.740484	0.644133	0.656078	0.515732	0.496884	0.444254	0.606753	0.544093	0.960312	0.956162	0.952687	0.947285	0.959055	0.958308	0.952997	0.96185	0.638996	0.904325	0.299488	0.793599	0.939677	0.943895	0.430162	0.748609
0.685198	0.782991	0.711363	0.802651	0.54736	0.589311	0.836695	0.836695	0.635779	0.820969	0.425407	0.650474	0.436411	0.301891	0.465234	0.486149	0.738876	0.643852	0.655362	0.525305	0.493616	0.440277	0.601828	0.534063	0.893955	0.881649	0.884327	0.875661	0.899446	0.894855	0.88411	0.907819	0.624635	0.886051	0.302121	0.793131	0.858884	0.875471	0.420454	0.739099
0.68402	0.793429	0.696163	0.813682	0.50257	0.558677	0.752311	0.752311	0.588992	0.772949	0.40436	0.598605	0.409024	0.275314	0.427305	0.446313	0.711718	0.631084	0.610106	0.512964	0.47274	0.416745	0.587144	0.501126	0.809471	0.791941	0.802738	0.794844	0.820305	0.81682	0.802651	0.836863	0.583989	0.849968	0.30501	0.770839	0.766411	0.79713	0.407201	0.704721
0.724687	0.822957	0.738986	0.855503	0.487228	0.544649	0.688283	0.688283	0.528692	0.761682	0.391191	0.563303	0.396102	0.262825	0.425812	0.423361	0.727455	0.636086	0.601245	0.527455	0.474115	0.416591	0.587137	0.499062	0.736332	0.711697	0.736496	0.724604	0.754938	0.749497	0.73622	0.787663	0.585097	0.848755	0.318365	0.77921	0.686999	0.733202	0.40822	0.699973
0.748073	0.840016	0.749937	0.872867	0.463597	0.531553	0.636783	0.636783	0.508314	0.733121	0.379743	0.530839	0.374725	0.252875	0.415957	0.403346	0.735497	0.634512	0.593502	0.5308	0.468852	0.417482	0.592311	0.487546	0.680354	0.648673	0.684525	0.67029	0.697433	0.69591	0.682505	0.74629	0.579358	0.842063	0.331814	0.783079	0.628539	0.684107	0.411211	0.690321
0.81649	0.893621	0.802016	0.935191	0.473602	0.551403	0.615341	0.615341	0.524713	0.737274	0.398193	0.533453	0.383276	0.253859	0.457381	0.41071	0.77483	0.656273	0.620269	0.565669	0.484918	0.453257	0.617454	0.506284	0.654835	0.607007	0.65547	0.634717	0.675629	0.66787	0.657686	0.728476	0.604962	0.887386	0.362563	0.816392	0.593371	0.661973	0.441877	0.718958
0.823326	0.905464	0.812748	0.947551	0.457544	0.543875	0.583423	0.583423	0.500033	0.708779	0.400594	0.530627	0.364484	0.245199	0.421385	0.40114	0.755805	0.648851	0.593299	0.54606	0.472588	0.451659	0.612348	0.499004	0.626283	0.572932	0.626656	0.605479	0.639531	0.638974	0.627541	0.695912	0.600589	0.891758	0.379997	0.824362	0.562564	0.638207	0.446534	0.713614
0.859557	0.935556	0.863647	0.974248	0.461779	0.539643	0.570795	0.570795	0.52685	0.731479	0.428409	0.551654	0.383741	0.253804	0.437292	0.42632	0.778794	0.659733	0.610167	0.563079	0.485763	0.467159	0.627634	0.513425	0.6164	0.54822	0.605408	0.581865	0.626198	0.62501	0.610306	0.68998	0.62618	0.92133	0.399846	0.855639	0.540024	0.621442	0.467786	0.73825
0.861868	0.948901	0.856176	0.974751	0.448221	0.544286	0.551135	0.551135	0.539447	0.720672	0.449455	0.56167	0.387671	0.259747	0.439581	0.438068	0.766728	0.662199	0.608268	0.561851	0.489249	0.47856	0.629862	0.506885	0.60083	0.522229	0.579393	0.557307	0.611644	0.604992	0.58873	0.667581	0.622717	0.925771	0.412879	0.859875	0.514215	0.602069	0.47755	0.740437
0.880244	0.967063	0.895343	0.987584	0.456622	0.541323	0.532168	0.532168	0.545745	0.733763	0.471037	0.586587	0.415602	0.26788	0.461258	0.457684	0.77704	0.673852	0.624591	0.573675	0.500813	0.494409	0.635931	0.519822	0.58305	0.496867	0.551617	0.532318	0.596542	0.589943	0.570045	0.655212	0.626648	0.955931	0.426582	0.880449	0.485679	0.58493	0.492531	0.761588
0.834922	0.941481	0.878472	0.960241	0.434906	0.522362	0.503003	0.503003	0.53697	0.720315	0.474065	0.582148	0.409236	0.266011	0.433705	0.458748	0.758491	0.660245	0.600841	0.554291	0.488323	0.477515	0.621356	0.501261	0.555802	0.467309	0.519737	0.50067	0.567322	0.562914	0.543314	0.633598	0.605406	0.937053	0.424465	0.876512	0.451271	0.556179	0.476397	0.748822
0.857823	0.957858	0.889309	0.96249	0.444511	0.529304	0.497736	0.497736	0.563451	0.731342	0.486452	0.591611	0.437127	0.271332	0.463426	0.476542	0.789085	0.681436	0.62728	0.575741	0.500605	0.494489	0.638616	0.506804	0.542654	0.446731	0.498259	0.479113	0.567752	0.556168	0.532388	0.635462	0.614675	0.947707	0.433073	0.91152	0.425433	0.539547	0.487602	0.768178
0.853833	0.950185	0.862111	0.94982	0.438555	0.537956	0.49067	0.49067	0.565494	0.727318	0.482907	0.590228	0.437131	0.275687	0.468835	0.475803	0.79304	0.693637	0.633419	0.576337	0.50047	0.504062	0.636579	0.511517	0.53029	0.43282	0.482671	0.465003	0.560241	0.552286	0.523227	0.62945	0.608407	0.944429	0.439389	0.904664	0.405606	0.523292	0.485247	0.764721
0.860465	0.940894	0.86075	0.945858	0.453325	0.535692	0.49988	0.49988	0.586893	0.742077	0.494318	0.594882	0.454502	0.285035	0.492371	0.491306	0.818363	0.707039	0.652619	0.587159	0.511992	0.523922	0.651735	0.526695	0.527958	0.429602	0.475309	0.458537	0.562433	0.562101	0.525411	0.642199	0.617446	0.960076	0.449169	0.916349	0.397656	0.518735	0.491169	0.781783
0.824478	0.910395	0.80653	0.91549	0.440909	0.53256	0.503636	0.503636	0.588462	0.730508	0.504055	0.594565	0.456323	0.279617	0.483571	0.498155	0.800321	0.707079	0.649421	0.575134	0.5014	0.519417	0.648045	0.523488	0.529986	0.430934	0.474522	0.45831	0.566523	0.56482	0.526899	0.645968	0.612036	0.939312	0.447896	0.905274	0.392811	0.511565	0.482459	0.771567
0.802941	0.89415	0.778978	0.890894	0.443582	0.528417	0.50663	0.50663	0.610762	0.732325	0.514109	0.599199	0.468674	0.283973	0.514286	0.512391	0.7958	0.713675	0.654251	0.577105	0.500285	0.536284	0.647469	0.532356	0.534678	0.437936	0.47529	0.462527	0.572378	0.572215	0.531479	0.658281	0.613702	0.926913	0.444409	0.892996	0.39397	0.509986	0.482093	0.764447
0.747761	0.83566	0.728471	0.841581	0.423507	0.51587	0.504076	0.504076	0.59893	0.725822	0.507862	0.589786	0.455369	0.280984	0.510797	0.508131	0.760171	0.687313	0.630419	0.56574	0.482929	0.525128	0.618929	0.517672	0.534027	0.440362	0.473262	0.463782	0.569854	0.564919	0.527913	0.655951	0.590749	0.890515	0.430884	0.839729	0.391609	0.498994	0.461146	0.739081
0.710529	0.800898	0.73746	0.807053	0.4256	0.506635	0.498599	0.498599	0.599075	0.71261	0.510936	0.588852	0.457675	0.282024	0.518944	0.512965	0.750741	0.684895	0.632659	0.564823	0.474916	0.52684	0.611907	0.513908	0.534192	0.442018	0.471598	0.462263	0.56924	0.562103	0.525713	0.656559	0.589216	0.867688	0.421363	0.822148	0.386739	0.493283	0.451711	0.728792
0.651633	0.750223	0.677295	0.752401	0.403839	0.484848	0.483795	0.483795	0.572487	0.688153	0.496494	0.577043	0.443583	0.272317	0.50146	0.497937	0.71393	0.666089	0.616713	0.548907	0.447029	0.506673	0.585182	0.4944	0.527773	0.43949	0.465661	0.458943	0.560584	0.549861	0.513388	0.642339	0.567886	0.815284	0.402579	0.773445	0.378421	0.475699	0.429311	0.68752
0.624703	0.706584	0.646857	0.710332	0.400402	0.476486	0.481909	0.481909	0.580856	0.687907	0.486075	0.567749	0.438578	0.274639	0.505746	0.489285	0.708502	0.662422	0.604283	0.543643	0.4416	0.501289	0.572691	0.480922	0.525133	0.440107	0.465384	0.459526	0.556583	0.548408	0.50717	0.634591	0.557294	0.788864	0.395397	0.747451	0.37694	0.466748	0.420561	0.66933
0.594906	0.646134	0.603261	0.673271	0.388292	0.466438	0.488052	0.488052	0.561711	0.6757	0.476895	0.564612	0.439116	0.269896	0.476801	0.480562	0.684821	0.654882	0.598757	0.530782	0.433331	0.484225	0.555896	0.465762	0.529502	0.447776	0.471501	0.467839	0.559136	0.551012	0.507747	0.630073	0.539921	0.757078	0.390649	0.711259	0.384936	0.465154	0.397407	0.648206
0.584051	0.626389	0.584664	0.648693	0.398283	0.466741	0.508277	0.508277	0.58977	0.682275	0.488447	0.574559	0.458112	0.279991	0.489435	0.495678	0.678591	0.669356	0.612831	0.524874	0.441106	0.493468	0.55563	0.480302	0.547652	0.472977	0.491184	0.48697	0.567833	0.571403	0.526491	0.643042	0.547424	0.757713	0.395585	0.703906	0.41008	0.482052	0.400675	0.64852
0.549473	0.568799	0.505611	0.597967	0.400689	0.462491	0.544293	0.544293	0.587761	0.687852	0.485084	0.580334	0.454611	0.275155	0.496709	0.4986	0.657035	0.662871	0.603882	0.510668	0.439603	0.498914	0.546041	0.47801	0.575513	0.511864	0.524239	0.520299	0.593722	0.597878	0.555335	0.658259	0.54213	0.742558	0.395108	0.689405	0.456258	0.508804	0.392077	0.643561
0.538733	0.54611	0.522868	0.5735	0.430023	0.477466	0.600202	0.600202	0.612063	0.712353	0.50642	0.605105	0.481723	0.280418	0.50865	0.52422	0.660172	0.667761	0.619757	0.514327	0.452884	0.527314	0.547516	0.489488	0.624392	0.569405	0.574633	0.566308	0.63262	0.646909	0.606524	0.690733	0.558136	0.765721	0.409286	0.713851	0.523377	0.561543	0.403989	0.670099
0.513518	0.512455	0.504958	0.531383	0.442479	0.480544	0.651377	0.651377	0.616191	0.730112	0.527967	0.62893	0.503162	0.281946	0.516005	0.555348	0.65291	0.665706	0.62729	0.513966	0.451086	0.543414	0.545546	0.511346	0.681508	0.636419	0.628447	0.617487	0.68287	0.698483	0.663931	0.728517	0.57274	0.777984	0.422156	0.725059	0.597477	0.617758	0.406559	0.687661
0.530838	0.506601	0.521748	0.50845	0.474576	0.492857	0.695854	0.695854	0.667857	0.784045	0.562953	0.673542	0.546643	0.299376	0.559822	0.598259	0.680863	0.678662	0.651523	0.539644	0.467611	0.58784	0.563338	0.541962	0.741853	0.698915	0.678777	0.662281	0.734696	0.759892	0.719626	0.775282	0.611996	0.811111	0.447334	0.762268	0.659315	0.665267	0.435407	0.728705
0.511047	0.477661	0.500288	0.480864	0.47626	0.483103	0.69519	0.69519	0.676248	0.816	0.585107	0.705632	0.564847	0.307597	0.559713	0.631565	0.687491	0.678828	0.656813	0.550168	0.46932	0.609075	0.56594	0.544552	0.777229	0.727684	0.697201	0.679071	0.763862	0.793704	0.740591	0.797468	0.625638	0.812748	0.46934	0.774131	0.681748	0.676524	0.444218	0.751297
0.545671	0.489373	0.526676	0.48422	0.475067	0.484821	0.666909	0.666909	0.719244	0.858268	0.637041	0.753135	0.618635	0.325677	0.597543	0.683839	0.713066	0.69598	0.67445	0.571218	0.486717	0.649668	0.579675	0.567288	0.78758	0.715312	0.67962	0.660672	0.76602	0.799633	0.73353	0.799655	0.655036	0.845546	0.507556	0.803823	0.655527	0.655738	0.471534	0.791541
0.586879	0.480085	0.504295	0.492979	0.447738	0.464984	0.599809	0.599809	0.754995	0.888564	0.677757	0.786666	0.650956	0.338897	0.617901	0.719955	0.720336	0.705365	0.669182	0.586144	0.484477	0.684453	0.585376	0.575407	0.761181	0.658262	0.625021	0.608403	0.736042	0.765536	0.684962	0.777548	0.673332	0.857967	0.548887	0.821832	0.582997	0.591606	0.48575	0.815168
0.64771	0.502365	0.539645	0.526768	0.437919	0.456707	0.525372	0.525372	0.804375	0.922249	0.730748	0.826732	0.704113	0.359702	0.668462	0.766527	0.749474	0.729327	0.684531	0.614466	0.506318	0.742982	0.606723	0.587875	0.713359	0.572153	0.547933	0.535124	0.685705	0.715976	0.616293	0.738052	0.711577	0.885539	0.603842	0.864853	0.483239	0.509597	0.521302	0.863806
0.675293	0.507467	0.536281	0.528591	0.406672	0.436961	0.445465	0.445465	0.824488	0.930119	0.778634	0.854054	0.737479	0.36984	0.692419	0.803235	0.758509	0.741578	0.680923	0.617435	0.515993	0.787471	0.61001	0.594955	0.643549	0.473082	0.461135	0.453276	0.613643	0.647268	0.534406	0.681537	0.722806	0.90127	0.654741	0.893439	0.377781	0.421775	0.549509	0.893195
0.737088	0.522892	0.591832	0.554475	0.407143	0.42917	0.393705	0.393705	0.882168	0.944212	0.840085	0.890038	0.807831	0.385566	0.748553	0.85409	0.79074	0.76231	0.687886	0.645332	0.537536	0.85102	0.632611	0.608086	0.588118	0.388635	0.389931	0.382551	0.563536	0.58925	0.470957	0.634824	0.757629	0.952664	0.70914	0.942111	0.293176	0.354813	0.592754	0.935581
0.756397	0.516581	0.591467	0.557955	0.399075	0.409136	0.352733	0.352733	0.902569	0.949279	0.890281	0.91498	0.854505	0.396047	0.757812	0.889818	0.790293	0.768241	0.688967	0.655513	0.536877	0.88282	0.642308	0.610091	0.539286	0.325272	0.33638	0.332307	0.521462	0.540238	0.421916	0.592693	0.770619	0.962085	0.747677	0.964367	0.23338	0.304519	0.618475	0.958743
0.77662	0.529801	0.644763	0.558672	0.416523	0.414391	0.33377	0.33377	0.951538	0.976755	0.936934	0.9551	0.921992	0.415871	0.814762	0.94019	0.826488	0.793355	0.707191	0.672194	0.560014	0.919041	0.668406	0.629697	0.512978	0.287137	0.299037	0.300139	0.497595	0.519831	0.396871	0.576571	0.797392	0.99346	0.779281	1	0.197221	0.279714	0.655484	0.99145
0.75877	0.514183	0.642632	0.541021	0.416267	0.398656	0.321635	0.321635	0.969701	0.983507	0.972393	0.976326	0.956283	0.429059	0.841957	0.969772	0.830734	0.796679	0.706675	0.670988	0.568869	0.936078	0.675782	0.635514	0.496681	0.263358	0.275964	0.276676	0.47829	0.500273	0.381137	0.561199	0.793612	1	0.788223	0.99358	0.174097	0.260522	0.666594	0.998824
0.750019	0.509258	0.664865	0.529982	0.427705	0.398558	0.312714	0.312714	0.99561	0.990421	0.995637	0.995494	0.986876	0.451153	0.868862	0.99852	0.824033	0.799184	0.712493	0.680513	0.573617	0.942663	0.691717	0.643209	0.491255	0.248191	0.257496	0.261743	0.476854	0.493625	0.370974	0.549325	0.800376	0.996682	0.780701	0.986953	0.160228	0.250856	0.674523	1
0.72187	0.492379	0.630992	0.497307	0.419681	0.391045	0.305099	0.305099	0.992693	0.99279	1	1	0.99712	0.463525	0.887034	1	0.815707	0.799258	0.714224	0.666883	0.573326	0.929427	0.678852	0.64745	0.483212	0.237792	0.245666	0.254336	0.465295	0.485542	0.361615	0.538586	0.78218	0.963233	0.755597	0.954993	0.14907	0.242595	0.65327	0.985442
0.706491	0.49197	0.651771	0.486649	0.426465	0.382019	0.30014	0.30014	1	1	0.9874	0.998251	1	0.475131	0.914646	0.995516	0.827269	0.799945	0.707527	0.66002	0.579802	0.91579	0.668259	0.648154	0.480853	0.231242	0.2347	0.246318	0.45816	0.480913	0.354867	0.535308	0.771102	0.947481	0.727593	0.931087	0.142828	0.236067	0.641774	0.96006
0.654787	0.463866	0.595286	0.440924	0.406488	0.366056	0.291149	0.291149	0.961539	0.968448	0.961946	0.976823	0.964946	0.471988	0.896599	0.965073	0.791029	0.786585	0.684865	0.634729	0.569331	0.884429	0.652421	0.632755	0.470947	0.223687	0.229753	0.238633	0.447712	0.467804	0.345364	0.516824	0.734423	0.895847	0.687941	0.871713	0.135571	0.223359	0.611166	0.922851
0.644344	0.451002	0.585334	0.422551	0.399619	0.356479	0.280786	0.280786	0.94278	0.945575	0.926957	0.959474	0.931615	0.471634	0.882575	0.936647	0.765907	0.774016	0.680295	0.617264	0.554005	0.860219	0.631462	0.622908	0.459968	0.217173	0.221998	0.23295	0.436995	0.455093	0.333215	0.506562	0.711975	0.862409	0.653757	0.836192	0.129624	0.218213	0.586368	0.88484
0.607636	0.427267	0.537499	0.398436	0.379807	0.330686	0.267826	0.267826	0.895327	0.924243	0.892437	0.926205	0.881459	0.452603	0.861543	0.905055	0.742563	0.755247	0.660663	0.590554	0.534684	0.814073	0.598305	0.593355	0.445395	0.210096	0.216067	0.226348	0.42167	0.434508	0.322034	0.488017	0.671126	0.812288	0.622538	0.784978	0.123129	0.206418	0.551384	0.83973
0.591127	0.429689	0.532183	0.391465	0.370419	0.321261	0.261646	0.261646	0.876198	0.915657	0.868141	0.902661	0.845614	0.449638	0.853604	0.885125	0.727379	0.751915	0.652326	0.582892	0.521678	0.794275	0.596142	0.588701	0.437051	0.205773	0.21267	0.221699	0.412166	0.424112	0.314114	0.474077	0.647096	0.778842	0.607539	0.756687	0.119354	0.199901	0.541138	0.806503
0.543987	0.405716	0.472517	0.359206	0.350681	0.311558	0.250945	0.250945	0.847808	0.878222	0.840552	0.866144	0.803182	0.433413	0.825869	0.859061	0.693667	0.737768	0.648787	0.563378	0.503495	0.762774	0.577263	0.572393	0.423837	0.200047	0.209506	0.21652	0.394667	0.409709	0.301548	0.456588	0.612905	0.732916	0.585884	0.715558	0.113362	0.191206	0.511627	0.769766
0.535285	0.388472	0.467291	0.351786	0.340084	0.295713	0.239232	0.239232	0.828816	0.858838	0.816465	0.83886	0.7753	0.426189	0.815048	0.845333	0.671793	0.723855	0.647123	0.55026	0.489343	0.742177	0.555472	0.558288	0.412828	0.19395	0.204162	0.211236	0.38164	0.392896	0.290109	0.440569	0.589234	0.704403	0.566189	0.690029	0.111311	0.18793	0.499079	0.742992
0.491296	0.37053	0.411044	0.327104	0.322269	0.27622	0.225083	0.225083	0.805879	0.837907	0.789682	0.802967	0.746528	0.412987	0.779696	0.819421	0.64717	0.709065	0.632946	0.533698	0.469576	0.705788	0.534994	0.536057	0.397916	0.188652	0.201777	0.205387	0.368899	0.377219	0.278074	0.417679	0.551293	0.658966	0.540601	0.647092	0.107894	0.17838	0.473264	0.706694
0.471357	0.361453	0.402636	0.320652	0.309111	0.258027	0.219937	0.219937	0.784586	0.815585	0.758319	0.77035	0.727774	0.400022	0.751252	0.790954	0.61483	0.691671	0.610708	0.511694	0.446298	0.684761	0.51073	0.533665	0.381175	0.181898	0.195735	0.199533	0.34937	0.359085	0.267057	0.394156	0.526197	0.635408	0.513758	0.619353	0.104252	0.173886	0.45058	0.682706
0.430865	0.32599	0.363797	0.294296	0.288746	0.247219	0.206187	0.206187	0.747733	0.777487	0.723242	0.729602	0.68853	0.376166	0.709798	0.750963	0.595955	0.670016	0.586829	0.484124	0.429785	0.642339	0.487532	0.506852	0.362843	0.174403	0.190199	0.192844	0.330651	0.336588	0.254668	0.374722	0.496621	0.602791	0.479423	0.575938	0.101615	0.166845	0.416781	0.641638
0.42134	0.312814	0.360332	0.279878	0.27631	0.2278	0.195792	0.195792	0.703314	0.766661	0.690082	0.696994	0.662954	0.363946	0.672618	0.720812	0.580214	0.652871	0.567078	0.461941	0.413517	0.611853	0.472439	0.492984	0.344418	0.167696	0.184194	0.187438	0.314584	0.323309	0.242051	0.358361	0.47004	0.573099	0.449299	0.541885	0.0993836	0.160136	0.393637	0.614634
0.391666	0.297747	0.32423	0.269509	0.254949	0.20796	0.185687	0.185687	0.662716	0.725904	0.648471	0.656609	0.617471	0.342965	0.613271	0.676264	0.561126	0.635203	0.548328	0.439609	0.388021	0.573499	0.444069	0.46959	0.325376	0.161829	0.181033	0.179615	0.292861	0.303256	0.228719	0.336894	0.435508	0.532828	0.418635	0.50554	0.0954545	0.153677	0.360621	0.57343
0.383664	0.285533	0.327772	0.257634	0.23975	0.202346	0.181783	0.181783	0.633856	0.69606	0.615038	0.619038	0.586844	0.325609	0.57602	0.641133	0.547274	0.618438	0.522803	0.42192	0.371686	0.544556	0.425101	0.460738	0.309079	0.153451	0.172402	0.174428	0.274461	0.289778	0.217061	0.322716	0.424123	0.505244	0.392114	0.484857	0.0929438	0.148431	0.341161	0.546901
0.356635	0.261969	0.285013	0.24079	0.225059	0.200229	0.170956	0.170956	0.594985	0.658561	0.583491	0.581815	0.546848	0.315596	0.538569	0.602919	0.541185	0.611687	0.508629	0.413623	0.362167	0.513667	0.414658	0.444533	0.295943	0.149714	0.171259	0.171203	0.266135	0.276863	0.209789	0.317122	0.403827	0.474271	0.369839	0.4532	0.0908161	0.142024	0.326159	0.51568
0.353178	0.255571	0.284165	0.224252	0.220018	0.182771	0.163354	0.163354	0.571195	0.616743	0.549478	0.545573	0.520531	0.303978	0.50512	0.567397	0.514885	0.591878	0.498034	0.398242	0.344088	0.484411	0.399168	0.429484	0.281217	0.143479	0.165394	0.164354	0.248788	0.262444	0.199029	0.304273	0.385038	0.449731	0.345504	0.42746	0.0870944	0.138579	0.305833	0.488601
0.323333	0.238183	0.253246	0.210955	0.203382	0.168207	0.154632	0.154632	0.546036	0.566152	0.510184	0.508322	0.478575	0.293568	0.47657	0.528139	0.488957	0.578748	0.476662	0.383706	0.325979	0.454429	0.380645	0.402398	0.26896	0.138	0.161619	0.159008	0.23242	0.245008	0.191019	0.288431	0.361649	0.417806	0.321227	0.400295	0.0833545	0.1325	0.286361	0.456537
0.324135	0.238969	0.256064	0.201137	0.202114	0.165486	0.150532	0.150532	0.529175	0.548231	0.488609	0.479992	0.462942	0.285516	0.469815	0.503187	0.475861	0.568611	0.461238	0.377277	0.324646	0.437242	0.380877	0.397267	0.258118	0.133165	0.157322	0.157489	0.227877	0.241043	0.181791	0.278357	0.352763	0.405297	0.298121	0.38209	0.0804491	0.12989	0.279331	0.442663
0.296478	0.227365	0.227985	0.185877	0.187152	0.152513	0.140759	0.140759	0.482997	0.514316	0.453751	0.445496	0.428829	0.279033	0.44047	0.468164	0.451741	0.553527	0.448163	0.362206	0.308047	0.405761	0.370546	0.378523	0.242797	0.129435	0.153831	0.15172	0.214504	0.218673	0.175966	0.258698	0.319186	0.377484	0.274299	0.348493	0.0760191	0.124725	0.261527	0.407938
0.29405	0.231411	0.231088	0.173598	0.183554	0.143624	0.13836	0.13836	0.46622	0.488429	0.426659	0.415517	0.409684	0.266294	0.425975	0.438913	0.441589	0.542307	0.446633	0.356653	0.299951	0.380905	0.364894	0.365788	0.231349	0.123973	0.149613	0.146775	0.204236	0.211793	0.167051	0.244416	0.299088	0.356123	0.252535	0.330604	0.0735966	0.121557	0.24895	0.38554
0.269637	0.227015	0.211951	0.173976	0.171156	0.136095	0.133407	0.133407	0.425611	0.463448	0.397685	0.385952	0.37794	0.258204	0.400671	0.412383	0.430966	0.545031	0.429547	0.350217	0.291519	0.360271	0.354025	0.358113	0.217928	0.120655	0.148328	0.143892	0.198459	0.204567	0.15989	0.230864	0.283196	0.330285	0.228403	0.304246	0.0696756	0.114195	0.240652	0.352872
0.26583	0.225004	0.216545	0.163309	0.154986	0.1254	0.123769	0.123769	0.401612	0.440025	0.368239	0.350747	0.359035	0.243951	0.360856	0.381209	0.402155	0.526423	0.410891	0.330366	0.27305	0.322161	0.336561	0.346474	0.199356	0.113198	0.140588	0.13614	0.186467	0.186224	0.147951	0.21227	0.266412	0.310696	0.20651	0.282704	0.0653295	0.111496	0.228596	0.323827
0.226987	0.203654	0.165988	0.13653	0.135516	0.115852	0.11629	0.11629	0.352632	0.402318	0.325566	0.306943	0.313125	0.227201	0.302715	0.337779	0.368171	0.505247	0.385792	0.306321	0.250131	0.283552	0.302792	0.327989	0.183044	0.10677	0.133894	0.130339	0.165283	0.167344	0.142128	0.190241	0.231818	0.274239	0.183161	0.245601	0.0615407	0.0999357	0.193992	0.286831
0.224227	0.204128	0.17046	0.142069	0.134451	0.107803	0.111322	0.111322	0.339089	0.389428	0.304464	0.282699	0.282486	0.218075	0.30136	0.308474	0.357153	0.510522	0.376206	0.299675	0.240298	0.262345	0.284814	0.328053	0.173331	0.103073	0.130658	0.125306	0.158807	0.16712	0.135127	0.187586	0.231797	0.26006	0.167295	0.228228	0.06056	0.097482	0.183656	0.267326
0.196247	0.182655	0.152005	0.11999	0.118671	0.0901667	0.0985451	0.0985451	0.308427	0.352616	0.262779	0.241668	0.245865	0.20185	0.251012	0.282832	0.315934	0.498817	0.35013	0.267984	0.216783	0.228898	0.258612	0.305466	0.156827	0.0976248	0.12319	0.11904	0.142079	0.149405	0.122869	0.169167	0.209464	0.228255	0.143847	0.194783	0.0558518	0.0902464	0.156608	0.23005
0.187712	0.175759	0.153378	0.121619	0.118609	0.0835562	0.0944329	0.0944329	0.290804	0.333304	0.236548	0.217084	0.218984	0.190318	0.225212	0.262628	0.291984	0.484371	0.339144	0.256103	0.199935	0.212102	0.240699	0.291622	0.146839	0.0929807	0.119166	0.113539	0.132484	0.141457	0.115479	0.157494	0.192188	0.221476	0.131745	0.181437	0.0555055	0.0892275	0.14616	0.216472
0.17719	0.156743	0.121608	0.115215	0.120831	0.0867576	0.0950838	0.0950838	0.255148	0.307397	0.213785	0.196702	0.181503	0.177946	0.213365	0.23281	0.279406	0.472513	0.328205	0.255632	0.186864	0.202343	0.228622	0.287881	0.140513	0.0901612	0.119463	0.11123	0.126608	0.137909	0.111617	0.152279	0.174535	0.207871	0.115118	0.162376	0.0554369	0.085162	0.129016	0.200659
0.184967	0.157255	0.147414	0.130625	0.128059	0.0862547	0.0969091	0.0969091	0.247068	0.298437	0.197941	0.183068	0.177934	0.174954	0.21493	0.223956	0.287605	0.462575	0.32589	0.256971	0.173026	0.191071	0.222541	0.283373	0.13446	0.0862503	0.118555	0.105991	0.122354	0.134977	0.105522	0.149921	0.178741	0.204607	0.108292	0.158241	0.0554946	0.0904885	0.126822	0.189791
0.163551	0.12674	0.117438	0.107252	0.119664	0.0818944	0.0935169	0.0935169	0.222392	0.263447	0.170913	0.155489	0.155507	0.1582	0.180578	0.203265	0.275752	0.420588	0.303747	0.248584	0.151468	0.167532	0.204018	0.249585	0.12727	0.0799496	0.117013	0.101077	0.115014	0.124165	0.0957328	0.139099	0.154131	0.181706	0.0915788	0.143904	0.0532802	0.0871228	0.110828	0.167698
0.163231	0.121526	0.128504	0.124438	0.122904	0.0910788	0.097952	0.097952	0.212501	0.244028	0.164174	0.146712	0.149116	0.149012	0.173642	0.182584	0.274254	0.377971	0.285471	0.240752	0.135015	0.158976	0.185448	0.232806	0.124774	0.0730941	0.118921	0.0940967	0.109737	0.120048	0.0903963	0.127633	0.155758	0.183037	0.0861986	0.143965	0.0540074	0.0891472	0.112086	0.164871
0.135011	0.0881084	0.0912247	0.0958126	0.107187	0.0866212	0.0936651	0.0936651	0.178425	0.204502	0.140391	0.128082	0.12013	0.123291	0.142609	0.154322	0.250104	0.309841	0.240765	0.208428	0.0997409	0.124065	0.151144	0.193984	0.114415	0.0634142	0.112716	0.0817637	0.0943807	0.100092	0.0765429	0.109983	0.131883	0.144617	0.0743096	0.122702	0.0515359	0.0836808	0.0884293	0.140171
0.116669	0.0755905	0.1045	0.0908292	0.101858	0.0827905	0.0893823	0.0893823	0.161909	0.168128	0.12291	0.116455	0.105887	0.102511	0.116843	0.137312	0.217399	0.244131	0.194077	0.170019	0.0740676	0.102422	0.124413	0.153434	0.101951	0.0534479	0.10844	0.0691248	0.0805131	0.0860846	0.0607272	0.0907346	0.11874	0.132192	0.0663481	0.115133	0.0502559	0.0837177	0.0814837	0.118181
0.0785826	0.0446979	0.0820494	0.06108	0.0915551	0.0706034	0.0808884	0.0808884	0.127136	0.116684	0.0960148	0.0921483	0.0618572	0.0720561	0.0858073	0.109628	0.150481	0.17094	0.141595	0.119108	0.0512809	0.0736113	0.0901649	0.104109	0.0881228	0.0436369	0.101982	0.0567992	0.0703031	0.0667836	0.0438008	0.0727092	0.0881804	0.106797	0.0567221	0.0918606	0.0466792	0.0765591	0.0695248	0.0949796
0.104161	0.0314845	0.112895	0.0644442	0.097499	0.0696654	0.0804519	0.0804519	0.0960124	0.0751128	0.083156	0.0866782	0.0500002	0.0485116	0.0706317	0.0942853	0.107845	0.105044	0.0954656	0.0730563	0.0345788	0.0629007	0.0573367	0.0763069	0.0768676	0.0338773	0.0964555	0.0414889	0.0545423	0.0500309	0.0304972	0.0497691	0.0733847	0.0914322	0.0519959	0.0845438	0.0454086	0.0765339	0.0625325	0.0853344
0.0811132	0.0059468	0.0870768	0.0444081	0.0887224	0.0602894	0.0747341	0.0747341	0.0478922	0.0442271	0.0612196	0.0674858	0.0158455	0.0239251	0.0537067	0.0728294	0.0575461	0.0512532	0.0422682	0.0325326	0.0155737	0.0376258	0.0295416	0.0347635	0.0646122	0.026085	0.0886495	0.0320963	0.0451052	0.0309114	0.0185957	0.0360709	0.0473367	0.0654125	0.0459337	0.0591991	0.0428454	0.0717408	0.0457303	0.0607587
0.0803957	0.0104045	0.100339	0.0491198	0.0971604	0.0637107	0.0756335	0.0756335	0.0283467	0.0233595	0.0538659	0.0587004	0.0134782	0.0130725	0.0504261	0.0645192	0.0283575	0.0199998	0.0244692	0.0159491	0.0103498	0.0424052	0.021852	0.0161416	0.061093	0.0218835	0.0874238	0.0263675	0.0461604	0.0284951	0.0149367	0.0319237	0.0478669	0.0736623	0.0436049	0.0607652	0.0431169	0.0718168	0.0536544	0.066724
0.0733935	0	0.076868	0.0325389	0.090941	0.0524564	0.0706228	0.0706228	0.00422033	0.00953467	0.0424939	0.044856	0	0	0.0314779	0.0540618	0	0	0	0	0.00333489	0.0294057	0	0	0.0594448	0.0201821	0.0814486	0.0217557	0.0398617	0.0178753	0.0133275	0.0303555	0.0357397	0.0543294	0.0404169	0.0453823	0.0417565	0.0698799	0.0435088	0.0584512
0.0941974	0.0205973	0.112108	0.0455943	0.101403	0.0619172	0.0783707	0.0783707	0.00677697	0.0211949	0.0575777	0.0510061	0.0191729	0.011832	0.0463738	0.0633092	0.0205522	0.0174854	0.00670762	0.0153626	0.0133112	0.0406426	0.0127998	0.00597985	0.0632066	0.024195	0.0812034	0.0220887	0.0441907	0.0215409	0.0192643	0.0364198	0.0497516	0.0686377	0.0444442	0.0682412	0.0442549	0.0744634	0.0564999	0.0749871
0.0682157	0.0398864	0.0883378	0.0429471	0.101859	0.0659913	0.0797233	0.0797233	0.00832825	0.0426208	0.0573199	0.0474941	0.0184801	0.0191338	0.0388471	0.071231	0.0398382	0.0550258	0.0198942	0.0344714	0.0168467	0.0419111	0.0343589	0.010826	0.0677362	0.0325848	0.0809023	0.0291037	0.0563212	0.0289533	0.0255439	0.0474682	0.0567802	0.0770634	0.0452105	0.0596315	0.047595	0.0761069	0.0615151	0.0800172
0.0967194	0.0798336	0.103947	0.0630747	0.114086	0.0810771	0.0899812	0.0899812	0.0403854	0.0882662	0.0727761	0.0730685	0.0482531	0.0443934	0.0663076	0.0936009	0.0917342	0.111091	0.0653606	0.0791618	0.0379877	0.0695944	0.0672812	0.0485993	0.0791394	0.0444416	0.0871929	0.0373374	0.0673233	0.0476041	0.0389037	0.0717701	0.0806129	0.107489	0.0515545	0.0859406	0.0518856	0.0855995	0.0802465	0.105753
0.110759	0.0982546	0.117309	0.0695083	0.114238	0.0854392	0.0932985	0.0932985	0.0620948	0.128666	0.0838278	0.0763684	0.0609546	0.0683224	0.0770244	0.101058	0.121381	0.174976	0.100292	0.116875	0.0607539	0.0717538	0.0925758	0.0844681	0.088653	0.055672	0.0887081	0.048421	0.080192	0.0600468	0.0503713	0.0922986	0.0880311	0.121838	0.0572304	0.0951553	0.0551108	0.0921253	0.0856252	0.115687
0.163525	0.143342	0.172977	0.106421	0.14047	0.117543	0.111468	0.111468	0.112572	0.189947	0.104191	0.0997855	0.0927821	0.106972	0.12497	0.13033	0.195828	0.263747	0.172026	0.167958	0.0943962	0.105373	0.144146	0.137613	0.104736	0.0710959	0.0980309	0.0638784	0.108263	0.0897746	0.0704604	0.114725	0.121512	0.164525	0.0720158	0.125255	0.0612419	0.105429	0.110896	0.152124
0.195827	0.163679	0.181602	0.12827	0.149578	0.123022	0.11497	0.11497	0.143564	0.239424	0.114494	0.113819	0.106638	0.1308	0.147501	0.139443	0.241839	0.329644	0.233419	0.20751	0.122391	0.122434	0.178677	0.190393	0.119446	0.0844226	0.107415	0.0791023	0.122822	0.113238	0.0858407	0.136592	0.137642	0.18596	0.0785479	0.133855	0.0652727	0.115137	0.119692	0.163818
0.246986	0.187745	0.239604	0.145872	0.162598	0.137197	0.124136	0.124136	0.177702	0.279428	0.130293	0.126308	0.125439	0.156804	0.185841	0.150283	0.275804	0.39645	0.281535	0.237968	0.15664	0.143412	0.206527	0.234006	0.130436	0.0954117	0.115489	0.0912539	0.136078	0.132868	0.101006	0.157459	0.15537	0.223396	0.0890683	0.166526	0.0693542	0.12248	0.137372	0.19341
0.269093	0.19343	0.262599	0.166776	0.172216	0.144027	0.124953	0.124953	0.196841	0.290564	0.138674	0.126498	0.131899	0.176935	0.195725	0.15125	0.297312	0.43934	0.314699	0.264767	0.177649	0.149403	0.229146	0.269688	0.137249	0.104399	0.118593	0.0990008	0.147244	0.146554	0.108449	0.167156	0.165433	0.2311	0.092392	0.17335	0.0712933	0.125896	0.140412	0.201284
0.320373	0.227345	0.314271	0.212363	0.1997	0.164868	0.135395	0.135395	0.240856	0.326708	0.151656	0.14353	0.162526	0.205739	0.239325	0.173312	0.351934	0.489946	0.36475	0.290268	0.211035	0.178045	0.270492	0.316433	0.146702	0.116137	0.127013	0.110379	0.162832	0.16676	0.122579	0.185039	0.194006	0.256597	0.103373	0.199649	0.0768912	0.13838	0.159415	0.231349
0.307421	0.224989	0.319228	0.205828	0.202393	0.166036	0.134906	0.134906	0.232344	0.312109	0.154987	0.13787	0.170133	0.214888	0.238005	0.171538	0.361744	0.510621	0.381204	0.302321	0.220294	0.181246	0.282232	0.330232	0.150083	0.121619	0.131608	0.115645	0.164208	0.172197	0.127734	0.191877	0.196738	0.26549	0.103339	0.205186	0.0789112	0.138493	0.160247	0.236907
0.3212	0.239169	0.342697	0.21732	0.20445	0.180523	0.14076	0.14076	0.242328	0.3131	0.158812	0.142615	0.179746	0.226214	0.243787	0.173747	0.367647	0.532527	0.381703	0.304686	0.219695	0.185022	0.285903	0.33026	0.149361	0.124511	0.130277	0.114078	0.172088	0.171946	0.131974	0.1926	0.211219	0.276438	0.10708	0.210465	0.0801449	0.140585	0.163888	0.245103
0.315107	0.248981	0.326939	0.226657	0.206816	0.189451	0.14557	0.14557	0.238653	0.315521	0.157069	0.13606	0.18376	0.232124	0.240437	0.178949	0.376592	0.539897	0.39417	0.315474	0.221633	0.18305	0.297667	0.336379	0.151334	0.126772	0.130512	0.115262	0.1742	0.176785	0.135724	0.195093	0.21423	0.277961	0.109787	0.209401	0.0802017	0.146711	0.163058	0.234747
0.346634	0.260751	0.363627	0.230931	0.219931	0.202162	0.152442	0.152442	0.250166	0.334406	0.165422	0.140989	0.188597	0.242545	0.260108	0.190504	0.380759	0.55981	0.409972	0.314842	0.236135	0.197838	0.309534	0.343281	0.154367	0.130066	0.128653	0.117287	0.18073	0.182105	0.141681	0.199537	0.224331	0.29264	0.114502	0.227894	0.0856803	0.154886	0.17594	0.248963
0.331901	0.248792	0.337097	0.20741	0.20943	0.192398	0.155513	0.155513	0.218451	0.316058	0.158164	0.128279	0.174761	0.237575	0.238445	0.18006	0.360729	0.558773	0.399021	0.30346	0.224333	0.183623	0.286922	0.326879	0.148453	0.127597	0.124728	0.114088	0.176071	0.176793	0.138696	0.189556	0.217963	0.278152	0.109524	0.211054	0.0857793	0.150138	0.169246	0.234321
0.369218	0.27154	0.369793	0.231413	0.22483	0.208295	0.160492	0.160492	0.235548	0.346647	0.15853	0.133487	0.184567	0.248932	0.256518	0.185225	0.382239	0.572713	0.412	0.31072	0.239771	0.193136	0.295211	0.340978	0.150351	0.130751	0.124159	0.113498	0.184104	0.183769	0.140276	0.193845	0.229503	0.291943	0.114229	0.218173	0.0873642	0.155659	0.183953	0.244691
0.371298	0.26527	0.343881	0.233674	0.233242	0.204504	0.157113	0.157113	0.226762	0.332698	0.155656	0.126998	0.186903	0.246912	0.258667	0.184712	0.377719	0.568317	0.414232	0.314152	0.243028	0.191344	0.290685	0.343968	0.150338	0.131792	0.123049	0.113749	0.187179	0.188114	0.140118	0.193254	0.227491	0.293854	0.11408	0.22148	0.0881483	0.156975	0.182543	0.24269
0.407751	0.279926	0.361483	0.249576	0.247753	0.207607	0.159864	0.159864	0.23192	0.341615	0.163382	0.138403	0.204123	0.257508	0.258533	0.189352	0.389633	0.579878	0.421624	0.321846	0.25414	0.206033	0.296179	0.354836	0.152504	0.133089	0.120412	0.112142	0.195398	0.189171	0.141741	0.19604	0.241754	0.303516	0.117489	0.230755	0.0891233	0.159648	0.191322	0.26192
0.404842	0.280154	0.357193	0.236378	0.240236	0.200664	0.160407	0.160407	0.217774	0.32276	0.156511	0.132217	0.195325	0.253431	0.247653	0.179911	0.393605	0.576646	0.417801	0.316186	0.245171	0.193736	0.290844	0.34947	0.149938	0.132707	0.120186	0.109599	0.196296	0.1879	0.138761	0.194396	0.235798	0.299742	0.115598	0.220748	0.0858709	0.157252	0.184598	0.277973
0.441736	0.294215	0.39969	0.259724	0.257379	0.218777	0.163774	0.163774	0.243703	0.33348	0.165159	0.147519	0.205842	0.264097	0.279254	0.19135	0.424407	0.589412	0.434001	0.337821	0.251754	0.208204	0.313009	0.358168	0.156516	0.135854	0.120771	0.108324	0.207511	0.194699	0.145347	0.201021	0.24992	0.321393	0.122064	0.239843	0.0864631	0.166476	0.193886	0.300356
0.448438	0.298647	0.379649	0.261026	0.255277	0.218051	0.168308	0.168308	0.235162	0.329571	0.168801	0.146156	0.193765	0.265321	0.268077	0.188979	0.423405	0.586315	0.436698	0.338572	0.243032	0.206992	0.314081	0.356205	0.155549	0.135417	0.116189	0.108622	0.208698	0.195781	0.147394	0.201113	0.243756	0.31916	0.121909	0.239944	0.0859846	0.166193	0.194794	0.301292
0.487139	0.317719	0.439055	0.276882	0.268771	0.224539	0.176337	0.176337	0.253119	0.345639	0.172939	0.152972	0.201179	0.275932	0.283618	0.196325	0.445803	0.600468	0.448401	0.352001	0.251002	0.217577	0.331072	0.370587	0.15993	0.135836	0.115269	0.108011	0.212138	0.2016	0.15006	0.206853	0.258759	0.339213	0.126807	0.255778	0.0883422	0.173297	0.204833	0.316503
0.487947	0.307927	0.441646	0.282895	0.266946	0.226802	0.175326	0.175326	0.251941	0.336097	0.16949	0.150227	0.194099	0.278769	0.296237	0.190629	0.437705	0.598712	0.451583	0.356903	0.248256	0.212084	0.331285	0.368061	0.159504	0.138162	0.115019	0.109364	0.208552	0.206219	0.153566	0.207452	0.251704	0.337855	0.124155	0.254973	0.0891233	0.172902	0.202321	0.313374
0.520513	0.328459	0.465603	0.300942	0.282951	0.241906	0.18108	0.18108	0.267194	0.350194	0.174815	0.155067	0.218797	0.289845	0.309292	0.196633	0.448936	0.610516	0.462362	0.370324	0.259091	0.220911	0.340332	0.381419	0.164818	0.140372	0.114454	0.109396	0.216138	0.2131	0.158477	0.214316	0.263722	0.354583	0.1306	0.271354	0.0909427	0.179791	0.214702	0.314126
0.518911	0.325963	0.461934	0.302317	0.279939	0.233428	0.178544	0.178544	0.24936	0.347073	0.169439	0.143137	0.208297	0.288217	0.289261	0.188218	0.426699	0.605515	0.443477	0.362448	0.25811	0.216289	0.331321	0.382428	0.161814	0.14028	0.113367	0.107105	0.209759	0.209538	0.154301	0.210876	0.256302	0.361564	0.127214	0.270904	0.0890585	0.180735	0.212845	0.3023
0.542367	0.327766	0.501893	0.313519	0.280965	0.238204	0.18033	0.18033	0.258215	0.34239	0.170299	0.146574	0.226782	0.290381	0.299823	0.197206	0.42227	0.611784	0.439269	0.364392	0.262853	0.214035	0.332733	0.383631	0.159284	0.141693	0.109801	0.10368	0.209702	0.212108	0.151719	0.210738	0.272005	0.376703	0.129737	0.283601	0.0908672	0.18499	0.21714	0.312331
0.532538	0.325338	0.494087	0.310896	0.276366	0.243608	0.180188	0.180188	0.234758	0.340322	0.165344	0.145252	0.222297	0.2927	0.294957	0.190959	0.423374	0.607497	0.432711	0.35238	0.257683	0.21166	0.328245	0.377482	0.158452	0.144299	0.109393	0.101031	0.209176	0.208738	0.152299	0.208995	0.266256	0.37167	0.129019	0.276576	0.0910899	0.183205	0.21391	0.306618
0.543316	0.343728	0.52023	0.316286	0.282847	0.237743	0.185858	0.185858	0.244231	0.331215	0.166867	0.147095	0.22471	0.297703	0.305152	0.193791	0.436276	0.617107	0.434588	0.350795	0.259248	0.211935	0.322906	0.382497	0.156446	0.145157	0.105819	0.098375	0.211601	0.209944	0.149933	0.210531	0.274371	0.384557	0.13372	0.286296	0.0918312	0.190125	0.222635	0.316484
0.532376	0.340809	0.500794	0.315788	0.278664	0.229652	0.182691	0.182691	0.222715	0.32127	0.162	0.142544	0.208243	0.293183	0.287343	0.188992	0.431178	0.602037	0.426128	0.34122	0.247089	0.203934	0.309994	0.368981	0.150207	0.144823	0.101734	0.0920264	0.20461	0.202596	0.148436	0.202984	0.26702	0.381706	0.129937	0.280261	0.0931822	0.186239	0.219921	0.298552
0.571703	0.364844	0.530571	0.330295	0.290758	0.235318	0.19214	0.19214	0.234804	0.330526	0.167415	0.148866	0.229733	0.302499	0.297349	0.19344	0.437915	0.609268	0.439304	0.345292	0.24832	0.199107	0.31069	0.372762	0.150674	0.146594	0.0973418	0.0895252	0.212269	0.210415	0.151249	0.205153	0.27781	0.3866	0.136746	0.298051	0.0956111	0.188554	0.23352	0.3115
0.551656	0.361012	0.517338	0.328187	0.294625	0.229406	0.188782	0.188782	0.222181	0.312727	0.158565	0.139483	0.216243	0.30292	0.283111	0.179949	0.427706	0.60215	0.421566	0.340257	0.241398	0.186607	0.295923	0.368243	0.149185	0.146856	0.0961741	0.0850886	0.209551	0.203447	0.15024	0.203956	0.271492	0.378575	0.134744	0.29816	0.0949825	0.187782	0.222053	0.298975
0.5782	0.369539	0.543744	0.363689	0.296044	0.233082	0.195985	0.195985	0.233771	0.304081	0.160658	0.140598	0.220589	0.307446	0.284442	0.180167	0.425015	0.606842	0.420704	0.354612	0.241997	0.180094	0.291226	0.369044	0.149005	0.147845	0.0906818	0.0822905	0.211838	0.203278	0.14842	0.207483	0.271878	0.382871	0.137939	0.314244	0.0968175	0.191496	0.228928	0.311788
0.57688	0.362184	0.527457	0.36081	0.293088	0.238879	0.19204	0.19204	0.2197	0.307308	0.153395	0.134777	0.211936	0.307119	0.264239	0.174293	0.413373	0.597375	0.415059	0.348489	0.229682	0.169346	0.285198	0.363029	0.146368	0.147921	0.0858724	0.0787103	0.21221	0.200493	0.144246	0.198531	0.268451	0.385578	0.137169	0.307928	0.0978025	0.191585	0.225692	0.305438
0.604788	0.367317	0.555925	0.379495	0.304713	0.244212	0.198519	0.198519	0.233933	0.304807	0.15603	0.141369	0.223223	0.316239	0.278247	0.176199	0.413964	0.612186	0.415906	0.355963	0.230273	0.177736	0.289975	0.36964	0.149965	0.149351	0.0835571	0.0798726	0.215193	0.20774	0.144762	0.200963	0.283165	0.40954	0.144277	0.318515	0.0978079	0.199722	0.23077	0.327492
0.59903	0.354462	0.527432	0.366556	0.295348	0.247202	0.190517	0.190517	0.224415	0.285466	0.146566	0.13668	0.209707	0.314648	0.264784	0.167771	0.405258	0.602707	0.401565	0.348037	0.222927	0.172704	0.280871	0.365807	0.146624	0.150076	0.0793012	0.076681	0.211658	0.197467	0.141801	0.200676	0.27715	0.404157	0.142594	0.309017	0.0980969	0.201131	0.220128	0.326746
0.642611	0.367654	0.550117	0.379896	0.309423	0.246432	0.195259	0.195259	0.231749	0.307882	0.150777	0.138392	0.213794	0.321165	0.272667	0.174786	0.414344	0.61017	0.416915	0.351964	0.22827	0.18748	0.289158	0.372711	0.148083	0.152849	0.0774724	0.0754961	0.220379	0.204295	0.145058	0.206926	0.289735	0.422848	0.149567	0.318303	0.100862	0.208334	0.236674	0.345217
0.639096	0.364331	0.521804	0.343806	0.3059	0.233443	0.18771	0.18771	0.212068	0.299525	0.138684	0.132903	0.199821	0.314124	0.248315	0.168147	0.391716	0.60192	0.406159	0.327323	0.216468	0.175373	0.269789	0.36252	0.140589	0.1517	0.0708203	0.0709832	0.213112	0.202592	0.140489	0.19306	0.278932	0.418081	0.143746	0.304386	0.0993943	0.205216	0.23278	0.337956
0.673779	0.380802	0.541568	0.357628	0.315197	0.236235	0.189252	0.189252	0.204534	0.296356	0.135232	0.132157	0.205194	0.318848	0.249363	0.172716	0.378028	0.594863	0.389515	0.314192	0.215852	0.176172	0.264104	0.36546	0.138947	0.151816	0.0647584	0.0657752	0.215641	0.1987	0.141367	0.195147	0.287221	0.422818	0.147368	0.315692	0.1004	0.205869	0.237978	0.347019
0.671893	0.38376	0.538631	0.348434	0.311513	0.22686	0.186394	0.186394	0.18203	0.27731	0.122316	0.122181	0.193926	0.316222	0.236344	0.166306	0.359042	0.581604	0.3721	0.298154	0.203616	0.159831	0.240394	0.355155	0.131277	0.15202	0.059608	0.0603599	0.213822	0.191452	0.13768	0.192335	0.279264	0.409217	0.142606	0.316711	0.101866	0.205017	0.237102	0.334358
0.692165	0.396583	0.577659	0.369327	0.321585	0.230678	0.191524	0.191524	0.178949	0.277212	0.121059	0.127825	0.20183	0.319407	0.242094	0.173582	0.367015	0.586619	0.371878	0.300385	0.203666	0.15677	0.243807	0.356177	0.130626	0.154217	0.0554972	0.0600183	0.213449	0.198703	0.139534	0.190539	0.285789	0.430925	0.143801	0.318466	0.10502	0.209672	0.246703	0.340506
0.681787	0.384721	0.562099	0.359034	0.305215	0.217029	0.186412	0.186412	0.142909	0.241285	0.111271	0.121038	0.194178	0.31654	0.218318	0.158142	0.334189	0.571138	0.348741	0.277538	0.1783	0.130753	0.214291	0.334024	0.121152	0.1509	0.0453313	0.0535189	0.202238	0.189154	0.133135	0.1685	0.267446	0.419561	0.137376	0.306352	0.104511	0.206059	0.237167	0.329754
0.696905	0.39274	0.581749	0.371354	0.307758	0.213488	0.185367	0.185367	0.127852	0.222747	0.10637	0.114155	0.179876	0.314645	0.200097	0.15443	0.313126	0.555491	0.328757	0.262643	0.161883	0.114917	0.19973	0.324851	0.115865	0.151019	0.0366499	0.048419	0.202108	0.184809	0.131875	0.166812	0.27249	0.426626	0.138799	0.307409	0.106049	0.209836	0.240398	0.32968
0.686019	0.384091	0.59419	0.362892	0.296204	0.195576	0.182866	0.182866	0.102236	0.189426	0.0960325	0.107892	0.158207	0.303022	0.163771	0.135678	0.288687	0.540603	0.30845	0.24454	0.136598	0.0887957	0.167854	0.302593	0.106933	0.149761	0.0295549	0.0423005	0.191572	0.180627	0.127656	0.155107	0.260847	0.419042	0.132198	0.297966	0.106744	0.2091	0.235641	0.32099
